# Supplementary material for: Distinct characteristics of T cell receptor repertoire associated with the SARS-CoV-2 reinfection
Source: Front Immunol. 2025 Oct 23;16:1680089. doi: 10.3389/fimmu.2025.1680089 (PMC12589064; doi:10.3389/fimmu.2025.1680089)
Supplement: Supplementary file 2 [file Table2.xls]

## Sheet: Table S9 VDJdb_covid19
complex.id	Gene	CDR3	V	J	Species	MHC A	MHC B	MHC class	Epitope	Epitope gene	Epitope species	Reference	Method	Meta	CDR3fix	Score
717	TRB	CASARRTSGEDTQYF	TRBV2*01	TRBJ2鈥3	HomoSapiens	HLA-DRA*01:01	HLA-DRB1*03:01	MHCII	AALALLLLDRLNQLE	Nucleocapsid	SARS-CoV-2	PMID:34061349	{"identification": "limiting-dilution-cloning", "frequency": "", "singlecell": "", "sequencing": "amplicon-seq", "verification": "antigen-loaded-targets"}	{"study.id": "", "cell.subset": "CD4+", "subject.cohort": "", "subject.id": "", "replica.id": "", "clone.id": "", "epitope.id": "", "tissue": "PBMC", "donor.MHC": "", "donor.MHC.method": "", "structure.id": "", "samples.found": 1, "studies.found": 1}	{"cdr3": "CASARRTSGEDTQYF", "cdr3_old": "CASARRTSGEDTQYF", "fixNeeded": false, "good": false, "jCanonical": true, "jFixType": "FailedBadSegment", "jId": "TRBJ2\u20133", "jStart": -1, "vCanonical": true, "vEnd": 3, "vFixType": "NoFixNeeded", "vId": "TRBV2*01"}	2
719	TRA	CALSEASGGSYIPTF	TRAV19*01	TRAJ6*01	HomoSapiens	HLA-DRA*01:01	HLA-DRB1*03:01	MHCII	AALALLLLDRLNQLE	Nucleocapsid	SARS-CoV-2	PMID:34061349	{"identification": "limiting-dilution-cloning", "frequency": "", "singlecell": "", "sequencing": "amplicon-seq", "verification": "antigen-loaded-targets"}	{"study.id": "", "cell.subset": "CD4+", "subject.cohort": "", "subject.id": "", "replica.id": "", "clone.id": "", "epitope.id": "", "tissue": "PBMC", "donor.MHC": "", "donor.MHC.method": "", "structure.id": "", "samples.found": 1, "studies.found": 1}	{"cdr3": "CALSEASGGSYIPTF", "cdr3_old": "CALSEASGGSYIPTF", "fixNeeded": false, "good": true, "jCanonical": true, "jFixType": "NoFixNeeded", "jId": "TRAJ6*01", "jStart": 5, "vCanonical": true, "vEnd": 5, "vFixType": "NoFixNeeded", "vId": "TRAV19*01"}	3
719	TRB	CASSPRTLTVPRGTDTQYF	TRBV18*01	TRBJ2鈥3	HomoSapiens	HLA-DRA*01:01	HLA-DRB1*03:01	MHCII	AALALLLLDRLNQLE	Nucleocapsid	SARS-CoV-2	PMID:34061349	{"identification": "limiting-dilution-cloning", "frequency": "", "singlecell": "", "sequencing": "amplicon-seq", "verification": "antigen-loaded-targets"}	{"study.id": "", "cell.subset": "CD4+", "subject.cohort": "", "subject.id": "", "replica.id": "", "clone.id": "", "epitope.id": "", "tissue": "PBMC", "donor.MHC": "", "donor.MHC.method": "", "structure.id": "", "samples.found": 1, "studies.found": 1}	{"cdr3": "CASSPRTLTVPRGTDTQYF", "cdr3_old": "CASSPRTLTVPRGTDTQYF", "fixNeeded": false, "good": false, "jCanonical": true, "jFixType": "FailedBadSegment", "jId": "TRBJ2\u20133", "jStart": -1, "vCanonical": true, "vEnd": 5, "vFixType": "NoFixNeeded", "vId": "TRBV18*01"}	1
720	TRA	CAGQNYGGSQGNLIF	TRAV35*01	TRAJ42*01	HomoSapiens	HLA-DRA*01:01	HLA-DRB1*04:05	MHCII	NCTFEYVSQPFLMDL	Spike	SARS-CoV-2	PMID:34061349	{"identification": "limiting-dilution-cloning", "frequency": "", "singlecell": "", "sequencing": "amplicon-seq", "verification": "antigen-loaded-targets"}	{"study.id": "", "cell.subset": "CD4+", "subject.cohort": "", "subject.id": "", "replica.id": "", "clone.id": "", "epitope.id": "", "tissue": "PBMC", "donor.MHC": "", "donor.MHC.method": "", "structure.id": "", "samples.found": 1, "studies.found": 1}	{"cdr3": "CAGQNYGGSQGNLIF", "cdr3_old": "CAGQNYGGSQGNLIF", "fixNeeded": false, "good": true, "jCanonical": true, "jFixType": "NoFixNeeded", "jId": "TRAJ42*01", "jStart": 4, "vCanonical": true, "vEnd": 4, "vFixType": "NoFixNeeded", "vId": "TRAV35*01"}	3
721	TRA	CAGQNYGGSQGNLIF	TRAV35*01	TRAJ42*01	HomoSapiens	HLA-DRA*01:01	HLA-DRB1*04:05	MHCII	NCTFEYVSQPFLMDL	Spike	SARS-CoV-2	PMID:34061349	{"identification": "limiting-dilution-cloning", "frequency": "", "singlecell": "", "sequencing": "amplicon-seq", "verification": "antigen-loaded-targets"}	{"study.id": "", "cell.subset": "CD4+", "subject.cohort": "", "subject.id": "", "replica.id": "", "clone.id": "", "epitope.id": "", "tissue": "PBMC", "donor.MHC": "", "donor.MHC.method": "", "structure.id": "", "samples.found": 1, "studies.found": 1}	{"cdr3": "CAGQNYGGSQGNLIF", "cdr3_old": "CAGQNYGGSQGNLIF", "fixNeeded": false, "good": true, "jCanonical": true, "jFixType": "NoFixNeeded", "jId": "TRAJ42*01", "jStart": 4, "vCanonical": true, "vEnd": 4, "vFixType": "NoFixNeeded", "vId": "TRAV35*01"}	3
722	TRA	CAGQNYGGSQGNLIF	TRAV35*01	TRAJ42*01	HomoSapiens	HLA-DRA*01:01	HLA-DRB1*04:05	MHCII	NCTFEYVSQPFLMDL	Spike	SARS-CoV-2	PMID:34061349	{"identification": "limiting-dilution-cloning", "frequency": "", "singlecell": "", "sequencing": "amplicon-seq", "verification": "antigen-loaded-targets"}	{"study.id": "", "cell.subset": "CD4+", "subject.cohort": "", "subject.id": "", "replica.id": "", "clone.id": "", "epitope.id": "", "tissue": "PBMC", "donor.MHC": "", "donor.MHC.method": "", "structure.id": "", "samples.found": 1, "studies.found": 1}	{"cdr3": "CAGQNYGGSQGNLIF", "cdr3_old": "CAGQNYGGSQGNLIF", "fixNeeded": false, "good": true, "jCanonical": true, "jFixType": "NoFixNeeded", "jId": "TRAJ42*01", "jStart": 4, "vCanonical": true, "vEnd": 4, "vFixType": "NoFixNeeded", "vId": "TRAV35*01"}	3
723	TRA	CAGQNYGGSQGNLIF	TRAV35*01	TRAJ42*01	HomoSapiens	HLA-DRA*01:01	HLA-DRB1*04:05	MHCII	NCTFEYVSQPFLMDL	Spike	SARS-CoV-2	PMID:34061349	{"identification": "limiting-dilution-cloning", "frequency": "", "singlecell": "", "sequencing": "amplicon-seq", "verification": "antigen-loaded-targets"}	{"study.id": "", "cell.subset": "CD4+", "subject.cohort": "", "subject.id": "", "replica.id": "", "clone.id": "", "epitope.id": "", "tissue": "PBMC", "donor.MHC": "", "donor.MHC.method": "", "structure.id": "", "samples.found": 1, "studies.found": 1}	{"cdr3": "CAGQNYGGSQGNLIF", "cdr3_old": "CAGQNYGGSQGNLIF", "fixNeeded": false, "good": true, "jCanonical": true, "jFixType": "NoFixNeeded", "jId": "TRAJ42*01", "jStart": 4, "vCanonical": true, "vEnd": 4, "vFixType": "NoFixNeeded", "vId": "TRAV35*01"}	3
724	TRA	CAGQNYGGSQGNLIF	TRAV35*01	TRAJ42*01	HomoSapiens	HLA-DRA*01:01	HLA-DRB1*04:05	MHCII	NCTFEYVSQPFLMDL	Spike	SARS-CoV-2	PMID:34061349	{"identification": "limiting-dilution-cloning", "frequency": "", "singlecell": "", "sequencing": "amplicon-seq", "verification": "antigen-loaded-targets"}	{"study.id": "", "cell.subset": "CD4+", "subject.cohort": "", "subject.id": "", "replica.id": "", "clone.id": "", "epitope.id": "", "tissue": "PBMC", "donor.MHC": "", "donor.MHC.method": "", "structure.id": "", "samples.found": 1, "studies.found": 1}	{"cdr3": "CAGQNYGGSQGNLIF", "cdr3_old": "CAGQNYGGSQGNLIF", "fixNeeded": false, "good": true, "jCanonical": true, "jFixType": "NoFixNeeded", "jId": "TRAJ42*01", "jStart": 4, "vCanonical": true, "vEnd": 4, "vFixType": "NoFixNeeded", "vId": "TRAV35*01"}	3
725	TRA	CAGQNYGGSQGNLIF	TRAV35*01	TRAJ42*01	HomoSapiens	HLA-DRA*01:01	HLA-DRB1*04:05	MHCII	NCTFEYVSQPFLMDL	Spike	SARS-CoV-2	PMID:34061349	{"identification": "limiting-dilution-cloning", "frequency": "", "singlecell": "", "sequencing": "amplicon-seq", "verification": "antigen-loaded-targets"}	{"study.id": "", "cell.subset": "CD4+", "subject.cohort": "", "subject.id": "", "replica.id": "", "clone.id": "", "epitope.id": "", "tissue": "PBMC", "donor.MHC": "", "donor.MHC.method": "", "structure.id": "", "samples.found": 1, "studies.found": 1}	{"cdr3": "CAGQNYGGSQGNLIF", "cdr3_old": "CAGQNYGGSQGNLIF", "fixNeeded": false, "good": true, "jCanonical": true, "jFixType": "NoFixNeeded", "jId": "TRAJ42*01", "jStart": 4, "vCanonical": true, "vEnd": 4, "vFixType": "NoFixNeeded", "vId": "TRAV35*01"}	3
726	TRA	CAGQNYGGSQGNLIF	TRAV35*01	TRAJ42*01	HomoSapiens	HLA-DRA*01:01	HLA-DRB1*04:05	MHCII	NCTFEYVSQPFLMDL	Spike	SARS-CoV-2	PMID:34061349	{"identification": "limiting-dilution-cloning", "frequency": "", "singlecell": "", "sequencing": "amplicon-seq", "verification": "antigen-loaded-targets"}	{"study.id": "", "cell.subset": "CD4+", "subject.cohort": "", "subject.id": "", "replica.id": "", "clone.id": "", "epitope.id": "", "tissue": "PBMC", "donor.MHC": "", "donor.MHC.method": "", "structure.id": "", "samples.found": 1, "studies.found": 1}	{"cdr3": "CAGQNYGGSQGNLIF", "cdr3_old": "CAGQNYGGSQGNLIF", "fixNeeded": false, "good": true, "jCanonical": true, "jFixType": "NoFixNeeded", "jId": "TRAJ42*01", "jStart": 4, "vCanonical": true, "vEnd": 4, "vFixType": "NoFixNeeded", "vId": "TRAV35*01"}	3
726	TRB	CASSPRDRANTGELFF	TRBV9*01	TRBJ2鈥2	HomoSapiens	HLA-DRA*01:01	HLA-DRB1*04:05	MHCII	NCTFEYVSQPFLMDL	Spike	SARS-CoV-2	PMID:34061349	{"identification": "limiting-dilution-cloning", "frequency": "", "singlecell": "", "sequencing": "amplicon-seq", "verification": "antigen-loaded-targets"}	{"study.id": "", "cell.subset": "CD4+", "subject.cohort": "", "subject.id": "", "replica.id": "", "clone.id": "", "epitope.id": "", "tissue": "PBMC", "donor.MHC": "", "donor.MHC.method": "", "structure.id": "", "samples.found": 1, "studies.found": 1}	{"cdr3": "CASSPRDRANTGELFF", "cdr3_old": "CASSPRDRANTGELFF", "fixNeeded": false, "good": false, "jCanonical": true, "jFixType": "FailedBadSegment", "jId": "TRBJ2\u20132", "jStart": -1, "vCanonical": true, "vEnd": 4, "vFixType": "NoFixNeeded", "vId": "TRBV9*01"}	3
727	TRA	CAGMNYGGSQGNLIF	TRAV35*01	TRAJ42*01	HomoSapiens	HLA-DRA*01:01	HLA-DRB1*04:05	MHCII	NCTFEYVSQPFLMDL	Spike	SARS-CoV-2	PMID:34061349	{"identification": "limiting-dilution-cloning", "frequency": "", "singlecell": "", "sequencing": "amplicon-seq", "verification": "antigen-loaded-targets"}	{"study.id": "", "cell.subset": "CD4+", "subject.cohort": "", "subject.id": "", "replica.id": "", "clone.id": "", "epitope.id": "", "tissue": "PBMC", "donor.MHC": "", "donor.MHC.method": "", "structure.id": "", "samples.found": 1, "studies.found": 1}	{"cdr3": "CAGMNYGGSQGNLIF", "cdr3_old": "CAGMNYGGSQGNLIF", "fixNeeded": false, "good": true, "jCanonical": true, "jFixType": "NoFixNeeded", "jId": "TRAJ42*01", "jStart": 4, "vCanonical": true, "vEnd": 3, "vFixType": "NoFixNeeded", "vId": "TRAV35*01"}	3
727	TRB	CASSVRDRPNTGELFF	TRBV9*01	TRBJ2鈥2	HomoSapiens	HLA-DRA*01:01	HLA-DRB1*04:05	MHCII	NCTFEYVSQPFLMDL	Spike	SARS-CoV-2	PMID:34061349	{"identification": "limiting-dilution-cloning", "frequency": "", "singlecell": "", "sequencing": "amplicon-seq", "verification": "antigen-loaded-targets"}	{"study.id": "", "cell.subset": "CD4+", "subject.cohort": "", "subject.id": "", "replica.id": "", "clone.id": "", "epitope.id": "", "tissue": "PBMC", "donor.MHC": "", "donor.MHC.method": "", "structure.id": "", "samples.found": 1, "studies.found": 1}	{"cdr3": "CASSVRDRPNTGELFF", "cdr3_old": "CASSVRDRPNTGELFF", "fixNeeded": false, "good": false, "jCanonical": true, "jFixType": "FailedBadSegment", "jId": "TRBJ2\u20132", "jStart": -1, "vCanonical": true, "vEnd": 5, "vFixType": "NoFixNeeded", "vId": "TRBV9*01"}	2
728	TRA	CAGMNYGGSQGNLIF	TRAV35*01	TRAJ42*01	HomoSapiens	HLA-DRA*01:01	HLA-DRB1*04:05	MHCII	NCTFEYVSQPFLMDL	Spike	SARS-CoV-2	PMID:34061349	{"identification": "limiting-dilution-cloning", "frequency": "", "singlecell": "", "sequencing": "amplicon-seq", "verification": "antigen-loaded-targets"}	{"study.id": "", "cell.subset": "CD4+", "subject.cohort": "", "subject.id": "", "replica.id": "", "clone.id": "", "epitope.id": "", "tissue": "PBMC", "donor.MHC": "", "donor.MHC.method": "", "structure.id": "", "samples.found": 1, "studies.found": 1}	{"cdr3": "CAGMNYGGSQGNLIF", "cdr3_old": "CAGMNYGGSQGNLIF", "fixNeeded": false, "good": true, "jCanonical": true, "jFixType": "NoFixNeeded", "jId": "TRAJ42*01", "jStart": 4, "vCanonical": true, "vEnd": 3, "vFixType": "NoFixNeeded", "vId": "TRAV35*01"}	3
728	TRB	CASSVRDRVNTGELFF	TRBV9*01	TRBJ2鈥2	HomoSapiens	HLA-DRA*01:01	HLA-DRB1*04:05	MHCII	NCTFEYVSQPFLMDL	Spike	SARS-CoV-2	PMID:34061349	{"identification": "limiting-dilution-cloning", "frequency": "", "singlecell": "", "sequencing": "amplicon-seq", "verification": "antigen-loaded-targets"}	{"study.id": "", "cell.subset": "CD4+", "subject.cohort": "", "subject.id": "", "replica.id": "", "clone.id": "", "epitope.id": "", "tissue": "PBMC", "donor.MHC": "", "donor.MHC.method": "", "structure.id": "", "samples.found": 1, "studies.found": 1}	{"cdr3": "CASSVRDRVNTGELFF", "cdr3_old": "CASSVRDRVNTGELFF", "fixNeeded": false, "good": false, "jCanonical": true, "jFixType": "FailedBadSegment", "jId": "TRBJ2\u20132", "jStart": -1, "vCanonical": true, "vEnd": 5, "vFixType": "NoFixNeeded", "vId": "TRBV9*01"}	2
729	TRA	CAGMNYGGSQGNLIF	TRAV35*01	TRAJ42*01	HomoSapiens	HLA-DRA*01:01	HLA-DRB1*04:05	MHCII	NCTFEYVSQPFLMDL	Spike	SARS-CoV-2	PMID:34061349	{"identification": "limiting-dilution-cloning", "frequency": "", "singlecell": "", "sequencing": "amplicon-seq", "verification": "antigen-loaded-targets"}	{"study.id": "", "cell.subset": "CD4+", "subject.cohort": "", "subject.id": "", "replica.id": "", "clone.id": "", "epitope.id": "", "tissue": "PBMC", "donor.MHC": "", "donor.MHC.method": "", "structure.id": "", "samples.found": 1, "studies.found": 1}	{"cdr3": "CAGMNYGGSQGNLIF", "cdr3_old": "CAGMNYGGSQGNLIF", "fixNeeded": false, "good": true, "jCanonical": true, "jFixType": "NoFixNeeded", "jId": "TRAJ42*01", "jStart": 4, "vCanonical": true, "vEnd": 3, "vFixType": "NoFixNeeded", "vId": "TRAV35*01"}	3
730	TRA	CAGMNYGGSQGNLIF	TRAV35*01	TRAJ42*01	HomoSapiens	HLA-DRA*01:01	HLA-DRB1*04:05	MHCII	NCTFEYVSQPFLMDL	Spike	SARS-CoV-2	PMID:34061349	{"identification": "limiting-dilution-cloning", "frequency": "", "singlecell": "", "sequencing": "amplicon-seq", "verification": "antigen-loaded-targets"}	{"study.id": "", "cell.subset": "CD4+", "subject.cohort": "", "subject.id": "", "replica.id": "", "clone.id": "", "epitope.id": "", "tissue": "PBMC", "donor.MHC": "", "donor.MHC.method": "", "structure.id": "", "samples.found": 1, "studies.found": 1}	{"cdr3": "CAGMNYGGSQGNLIF", "cdr3_old": "CAGMNYGGSQGNLIF", "fixNeeded": false, "good": true, "jCanonical": true, "jFixType": "NoFixNeeded", "jId": "TRAJ42*01", "jStart": 4, "vCanonical": true, "vEnd": 3, "vFixType": "NoFixNeeded", "vId": "TRAV35*01"}	3
731	TRA	CAGMNYGGSQGNLIF	TRAV35*01	TRAJ42*01	HomoSapiens	HLA-DRA*01:01	HLA-DRB1*04:05	MHCII	NCTFEYVSQPFLMDL	Spike	SARS-CoV-2	PMID:34061349	{"identification": "limiting-dilution-cloning", "frequency": "", "singlecell": "", "sequencing": "amplicon-seq", "verification": "antigen-loaded-targets"}	{"study.id": "", "cell.subset": "CD4+", "subject.cohort": "", "subject.id": "", "replica.id": "", "clone.id": "", "epitope.id": "", "tissue": "PBMC", "donor.MHC": "", "donor.MHC.method": "", "structure.id": "", "samples.found": 1, "studies.found": 1}	{"cdr3": "CAGMNYGGSQGNLIF", "cdr3_old": "CAGMNYGGSQGNLIF", "fixNeeded": false, "good": true, "jCanonical": true, "jFixType": "NoFixNeeded", "jId": "TRAJ42*01", "jStart": 4, "vCanonical": true, "vEnd": 3, "vFixType": "NoFixNeeded", "vId": "TRAV35*01"}	3
732	TRA	CAGLNYGGSQGNLIF	TRAV35*01	TRAJ42*01	HomoSapiens	HLA-DRA*01:01	HLA-DRB1*04:05	MHCII	NCTFEYVSQPFLMDL	Spike	SARS-CoV-2	PMID:34061349	{"identification": "limiting-dilution-cloning", "frequency": "", "singlecell": "", "sequencing": "amplicon-seq", "verification": "antigen-loaded-targets"}	{"study.id": "", "cell.subset": "CD4+", "subject.cohort": "", "subject.id": "", "replica.id": "", "clone.id": "", "epitope.id": "", "tissue": "PBMC", "donor.MHC": "", "donor.MHC.method": "", "structure.id": "", "samples.found": 1, "studies.found": 1}	{"cdr3": "CAGLNYGGSQGNLIF", "cdr3_old": "CAGLNYGGSQGNLIF", "fixNeeded": false, "good": true, "jCanonical": true, "jFixType": "NoFixNeeded", "jId": "TRAJ42*01", "jStart": 4, "vCanonical": true, "vEnd": 3, "vFixType": "NoFixNeeded", "vId": "TRAV35*01"}	3
733	TRA	CAGYNSGGSNYKLTF	TRAV35*01	TRAJ53*01	HomoSapiens	HLA-DRA*01:01	HLA-DRB1*04:05	MHCII	NCTFEYVSQPFLMDL	Spike	SARS-CoV-2	PMID:34061349	{"identification": "limiting-dilution-cloning", "frequency": "", "singlecell": "", "sequencing": "amplicon-seq", "verification": "antigen-loaded-targets"}	{"study.id": "", "cell.subset": "CD4+", "subject.cohort": "", "subject.id": "", "replica.id": "", "clone.id": "", "epitope.id": "", "tissue": "PBMC", "donor.MHC": "", "donor.MHC.method": "", "structure.id": "", "samples.found": 1, "studies.found": 1}	{"cdr3": "CAGYNSGGSNYKLTF", "cdr3_old": "CAGYNSGGSNYKLTF", "fixNeeded": false, "good": true, "jCanonical": true, "jFixType": "NoFixNeeded", "jId": "TRAJ53*01", "jStart": 4, "vCanonical": true, "vEnd": 3, "vFixType": "NoFixNeeded", "vId": "TRAV35*01"}	2
733	TRB	CASSPRGDGYTF	TRBV14*01	TRBJ1鈥2	HomoSapiens	HLA-DRA*01:01	HLA-DRB1*04:05	MHCII	NCTFEYVSQPFLMDL	Spike	SARS-CoV-2	PMID:34061349	{"identification": "limiting-dilution-cloning", "frequency": "", "singlecell": "", "sequencing": "amplicon-seq", "verification": "antigen-loaded-targets"}	{"study.id": "", "cell.subset": "CD4+", "subject.cohort": "", "subject.id": "", "replica.id": "", "clone.id": "", "epitope.id": "", "tissue": "PBMC", "donor.MHC": "", "donor.MHC.method": "", "structure.id": "", "samples.found": 1, "studies.found": 1}	{"cdr3": "CASSPRGDGYTF", "cdr3_old": "CASSPRGDGYTF", "fixNeeded": false, "good": false, "jCanonical": true, "jFixType": "FailedBadSegment", "jId": "TRBJ1\u20132", "jStart": -1, "vCanonical": true, "vEnd": 4, "vFixType": "NoFixNeeded", "vId": "TRBV14*01"}	3
734	TRA	CAGQLYKAAGNKLTF	TRAV35*01	TRAJ17*01	HomoSapiens	HLA-DRA*01:01	HLA-DRB1*04:05	MHCII	NCTFEYVSQPFLMDL	Spike	SARS-CoV-2	PMID:34061349	{"identification": "limiting-dilution-cloning", "frequency": "", "singlecell": "", "sequencing": "amplicon-seq", "verification": "antigen-loaded-targets"}	{"study.id": "", "cell.subset": "CD4+", "subject.cohort": "", "subject.id": "", "replica.id": "", "clone.id": "", "epitope.id": "", "tissue": "PBMC", "donor.MHC": "", "donor.MHC.method": "", "structure.id": "", "samples.found": 1, "studies.found": 1}	{"cdr3": "CAGQLYKAAGNKLTF", "cdr3_old": "CAGQLYKAAGNKLTF", "fixNeeded": false, "good": true, "jCanonical": true, "jFixType": "NoFixNeeded", "jId": "TRAJ17*01", "jStart": 6, "vCanonical": true, "vEnd": 4, "vFixType": "NoFixNeeded", "vId": "TRAV35*01"}	2
742	TRB	CASSPGAETQYF	TRBV19*01	TRBJ2鈥5	HomoSapiens	HLA-DRA*01:01	HLA-DRB1*03:01	MHCII	RISNCVADYSVLYNS	Spike	SARS-CoV-2	PMID:34061349	{"identification": "limiting-dilution-cloning", "frequency": "", "singlecell": "", "sequencing": "amplicon-seq", "verification": "antigen-loaded-targets"}	{"study.id": "", "cell.subset": "CD4+", "subject.cohort": "", "subject.id": "", "replica.id": "", "clone.id": "", "epitope.id": "", "tissue": "PBMC", "donor.MHC": "", "donor.MHC.method": "", "structure.id": "", "samples.found": 1, "studies.found": 1}	{"cdr3": "CASSPGAETQYF", "cdr3_old": "CASSPGAETQYF", "fixNeeded": false, "good": false, "jCanonical": true, "jFixType": "FailedBadSegment", "jId": "TRBJ2\u20135", "jStart": -1, "vCanonical": true, "vEnd": 4, "vFixType": "NoFixNeeded", "vId": "TRBV19*01"}	3
743	TRA	CAVGYSSASKIIF	TRAV2*01	TRAJ3*01	HomoSapiens	HLA-DRA*01:01	HLA-DRB1*11:01	MHCII	VGGNYNYLYRLFRKS	Spike	SARS-CoV-2	PMID:34061349	{"identification": "limiting-dilution-cloning", "frequency": "", "singlecell": "", "sequencing": "amplicon-seq", "verification": "antigen-loaded-targets"}	{"study.id": "", "cell.subset": "CD4+", "subject.cohort": "", "subject.id": "", "replica.id": "", "clone.id": "", "epitope.id": "", "tissue": "PBMC", "donor.MHC": "", "donor.MHC.method": "", "structure.id": "", "samples.found": 1, "studies.found": 1}	{"cdr3": "CAVGYSSASKIIF", "cdr3_old": "CAVGYSSASKIIF", "fixNeeded": false, "good": true, "jCanonical": true, "jFixType": "NoFixNeeded", "jId": "TRAJ3*01", "jStart": 3, "vCanonical": true, "vEnd": 3, "vFixType": "NoFixNeeded", "vId": "TRAV2*01"}	3
744	TRA	CAVNTGGFKTIF	TRAV2*01	TRAJ9*01	HomoSapiens	HLA-DRA*01:01	HLA-DRB1*11:01	MHCII	VGGNYNYLYRLFRKS	Spike	SARS-CoV-2	PMID:34061349	{"identification": "limiting-dilution-cloning", "frequency": "", "singlecell": "", "sequencing": "amplicon-seq", "verification": "antigen-loaded-targets"}	{"study.id": "", "cell.subset": "CD4+", "subject.cohort": "", "subject.id": "", "replica.id": "", "clone.id": "", "epitope.id": "", "tissue": "PBMC", "donor.MHC": "", "donor.MHC.method": "", "structure.id": "", "samples.found": 1, "studies.found": 1}	{"cdr3": "CAVNTGGFKTIF", "cdr3_old": "CAVNTGGFKTIF", "fixNeeded": false, "good": true, "jCanonical": true, "jFixType": "NoFixNeeded", "jId": "TRAJ9*01", "jStart": 3, "vCanonical": true, "vEnd": 3, "vFixType": "NoFixNeeded", "vId": "TRAV2*01"}	3
746	TRB	CAWSEGQGVGQPQHF	TRBV30*01	TRBJ1鈥5	HomoSapiens	HLA-DRA*01:01	HLA-DRB1*11:01	MHCII	VGGNYNYLYRLFRKS	Spike	SARS-CoV-2	PMID:34061349	{"identification": "limiting-dilution-cloning", "frequency": "", "singlecell": "", "sequencing": "amplicon-seq", "verification": "antigen-loaded-targets"}	{"study.id": "", "cell.subset": "CD4+", "subject.cohort": "", "subject.id": "", "replica.id": "", "clone.id": "", "epitope.id": "", "tissue": "PBMC", "donor.MHC": "", "donor.MHC.method": "", "structure.id": "", "samples.found": 1, "studies.found": 1}	{"cdr3": "CAWSEGQGVGQPQHF", "cdr3_old": "CAWSEGQGVGQPQHF", "fixNeeded": false, "good": false, "jCanonical": true, "jFixType": "FailedBadSegment", "jId": "TRBJ1\u20135", "jStart": -1, "vCanonical": true, "vEnd": 4, "vFixType": "NoFixNeeded", "vId": "TRBV30*01"}	2
747	TRB	CAWRRMNTEAFF	TRBV30*01	TRBJ1鈥1	HomoSapiens	HLA-DRA*01:01	HLA-DRB1*11:01	MHCII	VGGNYNYLYRLFRKS	Spike	SARS-CoV-2	PMID:34061349	{"identification": "limiting-dilution-cloning", "frequency": "", "singlecell": "", "sequencing": "amplicon-seq", "verification": "antigen-loaded-targets"}	{"study.id": "", "cell.subset": "CD4+", "subject.cohort": "", "subject.id": "", "replica.id": "", "clone.id": "", "epitope.id": "", "tissue": "PBMC", "donor.MHC": "", "donor.MHC.method": "", "structure.id": "", "samples.found": 1, "studies.found": 1}	{"cdr3": "CAWRRMNTEAFF", "cdr3_old": "CAWRRMNTEAFF", "fixNeeded": false, "good": false, "jCanonical": true, "jFixType": "FailedBadSegment", "jId": "TRBJ1\u20131", "jStart": -1, "vCanonical": true, "vEnd": 3, "vFixType": "NoFixNeeded", "vId": "TRBV30*01"}	2
748	TRA	CATDRGNMLTF	TRAV17*01	TRAJ39*01	HomoSapiens	HLA-DRA*01:01	HLA-DRB1*11:01	MHCII	VGGNYNYLYRLFRKS	Spike	SARS-CoV-2	PMID:34061349	{"identification": "limiting-dilution-cloning", "frequency": "", "singlecell": "", "sequencing": "amplicon-seq", "verification": "antigen-loaded-targets"}	{"study.id": "", "cell.subset": "CD4+", "subject.cohort": "", "subject.id": "", "replica.id": "", "clone.id": "", "epitope.id": "", "tissue": "PBMC", "donor.MHC": "", "donor.MHC.method": "", "structure.id": "", "samples.found": 1, "studies.found": 1}	{"cdr3": "CATDRGNMLTF", "cdr3_old": "CATDRGNMLTF", "fixNeeded": false, "good": true, "jCanonical": true, "jFixType": "NoFixNeeded", "jId": "TRAJ39*01", "jStart": 5, "vCanonical": true, "vEnd": 4, "vFixType": "NoFixNeeded", "vId": "TRAV17*01"}	2
748	TRB	CAWSGPAGSMSGELFF	TRBV30*01	TRBJ2鈥2	HomoSapiens	HLA-DRA*01:01	HLA-DRB1*11:01	MHCII	VGGNYNYLYRLFRKS	Spike	SARS-CoV-2	PMID:34061349	{"identification": "limiting-dilution-cloning", "frequency": "", "singlecell": "", "sequencing": "amplicon-seq", "verification": "antigen-loaded-targets"}	{"study.id": "", "cell.subset": "CD4+", "subject.cohort": "", "subject.id": "", "replica.id": "", "clone.id": "", "epitope.id": "", "tissue": "PBMC", "donor.MHC": "", "donor.MHC.method": "", "structure.id": "", "samples.found": 1, "studies.found": 1}	{"cdr3": "CAWSGPAGSMSGELFF", "cdr3_old": "CAWSGPAGSMSGELFF", "fixNeeded": false, "good": false, "jCanonical": true, "jFixType": "FailedBadSegment", "jId": "TRBJ2\u20132", "jStart": -1, "vCanonical": true, "vEnd": 4, "vFixType": "NoFixNeeded", "vId": "TRBV30*01"}	1
749	TRA	CAVMNTGFQKLVF	TRAV2*01	TRAJ8*01	HomoSapiens	HLA-DRA*01:01	HLA-DRB1*11:01	MHCII	VGGNYNYLYRLFRKS	Spike	SARS-CoV-2	PMID:34061349	{"identification": "limiting-dilution-cloning", "frequency": "", "singlecell": "", "sequencing": "amplicon-seq", "verification": "antigen-loaded-targets"}	{"study.id": "", "cell.subset": "CD4+", "subject.cohort": "", "subject.id": "", "replica.id": "", "clone.id": "", "epitope.id": "", "tissue": "PBMC", "donor.MHC": "", "donor.MHC.method": "", "structure.id": "", "samples.found": 1, "studies.found": 1}	{"cdr3": "CAVMNTGFQKLVF", "cdr3_old": "CAVMNTGFQKLVF", "fixNeeded": false, "good": true, "jCanonical": true, "jFixType": "NoFixNeeded", "jId": "TRAJ8*01", "jStart": 4, "vCanonical": true, "vEnd": 3, "vFixType": "NoFixNeeded", "vId": "TRAV2*01"}	3
750	TRA	CALPNTGFQKLVF	TRAV6*01	TRAJ8*01	HomoSapiens	HLA-DRA*01:01	HLA-DRB1*11:01	MHCII	VGGNYNYLYRLFRKS	Spike	SARS-CoV-2	PMID:34061349	{"identification": "limiting-dilution-cloning", "frequency": "", "singlecell": "", "sequencing": "amplicon-seq", "verification": "antigen-loaded-targets"}	{"study.id": "", "cell.subset": "CD4+", "subject.cohort": "", "subject.id": "", "replica.id": "", "clone.id": "", "epitope.id": "", "tissue": "PBMC", "donor.MHC": "", "donor.MHC.method": "", "structure.id": "", "samples.found": 1, "studies.found": 1}	{"cdr3": "CALPNTGFQKLVF", "cdr3_old": "CALPNTGFQKLVF", "fixNeeded": false, "good": true, "jCanonical": true, "jFixType": "NoFixNeeded", "jId": "TRAJ8*01", "jStart": 4, "vCanonical": true, "vEnd": 3, "vFixType": "NoFixNeeded", "vId": "TRAV6*01"}	2
750	TRB	CASSVDSSSGNTIYF	TRBV2*01	TRBJ1鈥3	HomoSapiens	HLA-DRA*01:01	HLA-DRB1*11:01	MHCII	VGGNYNYLYRLFRKS	Spike	SARS-CoV-2	PMID:34061349	{"identification": "limiting-dilution-cloning", "frequency": "", "singlecell": "", "sequencing": "amplicon-seq", "verification": "antigen-loaded-targets"}	{"study.id": "", "cell.subset": "CD4+", "subject.cohort": "", "subject.id": "", "replica.id": "", "clone.id": "", "epitope.id": "", "tissue": "PBMC", "donor.MHC": "", "donor.MHC.method": "", "structure.id": "", "samples.found": 1, "studies.found": 1}	{"cdr3": "CASSVDSSSGNTIYF", "cdr3_old": "CASSVDSSSGNTIYF", "fixNeeded": false, "good": false, "jCanonical": true, "jFixType": "FailedBadSegment", "jId": "TRBJ1\u20133", "jStart": -1, "vCanonical": true, "vEnd": 4, "vFixType": "NoFixNeeded", "vId": "TRBV2*01"}	2
751	TRA	CAVRDGQNFVF	TRAV2*01	TRAJ26*01	HomoSapiens	HLA-DRA*01:01	HLA-DRB1*11:01	MHCII	VGGNYNYLYRLFRKS	Spike	SARS-CoV-2	PMID:34061349	{"identification": "limiting-dilution-cloning", "frequency": "", "singlecell": "", "sequencing": "amplicon-seq", "verification": "antigen-loaded-targets"}	{"study.id": "", "cell.subset": "CD4+", "subject.cohort": "", "subject.id": "", "replica.id": "", "clone.id": "", "epitope.id": "", "tissue": "PBMC", "donor.MHC": "", "donor.MHC.method": "", "structure.id": "", "samples.found": 1, "studies.found": 1}	{"cdr3": "CAVRDGQNFVF", "cdr3_old": "CAVRDGQNFVF", "fixNeeded": false, "good": true, "jCanonical": true, "jFixType": "NoFixNeeded", "jId": "TRAJ26*01", "jStart": 5, "vCanonical": true, "vEnd": 3, "vFixType": "NoFixNeeded", "vId": "TRAV2*01"}	2
753	TRB	CASSPGNVASGRYQETQYF	TRBV2*01	TRBJ2鈥5	HomoSapiens	HLA-DQA1*01:02	HLA-DQB1*06:01	MHCII	NNSYECDIPIGAGIC	Spike	SARS-CoV-2	PMID:34061349	{"identification": "limiting-dilution-cloning", "frequency": "", "singlecell": "", "sequencing": "amplicon-seq", "verification": "antigen-loaded-targets"}	{"study.id": "", "cell.subset": "CD4+", "subject.cohort": "", "subject.id": "", "replica.id": "", "clone.id": "", "epitope.id": "", "tissue": "PBMC", "donor.MHC": "", "donor.MHC.method": "", "structure.id": "", "samples.found": 1, "studies.found": 1}	{"cdr3": "CASSPGNVASGRYQETQYF", "cdr3_old": "CASSPGNVASGRYQETQYF", "fixNeeded": false, "good": false, "jCanonical": true, "jFixType": "FailedBadSegment", "jId": "TRBJ2\u20135", "jStart": -1, "vCanonical": true, "vEnd": 4, "vFixType": "NoFixNeeded", "vId": "TRBV2*01"}	1
755	TRA	CAGVVSGTYKYIF	TRAV27*01	TRAJ40*01	HomoSapiens	HLA-DQA1*01:02	HLA-DQB1*06:01	MHCII	NNSYECDIPIGAGIC	Spike	SARS-CoV-2	PMID:34061349	{"identification": "limiting-dilution-cloning", "frequency": "", "singlecell": "", "sequencing": "amplicon-seq", "verification": "antigen-loaded-targets"}	{"study.id": "", "cell.subset": "CD4+", "subject.cohort": "", "subject.id": "", "replica.id": "", "clone.id": "", "epitope.id": "", "tissue": "PBMC", "donor.MHC": "", "donor.MHC.method": "", "structure.id": "", "samples.found": 1, "studies.found": 1}	{"cdr3": "CAGVVSGTYKYIF", "cdr3_old": "CAGVVSGTYKYIF", "fixNeeded": false, "good": true, "jCanonical": true, "jFixType": "NoFixNeeded", "jId": "TRAJ40*01", "jStart": 5, "vCanonical": true, "vEnd": 3, "vFixType": "NoFixNeeded", "vId": "TRAV27*01"}	2
757	TRA	CALSGRNYGQNFVF	TRAV16*01	TRAJ26*01	HomoSapiens	HLA-DQA1*01:02	HLA-DQB1*06:01	MHCII	NNSYECDIPIGAGIC	Spike	SARS-CoV-2	PMID:34061349	{"identification": "limiting-dilution-cloning", "frequency": "", "singlecell": "", "sequencing": "amplicon-seq", "verification": "antigen-loaded-targets"}	{"study.id": "", "cell.subset": "CD4+", "subject.cohort": "", "subject.id": "", "replica.id": "", "clone.id": "", "epitope.id": "", "tissue": "PBMC", "donor.MHC": "", "donor.MHC.method": "", "structure.id": "", "samples.found": 1, "studies.found": 1}	{"cdr3": "CALSGRNYGQNFVF", "cdr3_old": "CALSGRNYGQNFVF", "fixNeeded": false, "good": true, "jCanonical": true, "jFixType": "NoFixNeeded", "jId": "TRAJ26*01", "jStart": 6, "vCanonical": true, "vEnd": 4, "vFixType": "NoFixNeeded", "vId": "TRAV16*01"}	2
757	TRB	CASSVDPNTEAFF	TRBV9*01	TRBJ1鈥1	HomoSapiens	HLA-DQA1*01:02	HLA-DQB1*06:01	MHCII	NNSYECDIPIGAGIC	Spike	SARS-CoV-2	PMID:34061349	{"identification": "limiting-dilution-cloning", "frequency": "", "singlecell": "", "sequencing": "amplicon-seq", "verification": "antigen-loaded-targets"}	{"study.id": "", "cell.subset": "CD4+", "subject.cohort": "", "subject.id": "", "replica.id": "", "clone.id": "", "epitope.id": "", "tissue": "PBMC", "donor.MHC": "", "donor.MHC.method": "", "structure.id": "", "samples.found": 1, "studies.found": 1}	{"cdr3": "CASSVDPNTEAFF", "cdr3_old": "CASSVDPNTEAFF", "fixNeeded": false, "good": false, "jCanonical": true, "jFixType": "FailedBadSegment", "jId": "TRBJ1\u20131", "jStart": -1, "vCanonical": true, "vEnd": 5, "vFixType": "NoFixNeeded", "vId": "TRBV9*01"}	2
761	TRA	CAVPSSGGSYIPTF	TRAV21*01	TRAJ6*01	HomoSapiens	HLA-DRA*01:01	HLA-DRB1*03:01	MHCII	NFSQILPDPSKPSKR	Spike	SARS-CoV-2	PMID:34061349	{"identification": "limiting-dilution-cloning", "frequency": "", "singlecell": "", "sequencing": "amplicon-seq", "verification": "antigen-loaded-targets"}	{"study.id": "", "cell.subset": "CD4+", "subject.cohort": "", "subject.id": "", "replica.id": "", "clone.id": "", "epitope.id": "", "tissue": "PBMC", "donor.MHC": "", "donor.MHC.method": "", "structure.id": "", "samples.found": 1, "studies.found": 1}	{"cdr3": "CAVPSSGGSYIPTF", "cdr3_old": "CAVPSSGGSYIPTF", "fixNeeded": false, "good": true, "jCanonical": true, "jFixType": "NoFixNeeded", "jId": "TRAJ6*01", "jStart": 5, "vCanonical": true, "vEnd": 3, "vFixType": "NoFixNeeded", "vId": "TRAV21*01"}	2
762	TRA	CAVEDPGTYKYIF	TRAV2*01	TRAJ40*01	HomoSapiens	HLA-DRA*01:01	HLA-DRB1*03:01	MHCII	NFSQILPDPSKPSKR	Spike	SARS-CoV-2	PMID:34061349	{"identification": "limiting-dilution-cloning", "frequency": "", "singlecell": "", "sequencing": "amplicon-seq", "verification": "antigen-loaded-targets"}	{"study.id": "", "cell.subset": "CD4+", "subject.cohort": "", "subject.id": "", "replica.id": "", "clone.id": "", "epitope.id": "", "tissue": "PBMC", "donor.MHC": "", "donor.MHC.method": "", "structure.id": "", "samples.found": 1, "studies.found": 1}	{"cdr3": "CAVEDPGTYKYIF", "cdr3_old": "CAVEDPGTYKYIF", "fixNeeded": false, "good": true, "jCanonical": true, "jFixType": "NoFixNeeded", "jId": "TRAJ40*01", "jStart": 6, "vCanonical": true, "vEnd": 4, "vFixType": "NoFixNeeded", "vId": "TRAV2*01"}	2
764	TRA	CATDAGSNYKLTF	TRAV17*01	TRAJ53*01	HomoSapiens	HLA-DRA*01:01	HLA-DRB1*04:05	MHCII	HWFVTQRNFYEPQII	Spike	SARS-CoV-2	PMID:34061349	{"identification": "limiting-dilution-cloning", "frequency": "", "singlecell": "", "sequencing": "amplicon-seq", "verification": "antigen-loaded-targets"}	{"study.id": "", "cell.subset": "CD4+", "subject.cohort": "", "subject.id": "", "replica.id": "", "clone.id": "", "epitope.id": "", "tissue": "PBMC", "donor.MHC": "", "donor.MHC.method": "", "structure.id": "", "samples.found": 1, "studies.found": 1}	{"cdr3": "CATDAGSNYKLTF", "cdr3_old": "CATDAGSNYKLTF", "fixNeeded": false, "good": true, "jCanonical": true, "jFixType": "NoFixNeeded", "jId": "TRAJ53*01", "jStart": 5, "vCanonical": true, "vEnd": 4, "vFixType": "NoFixNeeded", "vId": "TRAV17*01"}	2
765	TRA	CATDRGSNYKLTF	TRAV17*01	TRAJ53*01	HomoSapiens	HLA-DRA*01:01	HLA-DRB1*04:05	MHCII	HWFVTQRNFYEPQII	Spike	SARS-CoV-2	PMID:34061349	{"identification": "limiting-dilution-cloning", "frequency": "", "singlecell": "", "sequencing": "amplicon-seq", "verification": "antigen-loaded-targets"}	{"study.id": "", "cell.subset": "CD4+", "subject.cohort": "", "subject.id": "", "replica.id": "", "clone.id": "", "epitope.id": "", "tissue": "PBMC", "donor.MHC": "", "donor.MHC.method": "", "structure.id": "", "samples.found": 1, "studies.found": 1}	{"cdr3": "CATDRGSNYKLTF", "cdr3_old": "CATDRGSNYKLTF", "fixNeeded": false, "good": true, "jCanonical": true, "jFixType": "NoFixNeeded", "jId": "TRAJ53*01", "jStart": 5, "vCanonical": true, "vEnd": 4, "vFixType": "NoFixNeeded", "vId": "TRAV17*01"}	2
766	TRA	CATADSGGSNYKLTF	TRAV17*01	TRAJ53*01	HomoSapiens	HLA-DRA*01:01	HLA-DRB1*04:05	MHCII	HWFVTQRNFYEPQII	Spike	SARS-CoV-2	PMID:34061349	{"identification": "limiting-dilution-cloning", "frequency": "", "singlecell": "", "sequencing": "amplicon-seq", "verification": "antigen-loaded-targets"}	{"study.id": "", "cell.subset": "CD4+", "subject.cohort": "", "subject.id": "", "replica.id": "", "clone.id": "", "epitope.id": "", "tissue": "PBMC", "donor.MHC": "", "donor.MHC.method": "", "structure.id": "", "samples.found": 1, "studies.found": 1}	{"cdr3": "CATADSGGSNYKLTF", "cdr3_old": "CATADSGGSNYKLTF", "fixNeeded": false, "good": true, "jCanonical": true, "jFixType": "NoFixNeeded", "jId": "TRAJ53*01", "jStart": 5, "vCanonical": true, "vEnd": 3, "vFixType": "NoFixNeeded", "vId": "TRAV17*01"}	2
766	TRB	CATSSYRGKNEKLFF	TRBV15*01	TRBJ1鈥4	HomoSapiens	HLA-DRA*01:01	HLA-DRB1*04:05	MHCII	HWFVTQRNFYEPQII	Spike	SARS-CoV-2	PMID:34061349	{"identification": "limiting-dilution-cloning", "frequency": "", "singlecell": "", "sequencing": "amplicon-seq", "verification": "antigen-loaded-targets"}	{"study.id": "", "cell.subset": "CD4+", "subject.cohort": "", "subject.id": "", "replica.id": "", "clone.id": "", "epitope.id": "", "tissue": "PBMC", "donor.MHC": "", "donor.MHC.method": "", "structure.id": "", "samples.found": 1, "studies.found": 1}	{"cdr3": "CATSSYRGKNEKLFF", "cdr3_old": "CATSSYRGKNEKLFF", "fixNeeded": false, "good": false, "jCanonical": true, "jFixType": "FailedBadSegment", "jId": "TRBJ1\u20134", "jStart": -1, "vCanonical": true, "vEnd": 4, "vFixType": "NoFixNeeded", "vId": "TRBV15*01"}	2
767	TRB	CASSSGEGGETQYF	TRBV19*01	TRBJ2鈥5	HomoSapiens	HLA-DRA*01:01	HLA-DRB1*04:05	MHCII	HWFVTQRNFYEPQII	Spike	SARS-CoV-2	PMID:34061349	{"identification": "limiting-dilution-cloning", "frequency": "", "singlecell": "", "sequencing": "amplicon-seq", "verification": "antigen-loaded-targets"}	{"study.id": "", "cell.subset": "CD4+", "subject.cohort": "", "subject.id": "", "replica.id": "", "clone.id": "", "epitope.id": "", "tissue": "PBMC", "donor.MHC": "", "donor.MHC.method": "", "structure.id": "", "samples.found": 1, "studies.found": 1}	{"cdr3": "CASSSGEGGETQYF", "cdr3_old": "CASSSGEGGETQYF", "fixNeeded": false, "good": false, "jCanonical": true, "jFixType": "FailedBadSegment", "jId": "TRBJ2\u20135", "jStart": -1, "vCanonical": true, "vEnd": 4, "vFixType": "NoFixNeeded", "vId": "TRBV19*01"}	2
773	TRA	CLVGEESGGNTPLVF	TRAV4*01	TRAJ29*01	HomoSapiens	HLA-DRA*01:01	HLA-DRB1*04:05	MHCII	HWFVTQRNFYEPQII	Spike	SARS-CoV-2	PMID:34061349	{"identification": "limiting-dilution-cloning", "frequency": "", "singlecell": "", "sequencing": "amplicon-seq", "verification": "antigen-loaded-targets"}	{"study.id": "", "cell.subset": "CD4+", "subject.cohort": "", "subject.id": "", "replica.id": "", "clone.id": "", "epitope.id": "", "tissue": "PBMC", "donor.MHC": "", "donor.MHC.method": "", "structure.id": "", "samples.found": 1, "studies.found": 1}	{"cdr3": "CLVGEESGGNTPLVF", "cdr3_old": "CLVGEESGGNTPLVF", "fixNeeded": false, "good": true, "jCanonical": true, "jFixType": "NoFixNeeded", "jId": "TRAJ29*01", "jStart": 8, "vCanonical": true, "vEnd": 4, "vFixType": "NoFixNeeded", "vId": "TRAV4*01"}	2
775	TRA	CAGPRSGGGADGLTF	TRAV35*01	TRAJ45*01	HomoSapiens	HLA-DRA*01:01	HLA-DRB1*04:05	MHCII	HWFVTQRNFYEPQII	Spike	SARS-CoV-2	PMID:34061349	{"identification": "limiting-dilution-cloning", "frequency": "", "singlecell": "", "sequencing": "amplicon-seq", "verification": "antigen-loaded-targets"}	{"study.id": "", "cell.subset": "CD4+", "subject.cohort": "", "subject.id": "", "replica.id": "", "clone.id": "", "epitope.id": "", "tissue": "PBMC", "donor.MHC": "", "donor.MHC.method": "", "structure.id": "", "samples.found": 1, "studies.found": 1}	{"cdr3": "CAGPRSGGGADGLTF", "cdr3_old": "CAGPRSGGGADGLTF", "fixNeeded": false, "good": true, "jCanonical": true, "jFixType": "NoFixNeeded", "jId": "TRAJ45*01", "jStart": 5, "vCanonical": true, "vEnd": 3, "vFixType": "NoFixNeeded", "vId": "TRAV35*01"}	2
775	TRB	CASRPLQGSHGYTF	TRBV19*01	TRBJ1鈥2	HomoSapiens	HLA-DRA*01:01	HLA-DRB1*04:05	MHCII	HWFVTQRNFYEPQII	Spike	SARS-CoV-2	PMID:34061349	{"identification": "limiting-dilution-cloning", "frequency": "", "singlecell": "", "sequencing": "amplicon-seq", "verification": "antigen-loaded-targets"}	{"study.id": "", "cell.subset": "CD4+", "subject.cohort": "", "subject.id": "", "replica.id": "", "clone.id": "", "epitope.id": "", "tissue": "PBMC", "donor.MHC": "", "donor.MHC.method": "", "structure.id": "", "samples.found": 1, "studies.found": 1}	{"cdr3": "CASRPLQGSHGYTF", "cdr3_old": "CASRPLQGSHGYTF", "fixNeeded": false, "good": false, "jCanonical": true, "jFixType": "FailedBadSegment", "jId": "TRBJ1\u20132", "jStart": -1, "vCanonical": true, "vEnd": 3, "vFixType": "NoFixNeeded", "vId": "TRBV19*01"}	2
776	TRA	CLVGYSNYGGSQGNLIF	TRAV4*01	TRAJ42*01	HomoSapiens	HLA-DRA*01:01	HLA-DRB1*04:05	MHCII	HWFVTQRNFYEPQII	Spike	SARS-CoV-2	PMID:34061349	{"identification": "limiting-dilution-cloning", "frequency": "", "singlecell": "", "sequencing": "amplicon-seq", "verification": "antigen-loaded-targets"}	{"study.id": "", "cell.subset": "CD4+", "subject.cohort": "", "subject.id": "", "replica.id": "", "clone.id": "", "epitope.id": "", "tissue": "PBMC", "donor.MHC": "", "donor.MHC.method": "", "structure.id": "", "samples.found": 1, "studies.found": 1}	{"cdr3": "CLVGYSNYGGSQGNLIF", "cdr3_old": "CLVGYSNYGGSQGNLIF", "fixNeeded": false, "good": true, "jCanonical": true, "jFixType": "NoFixNeeded", "jId": "TRAJ42*01", "jStart": 6, "vCanonical": true, "vEnd": 4, "vFixType": "NoFixNeeded", "vId": "TRAV4*01"}	2
779	TRB	CASSRAGGASTDTQYF	TRBV2*01	TRBJ2鈥3	HomoSapiens	HLA-DRA*01:01	HLA-DRB1*04:05	MHCII	HWFVTQRNFYEPQII	Spike	SARS-CoV-2	PMID:34061349	{"identification": "limiting-dilution-cloning", "frequency": "", "singlecell": "", "sequencing": "amplicon-seq", "verification": "antigen-loaded-targets"}	{"study.id": "", "cell.subset": "CD4+", "subject.cohort": "", "subject.id": "", "replica.id": "", "clone.id": "", "epitope.id": "", "tissue": "PBMC", "donor.MHC": "", "donor.MHC.method": "", "structure.id": "", "samples.found": 1, "studies.found": 1}	{"cdr3": "CASSRAGGASTDTQYF", "cdr3_old": "CASSRAGGASTDTQYF", "fixNeeded": false, "good": false, "jCanonical": true, "jFixType": "FailedBadSegment", "jId": "TRBJ2\u20133", "jStart": -1, "vCanonical": true, "vEnd": 4, "vFixType": "NoFixNeeded", "vId": "TRBV2*01"}	2
780	TRA	CAYRSVPLNRDDKIIF	TRAV38-2/DV8*01	TRAJ30*01	HomoSapiens	HLA-A*11:01	B2M	MHCI	KTFPPTEPK	Nucleocapsid	SARS-CoV-2	PMID:34222571	{"identification": "antigen-loaded-targets", "frequency": "", "singlecell": "", "sequencing": "amplicon-seq", "verification": "tetramer-sort"}	{"study.id": "", "cell.subset": "CD8+", "subject.cohort": "", "subject.id": "", "replica.id": "", "clone.id": "", "epitope.id": "N361-369", "tissue": "PBMC", "donor.MHC": "", "donor.MHC.method": "", "structure.id": "", "samples.found": 1, "studies.found": 1}	{"cdr3": "CAYRSVPLNRDDKIIF", "cdr3_old": "CAYRSVPLNRDDKIIF", "fixNeeded": false, "good": true, "jCanonical": true, "jFixType": "NoFixNeeded", "jId": "TRAJ30*01", "jStart": 8, "vCanonical": true, "vEnd": 5, "vFixType": "NoFixNeeded", "vId": "TRAV38-2/DV8*01"}	2
780	TRB	CASSRAGTGYNEQFF	TRBV19*01	TRBJ2-1*01	HomoSapiens	HLA-A*11:01	B2M	MHCI	KTFPPTEPK	Nucleocapsid	SARS-CoV-2	PMID:34222571	{"identification": "antigen-loaded-targets", "frequency": "", "singlecell": "", "sequencing": "amplicon-seq", "verification": "tetramer-sort"}	{"study.id": "", "cell.subset": "CD8+", "subject.cohort": "", "subject.id": "", "replica.id": "", "clone.id": "", "epitope.id": "N361-369", "tissue": "PBMC", "donor.MHC": "", "donor.MHC.method": "", "structure.id": "", "samples.found": 1, "studies.found": 1}	{"cdr3": "CASSRAGTGYNEQFF", "cdr3_old": "CASSRAGTGYNEQF", "fixNeeded": true, "good": true, "jCanonical": true, "jFixType": "FixAdd", "jId": "TRBJ2-1*01", "jStart": 10, "vCanonical": true, "vEnd": 4, "vFixType": "NoFixNeeded", "vId": "TRBV19*01"}	2
781	TRA	CAASGEYNNNDMRF	TRAV29/DV5*01	TRAJ43*01	HomoSapiens	HLA-A*11:01	B2M	MHCI	KTFPPTEPK	Nucleocapsid	SARS-CoV-2	PMID:34222571	{"identification": "antigen-loaded-targets", "frequency": "", "singlecell": "", "sequencing": "amplicon-seq", "verification": "tetramer-sort"}	{"study.id": "", "cell.subset": "CD8+", "subject.cohort": "", "subject.id": "", "replica.id": "", "clone.id": "", "epitope.id": "N361-369", "tissue": "PBMC", "donor.MHC": "", "donor.MHC.method": "", "structure.id": "", "samples.found": 1, "studies.found": 1}	{"cdr3": "CAASGEYNNNDMRF", "cdr3_old": "CAASGEYNNNDMRF", "fixNeeded": false, "good": true, "jCanonical": true, "jFixType": "NoFixNeeded", "jId": "TRAJ43*01", "jStart": 7, "vCanonical": true, "vEnd": 4, "vFixType": "NoFixNeeded", "vId": "TRAV29/DV5*01"}	2
781	TRB	CASSPSVYFEVSGANVLTF	TRBV18*01	TRBJ2-6*01	HomoSapiens	HLA-A*11:01	B2M	MHCI	KTFPPTEPK	Nucleocapsid	SARS-CoV-2	PMID:34222571	{"identification": "antigen-loaded-targets", "frequency": "", "singlecell": "", "sequencing": "amplicon-seq", "verification": "tetramer-sort"}	{"study.id": "", "cell.subset": "CD8+", "subject.cohort": "", "subject.id": "", "replica.id": "", "clone.id": "", "epitope.id": "N361-369", "tissue": "PBMC", "donor.MHC": "", "donor.MHC.method": "", "structure.id": "", "samples.found": 1, "studies.found": 1}	{"cdr3": "CASSPSVYFEVSGANVLTF", "cdr3_old": "CASSPSVYFEVSGANVLTF", "fixNeeded": false, "good": true, "jCanonical": true, "jFixType": "NoFixNeeded", "jId": "TRBJ2-6*01", "jStart": 11, "vCanonical": true, "vEnd": 5, "vFixType": "NoFixNeeded", "vId": "TRBV18*01"}	1
782	TRA	CVVNSPSGNTPLVF	TRAV12-1*01	TRAJ29*01	HomoSapiens	HLA-A*02:01	B2M	MHCI	YLQPRTFLL	Spike	SARS-CoV-2	PMID:33664060	{"identification": "tetramer-sort", "frequency": "", "singlecell": "", "sequencing": "amplicon-seq", "verification": ""}	{"study.id": "", "cell.subset": "CD8+", "subject.cohort": "", "subject.id": "", "replica.id": "", "clone.id": "", "epitope.id": "", "tissue": "PBMC", "donor.MHC": "", "donor.MHC.method": "", "structure.id": "", "samples.found": 1, "studies.found": 1}	{"cdr3": "CVVNSPSGNTPLVF", "cdr3_old": "CVVNSPSGNTPLVF", "fixNeeded": false, "good": true, "jCanonical": true, "jFixType": "NoFixNeeded", "jId": "TRAJ29*01", "jStart": 6, "vCanonical": true, "vEnd": 4, "vFixType": "NoFixNeeded", "vId": "TRAV12-1*01"}	2
782	TRB	CSARDEKATNTGELFF	TRBV20-1*01	TRBJ2-2*01	HomoSapiens	HLA-A*02:01	B2M	MHCI	YLQPRTFLL	Spike	SARS-CoV-2	PMID:33664060	{"identification": "tetramer-sort", "frequency": "", "singlecell": "", "sequencing": "amplicon-seq", "verification": ""}	{"study.id": "", "cell.subset": "CD8+", "subject.cohort": "", "subject.id": "", "replica.id": "", "clone.id": "", "epitope.id": "", "tissue": "PBMC", "donor.MHC": "", "donor.MHC.method": "", "structure.id": "", "samples.found": 1, "studies.found": 1}	{"cdr3": "CSARDEKATNTGELFF", "cdr3_old": "CSARDEKATNTGELFF", "fixNeeded": false, "good": true, "jCanonical": true, "jFixType": "NoFixNeeded", "jId": "TRBJ2-2*01", "jStart": 9, "vCanonical": true, "vEnd": 4, "vFixType": "NoFixNeeded", "vId": "TRBV20-1*01"}	2
783	TRA	CVVNRDNDMRF	TRAV12-1*01	TRAJ43*01	HomoSapiens	HLA-A*02:01	B2M	MHCI	YLQPRTFLL	Spike	SARS-CoV-2	PMID:33664060	{"identification": "tetramer-sort", "frequency": "", "singlecell": "", "sequencing": "amplicon-seq", "verification": ""}	{"study.id": "", "cell.subset": "CD8+", "subject.cohort": "", "subject.id": "", "replica.id": "", "clone.id": "", "epitope.id": "", "tissue": "PBMC", "donor.MHC": "", "donor.MHC.method": "", "structure.id": "", "samples.found": 1, "studies.found": 1}	{"cdr3": "CVVNRDNDMRF", "cdr3_old": "CVVNRDNDMRF", "fixNeeded": false, "good": true, "jCanonical": true, "jFixType": "NoFixNeeded", "jId": "TRAJ43*01", "jStart": 6, "vCanonical": true, "vEnd": 4, "vFixType": "NoFixNeeded", "vId": "TRAV12-1*01"}	2
783	TRB	CASMEENTGELFF	TRBV5-1*01	TRBJ2-2*01	HomoSapiens	HLA-A*02:01	B2M	MHCI	YLQPRTFLL	Spike	SARS-CoV-2	PMID:33664060	{"identification": "tetramer-sort", "frequency": "", "singlecell": "", "sequencing": "amplicon-seq", "verification": ""}	{"study.id": "", "cell.subset": "CD8+", "subject.cohort": "", "subject.id": "", "replica.id": "", "clone.id": "", "epitope.id": "", "tissue": "PBMC", "donor.MHC": "", "donor.MHC.method": "", "structure.id": "", "samples.found": 1, "studies.found": 1}	{"cdr3": "CASMEENTGELFF", "cdr3_old": "CASMEENTGELFF", "fixNeeded": false, "good": true, "jCanonical": true, "jFixType": "NoFixNeeded", "jId": "TRBJ2-2*01", "jStart": 6, "vCanonical": true, "vEnd": 3, "vFixType": "NoFixNeeded", "vId": "TRBV5-1*01"}	2
784	TRA	CVVNNGDKLIF	TRAV12-1*01	TRAJ34*01	HomoSapiens	HLA-A*02:01	B2M	MHCI	YLQPRTFLL	Spike	SARS-CoV-2	PMID:33664060	{"identification": "tetramer-sort", "frequency": "", "singlecell": "", "sequencing": "amplicon-seq", "verification": ""}	{"study.id": "", "cell.subset": "CD8+", "subject.cohort": "", "subject.id": "", "replica.id": "", "clone.id": "", "epitope.id": "", "tissue": "PBMC", "donor.MHC": "", "donor.MHC.method": "", "structure.id": "", "samples.found": 1, "studies.found": 1}	{"cdr3": "CVVNNGDKLIF", "cdr3_old": "CVVNNGDKLIF", "fixNeeded": false, "good": true, "jCanonical": true, "jFixType": "NoFixNeeded", "jId": "TRAJ34*01", "jStart": 6, "vCanonical": true, "vEnd": 4, "vFixType": "NoFixNeeded", "vId": "TRAV12-1*01"}	2
784	TRB	CASSPGTTLAKNIQYF	TRBV7-6*01	TRBJ2-4*01	HomoSapiens	HLA-A*02:01	B2M	MHCI	YLQPRTFLL	Spike	SARS-CoV-2	PMID:33664060	{"identification": "tetramer-sort", "frequency": "", "singlecell": "", "sequencing": "amplicon-seq", "verification": ""}	{"study.id": "", "cell.subset": "CD8+", "subject.cohort": "", "subject.id": "", "replica.id": "", "clone.id": "", "epitope.id": "", "tissue": "PBMC", "donor.MHC": "", "donor.MHC.method": "", "structure.id": "", "samples.found": 1, "studies.found": 1}	{"cdr3": "CASSPGTTLAKNIQYF", "cdr3_old": "CASSPGTTLAKNIQYF", "fixNeeded": false, "good": true, "jCanonical": true, "jFixType": "NoFixNeeded", "jId": "TRBJ2-4*01", "jStart": 9, "vCanonical": true, "vEnd": 4, "vFixType": "NoFixNeeded", "vId": "TRBV7-6*01"}	2
785	TRA	CVVNGEDDMRF	TRAV12-1*01	TRAJ43*01	HomoSapiens	HLA-A*02:01	B2M	MHCI	YLQPRTFLL	Spike	SARS-CoV-2	PMID:33664060	{"identification": "tetramer-sort", "frequency": "", "singlecell": "", "sequencing": "amplicon-seq", "verification": ""}	{"study.id": "", "cell.subset": "CD8+", "subject.cohort": "", "subject.id": "", "replica.id": "", "clone.id": "", "epitope.id": "", "tissue": "PBMC", "donor.MHC": "", "donor.MHC.method": "", "structure.id": "", "samples.found": 1, "studies.found": 1}	{"cdr3": "CVVNGEDDMRF", "cdr3_old": "CVVNGEDDMRF", "fixNeeded": false, "good": true, "jCanonical": true, "jFixType": "NoFixNeeded", "jId": "TRAJ43*01", "jStart": 7, "vCanonical": true, "vEnd": 4, "vFixType": "NoFixNeeded", "vId": "TRAV12-1*01"}	2
785	TRB	CASIRDHNTGELFF	TRBV5-4*01	TRBJ2-2*01	HomoSapiens	HLA-A*02:01	B2M	MHCI	YLQPRTFLL	Spike	SARS-CoV-2	PMID:33664060	{"identification": "tetramer-sort", "frequency": "", "singlecell": "", "sequencing": "amplicon-seq", "verification": ""}	{"study.id": "", "cell.subset": "CD8+", "subject.cohort": "", "subject.id": "", "replica.id": "", "clone.id": "", "epitope.id": "", "tissue": "PBMC", "donor.MHC": "", "donor.MHC.method": "", "structure.id": "", "samples.found": 1, "studies.found": 1}	{"cdr3": "CASIRDHNTGELFF", "cdr3_old": "CASIRDHNTGELFF", "fixNeeded": false, "good": true, "jCanonical": true, "jFixType": "NoFixNeeded", "jId": "TRBJ2-2*01", "jStart": 7, "vCanonical": true, "vEnd": 3, "vFixType": "NoFixNeeded", "vId": "TRBV5-4*01"}	2
786	TRA	CVVNGLGDDMRF	TRAV12-1*01	TRAJ43*01	HomoSapiens	HLA-A*02:01	B2M	MHCI	YLQPRTFLL	Spike	SARS-CoV-2	PMID:33664060	{"identification": "tetramer-sort", "frequency": "", "singlecell": "", "sequencing": "amplicon-seq", "verification": ""}	{"study.id": "", "cell.subset": "CD8+", "subject.cohort": "", "subject.id": "", "replica.id": "", "clone.id": "", "epitope.id": "", "tissue": "PBMC", "donor.MHC": "", "donor.MHC.method": "", "structure.id": "", "samples.found": 1, "studies.found": 1}	{"cdr3": "CVVNGLGDDMRF", "cdr3_old": "CVVNGLGDDMRF", "fixNeeded": false, "good": true, "jCanonical": true, "jFixType": "NoFixNeeded", "jId": "TRAJ43*01", "jStart": 8, "vCanonical": true, "vEnd": 4, "vFixType": "NoFixNeeded", "vId": "TRAV12-1*01"}	2
786	TRB	CATQTANTGELFF	TRBV24-1*01	TRBJ2-2*01	HomoSapiens	HLA-A*02:01	B2M	MHCI	YLQPRTFLL	Spike	SARS-CoV-2	PMID:33664060	{"identification": "tetramer-sort", "frequency": "", "singlecell": "", "sequencing": "amplicon-seq", "verification": ""}	{"study.id": "", "cell.subset": "CD8+", "subject.cohort": "", "subject.id": "", "replica.id": "", "clone.id": "", "epitope.id": "", "tissue": "PBMC", "donor.MHC": "", "donor.MHC.method": "", "structure.id": "", "samples.found": 1, "studies.found": 1}	{"cdr3": "CATQTANTGELFF", "cdr3_old": "CATQTANTGELFF", "fixNeeded": false, "good": true, "jCanonical": true, "jFixType": "NoFixNeeded", "jId": "TRBJ2-2*01", "jStart": 6, "vCanonical": true, "vEnd": 3, "vFixType": "NoFixNeeded", "vId": "TRBV24-1*01"}	2
787	TRA	CVVNSNNDMRF	TRAV12-1*01	TRAJ43*01	HomoSapiens	HLA-A*02:01	B2M	MHCI	YLQPRTFLL	Spike	SARS-CoV-2	PMID:33664060	{"identification": "tetramer-sort", "frequency": "", "singlecell": "", "sequencing": "amplicon-seq", "verification": ""}	{"study.id": "", "cell.subset": "CD8+", "subject.cohort": "", "subject.id": "", "replica.id": "", "clone.id": "", "epitope.id": "", "tissue": "PBMC", "donor.MHC": "", "donor.MHC.method": "", "structure.id": "", "samples.found": 1, "studies.found": 1}	{"cdr3": "CVVNSNNDMRF", "cdr3_old": "CVVNSNNDMRF", "fixNeeded": false, "good": true, "jCanonical": true, "jFixType": "NoFixNeeded", "jId": "TRAJ43*01", "jStart": 5, "vCanonical": true, "vEnd": 4, "vFixType": "NoFixNeeded", "vId": "TRAV12-1*01"}	2
787	TRB	CASSELNTGELFF	TRBV2*01	TRBJ2-2*01	HomoSapiens	HLA-A*02:01	B2M	MHCI	YLQPRTFLL	Spike	SARS-CoV-2	PMID:33664060	{"identification": "tetramer-sort", "frequency": "", "singlecell": "", "sequencing": "amplicon-seq", "verification": ""}	{"study.id": "", "cell.subset": "CD8+", "subject.cohort": "", "subject.id": "", "replica.id": "", "clone.id": "", "epitope.id": "", "tissue": "PBMC", "donor.MHC": "", "donor.MHC.method": "", "structure.id": "", "samples.found": 1, "studies.found": 1}	{"cdr3": "CASSELNTGELFF", "cdr3_old": "CASSELNTGELFF", "fixNeeded": false, "good": true, "jCanonical": true, "jFixType": "NoFixNeeded", "jId": "TRBJ2-2*01", "jStart": 6, "vCanonical": true, "vEnd": 5, "vFixType": "NoFixNeeded", "vId": "TRBV2*01"}	3
788	TRA	CVVSAAYTGTASKLTF	TRAV10*01	TRAJ44*01	HomoSapiens	HLA-A*02:01	B2M	MHCI	YLQPRTFLL	Spike	SARS-CoV-2	PMID:33664060	{"identification": "tetramer-sort", "frequency": "", "singlecell": "", "sequencing": "amplicon-seq", "verification": ""}	{"study.id": "", "cell.subset": "CD8+", "subject.cohort": "", "subject.id": "", "replica.id": "", "clone.id": "", "epitope.id": "", "tissue": "PBMC", "donor.MHC": "", "donor.MHC.method": "", "structure.id": "", "samples.found": 1, "studies.found": 1}	{"cdr3": "CVVSAAYTGTASKLTF", "cdr3_old": "CVVSAAYTGTASKLTF", "fixNeeded": false, "good": true, "jCanonical": true, "jFixType": "NoFixNeeded", "jId": "TRAJ44*01", "jStart": 7, "vCanonical": true, "vEnd": 4, "vFixType": "NoFixNeeded", "vId": "TRAV10*01"}	2
788	TRB	CATQTANTGELFF	TRBV24-1*01	TRBJ2-2*01	HomoSapiens	HLA-A*02:01	B2M	MHCI	YLQPRTFLL	Spike	SARS-CoV-2	PMID:33664060	{"identification": "tetramer-sort", "frequency": "", "singlecell": "", "sequencing": "amplicon-seq", "verification": ""}	{"study.id": "", "cell.subset": "CD8+", "subject.cohort": "", "subject.id": "", "replica.id": "", "clone.id": "", "epitope.id": "", "tissue": "PBMC", "donor.MHC": "", "donor.MHC.method": "", "structure.id": "", "samples.found": 1, "studies.found": 1}	{"cdr3": "CATQTANTGELFF", "cdr3_old": "CATQTANTGELFF", "fixNeeded": false, "good": true, "jCanonical": true, "jFixType": "NoFixNeeded", "jId": "TRBJ2-2*01", "jStart": 6, "vCanonical": true, "vEnd": 3, "vFixType": "NoFixNeeded", "vId": "TRBV24-1*01"}	2
789	TRA	CVVNGMNDMRF	TRAV12-1*01	TRAJ43*01	HomoSapiens	HLA-A*02:01	B2M	MHCI	YLQPRTFLL	Spike	SARS-CoV-2	PMID:33664060	{"identification": "tetramer-sort", "frequency": "", "singlecell": "", "sequencing": "amplicon-seq", "verification": ""}	{"study.id": "", "cell.subset": "CD8+", "subject.cohort": "", "subject.id": "", "replica.id": "", "clone.id": "", "epitope.id": "", "tissue": "PBMC", "donor.MHC": "", "donor.MHC.method": "", "structure.id": "", "samples.found": 1, "studies.found": 1}	{"cdr3": "CVVNGMNDMRF", "cdr3_old": "CVVNGMNDMRF", "fixNeeded": false, "good": true, "jCanonical": true, "jFixType": "NoFixNeeded", "jId": "TRAJ43*01", "jStart": 6, "vCanonical": true, "vEnd": 4, "vFixType": "NoFixNeeded", "vId": "TRAV12-1*01"}	2
789	TRB	CAAGDANTGELFF	TRBV5-1*01	TRBJ2-2*01	HomoSapiens	HLA-A*02:01	B2M	MHCI	YLQPRTFLL	Spike	SARS-CoV-2	PMID:33664060	{"identification": "tetramer-sort", "frequency": "", "singlecell": "", "sequencing": "amplicon-seq", "verification": ""}	{"study.id": "", "cell.subset": "CD8+", "subject.cohort": "", "subject.id": "", "replica.id": "", "clone.id": "", "epitope.id": "", "tissue": "PBMC", "donor.MHC": "", "donor.MHC.method": "", "structure.id": "", "samples.found": 1, "studies.found": 1}	{"cdr3": "CAAGDANTGELFF", "cdr3_old": "CAAGDANTGELFF", "fixNeeded": false, "good": true, "jCanonical": true, "jFixType": "NoFixNeeded", "jId": "TRBJ2-2*01", "jStart": 6, "vCanonical": true, "vEnd": 2, "vFixType": "NoFixNeeded", "vId": "TRBV5-1*01"}	2
802	TRA	CVVILSGGYNKLIF	TRAV8-2*01	TRAJ4*01	HomoSapiens	HLA-B*07:02	B2M	MHCI	SPRWYFYYL	Nucleocapsid	SARS-CoV-2	PMID:33945786	{"identification": "multimer-sort", "frequency": "", "singlecell": "yes", "sequencing": "amplicon-seq", "verification": ""}	{"study.id": "", "cell.subset": "CD8+", "subject.cohort": "", "subject.id": "", "replica.id": "", "clone.id": "", "epitope.id": "", "tissue": "PBMC", "donor.MHC": "", "donor.MHC.method": "", "structure.id": "", "samples.found": 1, "studies.found": 1}	{"cdr3": "CVVILSGGYNKLIF", "cdr3_old": "CVVILSGGYNKLIF", "fixNeeded": false, "good": true, "jCanonical": true, "jFixType": "NoFixNeeded", "jId": "TRAJ4*01", "jStart": 5, "vCanonical": true, "vEnd": 3, "vFixType": "NoFixNeeded", "vId": "TRAV8-2*01"}	2
802	TRB	CASSELPGPPGEQYF	TRBV2*01	TRBJ2-7*01	HomoSapiens	HLA-B*07:02	B2M	MHCI	SPRWYFYYL	Nucleocapsid	SARS-CoV-2	PMID:33945786	{"identification": "multimer-sort", "frequency": "", "singlecell": "yes", "sequencing": "amplicon-seq", "verification": ""}	{"study.id": "", "cell.subset": "CD8+", "subject.cohort": "", "subject.id": "", "replica.id": "", "clone.id": "", "epitope.id": "", "tissue": "PBMC", "donor.MHC": "", "donor.MHC.method": "", "structure.id": "", "samples.found": 1, "studies.found": 1}	{"cdr3": "CASSELPGPPGEQYF", "cdr3_old": "CASSELPGPPGEQYF", "fixNeeded": false, "good": true, "jCanonical": true, "jFixType": "NoFixNeeded", "jId": "TRBJ2-7*01", "jStart": 11, "vCanonical": true, "vEnd": 5, "vFixType": "NoFixNeeded", "vId": "TRBV2*01"}	2
803	TRA	CAVSAEGGFKTIF	TRAV1-2*01	TRAJ9*01	HomoSapiens	HLA-B*07:02	B2M	MHCI	SPRWYFYYL	Nucleocapsid	SARS-CoV-2	PMID:33945786	{"identification": "multimer-sort", "frequency": "", "singlecell": "yes", "sequencing": "amplicon-seq", "verification": ""}	{"study.id": "", "cell.subset": "CD8+", "subject.cohort": "", "subject.id": "", "replica.id": "", "clone.id": "", "epitope.id": "", "tissue": "PBMC", "donor.MHC": "", "donor.MHC.method": "", "structure.id": "", "samples.found": 1, "studies.found": 1}	{"cdr3": "CAVSAEGGFKTIF", "cdr3_old": "CAVSAEGGFKTIF", "fixNeeded": false, "good": true, "jCanonical": true, "jFixType": "NoFixNeeded", "jId": "TRAJ9*01", "jStart": 6, "vCanonical": true, "vEnd": 3, "vFixType": "NoFixNeeded", "vId": "TRAV1-2*01"}	2
803	TRB	CASSQDGLSETQYF	TRBV4-1*01	TRBJ2-5*01	HomoSapiens	HLA-B*07:02	B2M	MHCI	SPRWYFYYL	Nucleocapsid	SARS-CoV-2	PMID:33945786	{"identification": "multimer-sort", "frequency": "", "singlecell": "yes", "sequencing": "amplicon-seq", "verification": ""}	{"study.id": "", "cell.subset": "CD8+", "subject.cohort": "", "subject.id": "", "replica.id": "", "clone.id": "", "epitope.id": "", "tissue": "PBMC", "donor.MHC": "", "donor.MHC.method": "", "structure.id": "", "samples.found": 1, "studies.found": 1}	{"cdr3": "CASSQDGLSETQYF", "cdr3_old": "CASSQDGLSETQYF", "fixNeeded": false, "good": true, "jCanonical": true, "jFixType": "NoFixNeeded", "jId": "TRBJ2-5*01", "jStart": 9, "vCanonical": true, "vEnd": 5, "vFixType": "NoFixNeeded", "vId": "TRBV4-1*01"}	2
804	TRB	CASSDRPLGPNTEAFF	TRBV2*01	TRBJ1-1*01	HomoSapiens	HLA-B*07:02	B2M	MHCI	SPRWYFYYL	Nucleocapsid	SARS-CoV-2	PMID:33945786	{"identification": "multimer-sort", "frequency": "", "singlecell": "yes", "sequencing": "amplicon-seq", "verification": ""}	{"study.id": "", "cell.subset": "CD8+", "subject.cohort": "", "subject.id": "", "replica.id": "", "clone.id": "", "epitope.id": "", "tissue": "PBMC", "donor.MHC": "", "donor.MHC.method": "", "structure.id": "", "samples.found": 1, "studies.found": 1}	{"cdr3": "CASSDRPLGPNTEAFF", "cdr3_old": "CASSDRPLGPNTEAFF", "fixNeeded": false, "good": true, "jCanonical": true, "jFixType": "NoFixNeeded", "jId": "TRBJ1-1*01", "jStart": 10, "vCanonical": true, "vEnd": 4, "vFixType": "NoFixNeeded", "vId": "TRBV2*01"}	2
805	TRB	CASSEGQDNYGYTF	TRBV28*01	TRBJ1-2*01	HomoSapiens	HLA-B*07:02	B2M	MHCI	SPRWYFYYL	Nucleocapsid	SARS-CoV-2	PMID:33945786	{"identification": "multimer-sort", "frequency": "", "singlecell": "yes", "sequencing": "amplicon-seq", "verification": ""}	{"study.id": "", "cell.subset": "CD8+", "subject.cohort": "", "subject.id": "", "replica.id": "", "clone.id": "", "epitope.id": "", "tissue": "PBMC", "donor.MHC": "", "donor.MHC.method": "", "structure.id": "", "samples.found": 1, "studies.found": 1}	{"cdr3": "CASSEGQDNYGYTF", "cdr3_old": "CASSEGQDNYGYTF", "fixNeeded": false, "good": true, "jCanonical": true, "jFixType": "NoFixNeeded", "jId": "TRBJ1-2*01", "jStart": 8, "vCanonical": true, "vEnd": 4, "vFixType": "NoFixNeeded", "vId": "TRBV28*01"}	2
806	TRA	CAVSGVGFKIIF	TRAV8-6*01	TRAJ30*01	HomoSapiens	HLA-B*07:02	B2M	MHCI	SPRWYFYYL	Nucleocapsid	SARS-CoV-2	PMID:33945786	{"identification": "multimer-sort", "frequency": "", "singlecell": "yes", "sequencing": "amplicon-seq", "verification": ""}	{"study.id": "", "cell.subset": "CD8+", "subject.cohort": "", "subject.id": "", "replica.id": "", "clone.id": "", "epitope.id": "", "tissue": "PBMC", "donor.MHC": "", "donor.MHC.method": "", "structure.id": "", "samples.found": 1, "studies.found": 1}	{"cdr3": "CAVSGVGFKIIF", "cdr3_old": "CAVSGVGFKIIF", "fixNeeded": false, "good": true, "jCanonical": true, "jFixType": "NoFixNeeded", "jId": "TRAJ30*01", "jStart": 8, "vCanonical": true, "vEnd": 4, "vFixType": "NoFixNeeded", "vId": "TRAV8-6*01"}	1
806	TRB	CASSYLAGGYNEQFF	TRBV14*01	TRBJ2-1*01	HomoSapiens	HLA-B*07:02	B2M	MHCI	SPRWYFYYL	Nucleocapsid	SARS-CoV-2	PMID:33945786	{"identification": "multimer-sort", "frequency": "", "singlecell": "yes", "sequencing": "amplicon-seq", "verification": ""}	{"study.id": "", "cell.subset": "CD8+", "subject.cohort": "", "subject.id": "", "replica.id": "", "clone.id": "", "epitope.id": "", "tissue": "PBMC", "donor.MHC": "", "donor.MHC.method": "", "structure.id": "", "samples.found": 1, "studies.found": 1}	{"cdr3": "CASSYLAGGYNEQFF", "cdr3_old": "CASSYLAGGYNEQFF", "fixNeeded": false, "good": true, "jCanonical": true, "jFixType": "NoFixNeeded", "jId": "TRBJ2-1*01", "jStart": 9, "vCanonical": true, "vEnd": 4, "vFixType": "NoFixNeeded", "vId": "TRBV14*01"}	3
807	TRA	CALSSTLGTYKYIF	TRAV9-2*01	TRAJ40*01	HomoSapiens	HLA-B*07:02	B2M	MHCI	SPRWYFYYL	Nucleocapsid	SARS-CoV-2	PMID:33945786	{"identification": "multimer-sort", "frequency": "", "singlecell": "yes", "sequencing": "amplicon-seq", "verification": ""}	{"study.id": "", "cell.subset": "CD8+", "subject.cohort": "", "subject.id": "", "replica.id": "", "clone.id": "", "epitope.id": "", "tissue": "PBMC", "donor.MHC": "", "donor.MHC.method": "", "structure.id": "", "samples.found": 1, "studies.found": 1}	{"cdr3": "CALSSTLGTYKYIF", "cdr3_old": "CALSSTLGTYKYIF", "fixNeeded": false, "good": true, "jCanonical": true, "jFixType": "NoFixNeeded", "jId": "TRAJ40*01", "jStart": 7, "vCanonical": true, "vEnd": 4, "vFixType": "NoFixNeeded", "vId": "TRAV9-2*01"}	2
807	TRB	CASSPLTGTGSDKETQYF	TRBV27*01	TRBJ2-5*01	HomoSapiens	HLA-B*07:02	B2M	MHCI	SPRWYFYYL	Nucleocapsid	SARS-CoV-2	PMID:33945786	{"identification": "multimer-sort", "frequency": "", "singlecell": "yes", "sequencing": "amplicon-seq", "verification": ""}	{"study.id": "", "cell.subset": "CD8+", "subject.cohort": "", "subject.id": "", "replica.id": "", "clone.id": "", "epitope.id": "", "tissue": "PBMC", "donor.MHC": "", "donor.MHC.method": "", "structure.id": "", "samples.found": 1, "studies.found": 1}	{"cdr3": "CASSPLTGTGSDKETQYF", "cdr3_old": "CASSPLTGTGSDKETQYF", "fixNeeded": false, "good": true, "jCanonical": true, "jFixType": "NoFixNeeded", "jId": "TRBJ2-5*01", "jStart": 13, "vCanonical": true, "vEnd": 4, "vFixType": "NoFixNeeded", "vId": "TRBV27*01"}	1
808	TRA	CVVTANTGGFKTIF	TRAV8-2*01	TRAJ9*01	HomoSapiens	HLA-B*07:02	B2M	MHCI	SPRWYFYYL	Nucleocapsid	SARS-CoV-2	PMID:33945786	{"identification": "multimer-sort", "frequency": "", "singlecell": "yes", "sequencing": "amplicon-seq", "verification": ""}	{"study.id": "", "cell.subset": "CD8+", "subject.cohort": "", "subject.id": "", "replica.id": "", "clone.id": "", "epitope.id": "", "tissue": "PBMC", "donor.MHC": "", "donor.MHC.method": "", "structure.id": "", "samples.found": 1, "studies.found": 1}	{"cdr3": "CVVTANTGGFKTIF", "cdr3_old": "CVVTANTGGFKTIF", "fixNeeded": false, "good": true, "jCanonical": true, "jFixType": "NoFixNeeded", "jId": "TRAJ9*01", "jStart": 5, "vCanonical": true, "vEnd": 3, "vFixType": "NoFixNeeded", "vId": "TRAV8-2*01"}	2
808	TRB	CASSLKTGGSTEAFF	TRBV2*01	TRBJ1-1*01	HomoSapiens	HLA-B*07:02	B2M	MHCI	SPRWYFYYL	Nucleocapsid	SARS-CoV-2	PMID:33945786	{"identification": "multimer-sort", "frequency": "", "singlecell": "yes", "sequencing": "amplicon-seq", "verification": ""}	{"study.id": "", "cell.subset": "CD8+", "subject.cohort": "", "subject.id": "", "replica.id": "", "clone.id": "", "epitope.id": "", "tissue": "PBMC", "donor.MHC": "", "donor.MHC.method": "", "structure.id": "", "samples.found": 1, "studies.found": 1}	{"cdr3": "CASSLKTGGSTEAFF", "cdr3_old": "CASSLKTGGSTEAFF", "fixNeeded": false, "good": true, "jCanonical": true, "jFixType": "NoFixNeeded", "jId": "TRBJ1-1*01", "jStart": 10, "vCanonical": true, "vEnd": 4, "vFixType": "NoFixNeeded", "vId": "TRBV2*01"}	2
816	TRA	CAVSPYPDKFYF	TRAV8-6*01	TRAJ21*01	HomoSapiens	HLA-B*07:02	B2M	MHCI	SPRWYFYYL	Nucleocapsid	SARS-CoV-2	PMID:33945786	{"identification": "multimer-sort", "frequency": "", "singlecell": "yes", "sequencing": "amplicon-seq", "verification": ""}	{"study.id": "", "cell.subset": "CD8+", "subject.cohort": "", "subject.id": "", "replica.id": "", "clone.id": "", "epitope.id": "", "tissue": "PBMC", "donor.MHC": "", "donor.MHC.method": "", "structure.id": "", "samples.found": 1, "studies.found": 1}	{"cdr3": "CAVSPYPDKFYF", "cdr3_old": "CAVSPYPDKFYF", "fixNeeded": false, "good": true, "jCanonical": true, "jFixType": "NoFixNeeded", "jId": "TRAJ21*01", "jStart": 8, "vCanonical": true, "vEnd": 4, "vFixType": "NoFixNeeded", "vId": "TRAV8-6*01"}	1
816	TRB	CASSPRETANSGANVLTF	TRBV27*01	TRBJ2-6*01	HomoSapiens	HLA-B*07:02	B2M	MHCI	SPRWYFYYL	Nucleocapsid	SARS-CoV-2	PMID:33945786	{"identification": "multimer-sort", "frequency": "", "singlecell": "yes", "sequencing": "amplicon-seq", "verification": ""}	{"study.id": "", "cell.subset": "CD8+", "subject.cohort": "", "subject.id": "", "replica.id": "", "clone.id": "", "epitope.id": "", "tissue": "PBMC", "donor.MHC": "", "donor.MHC.method": "", "structure.id": "", "samples.found": 1, "studies.found": 1}	{"cdr3": "CASSPRETANSGANVLTF", "cdr3_old": "CASSPRETANSGANVLTF", "fixNeeded": false, "good": true, "jCanonical": true, "jFixType": "NoFixNeeded", "jId": "TRBJ2-6*01", "jStart": 10, "vCanonical": true, "vEnd": 4, "vFixType": "NoFixNeeded", "vId": "TRBV27*01"}	2
817	TRA	CAVRAGNNRKLIW	TRAV1-1*01	TRAJ38*01	HomoSapiens	HLA-B*07:02	B2M	MHCI	SPRWYFYYL	Nucleocapsid	SARS-CoV-2	PMID:33945786	{"identification": "multimer-sort", "frequency": "", "singlecell": "yes", "sequencing": "amplicon-seq", "verification": ""}	{"study.id": "", "cell.subset": "CD8+", "subject.cohort": "", "subject.id": "", "replica.id": "", "clone.id": "", "epitope.id": "", "tissue": "PBMC", "donor.MHC": "", "donor.MHC.method": "", "structure.id": "", "samples.found": 1, "studies.found": 1}	{"cdr3": "CAVRAGNNRKLIW", "cdr3_old": "CAVRAGNNRKLIW", "fixNeeded": false, "good": true, "jCanonical": true, "jFixType": "NoFixNeeded", "jId": "TRAJ38*01", "jStart": 4, "vCanonical": true, "vEnd": 4, "vFixType": "NoFixNeeded", "vId": "TRAV1-1*01"}	3
817	TRB	CASSHLVGSAIAKNIQYF	TRBV27*01	TRBJ2-4*01	HomoSapiens	HLA-B*07:02	B2M	MHCI	SPRWYFYYL	Nucleocapsid	SARS-CoV-2	PMID:33945786	{"identification": "multimer-sort", "frequency": "", "singlecell": "yes", "sequencing": "amplicon-seq", "verification": ""}	{"study.id": "", "cell.subset": "CD8+", "subject.cohort": "", "subject.id": "", "replica.id": "", "clone.id": "", "epitope.id": "", "tissue": "PBMC", "donor.MHC": "", "donor.MHC.method": "", "structure.id": "", "samples.found": 1, "studies.found": 1}	{"cdr3": "CASSHLVGSAIAKNIQYF", "cdr3_old": "CASSHLVGSAIAKNIQYF", "fixNeeded": false, "good": true, "jCanonical": true, "jFixType": "NoFixNeeded", "jId": "TRBJ2-4*01", "jStart": 11, "vCanonical": true, "vEnd": 4, "vFixType": "NoFixNeeded", "vId": "TRBV27*01"}	1
818	TRA	CAVRPSNNARLMF	TRAV1-2*01	TRAJ31*01	HomoSapiens	HLA-B*07:02	B2M	MHCI	SPRWYFYYL	Nucleocapsid	SARS-CoV-2	PMID:33945786	{"identification": "multimer-sort", "frequency": "", "singlecell": "yes", "sequencing": "amplicon-seq", "verification": ""}	{"study.id": "", "cell.subset": "CD8+", "subject.cohort": "", "subject.id": "", "replica.id": "", "clone.id": "", "epitope.id": "", "tissue": "PBMC", "donor.MHC": "", "donor.MHC.method": "", "structure.id": "", "samples.found": 1, "studies.found": 1}	{"cdr3": "CAVRPSNNARLMF", "cdr3_old": "CAVRPSNNARLMF", "fixNeeded": false, "good": true, "jCanonical": true, "jFixType": "NoFixNeeded", "jId": "TRAJ31*01", "jStart": 6, "vCanonical": true, "vEnd": 4, "vFixType": "NoFixNeeded", "vId": "TRAV1-2*01"}	2
818	TRB	CASSPLVGSALAKNIQYF	TRBV27*01	TRBJ2-4*01	HomoSapiens	HLA-B*07:02	B2M	MHCI	SPRWYFYYL	Nucleocapsid	SARS-CoV-2	PMID:33945786	{"identification": "multimer-sort", "frequency": "", "singlecell": "yes", "sequencing": "amplicon-seq", "verification": ""}	{"study.id": "", "cell.subset": "CD8+", "subject.cohort": "", "subject.id": "", "replica.id": "", "clone.id": "", "epitope.id": "", "tissue": "PBMC", "donor.MHC": "", "donor.MHC.method": "", "structure.id": "", "samples.found": 1, "studies.found": 1}	{"cdr3": "CASSPLVGSALAKNIQYF", "cdr3_old": "CASSPLVGSALAKNIQYF", "fixNeeded": false, "good": true, "jCanonical": true, "jFixType": "NoFixNeeded", "jId": "TRBJ2-4*01", "jStart": 11, "vCanonical": true, "vEnd": 4, "vFixType": "NoFixNeeded", "vId": "TRBV27*01"}	2
0	TRB	CASSALAGGPPEGKNIQYF	TRBV27*01	TRBJ2-4*01	HomoSapiens	HLA-B*07:02	B2M	MHCI	SPRWYFYYL	Nucleocapsid	SARS-CoV-2	PMID:33945786	{"identification": "multimer-sort", "frequency": "", "singlecell": "yes", "sequencing": "amplicon-seq", "verification": ""}	{"study.id": "", "cell.subset": "CD8+", "subject.cohort": "", "subject.id": "", "replica.id": "", "clone.id": "", "epitope.id": "", "tissue": "PBMC", "donor.MHC": "", "donor.MHC.method": "", "structure.id": "", "samples.found": 1, "studies.found": 1}	{"cdr3": "CASSALAGGPPEGKNIQYF", "cdr3_old": "CASSALAGGPPEGKNIQYF", "fixNeeded": false, "good": true, "jCanonical": true, "jFixType": "NoFixNeeded", "jId": "TRBJ2-4*01", "jStart": 13, "vCanonical": true, "vEnd": 4, "vFixType": "NoFixNeeded", "vId": "TRBV27*01"}	1
819	TRA	CVVLSSASKIIF	TRAV8-2*01	TRAJ3*01	HomoSapiens	HLA-B*07:02	B2M	MHCI	SPRWYFYYL	Nucleocapsid	SARS-CoV-2	PMID:33945786	{"identification": "multimer-sort", "frequency": "", "singlecell": "yes", "sequencing": "amplicon-seq", "verification": ""}	{"study.id": "", "cell.subset": "CD8+", "subject.cohort": "", "subject.id": "", "replica.id": "", "clone.id": "", "epitope.id": "", "tissue": "PBMC", "donor.MHC": "", "donor.MHC.method": "", "structure.id": "", "samples.found": 1, "studies.found": 1}	{"cdr3": "CVVLSSASKIIF", "cdr3_old": "CVVLSSASKIIF", "fixNeeded": false, "good": true, "jCanonical": true, "jFixType": "NoFixNeeded", "jId": "TRAJ3*01", "jStart": 4, "vCanonical": true, "vEnd": 3, "vFixType": "NoFixNeeded", "vId": "TRAV8-2*01"}	2
819	TRB	CASSEKPLSSYNEQFF	TRBV2*01	TRBJ2-1*01	HomoSapiens	HLA-B*07:02	B2M	MHCI	SPRWYFYYL	Nucleocapsid	SARS-CoV-2	PMID:33945786	{"identification": "multimer-sort", "frequency": "", "singlecell": "yes", "sequencing": "amplicon-seq", "verification": ""}	{"study.id": "", "cell.subset": "CD8+", "subject.cohort": "", "subject.id": "", "replica.id": "", "clone.id": "", "epitope.id": "", "tissue": "PBMC", "donor.MHC": "", "donor.MHC.method": "", "structure.id": "", "samples.found": 1, "studies.found": 1}	{"cdr3": "CASSEKPLSSYNEQFF", "cdr3_old": "CASSEKPLSSYNEQFF", "fixNeeded": false, "good": true, "jCanonical": true, "jFixType": "NoFixNeeded", "jId": "TRBJ2-1*01", "jStart": 9, "vCanonical": true, "vEnd": 5, "vFixType": "NoFixNeeded", "vId": "TRBV2*01"}	2
821	TRB	CSARGGDSAYEQYF	TRBV20-1*01	TRBJ2-7*01	HomoSapiens	HLA-B*07:02	B2M	MHCI	SPRWYFYYL	Nucleocapsid	SARS-CoV-2	PMID:33945786	{"identification": "multimer-sort", "frequency": "", "singlecell": "yes", "sequencing": "amplicon-seq", "verification": ""}	{"study.id": "", "cell.subset": "CD8+", "subject.cohort": "", "subject.id": "", "replica.id": "", "clone.id": "", "epitope.id": "", "tissue": "PBMC", "donor.MHC": "", "donor.MHC.method": "", "structure.id": "", "samples.found": 1, "studies.found": 1}	{"cdr3": "CSARGGDSAYEQYF", "cdr3_old": "CSARGGDSAYEQYF", "fixNeeded": false, "good": true, "jCanonical": true, "jFixType": "NoFixNeeded", "jId": "TRBJ2-7*01", "jStart": 9, "vCanonical": true, "vEnd": 4, "vFixType": "NoFixNeeded", "vId": "TRBV20-1*01"}	2
822	TRB	CASSPLAGHPSTKNIQYF	TRBV27*01	TRBJ2-4*01	HomoSapiens	HLA-B*07:02	B2M	MHCI	SPRWYFYYL	Nucleocapsid	SARS-CoV-2	PMID:33945786	{"identification": "multimer-sort", "frequency": "", "singlecell": "yes", "sequencing": "amplicon-seq", "verification": ""}	{"study.id": "", "cell.subset": "CD8+", "subject.cohort": "", "subject.id": "", "replica.id": "", "clone.id": "", "epitope.id": "", "tissue": "PBMC", "donor.MHC": "", "donor.MHC.method": "", "structure.id": "", "samples.found": 1, "studies.found": 1}	{"cdr3": "CASSPLAGHPSTKNIQYF", "cdr3_old": "CASSPLAGHPSTKNIQYF", "fixNeeded": false, "good": true, "jCanonical": true, "jFixType": "NoFixNeeded", "jId": "TRBJ2-4*01", "jStart": 12, "vCanonical": true, "vEnd": 4, "vFixType": "NoFixNeeded", "vId": "TRBV27*01"}	1
823	TRA	CADHMDTGRRALTF	TRAV13-2*01	TRAJ5*01	HomoSapiens	HLA-B*07:02	B2M	MHCI	SPRWYFYYL	Nucleocapsid	SARS-CoV-2	PMID:33945786	{"identification": "multimer-sort", "frequency": "", "singlecell": "yes", "sequencing": "amplicon-seq", "verification": ""}	{"study.id": "", "cell.subset": "CD8+", "subject.cohort": "", "subject.id": "", "replica.id": "", "clone.id": "", "epitope.id": "", "tissue": "PBMC", "donor.MHC": "", "donor.MHC.method": "", "structure.id": "", "samples.found": 1, "studies.found": 1}	{"cdr3": "CADHMDTGRRALTF", "cdr3_old": "CADHMDTGRRALTF", "fixNeeded": false, "good": true, "jCanonical": true, "jFixType": "NoFixNeeded", "jId": "TRAJ5*01", "jStart": 5, "vCanonical": true, "vEnd": 2, "vFixType": "NoFixNeeded", "vId": "TRAV13-2*01"}	2
823	TRB	CATSTGGQPQHF	TRBV24-1*01	TRBJ1-5*01	HomoSapiens	HLA-B*07:02	B2M	MHCI	SPRWYFYYL	Nucleocapsid	SARS-CoV-2	PMID:33945786	{"identification": "multimer-sort", "frequency": "", "singlecell": "yes", "sequencing": "amplicon-seq", "verification": ""}	{"study.id": "", "cell.subset": "CD8+", "subject.cohort": "", "subject.id": "", "replica.id": "", "clone.id": "", "epitope.id": "", "tissue": "PBMC", "donor.MHC": "", "donor.MHC.method": "", "structure.id": "", "samples.found": 1, "studies.found": 1}	{"cdr3": "CATSTGGQPQHF", "cdr3_old": "CATSTGGQPQHF", "fixNeeded": false, "good": true, "jCanonical": true, "jFixType": "NoFixNeeded", "jId": "TRBJ1-5*01", "jStart": 7, "vCanonical": true, "vEnd": 4, "vFixType": "NoFixNeeded", "vId": "TRBV24-1*01"}	2
824	TRA	CAARGTASKLTF	TRAV29/DV5*01	TRAJ44*01	HomoSapiens	HLA-B*07:02	B2M	MHCI	SPRWYFYYL	Nucleocapsid	SARS-CoV-2	PMID:33945786	{"identification": "multimer-sort", "frequency": "", "singlecell": "yes", "sequencing": "amplicon-seq", "verification": ""}	{"study.id": "", "cell.subset": "CD8+", "subject.cohort": "", "subject.id": "", "replica.id": "", "clone.id": "", "epitope.id": "", "tissue": "PBMC", "donor.MHC": "", "donor.MHC.method": "", "structure.id": "", "samples.found": 1, "studies.found": 1}	{"cdr3": "CAARGTASKLTF", "cdr3_old": "CAARGTASKLTF", "fixNeeded": false, "good": true, "jCanonical": true, "jFixType": "NoFixNeeded", "jId": "TRAJ44*01", "jStart": 4, "vCanonical": true, "vEnd": 3, "vFixType": "NoFixNeeded", "vId": "TRAV29/DV5*01"}	3
824	TRB	CASSLEAGRSPYEQYF	TRBV7-9*01	TRBJ2-7*01	HomoSapiens	HLA-B*07:02	B2M	MHCI	SPRWYFYYL	Nucleocapsid	SARS-CoV-2	PMID:33945786	{"identification": "multimer-sort", "frequency": "", "singlecell": "yes", "sequencing": "amplicon-seq", "verification": ""}	{"study.id": "", "cell.subset": "CD8+", "subject.cohort": "", "subject.id": "", "replica.id": "", "clone.id": "", "epitope.id": "", "tissue": "PBMC", "donor.MHC": "", "donor.MHC.method": "", "structure.id": "", "samples.found": 1, "studies.found": 1}	{"cdr3": "CASSLEAGRSPYEQYF", "cdr3_old": "CASSLEAGRSPYEQYF", "fixNeeded": false, "good": true, "jCanonical": true, "jFixType": "NoFixNeeded", "jId": "TRBJ2-7*01", "jStart": 11, "vCanonical": true, "vEnd": 5, "vFixType": "NoFixNeeded", "vId": "TRBV7-9*01"}	2
826	TRB	CASSSKQGPGELFF	TRBV5-5*01	TRBJ2-2*01	HomoSapiens	HLA-B*07:02	B2M	MHCI	SPRWYFYYL	Nucleocapsid	SARS-CoV-2	PMID:33945786	{"identification": "multimer-sort", "frequency": "", "singlecell": "yes", "sequencing": "amplicon-seq", "verification": ""}	{"study.id": "", "cell.subset": "CD8+", "subject.cohort": "", "subject.id": "", "replica.id": "", "clone.id": "", "epitope.id": "", "tissue": "PBMC", "donor.MHC": "", "donor.MHC.method": "", "structure.id": "", "samples.found": 1, "studies.found": 1}	{"cdr3": "CASSSKQGPGELFF", "cdr3_old": "CASSSKQGPGELFF", "fixNeeded": false, "good": true, "jCanonical": true, "jFixType": "NoFixNeeded", "jId": "TRBJ2-2*01", "jStart": 9, "vCanonical": true, "vEnd": 4, "vFixType": "NoFixNeeded", "vId": "TRBV5-5*01"}	2
827	TRA	CAMREAQNNARLMF	TRAV14/DV4*01	TRAJ31*01	HomoSapiens	HLA-B*07:02	B2M	MHCI	SPRWYFYYL	Nucleocapsid	SARS-CoV-2	PMID:33945786	{"identification": "multimer-sort", "frequency": "", "singlecell": "yes", "sequencing": "amplicon-seq", "verification": ""}	{"study.id": "", "cell.subset": "CD8+", "subject.cohort": "", "subject.id": "", "replica.id": "", "clone.id": "", "epitope.id": "", "tissue": "PBMC", "donor.MHC": "", "donor.MHC.method": "", "structure.id": "", "samples.found": 1, "studies.found": 1}	{"cdr3": "CAMREAQNNARLMF", "cdr3_old": "CAMREAQNNARLMF", "fixNeeded": false, "good": true, "jCanonical": true, "jFixType": "NoFixNeeded", "jId": "TRAJ31*01", "jStart": 7, "vCanonical": true, "vEnd": 5, "vFixType": "NoFixNeeded", "vId": "TRAV14/DV4*01"}	2
827	TRB	CASSIFSASGSVTDTQYF	TRBV19*01	TRBJ2-3*01	HomoSapiens	HLA-B*07:02	B2M	MHCI	SPRWYFYYL	Nucleocapsid	SARS-CoV-2	PMID:33945786	{"identification": "multimer-sort", "frequency": "", "singlecell": "yes", "sequencing": "amplicon-seq", "verification": ""}	{"study.id": "", "cell.subset": "CD8+", "subject.cohort": "", "subject.id": "", "replica.id": "", "clone.id": "", "epitope.id": "", "tissue": "PBMC", "donor.MHC": "", "donor.MHC.method": "", "structure.id": "", "samples.found": 1, "studies.found": 1}	{"cdr3": "CASSIFSASGSVTDTQYF", "cdr3_old": "CASSIFSASGSVTDTQYF", "fixNeeded": false, "good": true, "jCanonical": true, "jFixType": "NoFixNeeded", "jId": "TRBJ2-3*01", "jStart": 12, "vCanonical": true, "vEnd": 5, "vFixType": "NoFixNeeded", "vId": "TRBV19*01"}	1
830	TRB	CASSERTGGSTEAFF	TRBV2*01	TRBJ1-1*01	HomoSapiens	HLA-B*07:02	B2M	MHCI	SPRWYFYYL	Nucleocapsid	SARS-CoV-2	PMID:33945786	{"identification": "multimer-sort", "frequency": "", "singlecell": "yes", "sequencing": "amplicon-seq", "verification": ""}	{"study.id": "", "cell.subset": "CD8+", "subject.cohort": "", "subject.id": "", "replica.id": "", "clone.id": "", "epitope.id": "", "tissue": "PBMC", "donor.MHC": "", "donor.MHC.method": "", "structure.id": "", "samples.found": 1, "studies.found": 1}	{"cdr3": "CASSERTGGSTEAFF", "cdr3_old": "CASSERTGGSTEAFF", "fixNeeded": false, "good": true, "jCanonical": true, "jFixType": "NoFixNeeded", "jId": "TRBJ1-1*01", "jStart": 10, "vCanonical": true, "vEnd": 5, "vFixType": "NoFixNeeded", "vId": "TRBV2*01"}	2
831	TRA	CVVSVPHNQGGKLIF	TRAV8-2*01	TRAJ23*01	HomoSapiens	HLA-B*07:02	B2M	MHCI	SPRWYFYYL	Nucleocapsid	SARS-CoV-2	PMID:33945786	{"identification": "multimer-sort", "frequency": "", "singlecell": "yes", "sequencing": "amplicon-seq", "verification": ""}	{"study.id": "", "cell.subset": "CD8+", "subject.cohort": "", "subject.id": "", "replica.id": "", "clone.id": "", "epitope.id": "", "tissue": "PBMC", "donor.MHC": "", "donor.MHC.method": "", "structure.id": "", "samples.found": 1, "studies.found": 1}	{"cdr3": "CVVSVPHNQGGKLIF", "cdr3_old": "CVVSVPHNQGGKLIF", "fixNeeded": false, "good": true, "jCanonical": true, "jFixType": "NoFixNeeded", "jId": "TRAJ23*01", "jStart": 7, "vCanonical": true, "vEnd": 4, "vFixType": "NoFixNeeded", "vId": "TRAV8-2*01"}	2
831	TRB	CASSLGVFTGAGNQPQHF	TRBV7-2*01	TRBJ1-5*01	HomoSapiens	HLA-B*07:02	B2M	MHCI	SPRWYFYYL	Nucleocapsid	SARS-CoV-2	PMID:33945786	{"identification": "multimer-sort", "frequency": "", "singlecell": "yes", "sequencing": "amplicon-seq", "verification": ""}	{"study.id": "", "cell.subset": "CD8+", "subject.cohort": "", "subject.id": "", "replica.id": "", "clone.id": "", "epitope.id": "", "tissue": "PBMC", "donor.MHC": "", "donor.MHC.method": "", "structure.id": "", "samples.found": 1, "studies.found": 1}	{"cdr3": "CASSLGVFTGAGNQPQHF", "cdr3_old": "CASSLGVFTGAGNQPQHF", "fixNeeded": false, "good": true, "jCanonical": true, "jFixType": "NoFixNeeded", "jId": "TRBJ1-5*01", "jStart": 12, "vCanonical": true, "vEnd": 5, "vFixType": "NoFixNeeded", "vId": "TRBV7-2*01"}	2
836	TRA	CLVGADDYKLSF	TRAV4*01	TRAJ20*01	HomoSapiens	HLA-B*07:02	B2M	MHCI	SPRWYFYYL	Nucleocapsid	SARS-CoV-2	PMID:33945786	{"identification": "multimer-sort", "frequency": "", "singlecell": "yes", "sequencing": "amplicon-seq", "verification": ""}	{"study.id": "", "cell.subset": "CD8+", "subject.cohort": "", "subject.id": "", "replica.id": "", "clone.id": "", "epitope.id": "", "tissue": "PBMC", "donor.MHC": "", "donor.MHC.method": "", "structure.id": "", "samples.found": 1, "studies.found": 1}	{"cdr3": "CLVGADDYKLSF", "cdr3_old": "CLVGADDYKLSF", "fixNeeded": false, "good": true, "jCanonical": true, "jFixType": "NoFixNeeded", "jId": "TRAJ20*01", "jStart": 6, "vCanonical": true, "vEnd": 4, "vFixType": "NoFixNeeded", "vId": "TRAV4*01"}	2
836	TRB	CASSVGSGLQYYEQYF	TRBV9*01	TRBJ2-7*01	HomoSapiens	HLA-B*07:02	B2M	MHCI	SPRWYFYYL	Nucleocapsid	SARS-CoV-2	PMID:33945786	{"identification": "multimer-sort", "frequency": "", "singlecell": "yes", "sequencing": "amplicon-seq", "verification": ""}	{"study.id": "", "cell.subset": "CD8+", "subject.cohort": "", "subject.id": "", "replica.id": "", "clone.id": "", "epitope.id": "", "tissue": "PBMC", "donor.MHC": "", "donor.MHC.method": "", "structure.id": "", "samples.found": 1, "studies.found": 1}	{"cdr3": "CASSVGSGLQYYEQYF", "cdr3_old": "CASSVGSGLQYYEQYF", "fixNeeded": false, "good": true, "jCanonical": true, "jFixType": "NoFixNeeded", "jId": "TRBJ2-7*01", "jStart": 11, "vCanonical": true, "vEnd": 5, "vFixType": "NoFixNeeded", "vId": "TRBV9*01"}	2
837	TRA	CAVSMADRGSTLGRLYF	TRAV1-1*01	TRAJ18*01	HomoSapiens	HLA-B*07:02	B2M	MHCI	SPRWYFYYL	Nucleocapsid	SARS-CoV-2	PMID:33945786	{"identification": "multimer-sort", "frequency": "", "singlecell": "yes", "sequencing": "amplicon-seq", "verification": ""}	{"study.id": "", "cell.subset": "CD8+", "subject.cohort": "", "subject.id": "", "replica.id": "", "clone.id": "", "epitope.id": "", "tissue": "PBMC", "donor.MHC": "", "donor.MHC.method": "", "structure.id": "", "samples.found": 1, "studies.found": 1}	{"cdr3": "CAVSMADRGSTLGRLYF", "cdr3_old": "CAVSMADRGSTLGRLYF", "fixNeeded": false, "good": true, "jCanonical": true, "jFixType": "NoFixNeeded", "jId": "TRAJ18*01", "jStart": 6, "vCanonical": true, "vEnd": 3, "vFixType": "NoFixNeeded", "vId": "TRAV1-1*01"}	2
837	TRB	CASSLALLAGAGGELFF	TRBV7-8*01	TRBJ2-2*01	HomoSapiens	HLA-B*07:02	B2M	MHCI	SPRWYFYYL	Nucleocapsid	SARS-CoV-2	PMID:33945786	{"identification": "multimer-sort", "frequency": "", "singlecell": "yes", "sequencing": "amplicon-seq", "verification": ""}	{"study.id": "", "cell.subset": "CD8+", "subject.cohort": "", "subject.id": "", "replica.id": "", "clone.id": "", "epitope.id": "", "tissue": "PBMC", "donor.MHC": "", "donor.MHC.method": "", "structure.id": "", "samples.found": 1, "studies.found": 1}	{"cdr3": "CASSLALLAGAGGELFF", "cdr3_old": "CASSLALLAGAGGELFF", "fixNeeded": false, "good": true, "jCanonical": true, "jFixType": "NoFixNeeded", "jId": "TRBJ2-2*01", "jStart": 12, "vCanonical": true, "vEnd": 5, "vFixType": "NoFixNeeded", "vId": "TRBV7-8*01"}	2
838	TRA	CATDAGVYNQGGKLIF	TRAV17*01	TRAJ23*01	HomoSapiens	HLA-B*07:02	B2M	MHCI	SPRWYFYYL	Nucleocapsid	SARS-CoV-2	PMID:33945786	{"identification": "multimer-sort", "frequency": "", "singlecell": "yes", "sequencing": "amplicon-seq", "verification": ""}	{"study.id": "", "cell.subset": "CD8+", "subject.cohort": "", "subject.id": "", "replica.id": "", "clone.id": "", "epitope.id": "", "tissue": "PBMC", "donor.MHC": "", "donor.MHC.method": "", "structure.id": "", "samples.found": 1, "studies.found": 1}	{"cdr3": "CATDAGVYNQGGKLIF", "cdr3_old": "CATDAGVYNQGGKLIF", "fixNeeded": false, "good": true, "jCanonical": true, "jFixType": "NoFixNeeded", "jId": "TRAJ23*01", "jStart": 7, "vCanonical": true, "vEnd": 4, "vFixType": "NoFixNeeded", "vId": "TRAV17*01"}	2
838	TRB	CASSALAGGPDNEQFF	TRBV28*01	TRBJ2-1*01	HomoSapiens	HLA-B*07:02	B2M	MHCI	SPRWYFYYL	Nucleocapsid	SARS-CoV-2	PMID:33945786	{"identification": "multimer-sort", "frequency": "", "singlecell": "yes", "sequencing": "amplicon-seq", "verification": ""}	{"study.id": "", "cell.subset": "CD8+", "subject.cohort": "", "subject.id": "", "replica.id": "", "clone.id": "", "epitope.id": "", "tissue": "PBMC", "donor.MHC": "", "donor.MHC.method": "", "structure.id": "", "samples.found": 1, "studies.found": 1}	{"cdr3": "CASSALAGGPDNEQFF", "cdr3_old": "CASSALAGGPDNEQFF", "fixNeeded": false, "good": true, "jCanonical": true, "jFixType": "NoFixNeeded", "jId": "TRBJ2-1*01", "jStart": 11, "vCanonical": true, "vEnd": 4, "vFixType": "NoFixNeeded", "vId": "TRBV28*01"}	2
848	TRA	CLVGVPSGGYNKLIF	TRAV4*01	TRAJ4*01	HomoSapiens	HLA-B*07:02	B2M	MHCI	SPRWYFYYL	Nucleocapsid	SARS-CoV-2	PMID:33945786	{"identification": "multimer-sort", "frequency": "", "singlecell": "yes", "sequencing": "amplicon-seq", "verification": ""}	{"study.id": "", "cell.subset": "CD8+", "subject.cohort": "", "subject.id": "", "replica.id": "", "clone.id": "", "epitope.id": "", "tissue": "PBMC", "donor.MHC": "", "donor.MHC.method": "", "structure.id": "", "samples.found": 1, "studies.found": 1}	{"cdr3": "CLVGVPSGGYNKLIF", "cdr3_old": "CLVGVPSGGYNKLIF", "fixNeeded": false, "good": true, "jCanonical": true, "jFixType": "NoFixNeeded", "jId": "TRAJ4*01", "jStart": 6, "vCanonical": true, "vEnd": 4, "vFixType": "NoFixNeeded", "vId": "TRAV4*01"}	2
848	TRB	CAWSPITSNYGYTF	TRBV30*01	TRBJ1-2*01	HomoSapiens	HLA-B*07:02	B2M	MHCI	SPRWYFYYL	Nucleocapsid	SARS-CoV-2	PMID:33945786	{"identification": "multimer-sort", "frequency": "", "singlecell": "yes", "sequencing": "amplicon-seq", "verification": ""}	{"study.id": "", "cell.subset": "CD8+", "subject.cohort": "", "subject.id": "", "replica.id": "", "clone.id": "", "epitope.id": "", "tissue": "PBMC", "donor.MHC": "", "donor.MHC.method": "", "structure.id": "", "samples.found": 1, "studies.found": 1}	{"cdr3": "CAWSPITSNYGYTF", "cdr3_old": "CAWSPITSNYGYTF", "fixNeeded": false, "good": true, "jCanonical": true, "jFixType": "NoFixNeeded", "jId": "TRBJ1-2*01", "jStart": 8, "vCanonical": true, "vEnd": 4, "vFixType": "NoFixNeeded", "vId": "TRBV30*01"}	2
849	TRA	CLVGDPSNFGNEKLTF	TRAV4*01	TRAJ48*01	HomoSapiens	HLA-B*07:02	B2M	MHCI	SPRWYFYYL	Nucleocapsid	SARS-CoV-2	PMID:33945786	{"identification": "multimer-sort", "frequency": "", "singlecell": "yes", "sequencing": "amplicon-seq", "verification": ""}	{"study.id": "", "cell.subset": "CD8+", "subject.cohort": "", "subject.id": "", "replica.id": "", "clone.id": "", "epitope.id": "", "tissue": "PBMC", "donor.MHC": "", "donor.MHC.method": "", "structure.id": "", "samples.found": 1, "studies.found": 1}	{"cdr3": "CLVGDPSNFGNEKLTF", "cdr3_old": "CLVGDPSNFGNEKLTF", "fixNeeded": false, "good": true, "jCanonical": true, "jFixType": "NoFixNeeded", "jId": "TRAJ48*01", "jStart": 6, "vCanonical": true, "vEnd": 5, "vFixType": "NoFixNeeded", "vId": "TRAV4*01"}	2
849	TRB	CSARAYRESAQYF	TRBV20-1*01	TRBJ2-3*01	HomoSapiens	HLA-B*07:02	B2M	MHCI	SPRWYFYYL	Nucleocapsid	SARS-CoV-2	PMID:33945786	{"identification": "multimer-sort", "frequency": "", "singlecell": "yes", "sequencing": "amplicon-seq", "verification": ""}	{"study.id": "", "cell.subset": "CD8+", "subject.cohort": "", "subject.id": "", "replica.id": "", "clone.id": "", "epitope.id": "", "tissue": "PBMC", "donor.MHC": "", "donor.MHC.method": "", "structure.id": "", "samples.found": 1, "studies.found": 1}	{"cdr3": "CSARAYRESAQYF", "cdr3_old": "CSARAYRESAQYF", "fixNeeded": false, "good": true, "jCanonical": true, "jFixType": "NoFixNeeded", "jId": "TRBJ2-3*01", "jStart": 10, "vCanonical": true, "vEnd": 4, "vFixType": "NoFixNeeded", "vId": "TRBV20-1*01"}	2
850	TRA	CLVGEMGGGYNKLIF	TRAV4*01	TRAJ4*01	HomoSapiens	HLA-B*07:02	B2M	MHCI	SPRWYFYYL	Nucleocapsid	SARS-CoV-2	PMID:33945786	{"identification": "multimer-sort", "frequency": "", "singlecell": "yes", "sequencing": "amplicon-seq", "verification": ""}	{"study.id": "", "cell.subset": "CD8+", "subject.cohort": "", "subject.id": "", "replica.id": "", "clone.id": "", "epitope.id": "", "tissue": "PBMC", "donor.MHC": "", "donor.MHC.method": "", "structure.id": "", "samples.found": 1, "studies.found": 1}	{"cdr3": "CLVGEMGGGYNKLIF", "cdr3_old": "CLVGEMGGGYNKLIF", "fixNeeded": false, "good": true, "jCanonical": true, "jFixType": "NoFixNeeded", "jId": "TRAJ4*01", "jStart": 7, "vCanonical": true, "vEnd": 4, "vFixType": "NoFixNeeded", "vId": "TRAV4*01"}	2
850	TRB	CASSYFQSSGGGYTF	TRBV27*01	TRBJ1-2*01	HomoSapiens	HLA-B*07:02	B2M	MHCI	SPRWYFYYL	Nucleocapsid	SARS-CoV-2	PMID:33945786	{"identification": "multimer-sort", "frequency": "", "singlecell": "yes", "sequencing": "amplicon-seq", "verification": ""}	{"study.id": "", "cell.subset": "CD8+", "subject.cohort": "", "subject.id": "", "replica.id": "", "clone.id": "", "epitope.id": "", "tissue": "PBMC", "donor.MHC": "", "donor.MHC.method": "", "structure.id": "", "samples.found": 1, "studies.found": 1}	{"cdr3": "CASSYFQSSGGGYTF", "cdr3_old": "CASSYFQSSGGGYTF", "fixNeeded": false, "good": true, "jCanonical": true, "jFixType": "NoFixNeeded", "jId": "TRBJ1-2*01", "jStart": 11, "vCanonical": true, "vEnd": 4, "vFixType": "NoFixNeeded", "vId": "TRBV27*01"}	2
851	TRB	CASSRFPTGSNNEQFF	TRBV9*01	TRBJ2-1*01	HomoSapiens	HLA-B*07:02	B2M	MHCI	SPRWYFYYL	Nucleocapsid	SARS-CoV-2	PMID:33945786	{"identification": "multimer-sort", "frequency": "", "singlecell": "yes", "sequencing": "amplicon-seq", "verification": ""}	{"study.id": "", "cell.subset": "CD8+", "subject.cohort": "", "subject.id": "", "replica.id": "", "clone.id": "", "epitope.id": "", "tissue": "PBMC", "donor.MHC": "", "donor.MHC.method": "", "structure.id": "", "samples.found": 1, "studies.found": 1}	{"cdr3": "CASSRFPTGSNNEQFF", "cdr3_old": "CASSRFPTGSNNEQF", "fixNeeded": true, "good": true, "jCanonical": true, "jFixType": "FixAdd", "jId": "TRBJ2-1*01", "jStart": 12, "vCanonical": true, "vEnd": 4, "vFixType": "NoFixNeeded", "vId": "TRBV9*01"}	2
852	TRA	CAVRRNTGNQFYF	TRAV21*01	TRAJ49*01	HomoSapiens	HLA-B*07:02	B2M	MHCI	SPRWYFYYL	Nucleocapsid	SARS-CoV-2	PMID:33945786	{"identification": "multimer-sort", "frequency": "", "singlecell": "yes", "sequencing": "amplicon-seq", "verification": ""}	{"study.id": "", "cell.subset": "CD8+", "subject.cohort": "", "subject.id": "", "replica.id": "", "clone.id": "", "epitope.id": "", "tissue": "PBMC", "donor.MHC": "", "donor.MHC.method": "", "structure.id": "", "samples.found": 1, "studies.found": 1}	{"cdr3": "CAVRRNTGNQFYF", "cdr3_old": "CAVRRNTGNQFYF", "fixNeeded": false, "good": true, "jCanonical": true, "jFixType": "NoFixNeeded", "jId": "TRAJ49*01", "jStart": 5, "vCanonical": true, "vEnd": 4, "vFixType": "NoFixNeeded", "vId": "TRAV21*01"}	2
852	TRB	CASRAKVGAANEQFF	TRBV27*01	TRBJ2-1*01	HomoSapiens	HLA-B*07:02	B2M	MHCI	SPRWYFYYL	Nucleocapsid	SARS-CoV-2	PMID:33945786	{"identification": "multimer-sort", "frequency": "", "singlecell": "yes", "sequencing": "amplicon-seq", "verification": ""}	{"study.id": "", "cell.subset": "CD8+", "subject.cohort": "", "subject.id": "", "replica.id": "", "clone.id": "", "epitope.id": "", "tissue": "PBMC", "donor.MHC": "", "donor.MHC.method": "", "structure.id": "", "samples.found": 1, "studies.found": 1}	{"cdr3": "CASRAKVGAANEQFF", "cdr3_old": "CASRAKVGAANEQFF", "fixNeeded": false, "good": true, "jCanonical": true, "jFixType": "NoFixNeeded", "jId": "TRBJ2-1*01", "jStart": 10, "vCanonical": true, "vEnd": 3, "vFixType": "NoFixNeeded", "vId": "TRBV27*01"}	2
853	TRA	CAGYTSGTYKYIF	TRAV25*01	TRAJ40*01	HomoSapiens	HLA-B*07:02	B2M	MHCI	SPRWYFYYL	Nucleocapsid	SARS-CoV-2	PMID:33945786	{"identification": "multimer-sort", "frequency": "", "singlecell": "yes", "sequencing": "amplicon-seq", "verification": ""}	{"study.id": "", "cell.subset": "CD8+", "subject.cohort": "", "subject.id": "", "replica.id": "", "clone.id": "", "epitope.id": "", "tissue": "PBMC", "donor.MHC": "", "donor.MHC.method": "", "structure.id": "", "samples.found": 1, "studies.found": 1}	{"cdr3": "CAGYTSGTYKYIF", "cdr3_old": "CAGYTSGTYKYIF", "fixNeeded": false, "good": true, "jCanonical": true, "jFixType": "NoFixNeeded", "jId": "TRAJ40*01", "jStart": 4, "vCanonical": true, "vEnd": 3, "vFixType": "NoFixNeeded", "vId": "TRAV25*01"}	2
853	TRB	CASSLGQGHFTF	TRBV7-8*01	TRBJ1-2*01	HomoSapiens	HLA-B*07:02	B2M	MHCI	SPRWYFYYL	Nucleocapsid	SARS-CoV-2	PMID:33945786	{"identification": "multimer-sort", "frequency": "", "singlecell": "yes", "sequencing": "amplicon-seq", "verification": ""}	{"study.id": "", "cell.subset": "CD8+", "subject.cohort": "", "subject.id": "", "replica.id": "", "clone.id": "", "epitope.id": "", "tissue": "PBMC", "donor.MHC": "", "donor.MHC.method": "", "structure.id": "", "samples.found": 1, "studies.found": 1}	{"cdr3": "CASSLGQGHFTF", "cdr3_old": "CASSLGQGHFTF", "fixNeeded": false, "good": true, "jCanonical": true, "jFixType": "NoFixNeeded", "jId": "TRBJ1-2*01", "jStart": 10, "vCanonical": true, "vEnd": 5, "vFixType": "NoFixNeeded", "vId": "TRBV7-8*01"}	2
854	TRA	CAERGGGFKTIF	TRAV5*01	TRAJ9*01	HomoSapiens	HLA-B*07:02	B2M	MHCI	SPRWYFYYL	Nucleocapsid	SARS-CoV-2	PMID:33945786	{"identification": "multimer-sort", "frequency": "", "singlecell": "yes", "sequencing": "amplicon-seq", "verification": ""}	{"study.id": "", "cell.subset": "CD8+", "subject.cohort": "", "subject.id": "", "replica.id": "", "clone.id": "", "epitope.id": "", "tissue": "PBMC", "donor.MHC": "", "donor.MHC.method": "", "structure.id": "", "samples.found": 1, "studies.found": 1}	{"cdr3": "CAERGGGFKTIF", "cdr3_old": "CAERGGGFKTIF", "fixNeeded": false, "good": true, "jCanonical": true, "jFixType": "NoFixNeeded", "jId": "TRAJ9*01", "jStart": 5, "vCanonical": true, "vEnd": 3, "vFixType": "NoFixNeeded", "vId": "TRAV5*01"}	2
854	TRB	CASSERDSPGNVLTF	TRBV5-1*01	TRBJ2-6*01	HomoSapiens	HLA-B*07:02	B2M	MHCI	SPRWYFYYL	Nucleocapsid	SARS-CoV-2	PMID:33945786	{"identification": "multimer-sort", "frequency": "", "singlecell": "yes", "sequencing": "amplicon-seq", "verification": ""}	{"study.id": "", "cell.subset": "CD8+", "subject.cohort": "", "subject.id": "", "replica.id": "", "clone.id": "", "epitope.id": "", "tissue": "PBMC", "donor.MHC": "", "donor.MHC.method": "", "structure.id": "", "samples.found": 1, "studies.found": 1}	{"cdr3": "CASSERDSPGNVLTF", "cdr3_old": "CASSERDSPGNVLTF", "fixNeeded": false, "good": true, "jCanonical": true, "jFixType": "NoFixNeeded", "jId": "TRBJ2-6*01", "jStart": 10, "vCanonical": true, "vEnd": 4, "vFixType": "NoFixNeeded", "vId": "TRBV5-1*01"}	2
855	TRA	CAVRGAPLVKGGATNKLIF	TRAV1-1*01	TRAJ	HomoSapiens	HLA-B*07:02	B2M	MHCI	SPRWYFYYL	Nucleocapsid	SARS-CoV-2	PMID:33945786	{"identification": "multimer-sort", "frequency": "", "singlecell": "yes", "sequencing": "amplicon-seq", "verification": ""}	{"study.id": "", "cell.subset": "CD8+", "subject.cohort": "", "subject.id": "", "replica.id": "", "clone.id": "", "epitope.id": "", "tissue": "PBMC", "donor.MHC": "", "donor.MHC.method": "", "structure.id": "", "samples.found": 1, "studies.found": 1}	{"cdr3": "CAVRGAPLVKGGATNKLIF", "cdr3_old": "CAVRGAPLVKGGATNKLIF", "fixNeeded": false, "good": false, "jCanonical": true, "jFixType": "FailedBadSegment", "jId": "TRAJ", "jStart": -1, "vCanonical": true, "vEnd": 4, "vFixType": "NoFixNeeded", "vId": "TRAV1-1*01"}	1
855	TRB	CASSQDQGGAEAFF	TRBV4-3*01	TRBJ1-1*01	HomoSapiens	HLA-B*07:02	B2M	MHCI	SPRWYFYYL	Nucleocapsid	SARS-CoV-2	PMID:33945786	{"identification": "multimer-sort", "frequency": "", "singlecell": "yes", "sequencing": "amplicon-seq", "verification": ""}	{"study.id": "", "cell.subset": "CD8+", "subject.cohort": "", "subject.id": "", "replica.id": "", "clone.id": "", "epitope.id": "", "tissue": "PBMC", "donor.MHC": "", "donor.MHC.method": "", "structure.id": "", "samples.found": 1, "studies.found": 1}	{"cdr3": "CASSQDQGGAEAFF", "cdr3_old": "CASSQDQGGAEAFF", "fixNeeded": false, "good": true, "jCanonical": true, "jFixType": "NoFixNeeded", "jId": "TRBJ1-1*01", "jStart": 10, "vCanonical": true, "vEnd": 5, "vFixType": "NoFixNeeded", "vId": "TRBV4-3*01"}	2
856	TRA	CAVRDDNNARLMF	TRAV1-2*01	TRAJ31*01	HomoSapiens	HLA-B*07:02	B2M	MHCI	SPRWYFYYL	Nucleocapsid	SARS-CoV-2	PMID:33945786	{"identification": "multimer-sort", "frequency": "", "singlecell": "yes", "sequencing": "amplicon-seq", "verification": ""}	{"study.id": "", "cell.subset": "CD8+", "subject.cohort": "", "subject.id": "", "replica.id": "", "clone.id": "", "epitope.id": "", "tissue": "PBMC", "donor.MHC": "", "donor.MHC.method": "", "structure.id": "", "samples.found": 1, "studies.found": 1}	{"cdr3": "CAVRDDNNARLMF", "cdr3_old": "CAVRDDNNARLML", "fixNeeded": true, "good": true, "jCanonical": true, "jFixType": "FixReplace", "jId": "TRAJ31*01", "jStart": 7, "vCanonical": true, "vEnd": 4, "vFixType": "NoFixNeeded", "vId": "TRAV1-2*01"}	2
856	TRB	CASSLFAGAQGNQPQHF	TRBV7-2*01	TRBJ1-5*01	HomoSapiens	HLA-B*07:02	B2M	MHCI	SPRWYFYYL	Nucleocapsid	SARS-CoV-2	PMID:33945786	{"identification": "multimer-sort", "frequency": "", "singlecell": "yes", "sequencing": "amplicon-seq", "verification": ""}	{"study.id": "", "cell.subset": "CD8+", "subject.cohort": "", "subject.id": "", "replica.id": "", "clone.id": "", "epitope.id": "", "tissue": "PBMC", "donor.MHC": "", "donor.MHC.method": "", "structure.id": "", "samples.found": 1, "studies.found": 1}	{"cdr3": "CASSLFAGAQGNQPQHF", "cdr3_old": "CASSLFAGAQGNQPQHF", "fixNeeded": false, "good": true, "jCanonical": true, "jFixType": "NoFixNeeded", "jId": "TRBJ1-5*01", "jStart": 11, "vCanonical": true, "vEnd": 5, "vFixType": "NoFixNeeded", "vId": "TRBV7-2*01"}	2
857	TRA	CAVRVNSGAGSYQLTF	TRAV1-2*01	TRAJ28*01	HomoSapiens	HLA-B*07:02	B2M	MHCI	SPRWYFYYL	Nucleocapsid	SARS-CoV-2	PMID:33945786	{"identification": "multimer-sort", "frequency": "", "singlecell": "yes", "sequencing": "amplicon-seq", "verification": ""}	{"study.id": "", "cell.subset": "CD8+", "subject.cohort": "", "subject.id": "", "replica.id": "", "clone.id": "", "epitope.id": "", "tissue": "PBMC", "donor.MHC": "", "donor.MHC.method": "", "structure.id": "", "samples.found": 1, "studies.found": 1}	{"cdr3": "CAVRVNSGAGSYQLTF", "cdr3_old": "CAVRVNSGAGSYQLTF", "fixNeeded": false, "good": true, "jCanonical": true, "jFixType": "NoFixNeeded", "jId": "TRAJ28*01", "jStart": 6, "vCanonical": true, "vEnd": 4, "vFixType": "NoFixNeeded", "vId": "TRAV1-2*01"}	2
857	TRB	CASSQRGLAGAPSYNEQFF	TRBV6-5*01	TRBJ2-1*01	HomoSapiens	HLA-B*07:02	B2M	MHCI	SPRWYFYYL	Nucleocapsid	SARS-CoV-2	PMID:33945786	{"identification": "multimer-sort", "frequency": "", "singlecell": "yes", "sequencing": "amplicon-seq", "verification": ""}	{"study.id": "", "cell.subset": "CD8+", "subject.cohort": "", "subject.id": "", "replica.id": "", "clone.id": "", "epitope.id": "", "tissue": "PBMC", "donor.MHC": "", "donor.MHC.method": "", "structure.id": "", "samples.found": 1, "studies.found": 1}	{"cdr3": "CASSQRGLAGAPSYNEQFF", "cdr3_old": "CASSQRGLAGAPSYNEQFF", "fixNeeded": false, "good": true, "jCanonical": true, "jFixType": "NoFixNeeded", "jId": "TRBJ2-1*01", "jStart": 12, "vCanonical": true, "vEnd": 4, "vFixType": "NoFixNeeded", "vId": "TRBV6-5*01"}	2
858	TRB	CASSEGLAGTNTGELFF	TRBV2*01	TRBJ2-2*01	HomoSapiens	HLA-B*07:02	B2M	MHCI	SPRWYFYYL	Nucleocapsid	SARS-CoV-2	PMID:33945786	{"identification": "multimer-sort", "frequency": "", "singlecell": "yes", "sequencing": "amplicon-seq", "verification": ""}	{"study.id": "", "cell.subset": "CD8+", "subject.cohort": "", "subject.id": "", "replica.id": "", "clone.id": "", "epitope.id": "", "tissue": "PBMC", "donor.MHC": "", "donor.MHC.method": "", "structure.id": "", "samples.found": 1, "studies.found": 1}	{"cdr3": "CASSEGLAGTNTGELFF", "cdr3_old": "CASSEGLAGTNTGELFF", "fixNeeded": false, "good": true, "jCanonical": true, "jFixType": "NoFixNeeded", "jId": "TRBJ2-2*01", "jStart": 10, "vCanonical": true, "vEnd": 5, "vFixType": "NoFixNeeded", "vId": "TRBV2*01"}	2
859	TRA	CAERGGGFKTIF	TRAV5*01	TRAJ9*01	HomoSapiens	HLA-B*07:02	B2M	MHCI	SPRWYFYYL	Nucleocapsid	SARS-CoV-2	PMID:33945786	{"identification": "multimer-sort", "frequency": "", "singlecell": "yes", "sequencing": "amplicon-seq", "verification": ""}	{"study.id": "", "cell.subset": "CD8+", "subject.cohort": "", "subject.id": "", "replica.id": "", "clone.id": "", "epitope.id": "", "tissue": "PBMC", "donor.MHC": "", "donor.MHC.method": "", "structure.id": "", "samples.found": 1, "studies.found": 1}	{"cdr3": "CAERGGGFKTIF", "cdr3_old": "CAERGGGFKTIF", "fixNeeded": false, "good": true, "jCanonical": true, "jFixType": "NoFixNeeded", "jId": "TRAJ9*01", "jStart": 5, "vCanonical": true, "vEnd": 3, "vFixType": "NoFixNeeded", "vId": "TRAV5*01"}	2
859	TRB	CASSERASPGNVLTF	TRBV5-1*01	TRBJ2-6*01	HomoSapiens	HLA-B*07:02	B2M	MHCI	SPRWYFYYL	Nucleocapsid	SARS-CoV-2	PMID:33945786	{"identification": "multimer-sort", "frequency": "", "singlecell": "yes", "sequencing": "amplicon-seq", "verification": ""}	{"study.id": "", "cell.subset": "CD8+", "subject.cohort": "", "subject.id": "", "replica.id": "", "clone.id": "", "epitope.id": "", "tissue": "PBMC", "donor.MHC": "", "donor.MHC.method": "", "structure.id": "", "samples.found": 1, "studies.found": 1}	{"cdr3": "CASSERASPGNVLTF", "cdr3_old": "CASSERASPGNVLTF", "fixNeeded": false, "good": true, "jCanonical": true, "jFixType": "NoFixNeeded", "jId": "TRBJ2-6*01", "jStart": 10, "vCanonical": true, "vEnd": 4, "vFixType": "NoFixNeeded", "vId": "TRBV5-1*01"}	1
860	TRA	CVVTSGGYNKLIF	TRAV12-1*01	TRAJ4*01	HomoSapiens	HLA-B*07:02	B2M	MHCI	SPRWYFYYL	Nucleocapsid	SARS-CoV-2	PMID:33945786	{"identification": "multimer-sort", "frequency": "", "singlecell": "yes", "sequencing": "amplicon-seq", "verification": ""}	{"study.id": "", "cell.subset": "CD8+", "subject.cohort": "", "subject.id": "", "replica.id": "", "clone.id": "", "epitope.id": "", "tissue": "PBMC", "donor.MHC": "", "donor.MHC.method": "", "structure.id": "", "samples.found": 1, "studies.found": 1}	{"cdr3": "CVVTSGGYNKLIF", "cdr3_old": "CVVTSGGYNKLIF", "fixNeeded": false, "good": true, "jCanonical": true, "jFixType": "NoFixNeeded", "jId": "TRAJ4*01", "jStart": 4, "vCanonical": true, "vEnd": 3, "vFixType": "NoFixNeeded", "vId": "TRAV12-1*01"}	3
860	TRB	CSAGTRDKYYEQYF	TRBV20-1*01	TRBJ2-7*01	HomoSapiens	HLA-B*07:02	B2M	MHCI	SPRWYFYYL	Nucleocapsid	SARS-CoV-2	PMID:33945786	{"identification": "multimer-sort", "frequency": "", "singlecell": "yes", "sequencing": "amplicon-seq", "verification": ""}	{"study.id": "", "cell.subset": "CD8+", "subject.cohort": "", "subject.id": "", "replica.id": "", "clone.id": "", "epitope.id": "", "tissue": "PBMC", "donor.MHC": "", "donor.MHC.method": "", "structure.id": "", "samples.found": 1, "studies.found": 1}	{"cdr3": "CSAGTRDKYYEQYF", "cdr3_old": "CSAGTRDKYYEQYF", "fixNeeded": false, "good": true, "jCanonical": true, "jFixType": "NoFixNeeded", "jId": "TRBJ2-7*01", "jStart": 9, "vCanonical": true, "vEnd": 3, "vFixType": "NoFixNeeded", "vId": "TRBV20-1*01"}	2
861	TRB	CASSSLTSGGARYTQYF	TRBV27*01	TRBJ2-3*01	HomoSapiens	HLA-B*07:02	B2M	MHCI	SPRWYFYYL	Nucleocapsid	SARS-CoV-2	PMID:33945786	{"identification": "multimer-sort", "frequency": "", "singlecell": "yes", "sequencing": "amplicon-seq", "verification": ""}	{"study.id": "", "cell.subset": "CD8+", "subject.cohort": "", "subject.id": "", "replica.id": "", "clone.id": "", "epitope.id": "", "tissue": "PBMC", "donor.MHC": "", "donor.MHC.method": "", "structure.id": "", "samples.found": 1, "studies.found": 1}	{"cdr3": "CASSSLTSGGARYTQYF", "cdr3_old": "CASSSLTSGGARYTQYF", "fixNeeded": false, "good": true, "jCanonical": true, "jFixType": "NoFixNeeded", "jId": "TRBJ2-3*01", "jStart": 13, "vCanonical": true, "vEnd": 4, "vFixType": "NoFixNeeded", "vId": "TRBV27*01"}	2
862	TRA	CAVPEMRRDDKIIF	TRAV21*01	TRAJ30*01	HomoSapiens	HLA-B*07:02	B2M	MHCI	SPRWYFYYL	Nucleocapsid	SARS-CoV-2	PMID:33945786	{"identification": "multimer-sort", "frequency": "", "singlecell": "yes", "sequencing": "amplicon-seq", "verification": ""}	{"study.id": "", "cell.subset": "CD8+", "subject.cohort": "", "subject.id": "", "replica.id": "", "clone.id": "", "epitope.id": "", "tissue": "PBMC", "donor.MHC": "", "donor.MHC.method": "", "structure.id": "", "samples.found": 1, "studies.found": 1}	{"cdr3": "CAVPEMRRDDKIIF", "cdr3_old": "CAVPEMRRDDKIIF", "fixNeeded": false, "good": true, "jCanonical": true, "jFixType": "NoFixNeeded", "jId": "TRAJ30*01", "jStart": 7, "vCanonical": true, "vEnd": 3, "vFixType": "NoFixNeeded", "vId": "TRAV21*01"}	1
862	TRB	CASRPLTGGDQPQHF	TRBV27*01	TRBJ1-5*01	HomoSapiens	HLA-B*07:02	B2M	MHCI	SPRWYFYYL	Nucleocapsid	SARS-CoV-2	PMID:33945786	{"identification": "multimer-sort", "frequency": "", "singlecell": "yes", "sequencing": "amplicon-seq", "verification": ""}	{"study.id": "", "cell.subset": "CD8+", "subject.cohort": "", "subject.id": "", "replica.id": "", "clone.id": "", "epitope.id": "", "tissue": "PBMC", "donor.MHC": "", "donor.MHC.method": "", "structure.id": "", "samples.found": 1, "studies.found": 1}	{"cdr3": "CASRPLTGGDQPQHF", "cdr3_old": "CASRPLTGGDQPQHF", "fixNeeded": false, "good": true, "jCanonical": true, "jFixType": "NoFixNeeded", "jId": "TRBJ1-5*01", "jStart": 10, "vCanonical": true, "vEnd": 3, "vFixType": "NoFixNeeded", "vId": "TRBV27*01"}	2
863	TRA	CAAPVENRDDKIIF	TRAV21*01	TRAJ30*01	HomoSapiens	HLA-B*07:02	B2M	MHCI	SPRWYFYYL	Nucleocapsid	SARS-CoV-2	PMID:33945786	{"identification": "multimer-sort", "frequency": "", "singlecell": "yes", "sequencing": "amplicon-seq", "verification": ""}	{"study.id": "", "cell.subset": "CD8+", "subject.cohort": "", "subject.id": "", "replica.id": "", "clone.id": "", "epitope.id": "", "tissue": "PBMC", "donor.MHC": "", "donor.MHC.method": "", "structure.id": "", "samples.found": 1, "studies.found": 1}	{"cdr3": "CAAPVENRDDKIIF", "cdr3_old": "CAAPVENRDDKIIF", "fixNeeded": false, "good": true, "jCanonical": true, "jFixType": "NoFixNeeded", "jId": "TRAJ30*01", "jStart": 6, "vCanonical": true, "vEnd": 2, "vFixType": "NoFixNeeded", "vId": "TRAV21*01"}	2
863	TRB	CASRRLTGGQQPQHF	TRBV27*01	TRBJ1-5*01	HomoSapiens	HLA-B*07:02	B2M	MHCI	SPRWYFYYL	Nucleocapsid	SARS-CoV-2	PMID:33945786	{"identification": "multimer-sort", "frequency": "", "singlecell": "yes", "sequencing": "amplicon-seq", "verification": ""}	{"study.id": "", "cell.subset": "CD8+", "subject.cohort": "", "subject.id": "", "replica.id": "", "clone.id": "", "epitope.id": "", "tissue": "PBMC", "donor.MHC": "", "donor.MHC.method": "", "structure.id": "", "samples.found": 1, "studies.found": 1}	{"cdr3": "CASRRLTGGQQPQHF", "cdr3_old": "CASRRLTGGQQPQHF", "fixNeeded": false, "good": true, "jCanonical": true, "jFixType": "NoFixNeeded", "jId": "TRBJ1-5*01", "jStart": 10, "vCanonical": true, "vEnd": 3, "vFixType": "NoFixNeeded", "vId": "TRBV27*01"}	2
864	TRA	CAVPEMRRDDKIIF	TRAV21*01	TRAJ30*01	HomoSapiens	HLA-B*07:02	B2M	MHCI	SPRWYFYYL	Nucleocapsid	SARS-CoV-2	PMID:33945786	{"identification": "multimer-sort", "frequency": "", "singlecell": "yes", "sequencing": "amplicon-seq", "verification": ""}	{"study.id": "", "cell.subset": "CD8+", "subject.cohort": "", "subject.id": "", "replica.id": "", "clone.id": "", "epitope.id": "", "tissue": "PBMC", "donor.MHC": "", "donor.MHC.method": "", "structure.id": "", "samples.found": 1, "studies.found": 1}	{"cdr3": "CAVPEMRRDDKIIF", "cdr3_old": "CAVPEMRRDDKIIF", "fixNeeded": false, "good": true, "jCanonical": true, "jFixType": "NoFixNeeded", "jId": "TRAJ30*01", "jStart": 7, "vCanonical": true, "vEnd": 3, "vFixType": "NoFixNeeded", "vId": "TRAV21*01"}	1
864	TRB	CASSSLTSGGARYTQYF	TRBV27*01	TRBJ2-3*01	HomoSapiens	HLA-B*07:02	B2M	MHCI	SPRWYFYYL	Nucleocapsid	SARS-CoV-2	PMID:33945786	{"identification": "multimer-sort", "frequency": "", "singlecell": "yes", "sequencing": "amplicon-seq", "verification": ""}	{"study.id": "", "cell.subset": "CD8+", "subject.cohort": "", "subject.id": "", "replica.id": "", "clone.id": "", "epitope.id": "", "tissue": "PBMC", "donor.MHC": "", "donor.MHC.method": "", "structure.id": "", "samples.found": 1, "studies.found": 1}	{"cdr3": "CASSSLTSGGARYTQYF", "cdr3_old": "CASSSLTSGGARYTQYF", "fixNeeded": false, "good": true, "jCanonical": true, "jFixType": "NoFixNeeded", "jId": "TRBJ2-3*01", "jStart": 13, "vCanonical": true, "vEnd": 4, "vFixType": "NoFixNeeded", "vId": "TRBV27*01"}	2
865	TRA	CAGRMNYGGSQGNLIF	TRAV27*01	TRAJ42*01	HomoSapiens	HLA-B*07:02	B2M	MHCI	SPRWYFYYL	Nucleocapsid	SARS-CoV-2	PMID:33945786	{"identification": "multimer-sort", "frequency": "", "singlecell": "yes", "sequencing": "amplicon-seq", "verification": ""}	{"study.id": "", "cell.subset": "CD8+", "subject.cohort": "", "subject.id": "", "replica.id": "", "clone.id": "", "epitope.id": "", "tissue": "PBMC", "donor.MHC": "", "donor.MHC.method": "", "structure.id": "", "samples.found": 1, "studies.found": 1}	{"cdr3": "CAGRMNYGGSQGNLIF", "cdr3_old": "CAGRMNYGGSQGNLIF", "fixNeeded": false, "good": true, "jCanonical": true, "jFixType": "NoFixNeeded", "jId": "TRAJ42*01", "jStart": 5, "vCanonical": true, "vEnd": 3, "vFixType": "NoFixNeeded", "vId": "TRAV27*01"}	2
865	TRB	CASSSITGDRVRKETQYF	TRBV27*01	TRBJ2-5*01	HomoSapiens	HLA-B*07:02	B2M	MHCI	SPRWYFYYL	Nucleocapsid	SARS-CoV-2	PMID:33945786	{"identification": "multimer-sort", "frequency": "", "singlecell": "yes", "sequencing": "amplicon-seq", "verification": ""}	{"study.id": "", "cell.subset": "CD8+", "subject.cohort": "", "subject.id": "", "replica.id": "", "clone.id": "", "epitope.id": "", "tissue": "PBMC", "donor.MHC": "", "donor.MHC.method": "", "structure.id": "", "samples.found": 1, "studies.found": 1}	{"cdr3": "CASSSITGDRVRKETQYF", "cdr3_old": "CASSSITGDRVRKETQYF", "fixNeeded": false, "good": true, "jCanonical": true, "jFixType": "NoFixNeeded", "jId": "TRBJ2-5*01", "jStart": 13, "vCanonical": true, "vEnd": 4, "vFixType": "NoFixNeeded", "vId": "TRBV27*01"}	1
866	TRA	CAFMKGGGYNKLIF	TRAV38-1*01	TRAJ4*01	HomoSapiens	HLA-B*07:02	B2M	MHCI	SPRWYFYYL	Nucleocapsid	SARS-CoV-2	PMID:33945786	{"identification": "multimer-sort", "frequency": "", "singlecell": "yes", "sequencing": "amplicon-seq", "verification": ""}	{"study.id": "", "cell.subset": "CD8+", "subject.cohort": "", "subject.id": "", "replica.id": "", "clone.id": "", "epitope.id": "", "tissue": "PBMC", "donor.MHC": "", "donor.MHC.method": "", "structure.id": "", "samples.found": 1, "studies.found": 1}	{"cdr3": "CAFMKGGGYNKLIF", "cdr3_old": "CAFMKGGGYNKLIF", "fixNeeded": false, "good": true, "jCanonical": true, "jFixType": "NoFixNeeded", "jId": "TRAJ4*01", "jStart": 6, "vCanonical": true, "vEnd": 5, "vFixType": "NoFixNeeded", "vId": "TRAV38-1*01"}	2
866	TRB	CASSDLRTANTEAFF	TRBV25-1*01	TRBJ1-1*01	HomoSapiens	HLA-B*07:02	B2M	MHCI	SPRWYFYYL	Nucleocapsid	SARS-CoV-2	PMID:33945786	{"identification": "multimer-sort", "frequency": "", "singlecell": "yes", "sequencing": "amplicon-seq", "verification": ""}	{"study.id": "", "cell.subset": "CD8+", "subject.cohort": "", "subject.id": "", "replica.id": "", "clone.id": "", "epitope.id": "", "tissue": "PBMC", "donor.MHC": "", "donor.MHC.method": "", "structure.id": "", "samples.found": 1, "studies.found": 1}	{"cdr3": "CASSDLRTANTEAFF", "cdr3_old": "CASSDLRTANTEAFF", "fixNeeded": false, "good": true, "jCanonical": true, "jFixType": "NoFixNeeded", "jId": "TRBJ1-1*01", "jStart": 9, "vCanonical": true, "vEnd": 4, "vFixType": "NoFixNeeded", "vId": "TRBV25-1*01"}	2
867	TRA	CAVRRNAGNMLTF	TRAV21*01	TRAJ39*01	HomoSapiens	HLA-B*07:02	B2M	MHCI	SPRWYFYYL	Nucleocapsid	SARS-CoV-2	PMID:33945786	{"identification": "multimer-sort", "frequency": "", "singlecell": "yes", "sequencing": "amplicon-seq", "verification": ""}	{"study.id": "", "cell.subset": "CD8+", "subject.cohort": "", "subject.id": "", "replica.id": "", "clone.id": "", "epitope.id": "", "tissue": "PBMC", "donor.MHC": "", "donor.MHC.method": "", "structure.id": "", "samples.found": 1, "studies.found": 1}	{"cdr3": "CAVRRNAGNMLTF", "cdr3_old": "CAVRRNAGNMLTF", "fixNeeded": false, "good": true, "jCanonical": true, "jFixType": "NoFixNeeded", "jId": "TRAJ39*01", "jStart": 5, "vCanonical": true, "vEnd": 4, "vFixType": "NoFixNeeded", "vId": "TRAV21*01"}	2
867	TRB	CASSSLTSGAYNEQFF	TRBV27*01	TRBJ2-1*01	HomoSapiens	HLA-B*07:02	B2M	MHCI	SPRWYFYYL	Nucleocapsid	SARS-CoV-2	PMID:33945786	{"identification": "multimer-sort", "frequency": "", "singlecell": "yes", "sequencing": "amplicon-seq", "verification": ""}	{"study.id": "", "cell.subset": "CD8+", "subject.cohort": "", "subject.id": "", "replica.id": "", "clone.id": "", "epitope.id": "", "tissue": "PBMC", "donor.MHC": "", "donor.MHC.method": "", "structure.id": "", "samples.found": 1, "studies.found": 1}	{"cdr3": "CASSSLTSGAYNEQFF", "cdr3_old": "CASSSLTSGAYNEQFF", "fixNeeded": false, "good": true, "jCanonical": true, "jFixType": "NoFixNeeded", "jId": "TRBJ2-1*01", "jStart": 10, "vCanonical": true, "vEnd": 4, "vFixType": "NoFixNeeded", "vId": "TRBV27*01"}	2
868	TRA	CAASYGSGGYNKLIF	TRAV13-1*01	TRAJ4*01	HomoSapiens	HLA-B*07:02	B2M	MHCI	SPRWYFYYL	Nucleocapsid	SARS-CoV-2	PMID:33945786	{"identification": "multimer-sort", "frequency": "", "singlecell": "yes", "sequencing": "amplicon-seq", "verification": ""}	{"study.id": "", "cell.subset": "CD8+", "subject.cohort": "", "subject.id": "", "replica.id": "", "clone.id": "", "epitope.id": "", "tissue": "PBMC", "donor.MHC": "", "donor.MHC.method": "", "structure.id": "", "samples.found": 1, "studies.found": 1}	{"cdr3": "CAASYGSGGYNKLIF", "cdr3_old": "CAASYGSGGYNKLIF", "fixNeeded": false, "good": true, "jCanonical": true, "jFixType": "NoFixNeeded", "jId": "TRAJ4*01", "jStart": 6, "vCanonical": true, "vEnd": 4, "vFixType": "NoFixNeeded", "vId": "TRAV13-1*01"}	2
868	TRB	CASSSLTGSSGELFF	TRBV28*01	TRBJ2-2*01	HomoSapiens	HLA-B*07:02	B2M	MHCI	SPRWYFYYL	Nucleocapsid	SARS-CoV-2	PMID:33945786	{"identification": "multimer-sort", "frequency": "", "singlecell": "yes", "sequencing": "amplicon-seq", "verification": ""}	{"study.id": "", "cell.subset": "CD8+", "subject.cohort": "", "subject.id": "", "replica.id": "", "clone.id": "", "epitope.id": "", "tissue": "PBMC", "donor.MHC": "", "donor.MHC.method": "", "structure.id": "", "samples.found": 1, "studies.found": 1}	{"cdr3": "CASSSLTGSSGELFF", "cdr3_old": "CASSSLTGSSGELFF", "fixNeeded": false, "good": true, "jCanonical": true, "jFixType": "NoFixNeeded", "jId": "TRBJ2-2*01", "jStart": 10, "vCanonical": true, "vEnd": 4, "vFixType": "NoFixNeeded", "vId": "TRBV28*01"}	2
869	TRA	CATDKLTGGGNKLTF	TRAV17*01	TRAJ10*01	HomoSapiens	HLA-B*07:02	B2M	MHCI	SPRWYFYYL	Nucleocapsid	SARS-CoV-2	PMID:33945786	{"identification": "multimer-sort", "frequency": "", "singlecell": "yes", "sequencing": "amplicon-seq", "verification": ""}	{"study.id": "", "cell.subset": "CD8+", "subject.cohort": "", "subject.id": "", "replica.id": "", "clone.id": "", "epitope.id": "", "tissue": "PBMC", "donor.MHC": "", "donor.MHC.method": "", "structure.id": "", "samples.found": 1, "studies.found": 1}	{"cdr3": "CATDKLTGGGNKLTF", "cdr3_old": "CATDKLTGGGNKLTF", "fixNeeded": false, "good": true, "jCanonical": true, "jFixType": "NoFixNeeded", "jId": "TRAJ10*01", "jStart": 5, "vCanonical": true, "vEnd": 4, "vFixType": "NoFixNeeded", "vId": "TRAV17*01"}	2
869	TRB	CASSQDAGTAHVGEQFF	TRBV4-1*01	TRBJ2-1*01	HomoSapiens	HLA-B*07:02	B2M	MHCI	SPRWYFYYL	Nucleocapsid	SARS-CoV-2	PMID:33945786	{"identification": "multimer-sort", "frequency": "", "singlecell": "yes", "sequencing": "amplicon-seq", "verification": ""}	{"study.id": "", "cell.subset": "CD8+", "subject.cohort": "", "subject.id": "", "replica.id": "", "clone.id": "", "epitope.id": "", "tissue": "PBMC", "donor.MHC": "", "donor.MHC.method": "", "structure.id": "", "samples.found": 1, "studies.found": 1}	{"cdr3": "CASSQDAGTAHVGEQFF", "cdr3_old": "CASSQDAGTAHVGEQFF", "fixNeeded": false, "good": true, "jCanonical": true, "jFixType": "NoFixNeeded", "jId": "TRBJ2-1*01", "jStart": 13, "vCanonical": true, "vEnd": 5, "vFixType": "NoFixNeeded", "vId": "TRBV4-1*01"}	1
870	TRA	CAASRGVGGYNKLIF	TRAV13-1*01	TRAJ4*01	HomoSapiens	HLA-B*07:02	B2M	MHCI	SPRWYFYYL	Nucleocapsid	SARS-CoV-2	PMID:33945786	{"identification": "multimer-sort", "frequency": "", "singlecell": "yes", "sequencing": "amplicon-seq", "verification": ""}	{"study.id": "", "cell.subset": "CD8+", "subject.cohort": "", "subject.id": "", "replica.id": "", "clone.id": "", "epitope.id": "", "tissue": "PBMC", "donor.MHC": "", "donor.MHC.method": "", "structure.id": "", "samples.found": 1, "studies.found": 1}	{"cdr3": "CAASRGVGGYNKLIF", "cdr3_old": "CAASRGVGGYNKLIF", "fixNeeded": false, "good": true, "jCanonical": true, "jFixType": "NoFixNeeded", "jId": "TRAJ4*01", "jStart": 7, "vCanonical": true, "vEnd": 4, "vFixType": "NoFixNeeded", "vId": "TRAV13-1*01"}	2
870	TRB	CASSFLTGPKGDYTF	TRBV28*01	TRBJ1-2*01	HomoSapiens	HLA-B*07:02	B2M	MHCI	SPRWYFYYL	Nucleocapsid	SARS-CoV-2	PMID:33945786	{"identification": "multimer-sort", "frequency": "", "singlecell": "yes", "sequencing": "amplicon-seq", "verification": ""}	{"study.id": "", "cell.subset": "CD8+", "subject.cohort": "", "subject.id": "", "replica.id": "", "clone.id": "", "epitope.id": "", "tissue": "PBMC", "donor.MHC": "", "donor.MHC.method": "", "structure.id": "", "samples.found": 1, "studies.found": 1}	{"cdr3": "CASSFLTGPKGDYTF", "cdr3_old": "CASSFLTGPKGDYTF", "fixNeeded": false, "good": true, "jCanonical": true, "jFixType": "NoFixNeeded", "jId": "TRBJ1-2*01", "jStart": 12, "vCanonical": true, "vEnd": 4, "vFixType": "NoFixNeeded", "vId": "TRBV28*01"}	1
871	TRA	CAMSALRGGYNKLIF	TRAV12-3*01	TRAJ4*01	HomoSapiens	HLA-B*07:02	B2M	MHCI	SPRWYFYYL	Nucleocapsid	SARS-CoV-2	PMID:33945786	{"identification": "multimer-sort", "frequency": "", "singlecell": "yes", "sequencing": "amplicon-seq", "verification": ""}	{"study.id": "", "cell.subset": "CD8+", "subject.cohort": "", "subject.id": "", "replica.id": "", "clone.id": "", "epitope.id": "", "tissue": "PBMC", "donor.MHC": "", "donor.MHC.method": "", "structure.id": "", "samples.found": 1, "studies.found": 1}	{"cdr3": "CAMSALRGGYNKLIF", "cdr3_old": "CAMSALRGGYNKLIF", "fixNeeded": false, "good": true, "jCanonical": true, "jFixType": "NoFixNeeded", "jId": "TRAJ4*01", "jStart": 7, "vCanonical": true, "vEnd": 4, "vFixType": "NoFixNeeded", "vId": "TRAV12-3*01"}	2
871	TRB	CATSDLTQDEQYF	TRBV24-1*01	TRBJ2-7*01	HomoSapiens	HLA-B*07:02	B2M	MHCI	SPRWYFYYL	Nucleocapsid	SARS-CoV-2	PMID:33945786	{"identification": "multimer-sort", "frequency": "", "singlecell": "yes", "sequencing": "amplicon-seq", "verification": ""}	{"study.id": "", "cell.subset": "CD8+", "subject.cohort": "", "subject.id": "", "replica.id": "", "clone.id": "", "epitope.id": "", "tissue": "PBMC", "donor.MHC": "", "donor.MHC.method": "", "structure.id": "", "samples.found": 1, "studies.found": 1}	{"cdr3": "CATSDLTQDEQYF", "cdr3_old": "CATSDLTQDEQYF", "fixNeeded": false, "good": true, "jCanonical": true, "jFixType": "NoFixNeeded", "jId": "TRBJ2-7*01", "jStart": 9, "vCanonical": true, "vEnd": 6, "vFixType": "NoFixNeeded", "vId": "TRBV24-1*01"}	2
872	TRA	CAGLTSGTYKYIF	TRAV25*01	TRAJ40*01	HomoSapiens	HLA-B*07:02	B2M	MHCI	SPRWYFYYL	Nucleocapsid	SARS-CoV-2	PMID:33945786	{"identification": "multimer-sort", "frequency": "", "singlecell": "yes", "sequencing": "amplicon-seq", "verification": ""}	{"study.id": "", "cell.subset": "CD8+", "subject.cohort": "", "subject.id": "", "replica.id": "", "clone.id": "", "epitope.id": "", "tissue": "PBMC", "donor.MHC": "", "donor.MHC.method": "", "structure.id": "", "samples.found": 1, "studies.found": 1}	{"cdr3": "CAGLTSGTYKYIF", "cdr3_old": "CAGLTSGTYKYIF", "fixNeeded": false, "good": true, "jCanonical": true, "jFixType": "NoFixNeeded", "jId": "TRAJ40*01", "jStart": 4, "vCanonical": true, "vEnd": 3, "vFixType": "NoFixNeeded", "vId": "TRAV25*01"}	3
872	TRB	CASSQGGAIQYF	TRBV7-8*01	TRBJ2-4*01	HomoSapiens	HLA-B*07:02	B2M	MHCI	SPRWYFYYL	Nucleocapsid	SARS-CoV-2	PMID:33945786	{"identification": "multimer-sort", "frequency": "", "singlecell": "yes", "sequencing": "amplicon-seq", "verification": ""}	{"study.id": "", "cell.subset": "CD8+", "subject.cohort": "", "subject.id": "", "replica.id": "", "clone.id": "", "epitope.id": "", "tissue": "PBMC", "donor.MHC": "", "donor.MHC.method": "", "structure.id": "", "samples.found": 1, "studies.found": 1}	{"cdr3": "CASSQGGAIQYF", "cdr3_old": "CASSQGGAIQYF", "fixNeeded": false, "good": true, "jCanonical": true, "jFixType": "NoFixNeeded", "jId": "TRBJ2-4*01", "jStart": 8, "vCanonical": true, "vEnd": 4, "vFixType": "NoFixNeeded", "vId": "TRBV7-8*01"}	2
873	TRA	CVVSSYSSASKIIF	TRAV10*01	TRAJ3*01	HomoSapiens	HLA-B*07:02	B2M	MHCI	SPRWYFYYL	Nucleocapsid	SARS-CoV-2	PMID:33945786	{"identification": "multimer-sort", "frequency": "", "singlecell": "yes", "sequencing": "amplicon-seq", "verification": ""}	{"study.id": "", "cell.subset": "CD8+", "subject.cohort": "", "subject.id": "", "replica.id": "", "clone.id": "", "epitope.id": "", "tissue": "PBMC", "donor.MHC": "", "donor.MHC.method": "", "structure.id": "", "samples.found": 1, "studies.found": 1}	{"cdr3": "CVVSSYSSASKIIF", "cdr3_old": "CVVSSYSSASKIIF", "fixNeeded": false, "good": true, "jCanonical": true, "jFixType": "NoFixNeeded", "jId": "TRAJ3*01", "jStart": 5, "vCanonical": true, "vEnd": 4, "vFixType": "NoFixNeeded", "vId": "TRAV10*01"}	2
873	TRB	CATSDLPGKAGYTF	TRBV24-1*01	TRBJ1-2*01	HomoSapiens	HLA-B*07:02	B2M	MHCI	SPRWYFYYL	Nucleocapsid	SARS-CoV-2	PMID:33945786	{"identification": "multimer-sort", "frequency": "", "singlecell": "yes", "sequencing": "amplicon-seq", "verification": ""}	{"study.id": "", "cell.subset": "CD8+", "subject.cohort": "", "subject.id": "", "replica.id": "", "clone.id": "", "epitope.id": "", "tissue": "PBMC", "donor.MHC": "", "donor.MHC.method": "", "structure.id": "", "samples.found": 1, "studies.found": 1}	{"cdr3": "CATSDLPGKAGYTF", "cdr3_old": "CATSDLPGKAGYTF", "fixNeeded": false, "good": true, "jCanonical": true, "jFixType": "NoFixNeeded", "jId": "TRBJ1-2*01", "jStart": 10, "vCanonical": true, "vEnd": 6, "vFixType": "NoFixNeeded", "vId": "TRBV24-1*01"}	2
874	TRA	CAVRGTNDYKLSF	TRAV3*01	TRAJ20*01	HomoSapiens	HLA-B*07:02	B2M	MHCI	SPRWYFYYL	Nucleocapsid	SARS-CoV-2	PMID:33945786	{"identification": "multimer-sort", "frequency": "", "singlecell": "yes", "sequencing": "amplicon-seq", "verification": ""}	{"study.id": "", "cell.subset": "CD8+", "subject.cohort": "", "subject.id": "", "replica.id": "", "clone.id": "", "epitope.id": "", "tissue": "PBMC", "donor.MHC": "", "donor.MHC.method": "", "structure.id": "", "samples.found": 1, "studies.found": 1}	{"cdr3": "CAVRGTNDYKLSF", "cdr3_old": "CAVRGTNDYKLSF", "fixNeeded": false, "good": true, "jCanonical": true, "jFixType": "NoFixNeeded", "jId": "TRAJ20*01", "jStart": 6, "vCanonical": true, "vEnd": 4, "vFixType": "NoFixNeeded", "vId": "TRAV3*01"}	2
874	TRB	CASSLPPREQYF	TRBV7-8*01	TRBJ2-7*01	HomoSapiens	HLA-B*07:02	B2M	MHCI	SPRWYFYYL	Nucleocapsid	SARS-CoV-2	PMID:33945786	{"identification": "multimer-sort", "frequency": "", "singlecell": "yes", "sequencing": "amplicon-seq", "verification": ""}	{"study.id": "", "cell.subset": "CD8+", "subject.cohort": "", "subject.id": "", "replica.id": "", "clone.id": "", "epitope.id": "", "tissue": "PBMC", "donor.MHC": "", "donor.MHC.method": "", "structure.id": "", "samples.found": 1, "studies.found": 1}	{"cdr3": "CASSLPPREQYF", "cdr3_old": "CASSLPPREQYF", "fixNeeded": false, "good": true, "jCanonical": true, "jFixType": "NoFixNeeded", "jId": "TRBJ2-7*01", "jStart": 8, "vCanonical": true, "vEnd": 5, "vFixType": "NoFixNeeded", "vId": "TRBV7-8*01"}	2
875	TRA	CAVASNTGNQFYF	TRAV36/DV7*01	TRAJ49*01	HomoSapiens	HLA-B*07:02	B2M	MHCI	SPRWYFYYL	Nucleocapsid	SARS-CoV-2	PMID:33945786	{"identification": "multimer-sort", "frequency": "", "singlecell": "yes", "sequencing": "amplicon-seq", "verification": ""}	{"study.id": "", "cell.subset": "CD8+", "subject.cohort": "", "subject.id": "", "replica.id": "", "clone.id": "", "epitope.id": "", "tissue": "PBMC", "donor.MHC": "", "donor.MHC.method": "", "structure.id": "", "samples.found": 1, "studies.found": 1}	{"cdr3": "CAVASNTGNQFYF", "cdr3_old": "CAVASNTGNQFYF", "fixNeeded": false, "good": true, "jCanonical": true, "jFixType": "NoFixNeeded", "jId": "TRAJ49*01", "jStart": 5, "vCanonical": true, "vEnd": 3, "vFixType": "NoFixNeeded", "vId": "TRAV36/DV7*01"}	2
875	TRB	CASSPLAGVPLAAKNIQYF	TRBV27*01	TRBJ2-4*01	HomoSapiens	HLA-B*07:02	B2M	MHCI	SPRWYFYYL	Nucleocapsid	SARS-CoV-2	PMID:33945786	{"identification": "multimer-sort", "frequency": "", "singlecell": "yes", "sequencing": "amplicon-seq", "verification": ""}	{"study.id": "", "cell.subset": "CD8+", "subject.cohort": "", "subject.id": "", "replica.id": "", "clone.id": "", "epitope.id": "", "tissue": "PBMC", "donor.MHC": "", "donor.MHC.method": "", "structure.id": "", "samples.found": 1, "studies.found": 1}	{"cdr3": "CASSPLAGVPLAAKNIQYF", "cdr3_old": "CASSPLAGVPLAAKNIQYF", "fixNeeded": false, "good": true, "jCanonical": true, "jFixType": "NoFixNeeded", "jId": "TRBJ2-4*01", "jStart": 12, "vCanonical": true, "vEnd": 4, "vFixType": "NoFixNeeded", "vId": "TRBV27*01"}	2
876	TRA	CAFMKLLNNDMRF	TRAV38-1*01	TRAJ43*01	HomoSapiens	HLA-B*07:02	B2M	MHCI	SPRWYFYYL	Nucleocapsid	SARS-CoV-2	PMID:33945786	{"identification": "multimer-sort", "frequency": "", "singlecell": "yes", "sequencing": "amplicon-seq", "verification": ""}	{"study.id": "", "cell.subset": "CD8+", "subject.cohort": "", "subject.id": "", "replica.id": "", "clone.id": "", "epitope.id": "", "tissue": "PBMC", "donor.MHC": "", "donor.MHC.method": "", "structure.id": "", "samples.found": 1, "studies.found": 1}	{"cdr3": "CAFMKLLNNDMRF", "cdr3_old": "CAFMKLLNNDMRF", "fixNeeded": false, "good": true, "jCanonical": true, "jFixType": "NoFixNeeded", "jId": "TRAJ43*01", "jStart": 7, "vCanonical": true, "vEnd": 5, "vFixType": "NoFixNeeded", "vId": "TRAV38-1*01"}	2
876	TRB	CASSQNRNRALNTEAFF	TRBV3-1*01	TRBJ1-1*01	HomoSapiens	HLA-B*07:02	B2M	MHCI	SPRWYFYYL	Nucleocapsid	SARS-CoV-2	PMID:33945786	{"identification": "multimer-sort", "frequency": "", "singlecell": "yes", "sequencing": "amplicon-seq", "verification": ""}	{"study.id": "", "cell.subset": "CD8+", "subject.cohort": "", "subject.id": "", "replica.id": "", "clone.id": "", "epitope.id": "", "tissue": "PBMC", "donor.MHC": "", "donor.MHC.method": "", "structure.id": "", "samples.found": 1, "studies.found": 1}	{"cdr3": "CASSQNRNRALNTEAFF", "cdr3_old": "CASSQNRNRALNTEAFF", "fixNeeded": false, "good": true, "jCanonical": true, "jFixType": "NoFixNeeded", "jId": "TRBJ1-1*01", "jStart": 11, "vCanonical": true, "vEnd": 5, "vFixType": "NoFixNeeded", "vId": "TRBV3-1*01"}	2
877	TRA	CAVTGGFKTIF	TRAV25*01	TRAJ9*01	HomoSapiens	HLA-B*07:02	B2M	MHCI	SPRWYFYYL	Nucleocapsid	SARS-CoV-2	PMID:33945786	{"identification": "multimer-sort", "frequency": "", "singlecell": "yes", "sequencing": "amplicon-seq", "verification": ""}	{"study.id": "", "cell.subset": "CD8+", "subject.cohort": "", "subject.id": "", "replica.id": "", "clone.id": "", "epitope.id": "", "tissue": "PBMC", "donor.MHC": "", "donor.MHC.method": "", "structure.id": "", "samples.found": 1, "studies.found": 1}	{"cdr3": "CAVTGGFKTIF", "cdr3_old": "CAVTGGFKTIF", "fixNeeded": false, "good": true, "jCanonical": true, "jFixType": "NoFixNeeded", "jId": "TRAJ9*01", "jStart": 3, "vCanonical": true, "vEnd": 2, "vFixType": "NoFixNeeded", "vId": "TRAV25*01"}	3
877	TRB	CASSQGGSSSEKLFF	TRBV3-1*01	TRBJ1-4*01	HomoSapiens	HLA-B*07:02	B2M	MHCI	SPRWYFYYL	Nucleocapsid	SARS-CoV-2	PMID:33945786	{"identification": "multimer-sort", "frequency": "", "singlecell": "yes", "sequencing": "amplicon-seq", "verification": ""}	{"study.id": "", "cell.subset": "CD8+", "subject.cohort": "", "subject.id": "", "replica.id": "", "clone.id": "", "epitope.id": "", "tissue": "PBMC", "donor.MHC": "", "donor.MHC.method": "", "structure.id": "", "samples.found": 1, "studies.found": 1}	{"cdr3": "CASSQGGSSSEKLFF", "cdr3_old": "CASSQGGSSSEKLFF", "fixNeeded": false, "good": true, "jCanonical": true, "jFixType": "NoFixNeeded", "jId": "TRBJ1-4*01", "jStart": 10, "vCanonical": true, "vEnd": 5, "vFixType": "NoFixNeeded", "vId": "TRBV3-1*01"}	2
878	TRA	CVVSEKGFQKLVF	TRAV8-2*01	TRAJ8*01	HomoSapiens	HLA-B*07:02	B2M	MHCI	SPRWYFYYL	Nucleocapsid	SARS-CoV-2	PMID:33945786	{"identification": "multimer-sort", "frequency": "", "singlecell": "yes", "sequencing": "amplicon-seq", "verification": ""}	{"study.id": "", "cell.subset": "CD8+", "subject.cohort": "", "subject.id": "", "replica.id": "", "clone.id": "", "epitope.id": "", "tissue": "PBMC", "donor.MHC": "", "donor.MHC.method": "", "structure.id": "", "samples.found": 1, "studies.found": 1}	{"cdr3": "CVVSEKGFQKLVF", "cdr3_old": "CVVSEKGFQKLVF", "fixNeeded": false, "good": true, "jCanonical": true, "jFixType": "NoFixNeeded", "jId": "TRAJ8*01", "jStart": 6, "vCanonical": true, "vEnd": 4, "vFixType": "NoFixNeeded", "vId": "TRAV8-2*01"}	2
878	TRB	CASSWGGRGGYEQYF	TRBV27*01	TRBJ2-7*01	HomoSapiens	HLA-B*07:02	B2M	MHCI	SPRWYFYYL	Nucleocapsid	SARS-CoV-2	PMID:33945786	{"identification": "multimer-sort", "frequency": "", "singlecell": "yes", "sequencing": "amplicon-seq", "verification": ""}	{"study.id": "", "cell.subset": "CD8+", "subject.cohort": "", "subject.id": "", "replica.id": "", "clone.id": "", "epitope.id": "", "tissue": "PBMC", "donor.MHC": "", "donor.MHC.method": "", "structure.id": "", "samples.found": 1, "studies.found": 1}	{"cdr3": "CASSWGGRGGYEQYF", "cdr3_old": "CASSWGGRGGYEQYF", "fixNeeded": false, "good": true, "jCanonical": true, "jFixType": "NoFixNeeded", "jId": "TRBJ2-7*01", "jStart": 10, "vCanonical": true, "vEnd": 4, "vFixType": "NoFixNeeded", "vId": "TRBV27*01"}	2
879	TRA	CVVSEKGFQKLVF	TRAV8-2*01	TRAJ8*01	HomoSapiens	HLA-B*07:02	B2M	MHCI	SPRWYFYYL	Nucleocapsid	SARS-CoV-2	PMID:33945786	{"identification": "multimer-sort", "frequency": "", "singlecell": "yes", "sequencing": "amplicon-seq", "verification": ""}	{"study.id": "", "cell.subset": "CD8+", "subject.cohort": "", "subject.id": "", "replica.id": "", "clone.id": "", "epitope.id": "", "tissue": "PBMC", "donor.MHC": "", "donor.MHC.method": "", "structure.id": "", "samples.found": 1, "studies.found": 1}	{"cdr3": "CVVSEKGFQKLVF", "cdr3_old": "CVVSEKGFQKLVF", "fixNeeded": false, "good": true, "jCanonical": true, "jFixType": "NoFixNeeded", "jId": "TRAJ8*01", "jStart": 6, "vCanonical": true, "vEnd": 4, "vFixType": "NoFixNeeded", "vId": "TRAV8-2*01"}	2
879	TRB	CASSVLPASGAGRNEQFF	TRBV6-2*01	TRBJ2-1*01	HomoSapiens	HLA-B*07:02	B2M	MHCI	SPRWYFYYL	Nucleocapsid	SARS-CoV-2	PMID:33945786	{"identification": "multimer-sort", "frequency": "", "singlecell": "yes", "sequencing": "amplicon-seq", "verification": ""}	{"study.id": "", "cell.subset": "CD8+", "subject.cohort": "", "subject.id": "", "replica.id": "", "clone.id": "", "epitope.id": "", "tissue": "PBMC", "donor.MHC": "", "donor.MHC.method": "", "structure.id": "", "samples.found": 1, "studies.found": 1}	{"cdr3": "CASSVLPASGAGRNEQFF", "cdr3_old": "CASSVLPASGAGRNEQFF", "fixNeeded": false, "good": true, "jCanonical": true, "jFixType": "NoFixNeeded", "jId": "TRBJ2-1*01", "jStart": 13, "vCanonical": true, "vEnd": 4, "vFixType": "NoFixNeeded", "vId": "TRBV6-2*01"}	1
880	TRA	CAAPPKNRDDKIIF	TRAV21*01	TRAJ30*01	HomoSapiens	HLA-B*07:02	B2M	MHCI	SPRWYFYYL	Nucleocapsid	SARS-CoV-2	PMID:33945786	{"identification": "multimer-sort", "frequency": "", "singlecell": "yes", "sequencing": "amplicon-seq", "verification": ""}	{"study.id": "", "cell.subset": "CD8+", "subject.cohort": "", "subject.id": "", "replica.id": "", "clone.id": "", "epitope.id": "", "tissue": "PBMC", "donor.MHC": "", "donor.MHC.method": "", "structure.id": "", "samples.found": 1, "studies.found": 1}	{"cdr3": "CAAPPKNRDDKIIF", "cdr3_old": "CAAPPKNRDDKIIF", "fixNeeded": false, "good": true, "jCanonical": true, "jFixType": "NoFixNeeded", "jId": "TRAJ30*01", "jStart": 6, "vCanonical": true, "vEnd": 2, "vFixType": "NoFixNeeded", "vId": "TRAV21*01"}	2
880	TRB	CASRAITGSGQPQHF	TRBV27*01	TRBJ1-5*01	HomoSapiens	HLA-B*07:02	B2M	MHCI	SPRWYFYYL	Nucleocapsid	SARS-CoV-2	PMID:33945786	{"identification": "multimer-sort", "frequency": "", "singlecell": "yes", "sequencing": "amplicon-seq", "verification": ""}	{"study.id": "", "cell.subset": "CD8+", "subject.cohort": "", "subject.id": "", "replica.id": "", "clone.id": "", "epitope.id": "", "tissue": "PBMC", "donor.MHC": "", "donor.MHC.method": "", "structure.id": "", "samples.found": 1, "studies.found": 1}	{"cdr3": "CASRAITGSGQPQHF", "cdr3_old": "CASRAITGSGQPQHF", "fixNeeded": false, "good": true, "jCanonical": true, "jFixType": "NoFixNeeded", "jId": "TRBJ1-5*01", "jStart": 10, "vCanonical": true, "vEnd": 3, "vFixType": "NoFixNeeded", "vId": "TRBV27*01"}	2
881	TRA	CAAPRNNNARLMF	TRAV25*01	TRAJ31*01	HomoSapiens	HLA-B*07:02	B2M	MHCI	SPRWYFYYL	Nucleocapsid	SARS-CoV-2	PMID:33945786	{"identification": "multimer-sort", "frequency": "", "singlecell": "yes", "sequencing": "amplicon-seq", "verification": ""}	{"study.id": "", "cell.subset": "CD8+", "subject.cohort": "", "subject.id": "", "replica.id": "", "clone.id": "", "epitope.id": "", "tissue": "PBMC", "donor.MHC": "", "donor.MHC.method": "", "structure.id": "", "samples.found": 1, "studies.found": 1}	{"cdr3": "CAAPRNNNARLMF", "cdr3_old": "CAAPRNNNARLMF", "fixNeeded": false, "good": true, "jCanonical": true, "jFixType": "NoFixNeeded", "jId": "TRAJ31*01", "jStart": 5, "vCanonical": true, "vEnd": 2, "vFixType": "NoFixNeeded", "vId": "TRAV25*01"}	2
881	TRB	CASKALVGTAEAKNIQYF	TRBV27*01	TRBJ2-4*01	HomoSapiens	HLA-B*07:02	B2M	MHCI	SPRWYFYYL	Nucleocapsid	SARS-CoV-2	PMID:33945786	{"identification": "multimer-sort", "frequency": "", "singlecell": "yes", "sequencing": "amplicon-seq", "verification": ""}	{"study.id": "", "cell.subset": "CD8+", "subject.cohort": "", "subject.id": "", "replica.id": "", "clone.id": "", "epitope.id": "", "tissue": "PBMC", "donor.MHC": "", "donor.MHC.method": "", "structure.id": "", "samples.found": 1, "studies.found": 1}	{"cdr3": "CASKALVGTAEAKNIQYF", "cdr3_old": "CASKALVGTAEAKNIQYF", "fixNeeded": false, "good": true, "jCanonical": true, "jFixType": "NoFixNeeded", "jId": "TRBJ2-4*01", "jStart": 11, "vCanonical": true, "vEnd": 3, "vFixType": "NoFixNeeded", "vId": "TRBV27*01"}	1
882	TRA	CAGQLNAGNMLTF	TRAV35*01	TRAJ39*01	HomoSapiens	HLA-B*07:02	B2M	MHCI	SPRWYFYYL	Nucleocapsid	SARS-CoV-2	PMID:33945786	{"identification": "multimer-sort", "frequency": "", "singlecell": "yes", "sequencing": "amplicon-seq", "verification": ""}	{"study.id": "", "cell.subset": "CD8+", "subject.cohort": "", "subject.id": "", "replica.id": "", "clone.id": "", "epitope.id": "", "tissue": "PBMC", "donor.MHC": "", "donor.MHC.method": "", "structure.id": "", "samples.found": 1, "studies.found": 1}	{"cdr3": "CAGQLNAGNMLTF", "cdr3_old": "CAGQLNAGNMLTF", "fixNeeded": false, "good": true, "jCanonical": true, "jFixType": "NoFixNeeded", "jId": "TRAJ39*01", "jStart": 5, "vCanonical": true, "vEnd": 4, "vFixType": "NoFixNeeded", "vId": "TRAV35*01"}	2
882	TRB	CASAPLVGAPEAKNIQYF	TRBV27*01	TRBJ2-4*01	HomoSapiens	HLA-B*07:02	B2M	MHCI	SPRWYFYYL	Nucleocapsid	SARS-CoV-2	PMID:33945786	{"identification": "multimer-sort", "frequency": "", "singlecell": "yes", "sequencing": "amplicon-seq", "verification": ""}	{"study.id": "", "cell.subset": "CD8+", "subject.cohort": "", "subject.id": "", "replica.id": "", "clone.id": "", "epitope.id": "", "tissue": "PBMC", "donor.MHC": "", "donor.MHC.method": "", "structure.id": "", "samples.found": 1, "studies.found": 1}	{"cdr3": "CASAPLVGAPEAKNIQYF", "cdr3_old": "CASAPLVGAPEAKNIQYF", "fixNeeded": false, "good": true, "jCanonical": true, "jFixType": "NoFixNeeded", "jId": "TRBJ2-4*01", "jStart": 11, "vCanonical": true, "vEnd": 3, "vFixType": "NoFixNeeded", "vId": "TRBV27*01"}	1
883	TRA	CAVSDREARLMF	TRAV8-1*01	TRAJ31*01	HomoSapiens	HLA-B*07:02	B2M	MHCI	SPRWYFYYL	Nucleocapsid	SARS-CoV-2	PMID:33945786	{"identification": "multimer-sort", "frequency": "", "singlecell": "yes", "sequencing": "amplicon-seq", "verification": ""}	{"study.id": "", "cell.subset": "CD8+", "subject.cohort": "", "subject.id": "", "replica.id": "", "clone.id": "", "epitope.id": "", "tissue": "PBMC", "donor.MHC": "", "donor.MHC.method": "", "structure.id": "", "samples.found": 1, "studies.found": 1}	{"cdr3": "CAVSDREARLMF", "cdr3_old": "CAVSDREARLMF", "fixNeeded": false, "good": true, "jCanonical": true, "jFixType": "NoFixNeeded", "jId": "TRAJ31*01", "jStart": 7, "vCanonical": true, "vEnd": 3, "vFixType": "NoFixNeeded", "vId": "TRAV8-1*01"}	2
883	TRB	CASRPLAGGQDKETQYF	TRBV27*01	TRBJ2-5*01	HomoSapiens	HLA-B*07:02	B2M	MHCI	SPRWYFYYL	Nucleocapsid	SARS-CoV-2	PMID:33945786	{"identification": "multimer-sort", "frequency": "", "singlecell": "yes", "sequencing": "amplicon-seq", "verification": ""}	{"study.id": "", "cell.subset": "CD8+", "subject.cohort": "", "subject.id": "", "replica.id": "", "clone.id": "", "epitope.id": "", "tissue": "PBMC", "donor.MHC": "", "donor.MHC.method": "", "structure.id": "", "samples.found": 1, "studies.found": 1}	{"cdr3": "CASRPLAGGQDKETQYF", "cdr3_old": "CASRPLAGGQDKETQYF", "fixNeeded": false, "good": true, "jCanonical": true, "jFixType": "NoFixNeeded", "jId": "TRBJ2-5*01", "jStart": 12, "vCanonical": true, "vEnd": 3, "vFixType": "NoFixNeeded", "vId": "TRBV27*01"}	2
884	TRA	CALSTTSGTYKYIF	TRAV9-2*01	TRAJ40*01	HomoSapiens	HLA-B*07:02	B2M	MHCI	SPRWYFYYL	Nucleocapsid	SARS-CoV-2	PMID:33945786	{"identification": "multimer-sort", "frequency": "", "singlecell": "yes", "sequencing": "amplicon-seq", "verification": ""}	{"study.id": "", "cell.subset": "CD8+", "subject.cohort": "", "subject.id": "", "replica.id": "", "clone.id": "", "epitope.id": "", "tissue": "PBMC", "donor.MHC": "", "donor.MHC.method": "", "structure.id": "", "samples.found": 1, "studies.found": 1}	{"cdr3": "CALSTTSGTYKYIF", "cdr3_old": "CALSTTSGTYKYIF", "fixNeeded": false, "good": true, "jCanonical": true, "jFixType": "NoFixNeeded", "jId": "TRAJ40*01", "jStart": 4, "vCanonical": true, "vEnd": 4, "vFixType": "NoFixNeeded", "vId": "TRAV9-2*01"}	2
884	TRB	CASSPLAGGEEKKETQYF	TRBV27*01	TRBJ2-5*01	HomoSapiens	HLA-B*07:02	B2M	MHCI	SPRWYFYYL	Nucleocapsid	SARS-CoV-2	PMID:33945786	{"identification": "multimer-sort", "frequency": "", "singlecell": "yes", "sequencing": "amplicon-seq", "verification": ""}	{"study.id": "", "cell.subset": "CD8+", "subject.cohort": "", "subject.id": "", "replica.id": "", "clone.id": "", "epitope.id": "", "tissue": "PBMC", "donor.MHC": "", "donor.MHC.method": "", "structure.id": "", "samples.found": 1, "studies.found": 1}	{"cdr3": "CASSPLAGGEEKKETQYF", "cdr3_old": "CASSPLAGGEEKKETQYF", "fixNeeded": false, "good": true, "jCanonical": true, "jFixType": "NoFixNeeded", "jId": "TRBJ2-5*01", "jStart": 13, "vCanonical": true, "vEnd": 4, "vFixType": "NoFixNeeded", "vId": "TRBV27*01"}	1
885	TRA	CAVKKERGSTLGRLYF	TRAV12-2*01	TRAJ18*01	HomoSapiens	HLA-B*07:02	B2M	MHCI	SPRWYFYYL	Nucleocapsid	SARS-CoV-2	PMID:33945786	{"identification": "multimer-sort", "frequency": "", "singlecell": "yes", "sequencing": "amplicon-seq", "verification": ""}	{"study.id": "", "cell.subset": "CD8+", "subject.cohort": "", "subject.id": "", "replica.id": "", "clone.id": "", "epitope.id": "", "tissue": "PBMC", "donor.MHC": "", "donor.MHC.method": "", "structure.id": "", "samples.found": 1, "studies.found": 1}	{"cdr3": "CAVKKERGSTLGRLYF", "cdr3_old": "CAVKKERGSTLGRLYF", "fixNeeded": false, "good": true, "jCanonical": true, "jFixType": "NoFixNeeded", "jId": "TRAJ18*01", "jStart": 6, "vCanonical": true, "vEnd": 3, "vFixType": "NoFixNeeded", "vId": "TRAV12-2*01"}	2
885	TRB	CASSFTSGGARRKETQYF	TRBV27*01	TRBJ2-5*01	HomoSapiens	HLA-B*07:02	B2M	MHCI	SPRWYFYYL	Nucleocapsid	SARS-CoV-2	PMID:33945786	{"identification": "multimer-sort", "frequency": "", "singlecell": "yes", "sequencing": "amplicon-seq", "verification": ""}	{"study.id": "", "cell.subset": "CD8+", "subject.cohort": "", "subject.id": "", "replica.id": "", "clone.id": "", "epitope.id": "", "tissue": "PBMC", "donor.MHC": "", "donor.MHC.method": "", "structure.id": "", "samples.found": 1, "studies.found": 1}	{"cdr3": "CASSFTSGGARRKETQYF", "cdr3_old": "CASSFTSGGARRKETQYF", "fixNeeded": false, "good": true, "jCanonical": true, "jFixType": "NoFixNeeded", "jId": "TRBJ2-5*01", "jStart": 13, "vCanonical": true, "vEnd": 4, "vFixType": "NoFixNeeded", "vId": "TRBV27*01"}	2
886	TRA	CATVELIQGAQKLVF	TRAV17*01	TRAJ54*01	HomoSapiens	HLA-B*07:02	B2M	MHCI	SPRWYFYYL	Nucleocapsid	SARS-CoV-2	PMID:33945786	{"identification": "multimer-sort", "frequency": "", "singlecell": "yes", "sequencing": "amplicon-seq", "verification": ""}	{"study.id": "", "cell.subset": "CD8+", "subject.cohort": "", "subject.id": "", "replica.id": "", "clone.id": "", "epitope.id": "", "tissue": "PBMC", "donor.MHC": "", "donor.MHC.method": "", "structure.id": "", "samples.found": 1, "studies.found": 1}	{"cdr3": "CATVELIQGAQKLVF", "cdr3_old": "CATVELIQGAQKLVF", "fixNeeded": false, "good": true, "jCanonical": true, "jFixType": "NoFixNeeded", "jId": "TRAJ54*01", "jStart": 6, "vCanonical": true, "vEnd": 3, "vFixType": "NoFixNeeded", "vId": "TRAV17*01"}	2
886	TRB	CASSYLPGGAKTEAFF	TRBV6-6*01	TRBJ1-1*01	HomoSapiens	HLA-B*07:02	B2M	MHCI	SPRWYFYYL	Nucleocapsid	SARS-CoV-2	PMID:33945786	{"identification": "multimer-sort", "frequency": "", "singlecell": "yes", "sequencing": "amplicon-seq", "verification": ""}	{"study.id": "", "cell.subset": "CD8+", "subject.cohort": "", "subject.id": "", "replica.id": "", "clone.id": "", "epitope.id": "", "tissue": "PBMC", "donor.MHC": "", "donor.MHC.method": "", "structure.id": "", "samples.found": 1, "studies.found": 1}	{"cdr3": "CASSYLPGGAKTEAFF", "cdr3_old": "CASSYLPGGAKTEAFF", "fixNeeded": false, "good": true, "jCanonical": true, "jFixType": "NoFixNeeded", "jId": "TRBJ1-1*01", "jStart": 11, "vCanonical": true, "vEnd": 5, "vFixType": "NoFixNeeded", "vId": "TRBV6-6*01"}	2
0	TRB	CASSTLATNEKLFF	TRBV25-1*01	TRBJ1-4*01	HomoSapiens	HLA-B*07:02	B2M	MHCI	SPRWYFYYL	Nucleocapsid	SARS-CoV-2	PMID:33945786	{"identification": "multimer-sort", "frequency": "", "singlecell": "yes", "sequencing": "amplicon-seq", "verification": ""}	{"study.id": "", "cell.subset": "CD8+", "subject.cohort": "", "subject.id": "", "replica.id": "", "clone.id": "", "epitope.id": "", "tissue": "PBMC", "donor.MHC": "", "donor.MHC.method": "", "structure.id": "", "samples.found": 1, "studies.found": 1}	{"cdr3": "CASSTLATNEKLFF", "cdr3_old": "CASSTLATNEKLFF", "fixNeeded": false, "good": true, "jCanonical": true, "jFixType": "NoFixNeeded", "jId": "TRBJ1-4*01", "jStart": 7, "vCanonical": true, "vEnd": 4, "vFixType": "NoFixNeeded", "vId": "TRBV25-1*01"}	2
0	TRB	CASSFIEGSPNTEAFF	TRBV5-4*01	TRBJ1-1*01	HomoSapiens	HLA-B*07:02	B2M	MHCI	SPRWYFYYL	Nucleocapsid	SARS-CoV-2	PMID:33945786	{"identification": "multimer-sort", "frequency": "", "singlecell": "yes", "sequencing": "amplicon-seq", "verification": ""}	{"study.id": "", "cell.subset": "CD8+", "subject.cohort": "", "subject.id": "", "replica.id": "", "clone.id": "", "epitope.id": "", "tissue": "PBMC", "donor.MHC": "", "donor.MHC.method": "", "structure.id": "", "samples.found": 1, "studies.found": 1}	{"cdr3": "CASSFIEGSPNTEAFF", "cdr3_old": "CASSFIEGSPNTEAFF", "fixNeeded": false, "good": true, "jCanonical": true, "jFixType": "NoFixNeeded", "jId": "TRBJ1-1*01", "jStart": 10, "vCanonical": true, "vEnd": 4, "vFixType": "NoFixNeeded", "vId": "TRBV5-4*01"}	2
0	TRB	CASSLNRANTEAFF	TRBV28*01	TRBJ1-1*01	HomoSapiens	HLA-B*07:02	B2M	MHCI	SPRWYFYYL	Nucleocapsid	SARS-CoV-2	PMID:33945786	{"identification": "multimer-sort", "frequency": "", "singlecell": "yes", "sequencing": "amplicon-seq", "verification": ""}	{"study.id": "", "cell.subset": "CD8+", "subject.cohort": "", "subject.id": "", "replica.id": "", "clone.id": "", "epitope.id": "", "tissue": "PBMC", "donor.MHC": "", "donor.MHC.method": "", "structure.id": "", "samples.found": 1, "studies.found": 1}	{"cdr3": "CASSLNRANTEAFF", "cdr3_old": "CASSLNRANTEAFF", "fixNeeded": false, "good": true, "jCanonical": true, "jFixType": "NoFixNeeded", "jId": "TRBJ1-1*01", "jStart": 8, "vCanonical": true, "vEnd": 5, "vFixType": "NoFixNeeded", "vId": "TRBV28*01"}	3
0	TRB	CASRKITGGPNQPQHF	TRBV27*01	TRBJ1-5*01	HomoSapiens	HLA-B*07:02	B2M	MHCI	SPRWYFYYL	Nucleocapsid	SARS-CoV-2	PMID:33945786	{"identification": "multimer-sort", "frequency": "", "singlecell": "yes", "sequencing": "amplicon-seq", "verification": ""}	{"study.id": "", "cell.subset": "CD8+", "subject.cohort": "", "subject.id": "", "replica.id": "", "clone.id": "", "epitope.id": "", "tissue": "PBMC", "donor.MHC": "", "donor.MHC.method": "", "structure.id": "", "samples.found": 1, "studies.found": 1}	{"cdr3": "CASRKITGGPNQPQHF", "cdr3_old": "CASRKITGGPNQPQHF", "fixNeeded": false, "good": true, "jCanonical": true, "jFixType": "NoFixNeeded", "jId": "TRBJ1-5*01", "jStart": 10, "vCanonical": true, "vEnd": 3, "vFixType": "NoFixNeeded", "vId": "TRBV27*01"}	2
0	TRB	CASSLITSAIYEQYF	TRBV28*01	TRBJ2-7*01	HomoSapiens	HLA-B*07:02	B2M	MHCI	SPRWYFYYL	Nucleocapsid	SARS-CoV-2	PMID:33945786	{"identification": "multimer-sort", "frequency": "", "singlecell": "yes", "sequencing": "amplicon-seq", "verification": ""}	{"study.id": "", "cell.subset": "CD8+", "subject.cohort": "", "subject.id": "", "replica.id": "", "clone.id": "", "epitope.id": "", "tissue": "PBMC", "donor.MHC": "", "donor.MHC.method": "", "structure.id": "", "samples.found": 1, "studies.found": 1}	{"cdr3": "CASSLITSAIYEQYF", "cdr3_old": "CASSLITSAIYEQYF", "fixNeeded": false, "good": true, "jCanonical": true, "jFixType": "NoFixNeeded", "jId": "TRBJ2-7*01", "jStart": 10, "vCanonical": true, "vEnd": 5, "vFixType": "NoFixNeeded", "vId": "TRBV28*01"}	2
0	TRB	CSARTETGELFF	TRBV20-1*01	TRBJ2-2*01	HomoSapiens	HLA-B*07:02	B2M	MHCI	SPRWYFYYL	Nucleocapsid	SARS-CoV-2	PMID:33945786	{"identification": "multimer-sort", "frequency": "", "singlecell": "yes", "sequencing": "amplicon-seq", "verification": ""}	{"study.id": "", "cell.subset": "CD8+", "subject.cohort": "", "subject.id": "", "replica.id": "", "clone.id": "", "epitope.id": "", "tissue": "PBMC", "donor.MHC": "", "donor.MHC.method": "", "structure.id": "", "samples.found": 1, "studies.found": 1}	{"cdr3": "CSARTETGELFF", "cdr3_old": "CSARTETGELFF", "fixNeeded": false, "good": true, "jCanonical": true, "jFixType": "NoFixNeeded", "jId": "TRBJ2-2*01", "jStart": 6, "vCanonical": true, "vEnd": 4, "vFixType": "NoFixNeeded", "vId": "TRBV20-1*01"}	2
0	TRB	CASSRIRDYTDTQYF	TRBV27*01	TRBJ2-3*01	HomoSapiens	HLA-B*07:02	B2M	MHCI	SPRWYFYYL	Nucleocapsid	SARS-CoV-2	PMID:33945786	{"identification": "multimer-sort", "frequency": "", "singlecell": "yes", "sequencing": "amplicon-seq", "verification": ""}	{"study.id": "", "cell.subset": "CD8+", "subject.cohort": "", "subject.id": "", "replica.id": "", "clone.id": "", "epitope.id": "", "tissue": "PBMC", "donor.MHC": "", "donor.MHC.method": "", "structure.id": "", "samples.found": 1, "studies.found": 1}	{"cdr3": "CASSRIRDYTDTQYF", "cdr3_old": "CASSRIRDYTDTQYF", "fixNeeded": false, "good": true, "jCanonical": true, "jFixType": "NoFixNeeded", "jId": "TRBJ2-3*01", "jStart": 9, "vCanonical": true, "vEnd": 4, "vFixType": "NoFixNeeded", "vId": "TRBV27*01"}	2
0	TRB	CASTPRGNPGDEQFF	TRBV19*01	TRBJ2-1*01	HomoSapiens	HLA-B*07:02	B2M	MHCI	SPRWYFYYL	Nucleocapsid	SARS-CoV-2	PMID:33945786	{"identification": "multimer-sort", "frequency": "", "singlecell": "yes", "sequencing": "amplicon-seq", "verification": ""}	{"study.id": "", "cell.subset": "CD8+", "subject.cohort": "", "subject.id": "", "replica.id": "", "clone.id": "", "epitope.id": "", "tissue": "PBMC", "donor.MHC": "", "donor.MHC.method": "", "structure.id": "", "samples.found": 1, "studies.found": 1}	{"cdr3": "CASTPRGNPGDEQFF", "cdr3_old": "CASTPRGNPGDEQFF", "fixNeeded": false, "good": true, "jCanonical": true, "jFixType": "NoFixNeeded", "jId": "TRBJ2-1*01", "jStart": 11, "vCanonical": true, "vEnd": 3, "vFixType": "NoFixNeeded", "vId": "TRBV19*01"}	2
0	TRB	CASSPLRQAKIEAFF	TRBV27*01	TRBJ1-1*01	HomoSapiens	HLA-B*07:02	B2M	MHCI	SPRWYFYYL	Nucleocapsid	SARS-CoV-2	PMID:33945786	{"identification": "multimer-sort", "frequency": "", "singlecell": "yes", "sequencing": "amplicon-seq", "verification": ""}	{"study.id": "", "cell.subset": "CD8+", "subject.cohort": "", "subject.id": "", "replica.id": "", "clone.id": "", "epitope.id": "", "tissue": "PBMC", "donor.MHC": "", "donor.MHC.method": "", "structure.id": "", "samples.found": 1, "studies.found": 1}	{"cdr3": "CASSPLRQAKIEAFF", "cdr3_old": "CASSPLRQAKIEAFF", "fixNeeded": false, "good": true, "jCanonical": true, "jFixType": "NoFixNeeded", "jId": "TRBJ1-1*01", "jStart": 11, "vCanonical": true, "vEnd": 4, "vFixType": "NoFixNeeded", "vId": "TRBV27*01"}	2
0	TRB	CASSLGTSQFF	TRBV28*01	TRBJ2-1*01	HomoSapiens	HLA-B*07:02	B2M	MHCI	SPRWYFYYL	Nucleocapsid	SARS-CoV-2	PMID:33945786	{"identification": "multimer-sort", "frequency": "", "singlecell": "yes", "sequencing": "amplicon-seq", "verification": ""}	{"study.id": "", "cell.subset": "CD8+", "subject.cohort": "", "subject.id": "", "replica.id": "", "clone.id": "", "epitope.id": "", "tissue": "PBMC", "donor.MHC": "", "donor.MHC.method": "", "structure.id": "", "samples.found": 1, "studies.found": 1}	{"cdr3": "CASSLGTSQFF", "cdr3_old": "CASSLGTSQFF", "fixNeeded": false, "good": true, "jCanonical": true, "jFixType": "NoFixNeeded", "jId": "TRBJ2-1*01", "jStart": 8, "vCanonical": true, "vEnd": 5, "vFixType": "NoFixNeeded", "vId": "TRBV28*01"}	2
0	TRB	CATSSGIGAGATDTQYF	TRBV15*01	TRBJ2-3*01	HomoSapiens	HLA-B*07:02	B2M	MHCI	SPRWYFYYL	Nucleocapsid	SARS-CoV-2	PMID:33945786	{"identification": "multimer-sort", "frequency": "", "singlecell": "yes", "sequencing": "amplicon-seq", "verification": ""}	{"study.id": "", "cell.subset": "CD8+", "subject.cohort": "", "subject.id": "", "replica.id": "", "clone.id": "", "epitope.id": "", "tissue": "PBMC", "donor.MHC": "", "donor.MHC.method": "", "structure.id": "", "samples.found": 1, "studies.found": 1}	{"cdr3": "CATSSGIGAGATDTQYF", "cdr3_old": "CATSSGIGAGATDTQYF", "fixNeeded": false, "good": true, "jCanonical": true, "jFixType": "NoFixNeeded", "jId": "TRBJ2-3*01", "jStart": 11, "vCanonical": true, "vEnd": 4, "vFixType": "NoFixNeeded", "vId": "TRBV15*01"}	1
0	TRB	CASSALAGGFNEQFF	TRBV6-6*01	TRBJ2-1*01	HomoSapiens	HLA-B*07:02	B2M	MHCI	SPRWYFYYL	Nucleocapsid	SARS-CoV-2	PMID:33945786	{"identification": "multimer-sort", "frequency": "", "singlecell": "yes", "sequencing": "amplicon-seq", "verification": ""}	{"study.id": "", "cell.subset": "CD8+", "subject.cohort": "", "subject.id": "", "replica.id": "", "clone.id": "", "epitope.id": "", "tissue": "PBMC", "donor.MHC": "", "donor.MHC.method": "", "structure.id": "", "samples.found": 1, "studies.found": 1}	{"cdr3": "CASSALAGGFNEQFF", "cdr3_old": "CASSALAGGFNEQFF", "fixNeeded": false, "good": true, "jCanonical": true, "jFixType": "NoFixNeeded", "jId": "TRBJ2-1*01", "jStart": 10, "vCanonical": true, "vEnd": 4, "vFixType": "NoFixNeeded", "vId": "TRBV6-6*01"}	2
0	TRB	CASSLIISAGDTEAFF	TRBV27*01	TRBJ1-1*01	HomoSapiens	HLA-B*07:02	B2M	MHCI	SPRWYFYYL	Nucleocapsid	SARS-CoV-2	PMID:33945786	{"identification": "multimer-sort", "frequency": "", "singlecell": "yes", "sequencing": "amplicon-seq", "verification": ""}	{"study.id": "", "cell.subset": "CD8+", "subject.cohort": "", "subject.id": "", "replica.id": "", "clone.id": "", "epitope.id": "", "tissue": "PBMC", "donor.MHC": "", "donor.MHC.method": "", "structure.id": "", "samples.found": 1, "studies.found": 1}	{"cdr3": "CASSLIISAGDTEAFF", "cdr3_old": "CASSLIISAGDTEAFF", "fixNeeded": false, "good": true, "jCanonical": true, "jFixType": "NoFixNeeded", "jId": "TRBJ1-1*01", "jStart": 11, "vCanonical": true, "vEnd": 5, "vFixType": "NoFixNeeded", "vId": "TRBV27*01"}	2
0	TRB	CASSQGLAGATSTDTQYF	TRBV2*01	TRBJ2-3*01	HomoSapiens	HLA-B*07:02	B2M	MHCI	SPRWYFYYL	Nucleocapsid	SARS-CoV-2	PMID:33945786	{"identification": "multimer-sort", "frequency": "", "singlecell": "yes", "sequencing": "amplicon-seq", "verification": ""}	{"study.id": "", "cell.subset": "CD8+", "subject.cohort": "", "subject.id": "", "replica.id": "", "clone.id": "", "epitope.id": "", "tissue": "PBMC", "donor.MHC": "", "donor.MHC.method": "", "structure.id": "", "samples.found": 1, "studies.found": 1}	{"cdr3": "CASSQGLAGATSTDTQYF", "cdr3_old": "CASSQGLAGATSTDTQYF", "fixNeeded": false, "good": true, "jCanonical": true, "jFixType": "NoFixNeeded", "jId": "TRBJ2-3*01", "jStart": 11, "vCanonical": true, "vEnd": 4, "vFixType": "NoFixNeeded", "vId": "TRBV2*01"}	2
0	TRB	CASSRTARAYEQYF	TRBV6-5*01	TRBJ2-7*01	HomoSapiens	HLA-B*07:02	B2M	MHCI	SPRWYFYYL	Nucleocapsid	SARS-CoV-2	PMID:33945786	{"identification": "multimer-sort", "frequency": "", "singlecell": "yes", "sequencing": "amplicon-seq", "verification": ""}	{"study.id": "", "cell.subset": "CD8+", "subject.cohort": "", "subject.id": "", "replica.id": "", "clone.id": "", "epitope.id": "", "tissue": "PBMC", "donor.MHC": "", "donor.MHC.method": "", "structure.id": "", "samples.found": 1, "studies.found": 1}	{"cdr3": "CASSRTARAYEQYF", "cdr3_old": "CASSRTARAYEQYF", "fixNeeded": false, "good": true, "jCanonical": true, "jFixType": "NoFixNeeded", "jId": "TRBJ2-7*01", "jStart": 9, "vCanonical": true, "vEnd": 4, "vFixType": "NoFixNeeded", "vId": "TRBV6-5*01"}	2
0	TRB	CASSPIAGLKVNEQFF	TRBV27*01	TRBJ2-1*01	HomoSapiens	HLA-B*07:02	B2M	MHCI	SPRWYFYYL	Nucleocapsid	SARS-CoV-2	PMID:33945786	{"identification": "multimer-sort", "frequency": "", "singlecell": "yes", "sequencing": "amplicon-seq", "verification": ""}	{"study.id": "", "cell.subset": "CD8+", "subject.cohort": "", "subject.id": "", "replica.id": "", "clone.id": "", "epitope.id": "", "tissue": "PBMC", "donor.MHC": "", "donor.MHC.method": "", "structure.id": "", "samples.found": 1, "studies.found": 1}	{"cdr3": "CASSPIAGLKVNEQFF", "cdr3_old": "CASSPIAGLKVNEQFF", "fixNeeded": false, "good": true, "jCanonical": true, "jFixType": "NoFixNeeded", "jId": "TRBJ2-1*01", "jStart": 11, "vCanonical": true, "vEnd": 4, "vFixType": "NoFixNeeded", "vId": "TRBV27*01"}	2
0	TRB	CASSPIITGGNYGYTF	TRBV27*01	TRBJ1-2*01	HomoSapiens	HLA-B*07:02	B2M	MHCI	SPRWYFYYL	Nucleocapsid	SARS-CoV-2	PMID:33945786	{"identification": "multimer-sort", "frequency": "", "singlecell": "yes", "sequencing": "amplicon-seq", "verification": ""}	{"study.id": "", "cell.subset": "CD8+", "subject.cohort": "", "subject.id": "", "replica.id": "", "clone.id": "", "epitope.id": "", "tissue": "PBMC", "donor.MHC": "", "donor.MHC.method": "", "structure.id": "", "samples.found": 1, "studies.found": 1}	{"cdr3": "CASSPIITGGNYGYTF", "cdr3_old": "CASSPIITGGNYGYTF", "fixNeeded": false, "good": true, "jCanonical": true, "jFixType": "NoFixNeeded", "jId": "TRBJ1-2*01", "jStart": 10, "vCanonical": true, "vEnd": 4, "vFixType": "NoFixNeeded", "vId": "TRBV27*01"}	2
0	TRB	CASSSLLGGPQPQHF	TRBV28*01	TRBJ1-5*01	HomoSapiens	HLA-B*07:02	B2M	MHCI	SPRWYFYYL	Nucleocapsid	SARS-CoV-2	PMID:33945786	{"identification": "multimer-sort", "frequency": "", "singlecell": "yes", "sequencing": "amplicon-seq", "verification": ""}	{"study.id": "", "cell.subset": "CD8+", "subject.cohort": "", "subject.id": "", "replica.id": "", "clone.id": "", "epitope.id": "", "tissue": "PBMC", "donor.MHC": "", "donor.MHC.method": "", "structure.id": "", "samples.found": 1, "studies.found": 1}	{"cdr3": "CASSSLLGGPQPQHF", "cdr3_old": "CASSSLLGGPQPQHF", "fixNeeded": false, "good": true, "jCanonical": true, "jFixType": "NoFixNeeded", "jId": "TRBJ1-5*01", "jStart": 10, "vCanonical": true, "vEnd": 4, "vFixType": "NoFixNeeded", "vId": "TRBV28*01"}	2
0	TRB	CASSPLTSSSYNEQFF	TRBV28*01	TRBJ2-1*01	HomoSapiens	HLA-B*07:02	B2M	MHCI	SPRWYFYYL	Nucleocapsid	SARS-CoV-2	PMID:33945786	{"identification": "multimer-sort", "frequency": "", "singlecell": "yes", "sequencing": "amplicon-seq", "verification": ""}	{"study.id": "", "cell.subset": "CD8+", "subject.cohort": "", "subject.id": "", "replica.id": "", "clone.id": "", "epitope.id": "", "tissue": "PBMC", "donor.MHC": "", "donor.MHC.method": "", "structure.id": "", "samples.found": 1, "studies.found": 1}	{"cdr3": "CASSPLTSSSYNEQFF", "cdr3_old": "CASSPLTSSSYNEQFF", "fixNeeded": false, "good": true, "jCanonical": true, "jFixType": "NoFixNeeded", "jId": "TRBJ2-1*01", "jStart": 9, "vCanonical": true, "vEnd": 4, "vFixType": "NoFixNeeded", "vId": "TRBV28*01"}	2
0	TRB	CASSSLVGKQEAKNIQYF	TRBV27*01	TRBJ2-4*01	HomoSapiens	HLA-B*07:02	B2M	MHCI	SPRWYFYYL	Nucleocapsid	SARS-CoV-2	PMID:33945786	{"identification": "multimer-sort", "frequency": "", "singlecell": "yes", "sequencing": "amplicon-seq", "verification": ""}	{"study.id": "", "cell.subset": "CD8+", "subject.cohort": "", "subject.id": "", "replica.id": "", "clone.id": "", "epitope.id": "", "tissue": "PBMC", "donor.MHC": "", "donor.MHC.method": "", "structure.id": "", "samples.found": 1, "studies.found": 1}	{"cdr3": "CASSSLVGKQEAKNIQYF", "cdr3_old": "CASSSLVGKQEAKNIQYF", "fixNeeded": false, "good": true, "jCanonical": true, "jFixType": "NoFixNeeded", "jId": "TRBJ2-4*01", "jStart": 11, "vCanonical": true, "vEnd": 4, "vFixType": "NoFixNeeded", "vId": "TRBV27*01"}	1
0	TRB	CSARGSDHFYTEAFF	TRBV20-1*01	TRBJ1-1*01	HomoSapiens	HLA-B*07:02	B2M	MHCI	SPRWYFYYL	Nucleocapsid	SARS-CoV-2	PMID:33945786	{"identification": "multimer-sort", "frequency": "", "singlecell": "yes", "sequencing": "amplicon-seq", "verification": ""}	{"study.id": "", "cell.subset": "CD8+", "subject.cohort": "", "subject.id": "", "replica.id": "", "clone.id": "", "epitope.id": "", "tissue": "PBMC", "donor.MHC": "", "donor.MHC.method": "", "structure.id": "", "samples.found": 1, "studies.found": 1}	{"cdr3": "CSARGSDHFYTEAFF", "cdr3_old": "CSARGSDHFYTEAFF", "fixNeeded": false, "good": true, "jCanonical": true, "jFixType": "NoFixNeeded", "jId": "TRBJ1-1*01", "jStart": 10, "vCanonical": true, "vEnd": 4, "vFixType": "NoFixNeeded", "vId": "TRBV20-1*01"}	1
0	TRB	CATSDLTQDTQYF	TRBV24-1*01	TRBJ2-3*01	HomoSapiens	HLA-B*07:02	B2M	MHCI	SPRWYFYYL	Nucleocapsid	SARS-CoV-2	PMID:33945786	{"identification": "multimer-sort", "frequency": "", "singlecell": "yes", "sequencing": "amplicon-seq", "verification": ""}	{"study.id": "", "cell.subset": "CD8+", "subject.cohort": "", "subject.id": "", "replica.id": "", "clone.id": "", "epitope.id": "", "tissue": "PBMC", "donor.MHC": "", "donor.MHC.method": "", "structure.id": "", "samples.found": 2, "studies.found": 1}	{"cdr3": "CATSDLTQDTQYF", "cdr3_old": "CATSDLTQDTQYF", "fixNeeded": false, "good": true, "jCanonical": true, "jFixType": "NoFixNeeded", "jId": "TRBJ2-3*01", "jStart": 8, "vCanonical": true, "vEnd": 6, "vFixType": "NoFixNeeded", "vId": "TRBV24-1*01"}	2
0	TRB	CASSPAVGDPLAKNIQYF	TRBV27*01	TRBJ2-4*01	HomoSapiens	HLA-B*07:02	B2M	MHCI	SPRWYFYYL	Nucleocapsid	SARS-CoV-2	PMID:33945786	{"identification": "multimer-sort", "frequency": "", "singlecell": "yes", "sequencing": "amplicon-seq", "verification": ""}	{"study.id": "", "cell.subset": "CD8+", "subject.cohort": "", "subject.id": "", "replica.id": "", "clone.id": "", "epitope.id": "", "tissue": "PBMC", "donor.MHC": "", "donor.MHC.method": "", "structure.id": "", "samples.found": 1, "studies.found": 1}	{"cdr3": "CASSPAVGDPLAKNIQYF", "cdr3_old": "CASSPAVGDPLAKNIQYF", "fixNeeded": false, "good": true, "jCanonical": true, "jFixType": "NoFixNeeded", "jId": "TRBJ2-4*01", "jStart": 11, "vCanonical": true, "vEnd": 4, "vFixType": "NoFixNeeded", "vId": "TRBV27*01"}	2
0	TRB	CASLAGETQYF	TRBV6-6*01	TRBJ2-5*01	HomoSapiens	HLA-B*07:02	B2M	MHCI	SPRWYFYYL	Nucleocapsid	SARS-CoV-2	PMID:33945786	{"identification": "multimer-sort", "frequency": "", "singlecell": "yes", "sequencing": "amplicon-seq", "verification": ""}	{"study.id": "", "cell.subset": "CD8+", "subject.cohort": "", "subject.id": "", "replica.id": "", "clone.id": "", "epitope.id": "", "tissue": "PBMC", "donor.MHC": "", "donor.MHC.method": "", "structure.id": "", "samples.found": 1, "studies.found": 1}	{"cdr3": "CASLAGETQYF", "cdr3_old": "CASLAGETQYF", "fixNeeded": false, "good": true, "jCanonical": true, "jFixType": "NoFixNeeded", "jId": "TRBJ2-5*01", "jStart": 6, "vCanonical": true, "vEnd": 3, "vFixType": "NoFixNeeded", "vId": "TRBV6-6*01"}	3
0	TRB	CASSFSLGHPTDTQYF	TRBV7-8*01	TRBJ2-3*01	HomoSapiens	HLA-B*07:02	B2M	MHCI	SPRWYFYYL	Nucleocapsid	SARS-CoV-2	PMID:33945786	{"identification": "multimer-sort", "frequency": "", "singlecell": "yes", "sequencing": "amplicon-seq", "verification": ""}	{"study.id": "", "cell.subset": "CD8+", "subject.cohort": "", "subject.id": "", "replica.id": "", "clone.id": "", "epitope.id": "", "tissue": "PBMC", "donor.MHC": "", "donor.MHC.method": "", "structure.id": "", "samples.found": 1, "studies.found": 1}	{"cdr3": "CASSFSLGHPTDTQYF", "cdr3_old": "CASSFSLGHPTDTQYF", "fixNeeded": false, "good": true, "jCanonical": true, "jFixType": "NoFixNeeded", "jId": "TRBJ2-3*01", "jStart": 10, "vCanonical": true, "vEnd": 4, "vFixType": "NoFixNeeded", "vId": "TRBV7-8*01"}	2
0	TRB	CASSPSTGHPEAKNIQYF	TRBV27*01	TRBJ2-4*01	HomoSapiens	HLA-B*07:02	B2M	MHCI	SPRWYFYYL	Nucleocapsid	SARS-CoV-2	PMID:33945786	{"identification": "multimer-sort", "frequency": "", "singlecell": "yes", "sequencing": "amplicon-seq", "verification": ""}	{"study.id": "", "cell.subset": "CD8+", "subject.cohort": "", "subject.id": "", "replica.id": "", "clone.id": "", "epitope.id": "", "tissue": "PBMC", "donor.MHC": "", "donor.MHC.method": "", "structure.id": "", "samples.found": 1, "studies.found": 1}	{"cdr3": "CASSPSTGHPEAKNIQYF", "cdr3_old": "CASSPSTGHPEAKNIQYF", "fixNeeded": false, "good": true, "jCanonical": true, "jFixType": "NoFixNeeded", "jId": "TRBJ2-4*01", "jStart": 11, "vCanonical": true, "vEnd": 4, "vFixType": "NoFixNeeded", "vId": "TRBV27*01"}	2
0	TRB	CSARRGTEAFF	TRBV20-1*01	TRBJ1-1*01	HomoSapiens	HLA-DRA*01:01	HLA-DRB1*15:01	MHCII	NLLLQYGSFCTQLNRAL	Spike	SARS-CoV-2	PMID:35314848	{"identification": "tetramer-sort", "frequency": "", "singlecell": "yes", "sequencing": "amplicon-seq", "verification": ""}	{"study.id": "", "cell.subset": "CD4+", "subject.cohort": "", "subject.id": "", "replica.id": "", "clone.id": "", "epitope.id": "", "tissue": "PBMC", "donor.MHC": "", "donor.MHC.method": "", "structure.id": "", "samples.found": 1, "studies.found": 1}	{"cdr3": "CSARRGTEAFF", "cdr3_old": "CSARRGTEAFF", "fixNeeded": false, "good": true, "jCanonical": true, "jFixType": "NoFixNeeded", "jId": "TRBJ1-1*01", "jStart": 6, "vCanonical": true, "vEnd": 4, "vFixType": "NoFixNeeded", "vId": "TRBV20-1*01"}	3
0	TRB	CATSAPDRGNNQPQHF	TRBV24-1*01	TRBJ1-5*01	HomoSapiens	HLA-DRA*01:01	HLA-DRB1*15:01	MHCII	NLLLQYGSFCTQLNRAL	Spike	SARS-CoV-2	PMID:35314848	{"identification": "tetramer-sort", "frequency": "", "singlecell": "yes", "sequencing": "amplicon-seq", "verification": ""}	{"study.id": "", "cell.subset": "CD4+", "subject.cohort": "", "subject.id": "", "replica.id": "", "clone.id": "", "epitope.id": "", "tissue": "PBMC", "donor.MHC": "", "donor.MHC.method": "", "structure.id": "", "samples.found": 1, "studies.found": 1}	{"cdr3": "CATSAPDRGNNQPQHF", "cdr3_old": "CATSAPDRGNNQPQHF", "fixNeeded": false, "good": true, "jCanonical": true, "jFixType": "NoFixNeeded", "jId": "TRBJ1-5*01", "jStart": 10, "vCanonical": true, "vEnd": 4, "vFixType": "NoFixNeeded", "vId": "TRBV24-1*01"}	2
0	TRB	CATSDFRVGDNQPQHF	TRBV24-1*01	TRBJ1-5*01	HomoSapiens	HLA-DRA*01:01	HLA-DRB1*15:01	MHCII	NLLLQYGSFCTQLNRAL	Spike	SARS-CoV-2	PMID:35314848	{"identification": "tetramer-sort", "frequency": "", "singlecell": "yes", "sequencing": "amplicon-seq", "verification": ""}	{"study.id": "", "cell.subset": "CD4+", "subject.cohort": "", "subject.id": "", "replica.id": "", "clone.id": "", "epitope.id": "", "tissue": "PBMC", "donor.MHC": "", "donor.MHC.method": "", "structure.id": "", "samples.found": 1, "studies.found": 1}	{"cdr3": "CATSDFRVGDNQPQHF", "cdr3_old": "CATSDFRVGDNQPQHF", "fixNeeded": false, "good": true, "jCanonical": true, "jFixType": "NoFixNeeded", "jId": "TRBJ1-5*01", "jStart": 10, "vCanonical": true, "vEnd": 5, "vFixType": "NoFixNeeded", "vId": "TRBV24-1*01"}	2
0	TRB	CATSDPDRGDNQPQHF	TRBV24-1*01	TRBJ1-5*01	HomoSapiens	HLA-DRA*01:01	HLA-DRB1*15:01	MHCII	NLLLQYGSFCTQLNRAL	Spike	SARS-CoV-2	PMID:35314848	{"identification": "tetramer-sort", "frequency": "", "singlecell": "yes", "sequencing": "amplicon-seq", "verification": ""}	{"study.id": "", "cell.subset": "CD4+", "subject.cohort": "", "subject.id": "", "replica.id": "", "clone.id": "", "epitope.id": "", "tissue": "PBMC", "donor.MHC": "", "donor.MHC.method": "", "structure.id": "", "samples.found": 1, "studies.found": 1}	{"cdr3": "CATSDPDRGDNQPQHF", "cdr3_old": "CATSDPDRGDNQPQHF", "fixNeeded": false, "good": true, "jCanonical": true, "jFixType": "NoFixNeeded", "jId": "TRBJ1-5*01", "jStart": 10, "vCanonical": true, "vEnd": 5, "vFixType": "NoFixNeeded", "vId": "TRBV24-1*01"}	2
0	TRB	CATSDPGQGDHQPQHF	TRBV24-1*01	TRBJ1-5*01	HomoSapiens	HLA-DRA*01:01	HLA-DRB1*15:01	MHCII	NLLLQYGSFCTQLNRAL	Spike	SARS-CoV-2	PMID:35314848	{"identification": "tetramer-sort", "frequency": "", "singlecell": "yes", "sequencing": "amplicon-seq", "verification": ""}	{"study.id": "", "cell.subset": "CD4+", "subject.cohort": "", "subject.id": "", "replica.id": "", "clone.id": "", "epitope.id": "", "tissue": "PBMC", "donor.MHC": "", "donor.MHC.method": "", "structure.id": "", "samples.found": 1, "studies.found": 1}	{"cdr3": "CATSDPGQGDHQPQHF", "cdr3_old": "CATSDPGQGDHQPQHF", "fixNeeded": false, "good": true, "jCanonical": true, "jFixType": "NoFixNeeded", "jId": "TRBJ1-5*01", "jStart": 11, "vCanonical": true, "vEnd": 5, "vFixType": "NoFixNeeded", "vId": "TRBV24-1*01"}	2
0	TRB	CATSDPGQGNNQPQHF	TRBV24-1*01	TRBJ1-5*01	HomoSapiens	HLA-DRA*01:01	HLA-DRB1*15:01	MHCII	NLLLQYGSFCTQLNRAL	Spike	SARS-CoV-2	PMID:35314848	{"identification": "tetramer-sort", "frequency": "", "singlecell": "yes", "sequencing": "amplicon-seq", "verification": ""}	{"study.id": "", "cell.subset": "CD4+", "subject.cohort": "", "subject.id": "", "replica.id": "", "clone.id": "", "epitope.id": "", "tissue": "PBMC", "donor.MHC": "", "donor.MHC.method": "", "structure.id": "", "samples.found": 1, "studies.found": 1}	{"cdr3": "CATSDPGQGNNQPQHF", "cdr3_old": "CATSDPGQGNNQPQHF", "fixNeeded": false, "good": true, "jCanonical": true, "jFixType": "NoFixNeeded", "jId": "TRBJ1-5*01", "jStart": 10, "vCanonical": true, "vEnd": 5, "vFixType": "NoFixNeeded", "vId": "TRBV24-1*01"}	2
0	TRB	CATSDPRQGDNQPQHF	TRBV24-1*01	TRBJ1-5*01	HomoSapiens	HLA-DRA*01:01	HLA-DRB1*15:01	MHCII	NLLLQYGSFCTQLNRAL	Spike	SARS-CoV-2	PMID:35314848	{"identification": "tetramer-sort", "frequency": "", "singlecell": "yes", "sequencing": "amplicon-seq", "verification": ""}	{"study.id": "", "cell.subset": "CD4+", "subject.cohort": "", "subject.id": "", "replica.id": "", "clone.id": "", "epitope.id": "", "tissue": "PBMC", "donor.MHC": "", "donor.MHC.method": "", "structure.id": "", "samples.found": 1, "studies.found": 1}	{"cdr3": "CATSDPRQGDNQPQHF", "cdr3_old": "CATSDPRQGDNQPQHF", "fixNeeded": false, "good": true, "jCanonical": true, "jFixType": "NoFixNeeded", "jId": "TRBJ1-5*01", "jStart": 10, "vCanonical": true, "vEnd": 5, "vFixType": "NoFixNeeded", "vId": "TRBV24-1*01"}	2
0	TRB	CATSDPRTGDNQPQHF	TRBV24-1*01	TRBJ1-5*01	HomoSapiens	HLA-DRA*01:01	HLA-DRB1*15:01	MHCII	NLLLQYGSFCTQLNRAL	Spike	SARS-CoV-2	PMID:35314848	{"identification": "tetramer-sort", "frequency": "", "singlecell": "yes", "sequencing": "amplicon-seq", "verification": ""}	{"study.id": "", "cell.subset": "CD4+", "subject.cohort": "", "subject.id": "", "replica.id": "", "clone.id": "", "epitope.id": "", "tissue": "PBMC", "donor.MHC": "", "donor.MHC.method": "", "structure.id": "", "samples.found": 1, "studies.found": 1}	{"cdr3": "CATSDPRTGDNQPQHF", "cdr3_old": "CATSDPRTGDNQPQHF", "fixNeeded": false, "good": true, "jCanonical": true, "jFixType": "NoFixNeeded", "jId": "TRBJ1-5*01", "jStart": 10, "vCanonical": true, "vEnd": 5, "vFixType": "NoFixNeeded", "vId": "TRBV24-1*01"}	2
0	TRB	CATSDPRVGDNQPQHF	TRBV24-1*01	TRBJ1-5*01	HomoSapiens	HLA-DRA*01:01	HLA-DRB1*15:01	MHCII	NLLLQYGSFCTQLNRAL	Spike	SARS-CoV-2	PMID:35314848	{"identification": "tetramer-sort", "frequency": "", "singlecell": "yes", "sequencing": "amplicon-seq", "verification": ""}	{"study.id": "", "cell.subset": "CD4+", "subject.cohort": "", "subject.id": "", "replica.id": "", "clone.id": "", "epitope.id": "", "tissue": "PBMC", "donor.MHC": "", "donor.MHC.method": "", "structure.id": "", "samples.found": 1, "studies.found": 1}	{"cdr3": "CATSDPRVGDNQPQHF", "cdr3_old": "CATSDPRVGDNQPQHF", "fixNeeded": false, "good": true, "jCanonical": true, "jFixType": "NoFixNeeded", "jId": "TRBJ1-5*01", "jStart": 10, "vCanonical": true, "vEnd": 5, "vFixType": "NoFixNeeded", "vId": "TRBV24-1*01"}	2
0	TRB	CATSDPSRGDNQPQHF	TRBV24-1*01	TRBJ1-5*01	HomoSapiens	HLA-DRA*01:01	HLA-DRB1*15:01	MHCII	NLLLQYGSFCTQLNRAL	Spike	SARS-CoV-2	PMID:35314848	{"identification": "tetramer-sort", "frequency": "", "singlecell": "yes", "sequencing": "amplicon-seq", "verification": ""}	{"study.id": "", "cell.subset": "CD4+", "subject.cohort": "", "subject.id": "", "replica.id": "", "clone.id": "", "epitope.id": "", "tissue": "PBMC", "donor.MHC": "", "donor.MHC.method": "", "structure.id": "", "samples.found": 1, "studies.found": 1}	{"cdr3": "CATSDPSRGDNQPQHF", "cdr3_old": "CATSDPSRGDNQPQHF", "fixNeeded": false, "good": true, "jCanonical": true, "jFixType": "NoFixNeeded", "jId": "TRBJ1-5*01", "jStart": 10, "vCanonical": true, "vEnd": 5, "vFixType": "NoFixNeeded", "vId": "TRBV24-1*01"}	2
0	TRB	CATSDVSGGNYNEQFF	TRBV24-1*01	TRBJ2-1*01	HomoSapiens	HLA-DRA*01:01	HLA-DRB1*15:01	MHCII	NLLLQYGSFCTQLNRAL	Spike	SARS-CoV-2	PMID:35314848	{"identification": "tetramer-sort", "frequency": "", "singlecell": "yes", "sequencing": "amplicon-seq", "verification": ""}	{"study.id": "", "cell.subset": "CD4+", "subject.cohort": "", "subject.id": "", "replica.id": "", "clone.id": "", "epitope.id": "", "tissue": "PBMC", "donor.MHC": "", "donor.MHC.method": "", "structure.id": "", "samples.found": 1, "studies.found": 1}	{"cdr3": "CATSDVSGGNYNEQFF", "cdr3_old": "CATSDVSGGNYNEQFF", "fixNeeded": false, "good": true, "jCanonical": true, "jFixType": "NoFixNeeded", "jId": "TRBJ2-1*01", "jStart": 10, "vCanonical": true, "vEnd": 5, "vFixType": "NoFixNeeded", "vId": "TRBV24-1*01"}	2
0	TRB	CASSEGASNQPQHF	TRBV6-1*01	TRBJ1-5*01	HomoSapiens	HLA-DRA*01:01	HLA-DRB1*15:01	MHCII	NLLLQYGSFCTQLNRAL	Spike	SARS-CoV-2	PMID:35314848	{"identification": "tetramer-sort", "frequency": "", "singlecell": "yes", "sequencing": "amplicon-seq", "verification": ""}	{"study.id": "", "cell.subset": "CD4+", "subject.cohort": "", "subject.id": "", "replica.id": "", "clone.id": "", "epitope.id": "", "tissue": "PBMC", "donor.MHC": "", "donor.MHC.method": "", "structure.id": "", "samples.found": 1, "studies.found": 1}	{"cdr3": "CASSEGASNQPQHF", "cdr3_old": "CASSEGASNQPQHF", "fixNeeded": false, "good": true, "jCanonical": true, "jFixType": "NoFixNeeded", "jId": "TRBJ1-5*01", "jStart": 7, "vCanonical": true, "vEnd": 5, "vFixType": "NoFixNeeded", "vId": "TRBV6-1*01"}	3
0	TRB	CASSEGVSNQPQHF	TRBV6-1*01	TRBJ1-5*01	HomoSapiens	HLA-DRA*01:01	HLA-DRB1*15:01	MHCII	NLLLQYGSFCTQLNRAL	Spike	SARS-CoV-2	PMID:35314848	{"identification": "tetramer-sort", "frequency": "", "singlecell": "yes", "sequencing": "amplicon-seq", "verification": ""}	{"study.id": "", "cell.subset": "CD4+", "subject.cohort": "", "subject.id": "", "replica.id": "", "clone.id": "", "epitope.id": "", "tissue": "PBMC", "donor.MHC": "", "donor.MHC.method": "", "structure.id": "", "samples.found": 1, "studies.found": 1}	{"cdr3": "CASSEGVSNQPQHF", "cdr3_old": "CASSEGVSNQPQHF", "fixNeeded": false, "good": true, "jCanonical": true, "jFixType": "NoFixNeeded", "jId": "TRBJ1-5*01", "jStart": 7, "vCanonical": true, "vEnd": 5, "vFixType": "NoFixNeeded", "vId": "TRBV6-1*01"}	3
1259	TRA	CAVRDEYGGSQGNLIF	TRAV1-2*01	TRAJ42*01	HomoSapiens	HLA-A*02:01	B2M	MHCI	WLTYTGAIK	Nucleocapsid	SARS-CoV-2	PMID:34793243	{"identification": "tetramer-sort", "frequency": "", "singlecell": "yes", "sequencing": "amplicon-seq", "verification": ""}	{"study.id": "", "cell.subset": "CD8+", "subject.cohort": "", "subject.id": "", "replica.id": "", "clone.id": "", "epitope.id": "", "tissue": "PBMC", "donor.MHC": "", "donor.MHC.method": "", "structure.id": "", "samples.found": 1, "studies.found": 1}	{"cdr3": "CAVRDEYGGSQGNLIF", "cdr3_old": "CAVRDEYGGSQGNLIF", "fixNeeded": false, "good": true, "jCanonical": true, "jFixType": "NoFixNeeded", "jId": "TRAJ42*01", "jStart": 6, "vCanonical": true, "vEnd": 4, "vFixType": "NoFixNeeded", "vId": "TRAV1-2*01"}	2
1259	TRB	CASSFEVRVDTEAFF	TRBV7-9*01	TRBJ1-1*01	HomoSapiens	HLA-A*02:01	B2M	MHCI	WLTYTGAIK	Nucleocapsid	SARS-CoV-2	PMID:34793243	{"identification": "tetramer-sort", "frequency": "", "singlecell": "yes", "sequencing": "amplicon-seq", "verification": ""}	{"study.id": "", "cell.subset": "CD8+", "subject.cohort": "", "subject.id": "", "replica.id": "", "clone.id": "", "epitope.id": "", "tissue": "PBMC", "donor.MHC": "", "donor.MHC.method": "", "structure.id": "", "samples.found": 1, "studies.found": 1}	{"cdr3": "CASSFEVRVDTEAFF", "cdr3_old": "CASSFEVRVDTEAFF", "fixNeeded": false, "good": true, "jCanonical": true, "jFixType": "NoFixNeeded", "jId": "TRBJ1-1*01", "jStart": 10, "vCanonical": true, "vEnd": 4, "vFixType": "NoFixNeeded", "vId": "TRBV7-9*01"}	2
1260	TRA	CATKGGGTSYGKLTF	TRAV17*01	TRAJ52*01	HomoSapiens	HLA-A*02:01	B2M	MHCI	IKLDDKDPQ	Nucleocapsid	SARS-CoV-2	PMID:34793243	{"identification": "tetramer-sort", "frequency": "", "singlecell": "yes", "sequencing": "amplicon-seq", "verification": ""}	{"study.id": "", "cell.subset": "CD8+", "subject.cohort": "", "subject.id": "", "replica.id": "", "clone.id": "", "epitope.id": "", "tissue": "PBMC", "donor.MHC": "", "donor.MHC.method": "", "structure.id": "", "samples.found": 1, "studies.found": 1}	{"cdr3": "CATKGGGTSYGKLTF", "cdr3_old": "CATKGGGTSYGKLTF", "fixNeeded": false, "good": true, "jCanonical": true, "jFixType": "NoFixNeeded", "jId": "TRAJ52*01", "jStart": 5, "vCanonical": true, "vEnd": 3, "vFixType": "NoFixNeeded", "vId": "TRAV17*01"}	2
1260	TRB	CASWGPGTEGAYEQYF	TRBV27*01	TRBJ2-7*01	HomoSapiens	HLA-A*02:01	B2M	MHCI	IKLDDKDPQ	Nucleocapsid	SARS-CoV-2	PMID:34793243	{"identification": "tetramer-sort", "frequency": "", "singlecell": "yes", "sequencing": "amplicon-seq", "verification": ""}	{"study.id": "", "cell.subset": "CD8+", "subject.cohort": "", "subject.id": "", "replica.id": "", "clone.id": "", "epitope.id": "", "tissue": "PBMC", "donor.MHC": "", "donor.MHC.method": "", "structure.id": "", "samples.found": 1, "studies.found": 1}	{"cdr3": "CASWGPGTEGAYEQYF", "cdr3_old": "CASWGPGTEGAYEQYF", "fixNeeded": false, "good": true, "jCanonical": true, "jFixType": "NoFixNeeded", "jId": "TRBJ2-7*01", "jStart": 11, "vCanonical": true, "vEnd": 3, "vFixType": "NoFixNeeded", "vId": "TRBV27*01"}	2
1261	TRA	CAMTQYSSASKIIF	TRAV12-3*01	TRAJ3*01	HomoSapiens	HLA-B*07:02	B2M	MHCI	SPRWYFYYL	Nucleocapsid	SARS-CoV-2	PMID:34793243	{"identification": "tetramer-sort", "frequency": "", "singlecell": "yes", "sequencing": "amplicon-seq", "verification": ""}	{"study.id": "", "cell.subset": "CD8+", "subject.cohort": "", "subject.id": "", "replica.id": "", "clone.id": "", "epitope.id": "", "tissue": "PBMC", "donor.MHC": "", "donor.MHC.method": "", "structure.id": "", "samples.found": 1, "studies.found": 1}	{"cdr3": "CAMTQYSSASKIIF", "cdr3_old": "CAMTQYSSASKIIF", "fixNeeded": false, "good": true, "jCanonical": true, "jFixType": "NoFixNeeded", "jId": "TRAJ3*01", "jStart": 5, "vCanonical": true, "vEnd": 3, "vFixType": "NoFixNeeded", "vId": "TRAV12-3*01"}	2
1261	TRB	CASSPMTGQEKDKNIQYF	TRBV27*01	TRBJ2-4*01	HomoSapiens	HLA-B*07:02	B2M	MHCI	SPRWYFYYL	Nucleocapsid	SARS-CoV-2	PMID:34793243	{"identification": "tetramer-sort", "frequency": "", "singlecell": "yes", "sequencing": "amplicon-seq", "verification": ""}	{"study.id": "", "cell.subset": "CD8+", "subject.cohort": "", "subject.id": "", "replica.id": "", "clone.id": "", "epitope.id": "", "tissue": "PBMC", "donor.MHC": "", "donor.MHC.method": "", "structure.id": "", "samples.found": 1, "studies.found": 1}	{"cdr3": "CASSPMTGQEKDKNIQYF", "cdr3_old": "CASSPMTGQEKDKNIQYF", "fixNeeded": false, "good": true, "jCanonical": true, "jFixType": "NoFixNeeded", "jId": "TRBJ2-4*01", "jStart": 12, "vCanonical": true, "vEnd": 4, "vFixType": "NoFixNeeded", "vId": "TRBV27*01"}	1
1262	TRA	CAVRDRSFQKLVF	TRAV3*01	TRAJ8*01	HomoSapiens	HLA-B*07:02	B2M	MHCI	SPRWYFYYL	Nucleocapsid	SARS-CoV-2	PMID:34793243	{"identification": "tetramer-sort", "frequency": "", "singlecell": "yes", "sequencing": "amplicon-seq", "verification": ""}	{"study.id": "", "cell.subset": "CD8+", "subject.cohort": "", "subject.id": "", "replica.id": "", "clone.id": "", "epitope.id": "", "tissue": "PBMC", "donor.MHC": "", "donor.MHC.method": "", "structure.id": "", "samples.found": 1, "studies.found": 1}	{"cdr3": "CAVRDRSFQKLVF", "cdr3_old": "CAVRDRSFQKLVF", "fixNeeded": false, "good": true, "jCanonical": true, "jFixType": "NoFixNeeded", "jId": "TRAJ8*01", "jStart": 7, "vCanonical": true, "vEnd": 5, "vFixType": "NoFixNeeded", "vId": "TRAV3*01"}	2
1262	TRB	CASSPITGAPEAKNIQYF	TRBV27*01	TRBJ2-4*01	HomoSapiens	HLA-B*07:02	B2M	MHCI	SPRWYFYYL	Nucleocapsid	SARS-CoV-2	PMID:34793243	{"identification": "tetramer-sort", "frequency": "", "singlecell": "yes", "sequencing": "amplicon-seq", "verification": ""}	{"study.id": "", "cell.subset": "CD8+", "subject.cohort": "", "subject.id": "", "replica.id": "", "clone.id": "", "epitope.id": "", "tissue": "PBMC", "donor.MHC": "", "donor.MHC.method": "", "structure.id": "", "samples.found": 1, "studies.found": 1}	{"cdr3": "CASSPITGAPEAKNIQYF", "cdr3_old": "CASSPITGAPEAKNIQYF", "fixNeeded": false, "good": true, "jCanonical": true, "jFixType": "NoFixNeeded", "jId": "TRBJ2-4*01", "jStart": 11, "vCanonical": true, "vEnd": 4, "vFixType": "NoFixNeeded", "vId": "TRBV27*01"}	2
0	TRB	CASSSGTGQGGFYGYTF	TRBV11-2*01	TRBJ1-2*01	HomoSapiens	HLA-B*07:02	B2M	MHCI	SPRWYFYYL	Nucleocapsid	SARS-CoV-2	PMID:34793243	{"identification": "tetramer-sort", "frequency": "", "singlecell": "yes", "sequencing": "amplicon-seq", "verification": ""}	{"study.id": "", "cell.subset": "CD8+", "subject.cohort": "", "subject.id": "", "replica.id": "", "clone.id": "", "epitope.id": "", "tissue": "PBMC", "donor.MHC": "", "donor.MHC.method": "", "structure.id": "", "samples.found": 1, "studies.found": 1}	{"cdr3": "CASSSGTGQGGFYGYTF", "cdr3_old": "CASSSGTGQGGFYGYTF", "fixNeeded": false, "good": true, "jCanonical": true, "jFixType": "NoFixNeeded", "jId": "TRBJ1-2*01", "jStart": 12, "vCanonical": true, "vEnd": 4, "vFixType": "NoFixNeeded", "vId": "TRBV11-2*01"}	2
1263	TRA	CAGPPRNAGGTSYGKLTF	TRAV35*01	TRAJ52*01	HomoSapiens	HLA-A*02:01	B2M	MHCI	KDNVILLNK	Nucleocapsid	SARS-CoV-2	PMID:34793243	{"identification": "tetramer-sort", "frequency": "", "singlecell": "yes", "sequencing": "amplicon-seq", "verification": ""}	{"study.id": "", "cell.subset": "CD8+", "subject.cohort": "", "subject.id": "", "replica.id": "", "clone.id": "", "epitope.id": "", "tissue": "PBMC", "donor.MHC": "", "donor.MHC.method": "", "structure.id": "", "samples.found": 1, "studies.found": 1}	{"cdr3": "CAGPPRNAGGTSYGKLTF", "cdr3_old": "CAGPPRNAGGTSYGKLTF", "fixNeeded": false, "good": true, "jCanonical": true, "jFixType": "NoFixNeeded", "jId": "TRAJ52*01", "jStart": 6, "vCanonical": true, "vEnd": 3, "vFixType": "NoFixNeeded", "vId": "TRAV35*01"}	2
1263	TRB	CASATWGDPNQPQHF	TRBV19*01	TRBJ1-5*01	HomoSapiens	HLA-A*02:01	B2M	MHCI	KDNVILLNK	Nucleocapsid	SARS-CoV-2	PMID:34793243	{"identification": "tetramer-sort", "frequency": "", "singlecell": "yes", "sequencing": "amplicon-seq", "verification": ""}	{"study.id": "", "cell.subset": "CD8+", "subject.cohort": "", "subject.id": "", "replica.id": "", "clone.id": "", "epitope.id": "", "tissue": "PBMC", "donor.MHC": "", "donor.MHC.method": "", "structure.id": "", "samples.found": 1, "studies.found": 1}	{"cdr3": "CASATWGDPNQPQHF", "cdr3_old": "CASATWGDPNQPQHF", "fixNeeded": false, "good": true, "jCanonical": true, "jFixType": "NoFixNeeded", "jId": "TRBJ1-5*01", "jStart": 9, "vCanonical": true, "vEnd": 3, "vFixType": "NoFixNeeded", "vId": "TRBV19*01"}	2
1264	TRA	CAVEFYF	TRAV1-1*01	TRAJ21*01	HomoSapiens	HLA-A*02:01	B2M	MHCI	LDDKDPNFK	Nucleocapsid	SARS-CoV-2	PMID:34793243	{"identification": "tetramer-sort", "frequency": "", "singlecell": "yes", "sequencing": "amplicon-seq", "verification": ""}	{"study.id": "", "cell.subset": "CD8+", "subject.cohort": "", "subject.id": "", "replica.id": "", "clone.id": "", "epitope.id": "", "tissue": "PBMC", "donor.MHC": "", "donor.MHC.method": "", "structure.id": "", "samples.found": 1, "studies.found": 1}	{"cdr3": "CAVEFYF", "cdr3_old": "CAVEFYF", "fixNeeded": false, "good": true, "jCanonical": true, "jFixType": "NoFixNeeded", "jId": "TRAJ21*01", "jStart": 4, "vCanonical": true, "vEnd": 3, "vFixType": "NoFixNeeded", "vId": "TRAV1-1*01"}	2
1264	TRB	CASSLAGGSLSYEQYF	TRBV12-4*01	TRBJ2-7*01	HomoSapiens	HLA-A*02:01	B2M	MHCI	LDDKDPNFK	Nucleocapsid	SARS-CoV-2	PMID:34793243	{"identification": "tetramer-sort", "frequency": "", "singlecell": "yes", "sequencing": "amplicon-seq", "verification": ""}	{"study.id": "", "cell.subset": "CD8+", "subject.cohort": "", "subject.id": "", "replica.id": "", "clone.id": "", "epitope.id": "", "tissue": "PBMC", "donor.MHC": "", "donor.MHC.method": "", "structure.id": "", "samples.found": 1, "studies.found": 1}	{"cdr3": "CASSLAGGSLSYEQYF", "cdr3_old": "CASSLAGGSLSYEQYF", "fixNeeded": false, "good": true, "jCanonical": true, "jFixType": "NoFixNeeded", "jId": "TRBJ2-7*01", "jStart": 10, "vCanonical": true, "vEnd": 5, "vFixType": "NoFixNeeded", "vId": "TRBV12-4*01"}	2
1265	TRA	CAAMNNTNAGKSTF	TRAV23/DV6*01	TRAJ27*01	HomoSapiens	HLA-B*07:02	B2M	MHCI	SPRWYFYYL	Nucleocapsid	SARS-CoV-2	PMID:34793243	{"identification": "tetramer-sort", "frequency": "", "singlecell": "yes", "sequencing": "amplicon-seq", "verification": ""}	{"study.id": "", "cell.subset": "CD8+", "subject.cohort": "", "subject.id": "", "replica.id": "", "clone.id": "", "epitope.id": "", "tissue": "PBMC", "donor.MHC": "", "donor.MHC.method": "", "structure.id": "", "samples.found": 1, "studies.found": 1}	{"cdr3": "CAAMNNTNAGKSTF", "cdr3_old": "CAAMNNTNAGKSTF", "fixNeeded": false, "good": true, "jCanonical": true, "jFixType": "NoFixNeeded", "jId": "TRAJ27*01", "jStart": 5, "vCanonical": true, "vEnd": 3, "vFixType": "NoFixNeeded", "vId": "TRAV23/DV6*01"}	2
1265	TRB	CASSLFSSGQGNGYTF	TRBV7-2*01	TRBJ1-2*01	HomoSapiens	HLA-B*07:02	B2M	MHCI	SPRWYFYYL	Nucleocapsid	SARS-CoV-2	PMID:34793243	{"identification": "tetramer-sort", "frequency": "", "singlecell": "yes", "sequencing": "amplicon-seq", "verification": ""}	{"study.id": "", "cell.subset": "CD8+", "subject.cohort": "", "subject.id": "", "replica.id": "", "clone.id": "", "epitope.id": "", "tissue": "PBMC", "donor.MHC": "", "donor.MHC.method": "", "structure.id": "", "samples.found": 1, "studies.found": 1}	{"cdr3": "CASSLFSSGQGNGYTF", "cdr3_old": "CASSLFSSGQGNGYTF", "fixNeeded": false, "good": true, "jCanonical": true, "jFixType": "NoFixNeeded", "jId": "TRBJ1-2*01", "jStart": 12, "vCanonical": true, "vEnd": 5, "vFixType": "NoFixNeeded", "vId": "TRBV7-2*01"}	2
1266	TRA	CAGRGTSGSRLTF	TRAV25*01	TRAJ58	HomoSapiens	HLA-B*07:02	B2M	MHCI	SPRWYFYYL	Nucleocapsid	SARS-CoV-2	PMID:34793243	{"identification": "tetramer-sort", "frequency": "", "singlecell": "yes", "sequencing": "amplicon-seq", "verification": ""}	{"study.id": "", "cell.subset": "CD8+", "subject.cohort": "", "subject.id": "", "replica.id": "", "clone.id": "", "epitope.id": "", "tissue": "PBMC", "donor.MHC": "", "donor.MHC.method": "", "structure.id": "", "samples.found": 1, "studies.found": 1}	{"cdr3": "CAGRGTSGSRLTF", "cdr3_old": "CAGRGTSGSRLTF", "fixNeeded": false, "good": false, "jCanonical": true, "jFixType": "FailedBadSegment", "jId": "TRAJ58", "jStart": -1, "vCanonical": true, "vEnd": 3, "vFixType": "NoFixNeeded", "vId": "TRAV25*01"}	0
1266	TRB	CASSPLTGRSEEKETQYF	TRBV27*01	TRBJ2-5*01	HomoSapiens	HLA-B*07:02	B2M	MHCI	SPRWYFYYL	Nucleocapsid	SARS-CoV-2	PMID:34793243	{"identification": "tetramer-sort", "frequency": "", "singlecell": "yes", "sequencing": "amplicon-seq", "verification": ""}	{"study.id": "", "cell.subset": "CD8+", "subject.cohort": "", "subject.id": "", "replica.id": "", "clone.id": "", "epitope.id": "", "tissue": "PBMC", "donor.MHC": "", "donor.MHC.method": "", "structure.id": "", "samples.found": 1, "studies.found": 1}	{"cdr3": "CASSPLTGRSEEKETQYF", "cdr3_old": "CASSPLTGRSEEKETQYF", "fixNeeded": false, "good": true, "jCanonical": true, "jFixType": "NoFixNeeded", "jId": "TRBJ2-5*01", "jStart": 13, "vCanonical": true, "vEnd": 4, "vFixType": "NoFixNeeded", "vId": "TRBV27*01"}	1
1267	TRA	CALSLIIYNQGGKLIF	TRAV19*01	TRAJ23*01	HomoSapiens	HLA-B*07:02	B2M	MHCI	RIRGGDGKM	Nucleocapsid	SARS-CoV-2	PMID:34793243	{"identification": "tetramer-sort", "frequency": "", "singlecell": "yes", "sequencing": "amplicon-seq", "verification": ""}	{"study.id": "", "cell.subset": "CD8+", "subject.cohort": "", "subject.id": "", "replica.id": "", "clone.id": "", "epitope.id": "", "tissue": "PBMC", "donor.MHC": "", "donor.MHC.method": "", "structure.id": "", "samples.found": 1, "studies.found": 1}	{"cdr3": "CALSLIIYNQGGKLIF", "cdr3_old": "CALSLIIYNQGGKLIF", "fixNeeded": false, "good": true, "jCanonical": true, "jFixType": "NoFixNeeded", "jId": "TRAJ23*01", "jStart": 6, "vCanonical": true, "vEnd": 4, "vFixType": "NoFixNeeded", "vId": "TRAV19*01"}	2
1267	TRB	CASSPTSGSRETQYF	TRBV6-2*01	TRBJ2-5*01	HomoSapiens	HLA-B*07:02	B2M	MHCI	RIRGGDGKM	Nucleocapsid	SARS-CoV-2	PMID:34793243	{"identification": "tetramer-sort", "frequency": "", "singlecell": "yes", "sequencing": "amplicon-seq", "verification": ""}	{"study.id": "", "cell.subset": "CD8+", "subject.cohort": "", "subject.id": "", "replica.id": "", "clone.id": "", "epitope.id": "", "tissue": "PBMC", "donor.MHC": "", "donor.MHC.method": "", "structure.id": "", "samples.found": 1, "studies.found": 1}	{"cdr3": "CASSPTSGSRETQYF", "cdr3_old": "CASSPTSGSRETQYF", "fixNeeded": false, "good": true, "jCanonical": true, "jFixType": "NoFixNeeded", "jId": "TRBJ2-5*01", "jStart": 10, "vCanonical": true, "vEnd": 4, "vFixType": "NoFixNeeded", "vId": "TRBV6-2*01"}	2
1268	TRA	CAMSANAGNMLTF	TRAV12-3*01	TRAJ39*01	HomoSapiens	HLA-B*07:02	B2M	MHCI	SPRWYFYYL	Nucleocapsid	SARS-CoV-2	PMID:34793243	{"identification": "tetramer-sort", "frequency": "", "singlecell": "yes", "sequencing": "amplicon-seq", "verification": ""}	{"study.id": "", "cell.subset": "CD8+", "subject.cohort": "", "subject.id": "", "replica.id": "", "clone.id": "", "epitope.id": "", "tissue": "PBMC", "donor.MHC": "", "donor.MHC.method": "", "structure.id": "", "samples.found": 1, "studies.found": 1}	{"cdr3": "CAMSANAGNMLTF", "cdr3_old": "CAMSANAGNMLTF", "fixNeeded": false, "good": true, "jCanonical": true, "jFixType": "NoFixNeeded", "jId": "TRAJ39*01", "jStart": 5, "vCanonical": true, "vEnd": 4, "vFixType": "NoFixNeeded", "vId": "TRAV12-3*01"}	2
1268	TRB	CASRPLTGGPLAKNIQYF	TRBV27*01	TRBJ2-4*01	HomoSapiens	HLA-B*07:02	B2M	MHCI	SPRWYFYYL	Nucleocapsid	SARS-CoV-2	PMID:34793243	{"identification": "tetramer-sort", "frequency": "", "singlecell": "yes", "sequencing": "amplicon-seq", "verification": ""}	{"study.id": "", "cell.subset": "CD8+", "subject.cohort": "", "subject.id": "", "replica.id": "", "clone.id": "", "epitope.id": "", "tissue": "PBMC", "donor.MHC": "", "donor.MHC.method": "", "structure.id": "", "samples.found": 1, "studies.found": 1}	{"cdr3": "CASRPLTGGPLAKNIQYF", "cdr3_old": "CASRPLTGGPLAKNIQYF", "fixNeeded": false, "good": true, "jCanonical": true, "jFixType": "NoFixNeeded", "jId": "TRBJ2-4*01", "jStart": 11, "vCanonical": true, "vEnd": 3, "vFixType": "NoFixNeeded", "vId": "TRBV27*01"}	2
1269	TRB	CSARDPGRNFYDEQFF	TRBV20-1*01	TRBJ2-1*01	HomoSapiens	HLA-B*07:02	B2M	MHCI	SPRWYFYYL	Nucleocapsid	SARS-CoV-2	PMID:34793243	{"identification": "tetramer-sort", "frequency": "", "singlecell": "yes", "sequencing": "amplicon-seq", "verification": ""}	{"study.id": "", "cell.subset": "CD8+", "subject.cohort": "", "subject.id": "", "replica.id": "", "clone.id": "", "epitope.id": "", "tissue": "PBMC", "donor.MHC": "", "donor.MHC.method": "", "structure.id": "", "samples.found": 1, "studies.found": 1}	{"cdr3": "CSARDPGRNFYDEQFF", "cdr3_old": "CSARDPGRNFYDEQFF", "fixNeeded": false, "good": true, "jCanonical": true, "jFixType": "NoFixNeeded", "jId": "TRBJ2-1*01", "jStart": 12, "vCanonical": true, "vEnd": 4, "vFixType": "NoFixNeeded", "vId": "TRBV20-1*01"}	1
1270	TRA	CAVNLAGTASKLTF	TRAV12-2*01	TRAJ44*01	HomoSapiens	HLA-B*07:02	B2M	MHCI	SPRWYFYYL	Nucleocapsid	SARS-CoV-2	PMID:34793243	{"identification": "tetramer-sort", "frequency": "", "singlecell": "yes", "sequencing": "amplicon-seq", "verification": ""}	{"study.id": "", "cell.subset": "CD8+", "subject.cohort": "", "subject.id": "", "replica.id": "", "clone.id": "", "epitope.id": "", "tissue": "PBMC", "donor.MHC": "", "donor.MHC.method": "", "structure.id": "", "samples.found": 1, "studies.found": 1}	{"cdr3": "CAVNLAGTASKLTF", "cdr3_old": "CAVNLAGTASKLTF", "fixNeeded": false, "good": true, "jCanonical": true, "jFixType": "NoFixNeeded", "jId": "TRAJ44*01", "jStart": 6, "vCanonical": true, "vEnd": 4, "vFixType": "NoFixNeeded", "vId": "TRAV12-2*01"}	2
1270	TRB	CASSLAGANEQFF	TRBV5-1*01	TRBJ2-1*01	HomoSapiens	HLA-B*07:02	B2M	MHCI	SPRWYFYYL	Nucleocapsid	SARS-CoV-2	PMID:34793243	{"identification": "tetramer-sort", "frequency": "", "singlecell": "yes", "sequencing": "amplicon-seq", "verification": ""}	{"study.id": "", "cell.subset": "CD8+", "subject.cohort": "", "subject.id": "", "replica.id": "", "clone.id": "", "epitope.id": "", "tissue": "PBMC", "donor.MHC": "", "donor.MHC.method": "", "structure.id": "", "samples.found": 1, "studies.found": 1}	{"cdr3": "CASSLAGANEQFF", "cdr3_old": "CASSLAGANEQFF", "fixNeeded": false, "good": true, "jCanonical": true, "jFixType": "NoFixNeeded", "jId": "TRBJ2-1*01", "jStart": 8, "vCanonical": true, "vEnd": 5, "vFixType": "NoFixNeeded", "vId": "TRBV5-1*01"}	3
1271	TRA	CAVSDRGYSTLTF	TRAV8-6*01	TRAJ11*01	HomoSapiens	HLA-B*07:02	B2M	MHCI	KPRQKRTAT	Nucleocapsid	SARS-CoV-2	PMID:34793243	{"identification": "tetramer-sort", "frequency": "", "singlecell": "yes", "sequencing": "amplicon-seq", "verification": ""}	{"study.id": "", "cell.subset": "CD8+", "subject.cohort": "", "subject.id": "", "replica.id": "", "clone.id": "", "epitope.id": "", "tissue": "PBMC", "donor.MHC": "", "donor.MHC.method": "", "structure.id": "", "samples.found": 1, "studies.found": 1}	{"cdr3": "CAVSDRGYSTLTF", "cdr3_old": "CAVSDRGYSTLTF", "fixNeeded": false, "good": true, "jCanonical": true, "jFixType": "NoFixNeeded", "jId": "TRAJ11*01", "jStart": 6, "vCanonical": true, "vEnd": 4, "vFixType": "NoFixNeeded", "vId": "TRAV8-6*01"}	2
1271	TRB	CASSPGSLGHRASTDTQYF	TRBV6-2*01	TRBJ2-3*01	HomoSapiens	HLA-B*07:02	B2M	MHCI	KPRQKRTAT	Nucleocapsid	SARS-CoV-2	PMID:34793243	{"identification": "tetramer-sort", "frequency": "", "singlecell": "yes", "sequencing": "amplicon-seq", "verification": ""}	{"study.id": "", "cell.subset": "CD8+", "subject.cohort": "", "subject.id": "", "replica.id": "", "clone.id": "", "epitope.id": "", "tissue": "PBMC", "donor.MHC": "", "donor.MHC.method": "", "structure.id": "", "samples.found": 1, "studies.found": 1}	{"cdr3": "CASSPGSLGHRASTDTQYF", "cdr3_old": "CASSPGSLGHRASTDTQYF", "fixNeeded": false, "good": true, "jCanonical": true, "jFixType": "NoFixNeeded", "jId": "TRBJ2-3*01", "jStart": 12, "vCanonical": true, "vEnd": 4, "vFixType": "NoFixNeeded", "vId": "TRBV6-2*01"}	1
1272	TRA	CAVVVTGTASKLTF	TRAV12-2*01	TRAJ44*01	HomoSapiens	HLA-B*07:02	B2M	MHCI	SPRWYFYYL	Nucleocapsid	SARS-CoV-2	PMID:34793243	{"identification": "tetramer-sort", "frequency": "", "singlecell": "yes", "sequencing": "amplicon-seq", "verification": ""}	{"study.id": "", "cell.subset": "CD8+", "subject.cohort": "", "subject.id": "", "replica.id": "", "clone.id": "", "epitope.id": "", "tissue": "PBMC", "donor.MHC": "", "donor.MHC.method": "", "structure.id": "", "samples.found": 1, "studies.found": 1}	{"cdr3": "CAVVVTGTASKLTF", "cdr3_old": "CAVVVTGTASKLTF", "fixNeeded": false, "good": true, "jCanonical": true, "jFixType": "NoFixNeeded", "jId": "TRAJ44*01", "jStart": 5, "vCanonical": true, "vEnd": 3, "vFixType": "NoFixNeeded", "vId": "TRAV12-2*01"}	2
1272	TRB	CASSLAGAGELFF	TRBV5-1*01	TRBJ2-2*01	HomoSapiens	HLA-B*07:02	B2M	MHCI	SPRWYFYYL	Nucleocapsid	SARS-CoV-2	PMID:34793243	{"identification": "tetramer-sort", "frequency": "", "singlecell": "yes", "sequencing": "amplicon-seq", "verification": ""}	{"study.id": "", "cell.subset": "CD8+", "subject.cohort": "", "subject.id": "", "replica.id": "", "clone.id": "", "epitope.id": "", "tissue": "PBMC", "donor.MHC": "", "donor.MHC.method": "", "structure.id": "", "samples.found": 1, "studies.found": 1}	{"cdr3": "CASSLAGAGELFF", "cdr3_old": "CASSLAGAGELFF", "fixNeeded": false, "good": true, "jCanonical": true, "jFixType": "NoFixNeeded", "jId": "TRBJ2-2*01", "jStart": 8, "vCanonical": true, "vEnd": 5, "vFixType": "NoFixNeeded", "vId": "TRBV5-1*01"}	3
0	TRB	CASSSRTAPSDTQYF	TRBV5-1*01	TRBJ2-3*01	HomoSapiens	HLA-B*07:02	B2M	MHCI	SPRWYFYYL	Nucleocapsid	SARS-CoV-2	PMID:34793243	{"identification": "tetramer-sort", "frequency": "", "singlecell": "yes", "sequencing": "amplicon-seq", "verification": ""}	{"study.id": "", "cell.subset": "CD8+", "subject.cohort": "", "subject.id": "", "replica.id": "", "clone.id": "", "epitope.id": "", "tissue": "PBMC", "donor.MHC": "", "donor.MHC.method": "", "structure.id": "", "samples.found": 1, "studies.found": 1}	{"cdr3": "CASSSRTAPSDTQYF", "cdr3_old": "CASSSRTAPSDTQYF", "fixNeeded": false, "good": true, "jCanonical": true, "jFixType": "NoFixNeeded", "jId": "TRBJ2-3*01", "jStart": 10, "vCanonical": true, "vEnd": 4, "vFixType": "NoFixNeeded", "vId": "TRBV5-1*01"}	2
1273	TRA	CAAHRNNNARLMF	TRAV41*01	TRAJ31*01	HomoSapiens	HLA-B*07:02	B2M	MHCI	SPRWYFYYL	Nucleocapsid	SARS-CoV-2	PMID:34793243	{"identification": "tetramer-sort", "frequency": "", "singlecell": "yes", "sequencing": "amplicon-seq", "verification": ""}	{"study.id": "", "cell.subset": "CD8+", "subject.cohort": "", "subject.id": "", "replica.id": "", "clone.id": "", "epitope.id": "", "tissue": "PBMC", "donor.MHC": "", "donor.MHC.method": "", "structure.id": "", "samples.found": 1, "studies.found": 1}	{"cdr3": "CAAHRNNNARLMF", "cdr3_old": "CAAHRNNNARLMF", "fixNeeded": false, "good": true, "jCanonical": true, "jFixType": "NoFixNeeded", "jId": "TRAJ31*01", "jStart": 5, "vCanonical": true, "vEnd": 2, "vFixType": "NoFixNeeded", "vId": "TRAV41*01"}	2
1273	TRB	CASSLAGGPLHEQFF	TRBV5-1*01	TRBJ2-1*01	HomoSapiens	HLA-B*07:02	B2M	MHCI	SPRWYFYYL	Nucleocapsid	SARS-CoV-2	PMID:34793243	{"identification": "tetramer-sort", "frequency": "", "singlecell": "yes", "sequencing": "amplicon-seq", "verification": ""}	{"study.id": "", "cell.subset": "CD8+", "subject.cohort": "", "subject.id": "", "replica.id": "", "clone.id": "", "epitope.id": "", "tissue": "PBMC", "donor.MHC": "", "donor.MHC.method": "", "structure.id": "", "samples.found": 1, "studies.found": 1}	{"cdr3": "CASSLAGGPLHEQFF", "cdr3_old": "CASSLAGGPLHEQFF", "fixNeeded": false, "good": true, "jCanonical": true, "jFixType": "NoFixNeeded", "jId": "TRBJ2-1*01", "jStart": 11, "vCanonical": true, "vEnd": 5, "vFixType": "NoFixNeeded", "vId": "TRBV5-1*01"}	2
1274	TRA	CAANAGNNRKLIW	TRAV1-2*01	TRAJ38*01	HomoSapiens	HLA-B*07:02	B2M	MHCI	SPRWYFYYL	Nucleocapsid	SARS-CoV-2	PMID:34793243	{"identification": "tetramer-sort", "frequency": "", "singlecell": "yes", "sequencing": "amplicon-seq", "verification": ""}	{"study.id": "", "cell.subset": "CD8+", "subject.cohort": "", "subject.id": "", "replica.id": "", "clone.id": "", "epitope.id": "", "tissue": "PBMC", "donor.MHC": "", "donor.MHC.method": "", "structure.id": "", "samples.found": 1, "studies.found": 1}	{"cdr3": "CAANAGNNRKLIW", "cdr3_old": "CAANAGNNRKLIW", "fixNeeded": false, "good": true, "jCanonical": true, "jFixType": "NoFixNeeded", "jId": "TRAJ38*01", "jStart": 3, "vCanonical": true, "vEnd": 2, "vFixType": "NoFixNeeded", "vId": "TRAV1-2*01"}	3
1274	TRB	CASSQEWTGRTEAFF	TRBV4-1*01	TRBJ1-1*01	HomoSapiens	HLA-B*07:02	B2M	MHCI	SPRWYFYYL	Nucleocapsid	SARS-CoV-2	PMID:34793243	{"identification": "tetramer-sort", "frequency": "", "singlecell": "yes", "sequencing": "amplicon-seq", "verification": ""}	{"study.id": "", "cell.subset": "CD8+", "subject.cohort": "", "subject.id": "", "replica.id": "", "clone.id": "", "epitope.id": "", "tissue": "PBMC", "donor.MHC": "", "donor.MHC.method": "", "structure.id": "", "samples.found": 1, "studies.found": 1}	{"cdr3": "CASSQEWTGRTEAFF", "cdr3_old": "CASSQEWTGRTEAFF", "fixNeeded": false, "good": true, "jCanonical": true, "jFixType": "NoFixNeeded", "jId": "TRBJ1-1*01", "jStart": 10, "vCanonical": true, "vEnd": 5, "vFixType": "NoFixNeeded", "vId": "TRBV4-1*01"}	2
1275	TRA	CAAPSGGGADGLTF	TRAV23/DV6*01	TRAJ45*01	HomoSapiens	HLA-B*07:02	B2M	MHCI	RIRGGDGKM	Nucleocapsid	SARS-CoV-2	PMID:34793243	{"identification": "tetramer-sort", "frequency": "", "singlecell": "yes", "sequencing": "amplicon-seq", "verification": ""}	{"study.id": "", "cell.subset": "CD8+", "subject.cohort": "", "subject.id": "", "replica.id": "", "clone.id": "", "epitope.id": "", "tissue": "PBMC", "donor.MHC": "", "donor.MHC.method": "", "structure.id": "", "samples.found": 1, "studies.found": 1}	{"cdr3": "CAAPSGGGADGLTF", "cdr3_old": "CAAPSGGGADGLTF", "fixNeeded": false, "good": true, "jCanonical": true, "jFixType": "NoFixNeeded", "jId": "TRAJ45*01", "jStart": 4, "vCanonical": true, "vEnd": 3, "vFixType": "NoFixNeeded", "vId": "TRAV23/DV6*01"}	3
1275	TRB	CAWSAGTGNSPLHF	TRBV30*01	TRBJ1-6*01	HomoSapiens	HLA-B*07:02	B2M	MHCI	RIRGGDGKM	Nucleocapsid	SARS-CoV-2	PMID:34793243	{"identification": "tetramer-sort", "frequency": "", "singlecell": "yes", "sequencing": "amplicon-seq", "verification": ""}	{"study.id": "", "cell.subset": "CD8+", "subject.cohort": "", "subject.id": "", "replica.id": "", "clone.id": "", "epitope.id": "", "tissue": "PBMC", "donor.MHC": "", "donor.MHC.method": "", "structure.id": "", "samples.found": 1, "studies.found": 1}	{"cdr3": "CAWSAGTGNSPLHF", "cdr3_old": "CAWSAGTGNSPLHF", "fixNeeded": false, "good": true, "jCanonical": true, "jFixType": "NoFixNeeded", "jId": "TRBJ1-6*01", "jStart": 8, "vCanonical": true, "vEnd": 4, "vFixType": "NoFixNeeded", "vId": "TRBV30*01"}	2
1276	TRA	CAEVGSQGNLIF	TRAV5*01	TRAJ42*01	HomoSapiens	HLA-B*07:02	B2M	MHCI	SPRWYFYYL	Nucleocapsid	SARS-CoV-2	PMID:34793243	{"identification": "tetramer-sort", "frequency": "", "singlecell": "yes", "sequencing": "amplicon-seq", "verification": ""}	{"study.id": "", "cell.subset": "CD8+", "subject.cohort": "", "subject.id": "", "replica.id": "", "clone.id": "", "epitope.id": "", "tissue": "PBMC", "donor.MHC": "", "donor.MHC.method": "", "structure.id": "", "samples.found": 1, "studies.found": 1}	{"cdr3": "CAEVGSQGNLIF", "cdr3_old": "CAEVGSQGNLIF", "fixNeeded": false, "good": true, "jCanonical": true, "jFixType": "NoFixNeeded", "jId": "TRAJ42*01", "jStart": 4, "vCanonical": true, "vEnd": 3, "vFixType": "NoFixNeeded", "vId": "TRAV5*01"}	2
1276	TRB	CASSYYPSASGRADETQYF	TRBV6-6*01	TRBJ2-5*01	HomoSapiens	HLA-B*07:02	B2M	MHCI	SPRWYFYYL	Nucleocapsid	SARS-CoV-2	PMID:34793243	{"identification": "tetramer-sort", "frequency": "", "singlecell": "yes", "sequencing": "amplicon-seq", "verification": ""}	{"study.id": "", "cell.subset": "CD8+", "subject.cohort": "", "subject.id": "", "replica.id": "", "clone.id": "", "epitope.id": "", "tissue": "PBMC", "donor.MHC": "", "donor.MHC.method": "", "structure.id": "", "samples.found": 1, "studies.found": 1}	{"cdr3": "CASSYYPSASGRADETQYF", "cdr3_old": "CASSYYPSASGRADETQYF", "fixNeeded": false, "good": true, "jCanonical": true, "jFixType": "NoFixNeeded", "jId": "TRBJ2-5*01", "jStart": 14, "vCanonical": true, "vEnd": 5, "vFixType": "NoFixNeeded", "vId": "TRBV6-6*01"}	1
1277	TRA	CAGAGGQKLLF	TRAV27*01	TRAJ16	HomoSapiens	HLA-B*07:02	B2M	MHCI	SPRWYFYYL	Nucleocapsid	SARS-CoV-2	PMID:34793243	{"identification": "tetramer-sort", "frequency": "", "singlecell": "yes", "sequencing": "amplicon-seq", "verification": ""}	{"study.id": "", "cell.subset": "CD8+", "subject.cohort": "", "subject.id": "", "replica.id": "", "clone.id": "", "epitope.id": "", "tissue": "PBMC", "donor.MHC": "", "donor.MHC.method": "", "structure.id": "", "samples.found": 1, "studies.found": 1}	{"cdr3": "CAGAGGQKLLF", "cdr3_old": "CAGAGGQKLLF", "fixNeeded": false, "good": false, "jCanonical": true, "jFixType": "FailedBadSegment", "jId": "TRAJ16", "jStart": -1, "vCanonical": true, "vEnd": 3, "vFixType": "NoFixNeeded", "vId": "TRAV27*01"}	2
1277	TRB	CASSQDSGTGSKNTIYF	TRBV4-1*01	TRBJ1-3*01	HomoSapiens	HLA-B*07:02	B2M	MHCI	SPRWYFYYL	Nucleocapsid	SARS-CoV-2	PMID:34793243	{"identification": "tetramer-sort", "frequency": "", "singlecell": "yes", "sequencing": "amplicon-seq", "verification": ""}	{"study.id": "", "cell.subset": "CD8+", "subject.cohort": "", "subject.id": "", "replica.id": "", "clone.id": "", "epitope.id": "", "tissue": "PBMC", "donor.MHC": "", "donor.MHC.method": "", "structure.id": "", "samples.found": 1, "studies.found": 1}	{"cdr3": "CASSQDSGTGSKNTIYF", "cdr3_old": "CASSQDSGTGSKNTIYF", "fixNeeded": false, "good": true, "jCanonical": true, "jFixType": "NoFixNeeded", "jId": "TRBJ1-3*01", "jStart": 12, "vCanonical": true, "vEnd": 5, "vFixType": "NoFixNeeded", "vId": "TRBV4-1*01"}	2
1278	TRA	CAGRTGGFKTIF	TRAV5*01	TRAJ9*01	HomoSapiens	HLA-B*07:02	B2M	MHCI	SPRWYFYYL	Nucleocapsid	SARS-CoV-2	PMID:34793243	{"identification": "tetramer-sort", "frequency": "", "singlecell": "yes", "sequencing": "amplicon-seq", "verification": ""}	{"study.id": "", "cell.subset": "CD8+", "subject.cohort": "", "subject.id": "", "replica.id": "", "clone.id": "", "epitope.id": "", "tissue": "PBMC", "donor.MHC": "", "donor.MHC.method": "", "structure.id": "", "samples.found": 1, "studies.found": 1}	{"cdr3": "CAGRTGGFKTIF", "cdr3_old": "CAGRTGGFKTIF", "fixNeeded": false, "good": true, "jCanonical": true, "jFixType": "NoFixNeeded", "jId": "TRAJ9*01", "jStart": 4, "vCanonical": true, "vEnd": 2, "vFixType": "NoFixNeeded", "vId": "TRAV5*01"}	2
1278	TRB	CASSPRDSPSDEQFF	TRBV5-1*01	TRBJ2-1*01	HomoSapiens	HLA-B*07:02	B2M	MHCI	SPRWYFYYL	Nucleocapsid	SARS-CoV-2	PMID:34793243	{"identification": "tetramer-sort", "frequency": "", "singlecell": "yes", "sequencing": "amplicon-seq", "verification": ""}	{"study.id": "", "cell.subset": "CD8+", "subject.cohort": "", "subject.id": "", "replica.id": "", "clone.id": "", "epitope.id": "", "tissue": "PBMC", "donor.MHC": "", "donor.MHC.method": "", "structure.id": "", "samples.found": 1, "studies.found": 1}	{"cdr3": "CASSPRDSPSDEQFF", "cdr3_old": "CASSPRDSPSDEQFF", "fixNeeded": false, "good": true, "jCanonical": true, "jFixType": "NoFixNeeded", "jId": "TRBJ2-1*01", "jStart": 11, "vCanonical": true, "vEnd": 4, "vFixType": "NoFixNeeded", "vId": "TRBV5-1*01"}	2
1279	TRA	CALSESYGGSQGNLIF	TRAV19*01	TRAJ42*01	HomoSapiens	HLA-B*07:02	B2M	MHCI	SPRWYFYYL	Nucleocapsid	SARS-CoV-2	PMID:34793243	{"identification": "tetramer-sort", "frequency": "", "singlecell": "yes", "sequencing": "amplicon-seq", "verification": ""}	{"study.id": "", "cell.subset": "CD8+", "subject.cohort": "", "subject.id": "", "replica.id": "", "clone.id": "", "epitope.id": "", "tissue": "PBMC", "donor.MHC": "", "donor.MHC.method": "", "structure.id": "", "samples.found": 1, "studies.found": 1}	{"cdr3": "CALSESYGGSQGNLIF", "cdr3_old": "CALSESYGGSQGNLIF", "fixNeeded": false, "good": true, "jCanonical": true, "jFixType": "NoFixNeeded", "jId": "TRAJ42*01", "jStart": 6, "vCanonical": true, "vEnd": 5, "vFixType": "NoFixNeeded", "vId": "TRAV19*01"}	2
1279	TRB	CASSSMTGIGRYEQYF	TRBV28*01	TRBJ2-7*01	HomoSapiens	HLA-B*07:02	B2M	MHCI	SPRWYFYYL	Nucleocapsid	SARS-CoV-2	PMID:34793243	{"identification": "tetramer-sort", "frequency": "", "singlecell": "yes", "sequencing": "amplicon-seq", "verification": ""}	{"study.id": "", "cell.subset": "CD8+", "subject.cohort": "", "subject.id": "", "replica.id": "", "clone.id": "", "epitope.id": "", "tissue": "PBMC", "donor.MHC": "", "donor.MHC.method": "", "structure.id": "", "samples.found": 1, "studies.found": 1}	{"cdr3": "CASSSMTGIGRYEQYF", "cdr3_old": "CASSSMTGIGRYEQYF", "fixNeeded": false, "good": true, "jCanonical": true, "jFixType": "NoFixNeeded", "jId": "TRBJ2-7*01", "jStart": 11, "vCanonical": true, "vEnd": 4, "vFixType": "NoFixNeeded", "vId": "TRBV28*01"}	2
1280	TRA	CALSSTTSGTYKYIF	TRAV9-2*01	TRAJ40*01	HomoSapiens	HLA-B*07:02	B2M	MHCI	SPRWYFYYL	Nucleocapsid	SARS-CoV-2	PMID:34793243	{"identification": "tetramer-sort", "frequency": "", "singlecell": "yes", "sequencing": "amplicon-seq", "verification": ""}	{"study.id": "", "cell.subset": "CD8+", "subject.cohort": "", "subject.id": "", "replica.id": "", "clone.id": "", "epitope.id": "", "tissue": "PBMC", "donor.MHC": "", "donor.MHC.method": "", "structure.id": "", "samples.found": 1, "studies.found": 1}	{"cdr3": "CALSSTTSGTYKYIF", "cdr3_old": "CALSSTTSGTYKYIF", "fixNeeded": false, "good": true, "jCanonical": true, "jFixType": "NoFixNeeded", "jId": "TRAJ40*01", "jStart": 5, "vCanonical": true, "vEnd": 4, "vFixType": "NoFixNeeded", "vId": "TRAV9-2*01"}	2
1280	TRB	CASSFLVGRAPEKETQYF	TRBV27*01	TRBJ2-5*01	HomoSapiens	HLA-B*07:02	B2M	MHCI	SPRWYFYYL	Nucleocapsid	SARS-CoV-2	PMID:34793243	{"identification": "tetramer-sort", "frequency": "", "singlecell": "yes", "sequencing": "amplicon-seq", "verification": ""}	{"study.id": "", "cell.subset": "CD8+", "subject.cohort": "", "subject.id": "", "replica.id": "", "clone.id": "", "epitope.id": "", "tissue": "PBMC", "donor.MHC": "", "donor.MHC.method": "", "structure.id": "", "samples.found": 1, "studies.found": 1}	{"cdr3": "CASSFLVGRAPEKETQYF", "cdr3_old": "CASSFLVGRAPEKETQYF", "fixNeeded": false, "good": true, "jCanonical": true, "jFixType": "NoFixNeeded", "jId": "TRBJ2-5*01", "jStart": 13, "vCanonical": true, "vEnd": 4, "vFixType": "NoFixNeeded", "vId": "TRBV27*01"}	1
1281	TRA	CALSYSDGQKLLF	TRAV16*01	TRAJ16	HomoSapiens	HLA-B*07:02	B2M	MHCI	SPRWYFYYL	Nucleocapsid	SARS-CoV-2	PMID:34793243	{"identification": "tetramer-sort", "frequency": "", "singlecell": "yes", "sequencing": "amplicon-seq", "verification": ""}	{"study.id": "", "cell.subset": "CD8+", "subject.cohort": "", "subject.id": "", "replica.id": "", "clone.id": "", "epitope.id": "", "tissue": "PBMC", "donor.MHC": "", "donor.MHC.method": "", "structure.id": "", "samples.found": 1, "studies.found": 1}	{"cdr3": "CALSYSDGQKLLF", "cdr3_old": "CALSYSDGQKLLF", "fixNeeded": false, "good": false, "jCanonical": true, "jFixType": "FailedBadSegment", "jId": "TRAJ16", "jStart": -1, "vCanonical": true, "vEnd": 4, "vFixType": "NoFixNeeded", "vId": "TRAV16*01"}	2
1281	TRB	CASSLAGGWGTEAFF	TRBV5-1*01	TRBJ1-1*01	HomoSapiens	HLA-B*07:02	B2M	MHCI	SPRWYFYYL	Nucleocapsid	SARS-CoV-2	PMID:34793243	{"identification": "tetramer-sort", "frequency": "", "singlecell": "yes", "sequencing": "amplicon-seq", "verification": ""}	{"study.id": "", "cell.subset": "CD8+", "subject.cohort": "", "subject.id": "", "replica.id": "", "clone.id": "", "epitope.id": "", "tissue": "PBMC", "donor.MHC": "", "donor.MHC.method": "", "structure.id": "", "samples.found": 1, "studies.found": 1}	{"cdr3": "CASSLAGGWGTEAFF", "cdr3_old": "CASSLAGGWGTEAFF", "fixNeeded": false, "good": true, "jCanonical": true, "jFixType": "NoFixNeeded", "jId": "TRBJ1-1*01", "jStart": 10, "vCanonical": true, "vEnd": 5, "vFixType": "NoFixNeeded", "vId": "TRBV5-1*01"}	2
1282	TRB	CASSRTGSFDEQYF	TRBV6-5*01	TRBJ2-7*01	HomoSapiens	HLA-B*07:02	B2M	MHCI	KPRQKRTAT	Nucleocapsid	SARS-CoV-2	PMID:34793243	{"identification": "tetramer-sort", "frequency": "", "singlecell": "yes", "sequencing": "amplicon-seq", "verification": ""}	{"study.id": "", "cell.subset": "CD8+", "subject.cohort": "", "subject.id": "", "replica.id": "", "clone.id": "", "epitope.id": "", "tissue": "PBMC", "donor.MHC": "", "donor.MHC.method": "", "structure.id": "", "samples.found": 1, "studies.found": 1}	{"cdr3": "CASSRTGSFDEQYF", "cdr3_old": "CASSRTGSFDEQYF", "fixNeeded": false, "good": true, "jCanonical": true, "jFixType": "NoFixNeeded", "jId": "TRBJ2-7*01", "jStart": 10, "vCanonical": true, "vEnd": 4, "vFixType": "NoFixNeeded", "vId": "TRBV6-5*01"}	2
1283	TRA	CAMREGGSAGNQFYF	TRAV14/DV4*01	TRAJ49*01	HomoSapiens	HLA-A*02:01	B2M	MHCI	LLNKHIDAY	Nucleocapsid	SARS-CoV-2	PMID:34793243	{"identification": "tetramer-sort", "frequency": "", "singlecell": "yes", "sequencing": "amplicon-seq", "verification": ""}	{"study.id": "", "cell.subset": "CD8+", "subject.cohort": "", "subject.id": "", "replica.id": "", "clone.id": "", "epitope.id": "", "tissue": "PBMC", "donor.MHC": "", "donor.MHC.method": "", "structure.id": "", "samples.found": 1, "studies.found": 1}	{"cdr3": "CAMREGGSAGNQFYF", "cdr3_old": "CAMREGGSAGNQFYF", "fixNeeded": false, "good": true, "jCanonical": true, "jFixType": "NoFixNeeded", "jId": "TRAJ49*01", "jStart": 9, "vCanonical": true, "vEnd": 5, "vFixType": "NoFixNeeded", "vId": "TRAV14/DV4*01"}	2
1283	TRB	CASSPYPRTGGTDTQYF	TRBV27*01	TRBJ2-3*01	HomoSapiens	HLA-A*02:01	B2M	MHCI	LLNKHIDAY	Nucleocapsid	SARS-CoV-2	PMID:34793243	{"identification": "tetramer-sort", "frequency": "", "singlecell": "yes", "sequencing": "amplicon-seq", "verification": ""}	{"study.id": "", "cell.subset": "CD8+", "subject.cohort": "", "subject.id": "", "replica.id": "", "clone.id": "", "epitope.id": "", "tissue": "PBMC", "donor.MHC": "", "donor.MHC.method": "", "structure.id": "", "samples.found": 1, "studies.found": 1}	{"cdr3": "CASSPYPRTGGTDTQYF", "cdr3_old": "CASSPYPRTGGTDTQYF", "fixNeeded": false, "good": true, "jCanonical": true, "jFixType": "NoFixNeeded", "jId": "TRBJ2-3*01", "jStart": 11, "vCanonical": true, "vEnd": 4, "vFixType": "NoFixNeeded", "vId": "TRBV27*01"}	2
1284	TRA	CASYGQNFVF	TRAV21*01	TRAJ26*01	HomoSapiens	HLA-B*07:02	B2M	MHCI	SPRWYFYYL	Nucleocapsid	SARS-CoV-2	PMID:34793243	{"identification": "tetramer-sort", "frequency": "", "singlecell": "yes", "sequencing": "amplicon-seq", "verification": ""}	{"study.id": "", "cell.subset": "CD8+", "subject.cohort": "", "subject.id": "", "replica.id": "", "clone.id": "", "epitope.id": "", "tissue": "PBMC", "donor.MHC": "", "donor.MHC.method": "", "structure.id": "", "samples.found": 1, "studies.found": 1}	{"cdr3": "CASYGQNFVF", "cdr3_old": "CASYGQNFVF", "fixNeeded": false, "good": true, "jCanonical": true, "jFixType": "NoFixNeeded", "jId": "TRAJ26*01", "jStart": 3, "vCanonical": true, "vEnd": 2, "vFixType": "NoFixNeeded", "vId": "TRAV21*01"}	2
1284	TRB	CASSLAGLGYTF	TRBV5-1*01	TRBJ1-2*01	HomoSapiens	HLA-B*07:02	B2M	MHCI	SPRWYFYYL	Nucleocapsid	SARS-CoV-2	PMID:34793243	{"identification": "tetramer-sort", "frequency": "", "singlecell": "yes", "sequencing": "amplicon-seq", "verification": ""}	{"study.id": "", "cell.subset": "CD8+", "subject.cohort": "", "subject.id": "", "replica.id": "", "clone.id": "", "epitope.id": "", "tissue": "PBMC", "donor.MHC": "", "donor.MHC.method": "", "structure.id": "", "samples.found": 1, "studies.found": 1}	{"cdr3": "CASSLAGLGYTF", "cdr3_old": "CASSLAGLGYTF", "fixNeeded": false, "good": true, "jCanonical": true, "jFixType": "NoFixNeeded", "jId": "TRBJ1-2*01", "jStart": 8, "vCanonical": true, "vEnd": 5, "vFixType": "NoFixNeeded", "vId": "TRBV5-1*01"}	3
1285	TRA	CATVLNQAGTALIF	TRAV17*01	TRAJ15*01	HomoSapiens	HLA-A*02:01	B2M	MHCI	LLNKHIDAY	Nucleocapsid	SARS-CoV-2	PMID:34793243	{"identification": "tetramer-sort", "frequency": "", "singlecell": "yes", "sequencing": "amplicon-seq", "verification": ""}	{"study.id": "", "cell.subset": "CD8+", "subject.cohort": "", "subject.id": "", "replica.id": "", "clone.id": "", "epitope.id": "", "tissue": "PBMC", "donor.MHC": "", "donor.MHC.method": "", "structure.id": "", "samples.found": 1, "studies.found": 1}	{"cdr3": "CATVLNQAGTALIF", "cdr3_old": "CATVLNQAGTALIF", "fixNeeded": false, "good": true, "jCanonical": true, "jFixType": "NoFixNeeded", "jId": "TRAJ15*01", "jStart": 5, "vCanonical": true, "vEnd": 3, "vFixType": "NoFixNeeded", "vId": "TRAV17*01"}	2
1285	TRB	CASSLTGVYVPQHF	TRBV28*01	TRBJ1-5*01	HomoSapiens	HLA-A*02:01	B2M	MHCI	LLNKHIDAY	Nucleocapsid	SARS-CoV-2	PMID:34793243	{"identification": "tetramer-sort", "frequency": "", "singlecell": "yes", "sequencing": "amplicon-seq", "verification": ""}	{"study.id": "", "cell.subset": "CD8+", "subject.cohort": "", "subject.id": "", "replica.id": "", "clone.id": "", "epitope.id": "", "tissue": "PBMC", "donor.MHC": "", "donor.MHC.method": "", "structure.id": "", "samples.found": 1, "studies.found": 1}	{"cdr3": "CASSLTGVYVPQHF", "cdr3_old": "CASSLTGVYVPQHF", "fixNeeded": false, "good": true, "jCanonical": true, "jFixType": "NoFixNeeded", "jId": "TRBJ1-5*01", "jStart": 10, "vCanonical": true, "vEnd": 5, "vFixType": "NoFixNeeded", "vId": "TRBV28*01"}	2
1286	TRA	CAVKGNTGKLIF	TRAV1-2*01	TRAJ37*01	HomoSapiens	HLA-B*07:02	B2M	MHCI	SPRWYFYYL	Nucleocapsid	SARS-CoV-2	PMID:34793243	{"identification": "tetramer-sort", "frequency": "", "singlecell": "yes", "sequencing": "amplicon-seq", "verification": ""}	{"study.id": "", "cell.subset": "CD8+", "subject.cohort": "", "subject.id": "", "replica.id": "", "clone.id": "", "epitope.id": "", "tissue": "PBMC", "donor.MHC": "", "donor.MHC.method": "", "structure.id": "", "samples.found": 1, "studies.found": 1}	{"cdr3": "CAVKGNTGKLIF", "cdr3_old": "CAVKGNTGKLIF", "fixNeeded": false, "good": true, "jCanonical": true, "jFixType": "NoFixNeeded", "jId": "TRAJ37*01", "jStart": 4, "vCanonical": true, "vEnd": 3, "vFixType": "NoFixNeeded", "vId": "TRAV1-2*01"}	2
1286	TRB	CASSLFSGGAAMNTEAFF	TRBV7-2*01	TRBJ1-1*01	HomoSapiens	HLA-B*07:02	B2M	MHCI	SPRWYFYYL	Nucleocapsid	SARS-CoV-2	PMID:34793243	{"identification": "tetramer-sort", "frequency": "", "singlecell": "yes", "sequencing": "amplicon-seq", "verification": ""}	{"study.id": "", "cell.subset": "CD8+", "subject.cohort": "", "subject.id": "", "replica.id": "", "clone.id": "", "epitope.id": "", "tissue": "PBMC", "donor.MHC": "", "donor.MHC.method": "", "structure.id": "", "samples.found": 1, "studies.found": 1}	{"cdr3": "CASSLFSGGAAMNTEAFF", "cdr3_old": "CASSLFSGGAAMNTEAFF", "fixNeeded": false, "good": true, "jCanonical": true, "jFixType": "NoFixNeeded", "jId": "TRBJ1-1*01", "jStart": 12, "vCanonical": true, "vEnd": 5, "vFixType": "NoFixNeeded", "vId": "TRBV7-2*01"}	2
1287	TRA	CAVLHAGKSTF	TRAV36/DV7*01	TRAJ27*01	HomoSapiens	HLA-B*07:02	B2M	MHCI	SPRWYFYYL	Nucleocapsid	SARS-CoV-2	PMID:34793243	{"identification": "tetramer-sort", "frequency": "", "singlecell": "yes", "sequencing": "amplicon-seq", "verification": ""}	{"study.id": "", "cell.subset": "CD8+", "subject.cohort": "", "subject.id": "", "replica.id": "", "clone.id": "", "epitope.id": "", "tissue": "PBMC", "donor.MHC": "", "donor.MHC.method": "", "structure.id": "", "samples.found": 1, "studies.found": 1}	{"cdr3": "CAVLHAGKSTF", "cdr3_old": "CAVLHAGKSTF", "fixNeeded": false, "good": true, "jCanonical": true, "jFixType": "NoFixNeeded", "jId": "TRAJ27*01", "jStart": 5, "vCanonical": true, "vEnd": 3, "vFixType": "NoFixNeeded", "vId": "TRAV36/DV7*01"}	2
1287	TRB	CASSSLTGPSLAKNIQYF	TRBV27*01	TRBJ2-4*01	HomoSapiens	HLA-B*07:02	B2M	MHCI	SPRWYFYYL	Nucleocapsid	SARS-CoV-2	PMID:34793243	{"identification": "tetramer-sort", "frequency": "", "singlecell": "yes", "sequencing": "amplicon-seq", "verification": ""}	{"study.id": "", "cell.subset": "CD8+", "subject.cohort": "", "subject.id": "", "replica.id": "", "clone.id": "", "epitope.id": "", "tissue": "PBMC", "donor.MHC": "", "donor.MHC.method": "", "structure.id": "", "samples.found": 1, "studies.found": 1}	{"cdr3": "CASSSLTGPSLAKNIQYF", "cdr3_old": "CASSSLTGPSLAKNIQYF", "fixNeeded": false, "good": true, "jCanonical": true, "jFixType": "NoFixNeeded", "jId": "TRBJ2-4*01", "jStart": 11, "vCanonical": true, "vEnd": 4, "vFixType": "NoFixNeeded", "vId": "TRBV27*01"}	2
1288	TRA	CAVNNARLMF	TRAV22*01	TRAJ31*01	HomoSapiens	HLA-A*02:01	B2M	MHCI	GAIKLDDKD	Nucleocapsid	SARS-CoV-2	PMID:34793243	{"identification": "tetramer-sort", "frequency": "", "singlecell": "yes", "sequencing": "amplicon-seq", "verification": ""}	{"study.id": "", "cell.subset": "CD8+", "subject.cohort": "", "subject.id": "", "replica.id": "", "clone.id": "", "epitope.id": "", "tissue": "PBMC", "donor.MHC": "", "donor.MHC.method": "", "structure.id": "", "samples.found": 1, "studies.found": 1}	{"cdr3": "CAVNNARLMF", "cdr3_old": "CAVNNARLMF", "fixNeeded": false, "good": true, "jCanonical": true, "jFixType": "NoFixNeeded", "jId": "TRAJ31*01", "jStart": 3, "vCanonical": true, "vEnd": 3, "vFixType": "NoFixNeeded", "vId": "TRAV22*01"}	3
1288	TRB	CASSDPTGGYETQYF	TRBV12-4*01	TRBJ2-5*01	HomoSapiens	HLA-A*02:01	B2M	MHCI	GAIKLDDKD	Nucleocapsid	SARS-CoV-2	PMID:34793243	{"identification": "tetramer-sort", "frequency": "", "singlecell": "yes", "sequencing": "amplicon-seq", "verification": ""}	{"study.id": "", "cell.subset": "CD8+", "subject.cohort": "", "subject.id": "", "replica.id": "", "clone.id": "", "epitope.id": "", "tissue": "PBMC", "donor.MHC": "", "donor.MHC.method": "", "structure.id": "", "samples.found": 1, "studies.found": 1}	{"cdr3": "CASSDPTGGYETQYF", "cdr3_old": "CASSDPTGGYETQYF", "fixNeeded": false, "good": true, "jCanonical": true, "jFixType": "NoFixNeeded", "jId": "TRBJ2-5*01", "jStart": 10, "vCanonical": true, "vEnd": 4, "vFixType": "NoFixNeeded", "vId": "TRBV12-4*01"}	2
1289	TRA	CAVRADFNKFYF	TRAV3*01	TRAJ21*01	HomoSapiens	HLA-B*07:02	B2M	MHCI	SPRWYFYYL	Nucleocapsid	SARS-CoV-2	PMID:34793243	{"identification": "tetramer-sort", "frequency": "", "singlecell": "yes", "sequencing": "amplicon-seq", "verification": ""}	{"study.id": "", "cell.subset": "CD8+", "subject.cohort": "", "subject.id": "", "replica.id": "", "clone.id": "", "epitope.id": "", "tissue": "PBMC", "donor.MHC": "", "donor.MHC.method": "", "structure.id": "", "samples.found": 1, "studies.found": 1}	{"cdr3": "CAVRADFNKFYF", "cdr3_old": "CAVRADFNKFYF", "fixNeeded": false, "good": true, "jCanonical": true, "jFixType": "NoFixNeeded", "jId": "TRAJ21*01", "jStart": 6, "vCanonical": true, "vEnd": 4, "vFixType": "NoFixNeeded", "vId": "TRAV3*01"}	2
1289	TRB	CASSQVLAGSTDTQYF	TRBV3-1*01	TRBJ2-3*01	HomoSapiens	HLA-B*07:02	B2M	MHCI	SPRWYFYYL	Nucleocapsid	SARS-CoV-2	PMID:34793243	{"identification": "tetramer-sort", "frequency": "", "singlecell": "yes", "sequencing": "amplicon-seq", "verification": ""}	{"study.id": "", "cell.subset": "CD8+", "subject.cohort": "", "subject.id": "", "replica.id": "", "clone.id": "", "epitope.id": "", "tissue": "PBMC", "donor.MHC": "", "donor.MHC.method": "", "structure.id": "", "samples.found": 1, "studies.found": 1}	{"cdr3": "CASSQVLAGSTDTQYF", "cdr3_old": "CASSQVLAGSTDTQYF", "fixNeeded": false, "good": true, "jCanonical": true, "jFixType": "NoFixNeeded", "jId": "TRBJ2-3*01", "jStart": 9, "vCanonical": true, "vEnd": 5, "vFixType": "NoFixNeeded", "vId": "TRBV3-1*01"}	2
1290	TRA	CIVRSGNQFYF	TRAV26-1*01	TRAJ49*01	HomoSapiens	HLA-B*07:02	B2M	MHCI	SPRWYFYYL	Nucleocapsid	SARS-CoV-2	PMID:34793243	{"identification": "tetramer-sort", "frequency": "", "singlecell": "yes", "sequencing": "amplicon-seq", "verification": ""}	{"study.id": "", "cell.subset": "CD8+", "subject.cohort": "", "subject.id": "", "replica.id": "", "clone.id": "", "epitope.id": "", "tissue": "PBMC", "donor.MHC": "", "donor.MHC.method": "", "structure.id": "", "samples.found": 1, "studies.found": 1}	{"cdr3": "CIVRSGNQFYF", "cdr3_old": "CIVRSGNQFYF", "fixNeeded": false, "good": true, "jCanonical": true, "jFixType": "NoFixNeeded", "jId": "TRAJ49*01", "jStart": 5, "vCanonical": true, "vEnd": 4, "vFixType": "NoFixNeeded", "vId": "TRAV26-1*01"}	2
1290	TRB	CASSLAGGPATEQYF	TRBV5-1*01	TRBJ2-7*01	HomoSapiens	HLA-B*07:02	B2M	MHCI	SPRWYFYYL	Nucleocapsid	SARS-CoV-2	PMID:34793243	{"identification": "tetramer-sort", "frequency": "", "singlecell": "yes", "sequencing": "amplicon-seq", "verification": ""}	{"study.id": "", "cell.subset": "CD8+", "subject.cohort": "", "subject.id": "", "replica.id": "", "clone.id": "", "epitope.id": "", "tissue": "PBMC", "donor.MHC": "", "donor.MHC.method": "", "structure.id": "", "samples.found": 1, "studies.found": 1}	{"cdr3": "CASSLAGGPATEQYF", "cdr3_old": "CASSLAGGPATEQYF", "fixNeeded": false, "good": true, "jCanonical": true, "jFixType": "NoFixNeeded", "jId": "TRBJ2-7*01", "jStart": 11, "vCanonical": true, "vEnd": 5, "vFixType": "NoFixNeeded", "vId": "TRBV5-1*01"}	2
1291	TRA	CVVSAGGNNRLAF	TRAV10*01	TRAJ7*01	HomoSapiens	HLA-B*07:02	B2M	MHCI	NPANNASIV	Nucleocapsid	SARS-CoV-2	PMID:34793243	{"identification": "tetramer-sort", "frequency": "", "singlecell": "yes", "sequencing": "amplicon-seq", "verification": ""}	{"study.id": "", "cell.subset": "CD8+", "subject.cohort": "", "subject.id": "", "replica.id": "", "clone.id": "", "epitope.id": "", "tissue": "PBMC", "donor.MHC": "", "donor.MHC.method": "", "structure.id": "", "samples.found": 1, "studies.found": 1}	{"cdr3": "CVVSAGGNNRLAF", "cdr3_old": "CVVSAGGNNRLAF", "fixNeeded": false, "good": true, "jCanonical": true, "jFixType": "NoFixNeeded", "jId": "TRAJ7*01", "jStart": 6, "vCanonical": true, "vEnd": 4, "vFixType": "NoFixNeeded", "vId": "TRAV10*01"}	2
1291	TRB	CASSLRQGEYNEQFF	TRBV9*01	TRBJ2-1*01	HomoSapiens	HLA-B*07:02	B2M	MHCI	NPANNASIV	Nucleocapsid	SARS-CoV-2	PMID:34793243	{"identification": "tetramer-sort", "frequency": "", "singlecell": "yes", "sequencing": "amplicon-seq", "verification": ""}	{"study.id": "", "cell.subset": "CD8+", "subject.cohort": "", "subject.id": "", "replica.id": "", "clone.id": "", "epitope.id": "", "tissue": "PBMC", "donor.MHC": "", "donor.MHC.method": "", "structure.id": "", "samples.found": 1, "studies.found": 1}	{"cdr3": "CASSLRQGEYNEQFF", "cdr3_old": "CASSLRQGEYNEQFF", "fixNeeded": false, "good": true, "jCanonical": true, "jFixType": "NoFixNeeded", "jId": "TRBJ2-1*01", "jStart": 9, "vCanonical": true, "vEnd": 4, "vFixType": "NoFixNeeded", "vId": "TRBV9*01"}	2
0	TRB	CASREREVGTDTQYF	TRBV4-1*01	TRBJ2-3*01	HomoSapiens	HLA-B*07:02	B2M	MHCI	NPANNVAIV	Nucleocapsid	SARS-CoV-2	PMID:34793243	{"identification": "tetramer-sort", "frequency": "", "singlecell": "yes", "sequencing": "amplicon-seq", "verification": ""}	{"study.id": "", "cell.subset": "CD8+", "subject.cohort": "", "subject.id": "", "replica.id": "", "clone.id": "", "epitope.id": "", "tissue": "PBMC", "donor.MHC": "", "donor.MHC.method": "", "structure.id": "", "samples.found": 1, "studies.found": 1}	{"cdr3": "CASREREVGTDTQYF", "cdr3_old": "CASREREVGTDTQYF", "fixNeeded": false, "good": true, "jCanonical": true, "jFixType": "NoFixNeeded", "jId": "TRBJ2-3*01", "jStart": 9, "vCanonical": true, "vEnd": 3, "vFixType": "NoFixNeeded", "vId": "TRBV4-1*01"}	2
1292	TRA	CALRGGKTSYDKVIF	TRAV9-2*01	TRAJ50*01	HomoSapiens	HLA-B*07:02	B2M	MHCI	SPRWYFYYL	Nucleocapsid	SARS-CoV-2	PMID:34793243	{"identification": "tetramer-sort", "frequency": "", "singlecell": "yes", "sequencing": "amplicon-seq", "verification": ""}	{"study.id": "", "cell.subset": "CD8+", "subject.cohort": "", "subject.id": "", "replica.id": "", "clone.id": "", "epitope.id": "", "tissue": "PBMC", "donor.MHC": "", "donor.MHC.method": "", "structure.id": "", "samples.found": 1, "studies.found": 1}	{"cdr3": "CALRGGKTSYDKVIF", "cdr3_old": "CALRGGKTSYDKVIF", "fixNeeded": false, "good": true, "jCanonical": true, "jFixType": "NoFixNeeded", "jId": "TRAJ50*01", "jStart": 6, "vCanonical": true, "vEnd": 3, "vFixType": "NoFixNeeded", "vId": "TRAV9-2*01"}	2
1292	TRB	CATSRLAGGYNEQFF	TRBV6-2*01	TRBJ2-1*01	HomoSapiens	HLA-B*07:02	B2M	MHCI	SPRWYFYYL	Nucleocapsid	SARS-CoV-2	PMID:34793243	{"identification": "tetramer-sort", "frequency": "", "singlecell": "yes", "sequencing": "amplicon-seq", "verification": ""}	{"study.id": "", "cell.subset": "CD8+", "subject.cohort": "", "subject.id": "", "replica.id": "", "clone.id": "", "epitope.id": "", "tissue": "PBMC", "donor.MHC": "", "donor.MHC.method": "", "structure.id": "", "samples.found": 1, "studies.found": 1}	{"cdr3": "CATSRLAGGYNEQFF", "cdr3_old": "CATSRLAGGYNEQFF", "fixNeeded": false, "good": true, "jCanonical": true, "jFixType": "NoFixNeeded", "jId": "TRBJ2-1*01", "jStart": 9, "vCanonical": true, "vEnd": 2, "vFixType": "NoFixNeeded", "vId": "TRBV6-2*01"}	2
0	TRB	CASSEFPGPPGELFF	TRBV2*01	TRBJ2-2*01	HomoSapiens	HLA-B*07:02	B2M	MHCI	SPRWYFYYL	Nucleocapsid	SARS-CoV-2	PMID:34793243	{"identification": "tetramer-sort", "frequency": "", "singlecell": "yes", "sequencing": "amplicon-seq", "verification": ""}	{"study.id": "", "cell.subset": "CD8+", "subject.cohort": "", "subject.id": "", "replica.id": "", "clone.id": "", "epitope.id": "", "tissue": "PBMC", "donor.MHC": "", "donor.MHC.method": "", "structure.id": "", "samples.found": 1, "studies.found": 1}	{"cdr3": "CASSEFPGPPGELFF", "cdr3_old": "CASSEFPGPPGELFF", "fixNeeded": false, "good": true, "jCanonical": true, "jFixType": "NoFixNeeded", "jId": "TRBJ2-2*01", "jStart": 10, "vCanonical": true, "vEnd": 5, "vFixType": "NoFixNeeded", "vId": "TRBV2*01"}	2
0	TRB	CASSLAGALEQYF	TRBV5-1*01	TRBJ2-7*01	HomoSapiens	HLA-B*07:02	B2M	MHCI	SPRWYFYYL	Nucleocapsid	SARS-CoV-2	PMID:34793243	{"identification": "tetramer-sort", "frequency": "", "singlecell": "yes", "sequencing": "amplicon-seq", "verification": ""}	{"study.id": "", "cell.subset": "CD8+", "subject.cohort": "", "subject.id": "", "replica.id": "", "clone.id": "", "epitope.id": "", "tissue": "PBMC", "donor.MHC": "", "donor.MHC.method": "", "structure.id": "", "samples.found": 1, "studies.found": 1}	{"cdr3": "CASSLAGALEQYF", "cdr3_old": "CASSLAGALEQYF", "fixNeeded": false, "good": true, "jCanonical": true, "jFixType": "NoFixNeeded", "jId": "TRBJ2-7*01", "jStart": 9, "vCanonical": true, "vEnd": 5, "vFixType": "NoFixNeeded", "vId": "TRBV5-1*01"}	2
1293	TRA	CAADNTDKLIF	TRAV29/DV5*01	TRAJ34*01	HomoSapiens	HLA-A*02:01	B2M	MHCI	NVILLNKHI	Nucleocapsid	SARS-CoV-2	PMID:34793243	{"identification": "tetramer-sort", "frequency": "", "singlecell": "yes", "sequencing": "amplicon-seq", "verification": ""}	{"study.id": "", "cell.subset": "CD8+", "subject.cohort": "", "subject.id": "", "replica.id": "", "clone.id": "", "epitope.id": "", "tissue": "PBMC", "donor.MHC": "", "donor.MHC.method": "", "structure.id": "", "samples.found": 1, "studies.found": 1}	{"cdr3": "CAADNTDKLIF", "cdr3_old": "CAADNTDKLIF", "fixNeeded": false, "good": true, "jCanonical": true, "jFixType": "NoFixNeeded", "jId": "TRAJ34*01", "jStart": 4, "vCanonical": true, "vEnd": 3, "vFixType": "NoFixNeeded", "vId": "TRAV29/DV5*01"}	3
1293	TRB	CASSTSGETGELFF	TRBV12-4*01	TRBJ2-2*01	HomoSapiens	HLA-A*02:01	B2M	MHCI	NVILLNKHI	Nucleocapsid	SARS-CoV-2	PMID:34793243	{"identification": "tetramer-sort", "frequency": "", "singlecell": "yes", "sequencing": "amplicon-seq", "verification": ""}	{"study.id": "", "cell.subset": "CD8+", "subject.cohort": "", "subject.id": "", "replica.id": "", "clone.id": "", "epitope.id": "", "tissue": "PBMC", "donor.MHC": "", "donor.MHC.method": "", "structure.id": "", "samples.found": 1, "studies.found": 1}	{"cdr3": "CASSTSGETGELFF", "cdr3_old": "CASSTSGETGELFF", "fixNeeded": false, "good": true, "jCanonical": true, "jFixType": "NoFixNeeded", "jId": "TRBJ2-2*01", "jStart": 8, "vCanonical": true, "vEnd": 4, "vFixType": "NoFixNeeded", "vId": "TRBV12-4*01"}	2
1294	TRA	CVVTPRGSTLGRLYF	TRAV12-1*01	TRAJ18*01	HomoSapiens	HLA-B*07:02	B2M	MHCI	SPRWYFYYL	Nucleocapsid	SARS-CoV-2	PMID:34793243	{"identification": "tetramer-sort", "frequency": "", "singlecell": "yes", "sequencing": "amplicon-seq", "verification": ""}	{"study.id": "", "cell.subset": "CD8+", "subject.cohort": "", "subject.id": "", "replica.id": "", "clone.id": "", "epitope.id": "", "tissue": "PBMC", "donor.MHC": "", "donor.MHC.method": "", "structure.id": "", "samples.found": 1, "studies.found": 1}	{"cdr3": "CVVTPRGSTLGRLYF", "cdr3_old": "CVVTPRGSTLGRLYF", "fixNeeded": false, "good": true, "jCanonical": true, "jFixType": "NoFixNeeded", "jId": "TRAJ18*01", "jStart": 5, "vCanonical": true, "vEnd": 3, "vFixType": "NoFixNeeded", "vId": "TRAV12-1*01"}	2
1294	TRB	CASSTEDRVSYNEQFF	TRBV5-1*01	TRBJ2-1*01	HomoSapiens	HLA-B*07:02	B2M	MHCI	SPRWYFYYL	Nucleocapsid	SARS-CoV-2	PMID:34793243	{"identification": "tetramer-sort", "frequency": "", "singlecell": "yes", "sequencing": "amplicon-seq", "verification": ""}	{"study.id": "", "cell.subset": "CD8+", "subject.cohort": "", "subject.id": "", "replica.id": "", "clone.id": "", "epitope.id": "", "tissue": "PBMC", "donor.MHC": "", "donor.MHC.method": "", "structure.id": "", "samples.found": 1, "studies.found": 1}	{"cdr3": "CASSTEDRVSYNEQFF", "cdr3_old": "CASSTEDRVSYNEQFF", "fixNeeded": false, "good": true, "jCanonical": true, "jFixType": "NoFixNeeded", "jId": "TRBJ2-1*01", "jStart": 9, "vCanonical": true, "vEnd": 4, "vFixType": "NoFixNeeded", "vId": "TRBV5-1*01"}	2
1295	TRA	CAVNAGGTSYGKLTF	TRAV8-6*01	TRAJ52*01	HomoSapiens	HLA-A*02:01	B2M	MHCI	IKLDDKDPQ	Nucleocapsid	SARS-CoV-2	PMID:34793243	{"identification": "tetramer-sort", "frequency": "", "singlecell": "yes", "sequencing": "amplicon-seq", "verification": ""}	{"study.id": "", "cell.subset": "CD8+", "subject.cohort": "", "subject.id": "", "replica.id": "", "clone.id": "", "epitope.id": "", "tissue": "PBMC", "donor.MHC": "", "donor.MHC.method": "", "structure.id": "", "samples.found": 1, "studies.found": 1}	{"cdr3": "CAVNAGGTSYGKLTF", "cdr3_old": "CAVNAGGTSYGKLTF", "fixNeeded": false, "good": true, "jCanonical": true, "jFixType": "NoFixNeeded", "jId": "TRAJ52*01", "jStart": 3, "vCanonical": true, "vEnd": 3, "vFixType": "NoFixNeeded", "vId": "TRAV8-6*01"}	3
1295	TRB	CAISEGSGSLIYEQYF	TRBV10-3*01	TRBJ2-7*01	HomoSapiens	HLA-A*02:01	B2M	MHCI	IKLDDKDPQ	Nucleocapsid	SARS-CoV-2	PMID:34793243	{"identification": "tetramer-sort", "frequency": "", "singlecell": "yes", "sequencing": "amplicon-seq", "verification": ""}	{"study.id": "", "cell.subset": "CD8+", "subject.cohort": "", "subject.id": "", "replica.id": "", "clone.id": "", "epitope.id": "", "tissue": "PBMC", "donor.MHC": "", "donor.MHC.method": "", "structure.id": "", "samples.found": 1, "studies.found": 1}	{"cdr3": "CAISEGSGSLIYEQYF", "cdr3_old": "CAISEGSGSLIYEQYF", "fixNeeded": false, "good": true, "jCanonical": true, "jFixType": "NoFixNeeded", "jId": "TRBJ2-7*01", "jStart": 11, "vCanonical": true, "vEnd": 5, "vFixType": "NoFixNeeded", "vId": "TRBV10-3*01"}	2
0	TRB	CASTQDYFGNGEQFF	TRBV19*01	TRBJ2-1*01	HomoSapiens	HLA-A*02:01	B2M	MHCI	LDDKDPNFK	Nucleocapsid	SARS-CoV-2	PMID:34793243	{"identification": "tetramer-sort", "frequency": "", "singlecell": "yes", "sequencing": "amplicon-seq", "verification": ""}	{"study.id": "", "cell.subset": "CD8+", "subject.cohort": "", "subject.id": "", "replica.id": "", "clone.id": "", "epitope.id": "", "tissue": "PBMC", "donor.MHC": "", "donor.MHC.method": "", "structure.id": "", "samples.found": 1, "studies.found": 1}	{"cdr3": "CASTQDYFGNGEQFF", "cdr3_old": "CASTQDYFGNGEQFF", "fixNeeded": false, "good": true, "jCanonical": true, "jFixType": "NoFixNeeded", "jId": "TRBJ2-1*01", "jStart": 11, "vCanonical": true, "vEnd": 3, "vFixType": "NoFixNeeded", "vId": "TRBV19*01"}	1
0	TRB	CATSESGRVDTQYF	TRBV24-1*01	TRBJ2-3*01	HomoSapiens	HLA-A*02:01	B2M	MHCI	LTYHGAIKL	Nucleocapsid	SARS-CoV-2	PMID:34793243	{"identification": "tetramer-sort", "frequency": "", "singlecell": "yes", "sequencing": "amplicon-seq", "verification": ""}	{"study.id": "", "cell.subset": "CD8+", "subject.cohort": "", "subject.id": "", "replica.id": "", "clone.id": "", "epitope.id": "", "tissue": "PBMC", "donor.MHC": "", "donor.MHC.method": "", "structure.id": "", "samples.found": 1, "studies.found": 1}	{"cdr3": "CATSESGRVDTQYF", "cdr3_old": "CATSESGRVDTQYF", "fixNeeded": false, "good": true, "jCanonical": true, "jFixType": "NoFixNeeded", "jId": "TRBJ2-3*01", "jStart": 9, "vCanonical": true, "vEnd": 4, "vFixType": "NoFixNeeded", "vId": "TRBV24-1*01"}	2
0	TRB	CSATAGGGYEQYF	TRBV20-1*01	TRBJ2-7*01	HomoSapiens	HLA-A*02:01	B2M	MHCI	LLNKHIDAY	Nucleocapsid	SARS-CoV-2	PMID:34793243	{"identification": "tetramer-sort", "frequency": "", "singlecell": "yes", "sequencing": "amplicon-seq", "verification": ""}	{"study.id": "", "cell.subset": "CD8+", "subject.cohort": "", "subject.id": "", "replica.id": "", "clone.id": "", "epitope.id": "", "tissue": "PBMC", "donor.MHC": "", "donor.MHC.method": "", "structure.id": "", "samples.found": 1, "studies.found": 1}	{"cdr3": "CSATAGGGYEQYF", "cdr3_old": "CSATAGGGYEQYF", "fixNeeded": false, "good": true, "jCanonical": true, "jFixType": "NoFixNeeded", "jId": "TRBJ2-7*01", "jStart": 8, "vCanonical": true, "vEnd": 3, "vFixType": "NoFixNeeded", "vId": "TRBV20-1*01"}	2
1296	TRB	CASSFGASGSVGELFF	TRBV12-3*01	TRBJ2-2*01	HomoSapiens	HLA-A*01:01	B2M	MHCI	LSPRWYFYY	Nucleocapsid	SARS-CoV-2	PMID:34793243	{"identification": "tetramer-sort", "frequency": "", "singlecell": "yes", "sequencing": "amplicon-seq", "verification": ""}	{"study.id": "", "cell.subset": "CD8+", "subject.cohort": "", "subject.id": "", "replica.id": "", "clone.id": "", "epitope.id": "", "tissue": "PBMC", "donor.MHC": "", "donor.MHC.method": "", "structure.id": "", "samples.found": 1, "studies.found": 1}	{"cdr3": "CASSFGASGSVGELFF", "cdr3_old": "CASSFGASGSVGELFF", "fixNeeded": false, "good": true, "jCanonical": true, "jFixType": "NoFixNeeded", "jId": "TRBJ2-2*01", "jStart": 11, "vCanonical": true, "vEnd": 4, "vFixType": "NoFixNeeded", "vId": "TRBV12-3*01"}	2
1297	TRA	CAFMKHIRWSGNQFYF	TRAV38-1*01	TRAJ49*01	HomoSapiens	HLA-A*02:01	B2M	MHCI	GGETALALL	Nucleocapsid	SARS-CoV-2	PMID:34793243	{"identification": "tetramer-sort", "frequency": "", "singlecell": "yes", "sequencing": "amplicon-seq", "verification": ""}	{"study.id": "", "cell.subset": "CD8+", "subject.cohort": "", "subject.id": "", "replica.id": "", "clone.id": "", "epitope.id": "", "tissue": "PBMC", "donor.MHC": "", "donor.MHC.method": "", "structure.id": "", "samples.found": 1, "studies.found": 1}	{"cdr3": "CAFMKHIRWSGNQFYF", "cdr3_old": "CAFMKHIRWSGNQFYF", "fixNeeded": false, "good": true, "jCanonical": true, "jFixType": "NoFixNeeded", "jId": "TRAJ49*01", "jStart": 10, "vCanonical": true, "vEnd": 5, "vFixType": "NoFixNeeded", "vId": "TRAV38-1*01"}	1
1297	TRB	CASSIDLSEGDTNQPQHF	TRBV19*01	TRBJ1-5*01	HomoSapiens	HLA-A*02:01	B2M	MHCI	GGETALALL	Nucleocapsid	SARS-CoV-2	PMID:34793243	{"identification": "tetramer-sort", "frequency": "", "singlecell": "yes", "sequencing": "amplicon-seq", "verification": ""}	{"study.id": "", "cell.subset": "CD8+", "subject.cohort": "", "subject.id": "", "replica.id": "", "clone.id": "", "epitope.id": "", "tissue": "PBMC", "donor.MHC": "", "donor.MHC.method": "", "structure.id": "", "samples.found": 1, "studies.found": 1}	{"cdr3": "CASSIDLSEGDTNQPQHF", "cdr3_old": "CASSIDLSEGDTNQPQHF", "fixNeeded": false, "good": true, "jCanonical": true, "jFixType": "NoFixNeeded", "jId": "TRBJ1-5*01", "jStart": 12, "vCanonical": true, "vEnd": 5, "vFixType": "NoFixNeeded", "vId": "TRBV19*01"}	1
1298	TRA	CAVRMDSSYKLIF	TRAV21*01	TRAJ12*01	HomoSapiens	HLA-A*02:01	B2M	MHCI	TALALLLLD	Nucleocapsid	SARS-CoV-2	PMID:34793243	{"identification": "tetramer-sort", "frequency": "", "singlecell": "yes", "sequencing": "amplicon-seq", "verification": ""}	{"study.id": "", "cell.subset": "CD8+", "subject.cohort": "", "subject.id": "", "replica.id": "", "clone.id": "", "epitope.id": "", "tissue": "PBMC", "donor.MHC": "", "donor.MHC.method": "", "structure.id": "", "samples.found": 1, "studies.found": 1}	{"cdr3": "CAVRMDSSYKLIF", "cdr3_old": "CAVRMDSSYKLIF", "fixNeeded": false, "good": true, "jCanonical": true, "jFixType": "NoFixNeeded", "jId": "TRAJ12*01", "jStart": 4, "vCanonical": true, "vEnd": 4, "vFixType": "NoFixNeeded", "vId": "TRAV21*01"}	3
1298	TRB	CASRRSLQGARGGYTF	TRBV28*01	TRBJ1-2*01	HomoSapiens	HLA-A*02:01	B2M	MHCI	TALALLLLD	Nucleocapsid	SARS-CoV-2	PMID:34793243	{"identification": "tetramer-sort", "frequency": "", "singlecell": "yes", "sequencing": "amplicon-seq", "verification": ""}	{"study.id": "", "cell.subset": "CD8+", "subject.cohort": "", "subject.id": "", "replica.id": "", "clone.id": "", "epitope.id": "", "tissue": "PBMC", "donor.MHC": "", "donor.MHC.method": "", "structure.id": "", "samples.found": 1, "studies.found": 1}	{"cdr3": "CASRRSLQGARGGYTF", "cdr3_old": "CASRRSLQGARGGYTF", "fixNeeded": false, "good": true, "jCanonical": true, "jFixType": "NoFixNeeded", "jId": "TRBJ1-2*01", "jStart": 12, "vCanonical": true, "vEnd": 3, "vFixType": "NoFixNeeded", "vId": "TRBV28*01"}	2
1299	TRA	CAASYLRISGTYKYIF	TRAV29/DV5*01	TRAJ40*01	HomoSapiens	HLA-A*02:01	B2M	MHCI	GDAALALLL	Nucleocapsid	SARS-CoV-2	PMID:34793243	{"identification": "tetramer-sort", "frequency": "", "singlecell": "yes", "sequencing": "amplicon-seq", "verification": ""}	{"study.id": "", "cell.subset": "CD8+", "subject.cohort": "", "subject.id": "", "replica.id": "", "clone.id": "", "epitope.id": "", "tissue": "PBMC", "donor.MHC": "", "donor.MHC.method": "", "structure.id": "", "samples.found": 1, "studies.found": 1}	{"cdr3": "CAASYLRISGTYKYIF", "cdr3_old": "CAASYLRISGTYKYIF", "fixNeeded": false, "good": true, "jCanonical": true, "jFixType": "NoFixNeeded", "jId": "TRAJ40*01", "jStart": 8, "vCanonical": true, "vEnd": 4, "vFixType": "NoFixNeeded", "vId": "TRAV29/DV5*01"}	2
1299	TRB	CASSVDRGAYNEQFF	TRBV7-2*01	TRBJ2-1*01	HomoSapiens	HLA-A*02:01	B2M	MHCI	GDAALALLL	Nucleocapsid	SARS-CoV-2	PMID:34793243	{"identification": "tetramer-sort", "frequency": "", "singlecell": "yes", "sequencing": "amplicon-seq", "verification": ""}	{"study.id": "", "cell.subset": "CD8+", "subject.cohort": "", "subject.id": "", "replica.id": "", "clone.id": "", "epitope.id": "", "tissue": "PBMC", "donor.MHC": "", "donor.MHC.method": "", "structure.id": "", "samples.found": 1, "studies.found": 1}	{"cdr3": "CASSVDRGAYNEQFF", "cdr3_old": "CASSVDRGAYNEQFF", "fixNeeded": false, "good": true, "jCanonical": true, "jFixType": "NoFixNeeded", "jId": "TRBJ2-1*01", "jStart": 9, "vCanonical": true, "vEnd": 4, "vFixType": "NoFixNeeded", "vId": "TRBV7-2*01"}	2
1300	TRA	CAHGDARLMF	TRAV38-2/DV8*01	TRAJ31*01	HomoSapiens	HLA-A*02:01	B2M	MHCI	ALALLLLDR	Nucleocapsid	SARS-CoV-2	PMID:34793243	{"identification": "tetramer-sort", "frequency": "", "singlecell": "yes", "sequencing": "amplicon-seq", "verification": ""}	{"study.id": "", "cell.subset": "CD8+", "subject.cohort": "", "subject.id": "", "replica.id": "", "clone.id": "", "epitope.id": "", "tissue": "PBMC", "donor.MHC": "", "donor.MHC.method": "", "structure.id": "", "samples.found": 1, "studies.found": 1}	{"cdr3": "CAHGDARLMF", "cdr3_old": "CAHGDARLMF", "fixNeeded": false, "good": true, "jCanonical": true, "jFixType": "NoFixNeeded", "jId": "TRAJ31*01", "jStart": 5, "vCanonical": true, "vEnd": 2, "vFixType": "NoFixNeeded", "vId": "TRAV38-2/DV8*01"}	2
1300	TRB	CASSSETGWGTEAFF	TRBV5-1*01	TRBJ1-1*01	HomoSapiens	HLA-A*02:01	B2M	MHCI	ALALLLLDR	Nucleocapsid	SARS-CoV-2	PMID:34793243	{"identification": "tetramer-sort", "frequency": "", "singlecell": "yes", "sequencing": "amplicon-seq", "verification": ""}	{"study.id": "", "cell.subset": "CD8+", "subject.cohort": "", "subject.id": "", "replica.id": "", "clone.id": "", "epitope.id": "", "tissue": "PBMC", "donor.MHC": "", "donor.MHC.method": "", "structure.id": "", "samples.found": 1, "studies.found": 1}	{"cdr3": "CASSSETGWGTEAFF", "cdr3_old": "CASSSETGWGTEAFF", "fixNeeded": false, "good": true, "jCanonical": true, "jFixType": "NoFixNeeded", "jId": "TRBJ1-1*01", "jStart": 10, "vCanonical": true, "vEnd": 4, "vFixType": "NoFixNeeded", "vId": "TRBV5-1*01"}	2
1301	TRA	CALSEALDSSYKLIF	TRAV19*01	TRAJ12*01	HomoSapiens	HLA-A*02:01	B2M	MHCI	LLNKHIDAY	Nucleocapsid	SARS-CoV-2	PMID:34793243	{"identification": "tetramer-sort", "frequency": "", "singlecell": "yes", "sequencing": "amplicon-seq", "verification": ""}	{"study.id": "", "cell.subset": "CD8+", "subject.cohort": "", "subject.id": "", "replica.id": "", "clone.id": "", "epitope.id": "", "tissue": "PBMC", "donor.MHC": "", "donor.MHC.method": "", "structure.id": "", "samples.found": 1, "studies.found": 1}	{"cdr3": "CALSEALDSSYKLIF", "cdr3_old": "CALSEALDSSYKLIF", "fixNeeded": false, "good": true, "jCanonical": true, "jFixType": "NoFixNeeded", "jId": "TRAJ12*01", "jStart": 7, "vCanonical": true, "vEnd": 5, "vFixType": "NoFixNeeded", "vId": "TRAV19*01"}	2
1301	TRB	CASRSAGTGYSHAFSGNTIYF	TRBV7-8*01	TRBJ1-3*01	HomoSapiens	HLA-A*02:01	B2M	MHCI	LLNKHIDAY	Nucleocapsid	SARS-CoV-2	PMID:34793243	{"identification": "tetramer-sort", "frequency": "", "singlecell": "yes", "sequencing": "amplicon-seq", "verification": ""}	{"study.id": "", "cell.subset": "CD8+", "subject.cohort": "", "subject.id": "", "replica.id": "", "clone.id": "", "epitope.id": "", "tissue": "PBMC", "donor.MHC": "", "donor.MHC.method": "", "structure.id": "", "samples.found": 1, "studies.found": 1}	{"cdr3": "CASRSAGTGYSHAFSGNTIYF", "cdr3_old": "CASRSAGTGYSHAFSGNTIYF", "fixNeeded": false, "good": true, "jCanonical": true, "jFixType": "NoFixNeeded", "jId": "TRBJ1-3*01", "jStart": 14, "vCanonical": true, "vEnd": 3, "vFixType": "NoFixNeeded", "vId": "TRBV7-8*01"}	0
1302	TRA	CASRRASGSRLTF	TRAV21*01	TRAJ58	HomoSapiens	HLA-A*02:01	B2M	MHCI	DNVILLNKH	Nucleocapsid	SARS-CoV-2	PMID:34793243	{"identification": "tetramer-sort", "frequency": "", "singlecell": "yes", "sequencing": "amplicon-seq", "verification": ""}	{"study.id": "", "cell.subset": "CD8+", "subject.cohort": "", "subject.id": "", "replica.id": "", "clone.id": "", "epitope.id": "", "tissue": "PBMC", "donor.MHC": "", "donor.MHC.method": "", "structure.id": "", "samples.found": 1, "studies.found": 1}	{"cdr3": "CASRRASGSRLTF", "cdr3_old": "CASRRASGSRLTF", "fixNeeded": false, "good": false, "jCanonical": true, "jFixType": "FailedBadSegment", "jId": "TRAJ58", "jStart": -1, "vCanonical": true, "vEnd": 2, "vFixType": "NoFixNeeded", "vId": "TRAV21*01"}	0
1302	TRB	CSATPGLAGGEQYF	TRBV20-1*01	TRBJ2-7*01	HomoSapiens	HLA-A*02:01	B2M	MHCI	DNVILLNKH	Nucleocapsid	SARS-CoV-2	PMID:34793243	{"identification": "tetramer-sort", "frequency": "", "singlecell": "yes", "sequencing": "amplicon-seq", "verification": ""}	{"study.id": "", "cell.subset": "CD8+", "subject.cohort": "", "subject.id": "", "replica.id": "", "clone.id": "", "epitope.id": "", "tissue": "PBMC", "donor.MHC": "", "donor.MHC.method": "", "structure.id": "", "samples.found": 1, "studies.found": 1}	{"cdr3": "CSATPGLAGGEQYF", "cdr3_old": "CSATPGLAGGEQYF", "fixNeeded": false, "good": true, "jCanonical": true, "jFixType": "NoFixNeeded", "jId": "TRBJ2-7*01", "jStart": 10, "vCanonical": true, "vEnd": 3, "vFixType": "NoFixNeeded", "vId": "TRBV20-1*01"}	2
0	TRB	CASSGKGLGNQPQHF	TRBV6-2*01	TRBJ1-5*01	HomoSapiens	HLA-A*02:01	B2M	MHCI	TGAIKLDDK	Nucleocapsid	SARS-CoV-2	PMID:34793243	{"identification": "tetramer-sort", "frequency": "", "singlecell": "yes", "sequencing": "amplicon-seq", "verification": ""}	{"study.id": "", "cell.subset": "CD8+", "subject.cohort": "", "subject.id": "", "replica.id": "", "clone.id": "", "epitope.id": "", "tissue": "PBMC", "donor.MHC": "", "donor.MHC.method": "", "structure.id": "", "samples.found": 1, "studies.found": 1}	{"cdr3": "CASSGKGLGNQPQHF", "cdr3_old": "CASSGKGLGNQPQHF", "fixNeeded": false, "good": true, "jCanonical": true, "jFixType": "NoFixNeeded", "jId": "TRBJ1-5*01", "jStart": 9, "vCanonical": true, "vEnd": 4, "vFixType": "NoFixNeeded", "vId": "TRBV6-2*01"}	2
0	TRB	CASSGTGTTDTQYF	TRBV14*01	TRBJ2-3*01	HomoSapiens	HLA-A*02:01	B2M	MHCI	HGAIKLDDK	Nucleocapsid	SARS-CoV-2	PMID:34793243	{"identification": "tetramer-sort", "frequency": "", "singlecell": "yes", "sequencing": "amplicon-seq", "verification": ""}	{"study.id": "", "cell.subset": "CD8+", "subject.cohort": "", "subject.id": "", "replica.id": "", "clone.id": "", "epitope.id": "", "tissue": "PBMC", "donor.MHC": "", "donor.MHC.method": "", "structure.id": "", "samples.found": 1, "studies.found": 1}	{"cdr3": "CASSGTGTTDTQYF", "cdr3_old": "CASSGTGTTDTQYF", "fixNeeded": false, "good": true, "jCanonical": true, "jFixType": "NoFixNeeded", "jId": "TRBJ2-3*01", "jStart": 8, "vCanonical": true, "vEnd": 4, "vFixType": "NoFixNeeded", "vId": "TRBV14*01"}	3
0	TRB	CASSHQPVSPTDTQYF	TRBV14*01	TRBJ2-3*01	HomoSapiens	HLA-A*02:01	B2M	MHCI	LLNKHIDAY	Nucleocapsid	SARS-CoV-2	PMID:34793243	{"identification": "tetramer-sort", "frequency": "", "singlecell": "yes", "sequencing": "amplicon-seq", "verification": ""}	{"study.id": "", "cell.subset": "CD8+", "subject.cohort": "", "subject.id": "", "replica.id": "", "clone.id": "", "epitope.id": "", "tissue": "PBMC", "donor.MHC": "", "donor.MHC.method": "", "structure.id": "", "samples.found": 1, "studies.found": 1}	{"cdr3": "CASSHQPVSPTDTQYF", "cdr3_old": "CASSHQPVSPTDTQYF", "fixNeeded": false, "good": true, "jCanonical": true, "jFixType": "NoFixNeeded", "jId": "TRBJ2-3*01", "jStart": 10, "vCanonical": true, "vEnd": 4, "vFixType": "NoFixNeeded", "vId": "TRBV14*01"}	2
0	TRB	CASSSRVEYTEAFF	TRBV27*01	TRBJ1-1*01	HomoSapiens	HLA-A*02:01	B2M	MHCI	LLNKHIDAY	Nucleocapsid	SARS-CoV-2	PMID:34793243	{"identification": "tetramer-sort", "frequency": "", "singlecell": "yes", "sequencing": "amplicon-seq", "verification": ""}	{"study.id": "", "cell.subset": "CD8+", "subject.cohort": "", "subject.id": "", "replica.id": "", "clone.id": "", "epitope.id": "", "tissue": "PBMC", "donor.MHC": "", "donor.MHC.method": "", "structure.id": "", "samples.found": 1, "studies.found": 1}	{"cdr3": "CASSSRVEYTEAFF", "cdr3_old": "CASSSRVEYTEAFF", "fixNeeded": false, "good": true, "jCanonical": true, "jFixType": "NoFixNeeded", "jId": "TRBJ1-1*01", "jStart": 9, "vCanonical": true, "vEnd": 4, "vFixType": "NoFixNeeded", "vId": "TRBV27*01"}	2
1303	TRA	CAASSSGNTPLVF	TRAV29/DV5*01	TRAJ29*01	HomoSapiens	HLA-A*02:01	B2M	MHCI	AIKLDDKDP	Nucleocapsid	SARS-CoV-2	PMID:34793243	{"identification": "tetramer-sort", "frequency": "", "singlecell": "yes", "sequencing": "amplicon-seq", "verification": ""}	{"study.id": "", "cell.subset": "CD8+", "subject.cohort": "", "subject.id": "", "replica.id": "", "clone.id": "", "epitope.id": "", "tissue": "PBMC", "donor.MHC": "", "donor.MHC.method": "", "structure.id": "", "samples.found": 1, "studies.found": 1}	{"cdr3": "CAASSSGNTPLVF", "cdr3_old": "CAASSSGNTPLVF", "fixNeeded": false, "good": true, "jCanonical": true, "jFixType": "NoFixNeeded", "jId": "TRAJ29*01", "jStart": 5, "vCanonical": true, "vEnd": 4, "vFixType": "NoFixNeeded", "vId": "TRAV29/DV5*01"}	3
1303	TRB	CAWSWTDYEQYF	TRBV30*01	TRBJ2-7*01	HomoSapiens	HLA-A*02:01	B2M	MHCI	AIKLDDKDP	Nucleocapsid	SARS-CoV-2	PMID:34793243	{"identification": "tetramer-sort", "frequency": "", "singlecell": "yes", "sequencing": "amplicon-seq", "verification": ""}	{"study.id": "", "cell.subset": "CD8+", "subject.cohort": "", "subject.id": "", "replica.id": "", "clone.id": "", "epitope.id": "", "tissue": "PBMC", "donor.MHC": "", "donor.MHC.method": "", "structure.id": "", "samples.found": 1, "studies.found": 1}	{"cdr3": "CAWSWTDYEQYF", "cdr3_old": "CAWSWTDYEQYF", "fixNeeded": false, "good": true, "jCanonical": true, "jFixType": "NoFixNeeded", "jId": "TRBJ2-7*01", "jStart": 7, "vCanonical": true, "vEnd": 4, "vFixType": "NoFixNeeded", "vId": "TRBV30*01"}	2
1304	TRA	CAGTSGTYKYIF	TRAV25*01	TRAJ40*01	HomoSapiens	HLA-A*02:01	B2M	MHCI	DQVILLNKH	Nucleocapsid	SARS-CoV-2	PMID:34793243	{"identification": "tetramer-sort", "frequency": "", "singlecell": "yes", "sequencing": "amplicon-seq", "verification": ""}	{"study.id": "", "cell.subset": "CD8+", "subject.cohort": "", "subject.id": "", "replica.id": "", "clone.id": "", "epitope.id": "", "tissue": "PBMC", "donor.MHC": "", "donor.MHC.method": "", "structure.id": "", "samples.found": 1, "studies.found": 1}	{"cdr3": "CAGTSGTYKYIF", "cdr3_old": "CAGTSGTYKYIF", "fixNeeded": false, "good": true, "jCanonical": true, "jFixType": "NoFixNeeded", "jId": "TRAJ40*01", "jStart": 3, "vCanonical": true, "vEnd": 3, "vFixType": "NoFixNeeded", "vId": "TRAV25*01"}	3
1304	TRB	CATRERQGWVEAFF	TRBV6-1*01	TRBJ1-1*01	HomoSapiens	HLA-A*02:01	B2M	MHCI	DQVILLNKH	Nucleocapsid	SARS-CoV-2	PMID:34793243	{"identification": "tetramer-sort", "frequency": "", "singlecell": "yes", "sequencing": "amplicon-seq", "verification": ""}	{"study.id": "", "cell.subset": "CD8+", "subject.cohort": "", "subject.id": "", "replica.id": "", "clone.id": "", "epitope.id": "", "tissue": "PBMC", "donor.MHC": "", "donor.MHC.method": "", "structure.id": "", "samples.found": 1, "studies.found": 1}	{"cdr3": "CATRERQGWVEAFF", "cdr3_old": "CATRERQGWVEAFF", "fixNeeded": false, "good": true, "jCanonical": true, "jFixType": "NoFixNeeded", "jId": "TRBJ1-1*01", "jStart": 10, "vCanonical": true, "vEnd": 2, "vFixType": "NoFixNeeded", "vId": "TRBV6-1*01"}	2
1305	TRA	CALSDLGMNRDDKIIF	TRAV9-2*01	TRAJ30*01	HomoSapiens	HLA-A*02:01	B2M	MHCI	ALALLLLDR	Nucleocapsid	SARS-CoV-2	PMID:34793243	{"identification": "tetramer-sort", "frequency": "", "singlecell": "yes", "sequencing": "amplicon-seq", "verification": ""}	{"study.id": "", "cell.subset": "CD8+", "subject.cohort": "", "subject.id": "", "replica.id": "", "clone.id": "", "epitope.id": "", "tissue": "PBMC", "donor.MHC": "", "donor.MHC.method": "", "structure.id": "", "samples.found": 1, "studies.found": 1}	{"cdr3": "CALSDLGMNRDDKIIF", "cdr3_old": "CALSDLGMNRDDKIIF", "fixNeeded": false, "good": true, "jCanonical": true, "jFixType": "NoFixNeeded", "jId": "TRAJ30*01", "jStart": 8, "vCanonical": true, "vEnd": 4, "vFixType": "NoFixNeeded", "vId": "TRAV9-2*01"}	2
1305	TRB	CASSVGARNEQYF	TRBV9*01	TRBJ2-7*01	HomoSapiens	HLA-A*02:01	B2M	MHCI	ALALLLLDR	Nucleocapsid	SARS-CoV-2	PMID:34793243	{"identification": "tetramer-sort", "frequency": "", "singlecell": "yes", "sequencing": "amplicon-seq", "verification": ""}	{"study.id": "", "cell.subset": "CD8+", "subject.cohort": "", "subject.id": "", "replica.id": "", "clone.id": "", "epitope.id": "", "tissue": "PBMC", "donor.MHC": "", "donor.MHC.method": "", "structure.id": "", "samples.found": 1, "studies.found": 1}	{"cdr3": "CASSVGARNEQYF", "cdr3_old": "CASSVGARNEQYF", "fixNeeded": false, "good": true, "jCanonical": true, "jFixType": "NoFixNeeded", "jId": "TRBJ2-7*01", "jStart": 9, "vCanonical": true, "vEnd": 5, "vFixType": "NoFixNeeded", "vId": "TRBV9*01"}	2
1306	TRA	CAVATGAPTKYNFNKFYF	TRAV2*01	TRAJ21*01	HomoSapiens	HLA-A*02:01	B2M	MHCI	GGETALALL	Nucleocapsid	SARS-CoV-2	PMID:34793243	{"identification": "tetramer-sort", "frequency": "", "singlecell": "yes", "sequencing": "amplicon-seq", "verification": ""}	{"study.id": "", "cell.subset": "CD8+", "subject.cohort": "", "subject.id": "", "replica.id": "", "clone.id": "", "epitope.id": "", "tissue": "PBMC", "donor.MHC": "", "donor.MHC.method": "", "structure.id": "", "samples.found": 1, "studies.found": 1}	{"cdr3": "CAVATGAPTKYNFNKFYF", "cdr3_old": "CAVATGAPTKYNFNKFYF", "fixNeeded": false, "good": true, "jCanonical": true, "jFixType": "NoFixNeeded", "jId": "TRAJ21*01", "jStart": 10, "vCanonical": true, "vEnd": 3, "vFixType": "NoFixNeeded", "vId": "TRAV2*01"}	1
1306	TRB	CASSIQLAGGPYEQFF	TRBV19*01	TRBJ2-1*01	HomoSapiens	HLA-A*02:01	B2M	MHCI	GGETALALL	Nucleocapsid	SARS-CoV-2	PMID:34793243	{"identification": "tetramer-sort", "frequency": "", "singlecell": "yes", "sequencing": "amplicon-seq", "verification": ""}	{"study.id": "", "cell.subset": "CD8+", "subject.cohort": "", "subject.id": "", "replica.id": "", "clone.id": "", "epitope.id": "", "tissue": "PBMC", "donor.MHC": "", "donor.MHC.method": "", "structure.id": "", "samples.found": 1, "studies.found": 1}	{"cdr3": "CASSIQLAGGPYEQFF", "cdr3_old": "CASSIQLAGGPYEQFF", "fixNeeded": false, "good": true, "jCanonical": true, "jFixType": "NoFixNeeded", "jId": "TRBJ2-1*01", "jStart": 12, "vCanonical": true, "vEnd": 5, "vFixType": "NoFixNeeded", "vId": "TRBV19*01"}	2
1307	TRA	CAVFGGATNKLIF	TRAV41*01	TRAJ32*01	HomoSapiens	HLA-A*02:01	B2M	MHCI	TALALLLLD	Nucleocapsid	SARS-CoV-2	PMID:34793243	{"identification": "tetramer-sort", "frequency": "", "singlecell": "yes", "sequencing": "amplicon-seq", "verification": ""}	{"study.id": "", "cell.subset": "CD8+", "subject.cohort": "", "subject.id": "", "replica.id": "", "clone.id": "", "epitope.id": "", "tissue": "PBMC", "donor.MHC": "", "donor.MHC.method": "", "structure.id": "", "samples.found": 1, "studies.found": 1}	{"cdr3": "CAVFGGATNKLIF", "cdr3_old": "CAVFGGATNKLIF", "fixNeeded": false, "good": true, "jCanonical": true, "jFixType": "NoFixNeeded", "jId": "TRAJ32*01", "jStart": 4, "vCanonical": true, "vEnd": 3, "vFixType": "NoFixNeeded", "vId": "TRAV41*01"}	2
1307	TRB	CASSFGRNYGYTF	TRBV27*01	TRBJ1-2*01	HomoSapiens	HLA-A*02:01	B2M	MHCI	TALALLLLD	Nucleocapsid	SARS-CoV-2	PMID:34793243	{"identification": "tetramer-sort", "frequency": "", "singlecell": "yes", "sequencing": "amplicon-seq", "verification": ""}	{"study.id": "", "cell.subset": "CD8+", "subject.cohort": "", "subject.id": "", "replica.id": "", "clone.id": "", "epitope.id": "", "tissue": "PBMC", "donor.MHC": "", "donor.MHC.method": "", "structure.id": "", "samples.found": 1, "studies.found": 1}	{"cdr3": "CASSFGRNYGYTF", "cdr3_old": "CASSFGRNYGYTF", "fixNeeded": false, "good": true, "jCanonical": true, "jFixType": "NoFixNeeded", "jId": "TRBJ1-2*01", "jStart": 7, "vCanonical": true, "vEnd": 4, "vFixType": "NoFixNeeded", "vId": "TRBV27*01"}	3
1308	TRA	CAVRADGDYKLSF	TRAV1-2*01	TRAJ20*01	HomoSapiens	HLA-A*02:01	B2M	MHCI	LNKHIDAYK	Nucleocapsid	SARS-CoV-2	PMID:34793243	{"identification": "tetramer-sort", "frequency": "", "singlecell": "yes", "sequencing": "amplicon-seq", "verification": ""}	{"study.id": "", "cell.subset": "CD8+", "subject.cohort": "", "subject.id": "", "replica.id": "", "clone.id": "", "epitope.id": "", "tissue": "PBMC", "donor.MHC": "", "donor.MHC.method": "", "structure.id": "", "samples.found": 1, "studies.found": 1}	{"cdr3": "CAVRADGDYKLSF", "cdr3_old": "CAVRADGDYKLSF", "fixNeeded": false, "good": true, "jCanonical": true, "jFixType": "NoFixNeeded", "jId": "TRAJ20*01", "jStart": 7, "vCanonical": true, "vEnd": 4, "vFixType": "NoFixNeeded", "vId": "TRAV1-2*01"}	2
1308	TRB	CASSPGDPSTDTQYF	TRBV5-1*01	TRBJ2-3*01	HomoSapiens	HLA-A*02:01	B2M	MHCI	LNKHIDAYK	Nucleocapsid	SARS-CoV-2	PMID:34793243	{"identification": "tetramer-sort", "frequency": "", "singlecell": "yes", "sequencing": "amplicon-seq", "verification": ""}	{"study.id": "", "cell.subset": "CD8+", "subject.cohort": "", "subject.id": "", "replica.id": "", "clone.id": "", "epitope.id": "", "tissue": "PBMC", "donor.MHC": "", "donor.MHC.method": "", "structure.id": "", "samples.found": 1, "studies.found": 1}	{"cdr3": "CASSPGDPSTDTQYF", "cdr3_old": "CASSPGDPSTDTQYF", "fixNeeded": false, "good": true, "jCanonical": true, "jFixType": "NoFixNeeded", "jId": "TRBJ2-3*01", "jStart": 8, "vCanonical": true, "vEnd": 4, "vFixType": "NoFixNeeded", "vId": "TRBV5-1*01"}	2
1309	TRA	CVVNVEAGTALIF	TRAV12-1*01	TRAJ15*01	HomoSapiens	HLA-A*02:01	B2M	MHCI	NVILLNKHI	Nucleocapsid	SARS-CoV-2	PMID:34793243	{"identification": "tetramer-sort", "frequency": "", "singlecell": "yes", "sequencing": "amplicon-seq", "verification": ""}	{"study.id": "", "cell.subset": "CD8+", "subject.cohort": "", "subject.id": "", "replica.id": "", "clone.id": "", "epitope.id": "", "tissue": "PBMC", "donor.MHC": "", "donor.MHC.method": "", "structure.id": "", "samples.found": 1, "studies.found": 1}	{"cdr3": "CVVNVEAGTALIF", "cdr3_old": "CVVNVEAGTALIF", "fixNeeded": false, "good": true, "jCanonical": true, "jFixType": "NoFixNeeded", "jId": "TRAJ15*01", "jStart": 6, "vCanonical": true, "vEnd": 4, "vFixType": "NoFixNeeded", "vId": "TRAV12-1*01"}	2
1309	TRB	CSADRLLAGGSTGELFF	TRBV20-1*01	TRBJ2-2*01	HomoSapiens	HLA-A*02:01	B2M	MHCI	NVILLNKHI	Nucleocapsid	SARS-CoV-2	PMID:34793243	{"identification": "tetramer-sort", "frequency": "", "singlecell": "yes", "sequencing": "amplicon-seq", "verification": ""}	{"study.id": "", "cell.subset": "CD8+", "subject.cohort": "", "subject.id": "", "replica.id": "", "clone.id": "", "epitope.id": "", "tissue": "PBMC", "donor.MHC": "", "donor.MHC.method": "", "structure.id": "", "samples.found": 1, "studies.found": 1}	{"cdr3": "CSADRLLAGGSTGELFF", "cdr3_old": "CSADRLLAGGSTGELFF", "fixNeeded": false, "good": true, "jCanonical": true, "jFixType": "NoFixNeeded", "jId": "TRBJ2-2*01", "jStart": 11, "vCanonical": true, "vEnd": 3, "vFixType": "NoFixNeeded", "vId": "TRBV20-1*01"}	1
0	TRB	CASSLNPVAGQNNEQFF	TRBV7-2*01	TRBJ2-1*01	HomoSapiens	HLA-A*02:01	B2M	MHCI	ALALLLLDR	Nucleocapsid	SARS-CoV-2	PMID:34793243	{"identification": "tetramer-sort", "frequency": "", "singlecell": "yes", "sequencing": "amplicon-seq", "verification": ""}	{"study.id": "", "cell.subset": "CD8+", "subject.cohort": "", "subject.id": "", "replica.id": "", "clone.id": "", "epitope.id": "", "tissue": "PBMC", "donor.MHC": "", "donor.MHC.method": "", "structure.id": "", "samples.found": 1, "studies.found": 1}	{"cdr3": "CASSLNPVAGQNNEQFF", "cdr3_old": "CASSLNPVAGQNNEQFF", "fixNeeded": false, "good": true, "jCanonical": true, "jFixType": "NoFixNeeded", "jId": "TRBJ2-1*01", "jStart": 12, "vCanonical": true, "vEnd": 5, "vFixType": "NoFixNeeded", "vId": "TRBV7-2*01"}	2
1310	TRA	CAYRGNRDDKIIF	TRAV38-2/DV8*01	TRAJ30*01	HomoSapiens	HLA-A*02:01	B2M	MHCI	QVILLNKHI	Nucleocapsid	SARS-CoV-2	PMID:34793243	{"identification": "tetramer-sort", "frequency": "", "singlecell": "yes", "sequencing": "amplicon-seq", "verification": ""}	{"study.id": "", "cell.subset": "CD8+", "subject.cohort": "", "subject.id": "", "replica.id": "", "clone.id": "", "epitope.id": "", "tissue": "PBMC", "donor.MHC": "", "donor.MHC.method": "", "structure.id": "", "samples.found": 1, "studies.found": 1}	{"cdr3": "CAYRGNRDDKIIF", "cdr3_old": "CAYRGNRDDKIIF", "fixNeeded": false, "good": true, "jCanonical": true, "jFixType": "NoFixNeeded", "jId": "TRAJ30*01", "jStart": 5, "vCanonical": true, "vEnd": 4, "vFixType": "NoFixNeeded", "vId": "TRAV38-2/DV8*01"}	2
1310	TRB	CASSLFPGQDRGRDQPQHF	TRBV28*01	TRBJ1-5*01	HomoSapiens	HLA-A*02:01	B2M	MHCI	QVILLNKHI	Nucleocapsid	SARS-CoV-2	PMID:34793243	{"identification": "tetramer-sort", "frequency": "", "singlecell": "yes", "sequencing": "amplicon-seq", "verification": ""}	{"study.id": "", "cell.subset": "CD8+", "subject.cohort": "", "subject.id": "", "replica.id": "", "clone.id": "", "epitope.id": "", "tissue": "PBMC", "donor.MHC": "", "donor.MHC.method": "", "structure.id": "", "samples.found": 1, "studies.found": 1}	{"cdr3": "CASSLFPGQDRGRDQPQHF", "cdr3_old": "CASSLFPGQDRGRDQPQHF", "fixNeeded": false, "good": true, "jCanonical": true, "jFixType": "NoFixNeeded", "jId": "TRBJ1-5*01", "jStart": 14, "vCanonical": true, "vEnd": 5, "vFixType": "NoFixNeeded", "vId": "TRBV28*01"}	1
1311	TRA	CLVGGVRNQGGKLIF	TRAV4*01	TRAJ23*01	HomoSapiens	HLA-A*02:01	B2M	MHCI	DQVILLNKH	Nucleocapsid	SARS-CoV-2	PMID:34793243	{"identification": "tetramer-sort", "frequency": "", "singlecell": "yes", "sequencing": "amplicon-seq", "verification": ""}	{"study.id": "", "cell.subset": "CD8+", "subject.cohort": "", "subject.id": "", "replica.id": "", "clone.id": "", "epitope.id": "", "tissue": "PBMC", "donor.MHC": "", "donor.MHC.method": "", "structure.id": "", "samples.found": 1, "studies.found": 1}	{"cdr3": "CLVGGVRNQGGKLIF", "cdr3_old": "CLVGGVRNQGGKLIF", "fixNeeded": false, "good": true, "jCanonical": true, "jFixType": "NoFixNeeded", "jId": "TRAJ23*01", "jStart": 7, "vCanonical": true, "vEnd": 4, "vFixType": "NoFixNeeded", "vId": "TRAV4*01"}	2
1311	TRB	CASSQVTGSSYNEQFF	TRBV4-2*01	TRBJ2-1*01	HomoSapiens	HLA-A*02:01	B2M	MHCI	DQVILLNKH	Nucleocapsid	SARS-CoV-2	PMID:34793243	{"identification": "tetramer-sort", "frequency": "", "singlecell": "yes", "sequencing": "amplicon-seq", "verification": ""}	{"study.id": "", "cell.subset": "CD8+", "subject.cohort": "", "subject.id": "", "replica.id": "", "clone.id": "", "epitope.id": "", "tissue": "PBMC", "donor.MHC": "", "donor.MHC.method": "", "structure.id": "", "samples.found": 1, "studies.found": 1}	{"cdr3": "CASSQVTGSSYNEQFF", "cdr3_old": "CASSQVTGSSYNEQFF", "fixNeeded": false, "good": true, "jCanonical": true, "jFixType": "NoFixNeeded", "jId": "TRBJ2-1*01", "jStart": 9, "vCanonical": true, "vEnd": 5, "vFixType": "NoFixNeeded", "vId": "TRBV4-2*01"}	2
1312	TRB	CASSPTANEKLFF	TRBV19*01	TRBJ1-4*01	HomoSapiens	HLA-A*02:01	B2M	MHCI	KDPQFKDNV	Nucleocapsid	SARS-CoV-2	PMID:34793243	{"identification": "tetramer-sort", "frequency": "", "singlecell": "yes", "sequencing": "amplicon-seq", "verification": ""}	{"study.id": "", "cell.subset": "CD8+", "subject.cohort": "", "subject.id": "", "replica.id": "", "clone.id": "", "epitope.id": "", "tissue": "PBMC", "donor.MHC": "", "donor.MHC.method": "", "structure.id": "", "samples.found": 1, "studies.found": 1}	{"cdr3": "CASSPTANEKLFF", "cdr3_old": "CASSPTANEKLFF", "fixNeeded": false, "good": true, "jCanonical": true, "jFixType": "NoFixNeeded", "jId": "TRBJ1-4*01", "jStart": 7, "vCanonical": true, "vEnd": 4, "vFixType": "NoFixNeeded", "vId": "TRBV19*01"}	3
0	TRB	CASGLLAPFFTDTQYF	TRBV12-5*01	TRBJ2-3*01	HomoSapiens	HLA-A*02:01	B2M	MHCI	TALALLLLD	Nucleocapsid	SARS-CoV-2	PMID:34793243	{"identification": "tetramer-sort", "frequency": "", "singlecell": "yes", "sequencing": "amplicon-seq", "verification": ""}	{"study.id": "", "cell.subset": "CD8+", "subject.cohort": "", "subject.id": "", "replica.id": "", "clone.id": "", "epitope.id": "", "tissue": "PBMC", "donor.MHC": "", "donor.MHC.method": "", "structure.id": "", "samples.found": 1, "studies.found": 1}	{"cdr3": "CASGLLAPFFTDTQYF", "cdr3_old": "CASGLLAPFFTDTQYF", "fixNeeded": false, "good": true, "jCanonical": true, "jFixType": "NoFixNeeded", "jId": "TRBJ2-3*01", "jStart": 10, "vCanonical": true, "vEnd": 5, "vFixType": "NoFixNeeded", "vId": "TRBV12-5*01"}	2
0	TRB	CASTLGATGELFF	TRBV19*01	TRBJ2-2*01	HomoSapiens	HLA-A*02:01	B2M	MHCI	LLNKHIDAY	Nucleocapsid	SARS-CoV-2	PMID:34793243	{"identification": "tetramer-sort", "frequency": "", "singlecell": "yes", "sequencing": "amplicon-seq", "verification": ""}	{"study.id": "", "cell.subset": "CD8+", "subject.cohort": "", "subject.id": "", "replica.id": "", "clone.id": "", "epitope.id": "", "tissue": "PBMC", "donor.MHC": "", "donor.MHC.method": "", "structure.id": "", "samples.found": 1, "studies.found": 1}	{"cdr3": "CASTLGATGELFF", "cdr3_old": "CASTLGATGELFF", "fixNeeded": false, "good": true, "jCanonical": true, "jFixType": "NoFixNeeded", "jId": "TRBJ2-2*01", "jStart": 7, "vCanonical": true, "vEnd": 3, "vFixType": "NoFixNeeded", "vId": "TRBV19*01"}	2
0	TRB	CAWYKSSGNTIYF	TRBV30*01	TRBJ1-3*01	HomoSapiens	HLA-A*02:01	B2M	MHCI	GGETALALL	Nucleocapsid	SARS-CoV-2	PMID:34793243	{"identification": "tetramer-sort", "frequency": "", "singlecell": "yes", "sequencing": "amplicon-seq", "verification": ""}	{"study.id": "", "cell.subset": "CD8+", "subject.cohort": "", "subject.id": "", "replica.id": "", "clone.id": "", "epitope.id": "", "tissue": "PBMC", "donor.MHC": "", "donor.MHC.method": "", "structure.id": "", "samples.found": 1, "studies.found": 1}	{"cdr3": "CAWYKSSGNTIYF", "cdr3_old": "CAWYKSSGNTIYF", "fixNeeded": false, "good": true, "jCanonical": true, "jFixType": "NoFixNeeded", "jId": "TRBJ1-3*01", "jStart": 6, "vCanonical": true, "vEnd": 3, "vFixType": "NoFixNeeded", "vId": "TRBV30*01"}	2
1313	TRA	CAGARGGSQGNLIF	TRAV27*01	TRAJ42*01	HomoSapiens	HLA-A*02:01	B2M	MHCI	LDDKDPQFK	Nucleocapsid	SARS-CoV-2	PMID:34793243	{"identification": "tetramer-sort", "frequency": "", "singlecell": "yes", "sequencing": "amplicon-seq", "verification": ""}	{"study.id": "", "cell.subset": "CD8+", "subject.cohort": "", "subject.id": "", "replica.id": "", "clone.id": "", "epitope.id": "", "tissue": "PBMC", "donor.MHC": "", "donor.MHC.method": "", "structure.id": "", "samples.found": 1, "studies.found": 1}	{"cdr3": "CAGARGGSQGNLIF", "cdr3_old": "CAGARGGSQGNLIF", "fixNeeded": false, "good": true, "jCanonical": true, "jFixType": "NoFixNeeded", "jId": "TRAJ42*01", "jStart": 5, "vCanonical": true, "vEnd": 3, "vFixType": "NoFixNeeded", "vId": "TRAV27*01"}	3
1313	TRB	CASSFAGLNYGYTF	TRBV27*01	TRBJ1-2*01	HomoSapiens	HLA-A*02:01	B2M	MHCI	LDDKDPQFK	Nucleocapsid	SARS-CoV-2	PMID:34793243	{"identification": "tetramer-sort", "frequency": "", "singlecell": "yes", "sequencing": "amplicon-seq", "verification": ""}	{"study.id": "", "cell.subset": "CD8+", "subject.cohort": "", "subject.id": "", "replica.id": "", "clone.id": "", "epitope.id": "", "tissue": "PBMC", "donor.MHC": "", "donor.MHC.method": "", "structure.id": "", "samples.found": 1, "studies.found": 1}	{"cdr3": "CASSFAGLNYGYTF", "cdr3_old": "CASSFAGLNYGYTF", "fixNeeded": false, "good": true, "jCanonical": true, "jFixType": "NoFixNeeded", "jId": "TRBJ1-2*01", "jStart": 8, "vCanonical": true, "vEnd": 4, "vFixType": "NoFixNeeded", "vId": "TRBV27*01"}	2
1314	TRA	CAVRATNKLIF	TRAV8-3*01	TRAJ32*01	HomoSapiens	HLA-A*02:01	B2M	MHCI	LLNKHIDAY	Nucleocapsid	SARS-CoV-2	PMID:34793243	{"identification": "tetramer-sort", "frequency": "", "singlecell": "yes", "sequencing": "amplicon-seq", "verification": ""}	{"study.id": "", "cell.subset": "CD8+", "subject.cohort": "", "subject.id": "", "replica.id": "", "clone.id": "", "epitope.id": "", "tissue": "PBMC", "donor.MHC": "", "donor.MHC.method": "", "structure.id": "", "samples.found": 1, "studies.found": 1}	{"cdr3": "CAVRATNKLIF", "cdr3_old": "CAVRATNKLIF", "fixNeeded": false, "good": true, "jCanonical": true, "jFixType": "NoFixNeeded", "jId": "TRAJ32*01", "jStart": 4, "vCanonical": true, "vEnd": 3, "vFixType": "NoFixNeeded", "vId": "TRAV8-3*01"}	2
1314	TRB	CASSLNRPYPLQENTEAFF	TRBV7-8*01	TRBJ1-1*01	HomoSapiens	HLA-A*02:01	B2M	MHCI	LLNKHIDAY	Nucleocapsid	SARS-CoV-2	PMID:34793243	{"identification": "tetramer-sort", "frequency": "", "singlecell": "yes", "sequencing": "amplicon-seq", "verification": ""}	{"study.id": "", "cell.subset": "CD8+", "subject.cohort": "", "subject.id": "", "replica.id": "", "clone.id": "", "epitope.id": "", "tissue": "PBMC", "donor.MHC": "", "donor.MHC.method": "", "structure.id": "", "samples.found": 1, "studies.found": 1}	{"cdr3": "CASSLNRPYPLQENTEAFF", "cdr3_old": "CASSLNRPYPLQENTEAFF", "fixNeeded": false, "good": true, "jCanonical": true, "jFixType": "NoFixNeeded", "jId": "TRBJ1-1*01", "jStart": 13, "vCanonical": true, "vEnd": 5, "vFixType": "NoFixNeeded", "vId": "TRBV7-8*01"}	1
0	TRB	CASSAPTGPKADTQYF	TRBV9*01	TRBJ2-3*01	HomoSapiens	HLA-A*02:01	B2M	MHCI	GDAALALLL	Nucleocapsid	SARS-CoV-2	PMID:34793243	{"identification": "tetramer-sort", "frequency": "", "singlecell": "yes", "sequencing": "amplicon-seq", "verification": ""}	{"study.id": "", "cell.subset": "CD8+", "subject.cohort": "", "subject.id": "", "replica.id": "", "clone.id": "", "epitope.id": "", "tissue": "PBMC", "donor.MHC": "", "donor.MHC.method": "", "structure.id": "", "samples.found": 1, "studies.found": 1}	{"cdr3": "CASSAPTGPKADTQYF", "cdr3_old": "CASSAPTGPKADTQYF", "fixNeeded": false, "good": true, "jCanonical": true, "jFixType": "NoFixNeeded", "jId": "TRBJ2-3*01", "jStart": 11, "vCanonical": true, "vEnd": 4, "vFixType": "NoFixNeeded", "vId": "TRBV9*01"}	2
0	TRB	CASSPRGGAKNIQYF	TRBV13*01	TRBJ2-4*01	HomoSapiens	HLA-A*02:01	B2M	MHCI	RLNQLESKV	Nucleocapsid	SARS-CoV-2	PMID:34793243	{"identification": "tetramer-sort", "frequency": "", "singlecell": "yes", "sequencing": "amplicon-seq", "verification": ""}	{"study.id": "", "cell.subset": "CD8+", "subject.cohort": "", "subject.id": "", "replica.id": "", "clone.id": "", "epitope.id": "", "tissue": "PBMC", "donor.MHC": "", "donor.MHC.method": "", "structure.id": "", "samples.found": 1, "studies.found": 1}	{"cdr3": "CASSPRGGAKNIQYF", "cdr3_old": "CASSPRGGAKNIQYF", "fixNeeded": false, "good": true, "jCanonical": true, "jFixType": "NoFixNeeded", "jId": "TRBJ2-4*01", "jStart": 8, "vCanonical": true, "vEnd": 4, "vFixType": "NoFixNeeded", "vId": "TRBV13*01"}	3
1315	TRA	CAVGVDTGTASKLTF	TRAV8-3*01	TRAJ44*01	HomoSapiens	HLA-A*02:01	B2M	MHCI	LTYHGAIKL	Nucleocapsid	SARS-CoV-2	PMID:34793243	{"identification": "tetramer-sort", "frequency": "", "singlecell": "yes", "sequencing": "amplicon-seq", "verification": ""}	{"study.id": "", "cell.subset": "CD8+", "subject.cohort": "", "subject.id": "", "replica.id": "", "clone.id": "", "epitope.id": "", "tissue": "PBMC", "donor.MHC": "", "donor.MHC.method": "", "structure.id": "", "samples.found": 1, "studies.found": 1}	{"cdr3": "CAVGVDTGTASKLTF", "cdr3_old": "CAVGVDTGTASKLTF", "fixNeeded": false, "good": true, "jCanonical": true, "jFixType": "NoFixNeeded", "jId": "TRAJ44*01", "jStart": 6, "vCanonical": true, "vEnd": 4, "vFixType": "NoFixNeeded", "vId": "TRAV8-3*01"}	2
1315	TRB	CASSPGTDTQYF	TRBV5-1*01	TRBJ2-3*01	HomoSapiens	HLA-A*02:01	B2M	MHCI	LTYHGAIKL	Nucleocapsid	SARS-CoV-2	PMID:34793243	{"identification": "tetramer-sort", "frequency": "", "singlecell": "yes", "sequencing": "amplicon-seq", "verification": ""}	{"study.id": "", "cell.subset": "CD8+", "subject.cohort": "", "subject.id": "", "replica.id": "", "clone.id": "", "epitope.id": "", "tissue": "PBMC", "donor.MHC": "", "donor.MHC.method": "", "structure.id": "", "samples.found": 1, "studies.found": 1}	{"cdr3": "CASSPGTDTQYF", "cdr3_old": "CASSPGTDTQYF", "fixNeeded": false, "good": true, "jCanonical": true, "jFixType": "NoFixNeeded", "jId": "TRBJ2-3*01", "jStart": 6, "vCanonical": true, "vEnd": 4, "vFixType": "NoFixNeeded", "vId": "TRBV5-1*01"}	3
1316	TRA	CVVSGYGGSQGNLIF	TRAV8-2*01	TRAJ42*01	HomoSapiens	HLA-B*07:02	B2M	MHCI	LPNNTASWF	Nucleocapsid	SARS-CoV-2	PMID:34793243	{"identification": "tetramer-sort", "frequency": "", "singlecell": "yes", "sequencing": "amplicon-seq", "verification": ""}	{"study.id": "", "cell.subset": "CD8+", "subject.cohort": "", "subject.id": "", "replica.id": "", "clone.id": "", "epitope.id": "", "tissue": "PBMC", "donor.MHC": "", "donor.MHC.method": "", "structure.id": "", "samples.found": 1, "studies.found": 1}	{"cdr3": "CVVSGYGGSQGNLIF", "cdr3_old": "CVVSGYGGSQGNLIF", "fixNeeded": false, "good": true, "jCanonical": true, "jFixType": "NoFixNeeded", "jId": "TRAJ42*01", "jStart": 5, "vCanonical": true, "vEnd": 4, "vFixType": "NoFixNeeded", "vId": "TRAV8-2*01"}	2
1316	TRB	CASSPRSSGGRYNEQFF	TRBV18*01	TRBJ2-1*01	HomoSapiens	HLA-B*07:02	B2M	MHCI	LPNNTASWF	Nucleocapsid	SARS-CoV-2	PMID:34793243	{"identification": "tetramer-sort", "frequency": "", "singlecell": "yes", "sequencing": "amplicon-seq", "verification": ""}	{"study.id": "", "cell.subset": "CD8+", "subject.cohort": "", "subject.id": "", "replica.id": "", "clone.id": "", "epitope.id": "", "tissue": "PBMC", "donor.MHC": "", "donor.MHC.method": "", "structure.id": "", "samples.found": 1, "studies.found": 1}	{"cdr3": "CASSPRSSGGRYNEQFF", "cdr3_old": "CASSPRSSGGRYNEQFF", "fixNeeded": false, "good": true, "jCanonical": true, "jFixType": "NoFixNeeded", "jId": "TRBJ2-1*01", "jStart": 11, "vCanonical": true, "vEnd": 5, "vFixType": "NoFixNeeded", "vId": "TRBV18*01"}	2
0	TRB	CASRHHLIGTGHTGELFF	TRBV6-2*01	TRBJ2-2*01	HomoSapiens	HLA-B*07:02	B2M	MHCI	SPRWYFYYL	Nucleocapsid	SARS-CoV-2	PMID:34793243	{"identification": "tetramer-sort", "frequency": "", "singlecell": "yes", "sequencing": "amplicon-seq", "verification": ""}	{"study.id": "", "cell.subset": "CD8+", "subject.cohort": "", "subject.id": "", "replica.id": "", "clone.id": "", "epitope.id": "", "tissue": "PBMC", "donor.MHC": "", "donor.MHC.method": "", "structure.id": "", "samples.found": 1, "studies.found": 1}	{"cdr3": "CASRHHLIGTGHTGELFF", "cdr3_old": "CASRHHLIGTGHTGELFF", "fixNeeded": false, "good": true, "jCanonical": true, "jFixType": "NoFixNeeded", "jId": "TRBJ2-2*01", "jStart": 12, "vCanonical": true, "vEnd": 3, "vFixType": "NoFixNeeded", "vId": "TRBV6-2*01"}	1
0	TRB	CASSLAGVEQYF	TRBV5-1*01	TRBJ2-7*01	HomoSapiens	HLA-B*07:02	B2M	MHCI	SPRWYFYYL	Nucleocapsid	SARS-CoV-2	PMID:34793243	{"identification": "tetramer-sort", "frequency": "", "singlecell": "yes", "sequencing": "amplicon-seq", "verification": ""}	{"study.id": "", "cell.subset": "CD8+", "subject.cohort": "", "subject.id": "", "replica.id": "", "clone.id": "", "epitope.id": "", "tissue": "PBMC", "donor.MHC": "", "donor.MHC.method": "", "structure.id": "", "samples.found": 1, "studies.found": 1}	{"cdr3": "CASSLAGVEQYF", "cdr3_old": "CASSLAGVEQYF", "fixNeeded": false, "good": true, "jCanonical": true, "jFixType": "NoFixNeeded", "jId": "TRBJ2-7*01", "jStart": 8, "vCanonical": true, "vEnd": 5, "vFixType": "NoFixNeeded", "vId": "TRBV5-1*01"}	3
1317	TRB	CASSVGGGRSYEQYF	TRBV9*01	TRBJ2-7*01	HomoSapiens	HLA-B*07:02	B2M	MHCI	RSRNSSRNL	Nucleocapsid	SARS-CoV-2	PMID:34793243	{"identification": "tetramer-sort", "frequency": "", "singlecell": "yes", "sequencing": "amplicon-seq", "verification": ""}	{"study.id": "", "cell.subset": "CD8+", "subject.cohort": "", "subject.id": "", "replica.id": "", "clone.id": "", "epitope.id": "", "tissue": "PBMC", "donor.MHC": "", "donor.MHC.method": "", "structure.id": "", "samples.found": 1, "studies.found": 1}	{"cdr3": "CASSVGGGRSYEQYF", "cdr3_old": "CASSVGGGRSYEQYF", "fixNeeded": false, "good": true, "jCanonical": true, "jFixType": "NoFixNeeded", "jId": "TRBJ2-7*01", "jStart": 9, "vCanonical": true, "vEnd": 5, "vFixType": "NoFixNeeded", "vId": "TRBV9*01"}	3
0	TRB	CASSQDWTEVHEQFF	TRBV14*01	TRBJ2-1*01	HomoSapiens	HLA-B*07:02	B2M	MHCI	SPRWYFYYL	Nucleocapsid	SARS-CoV-2	PMID:34793243	{"identification": "tetramer-sort", "frequency": "", "singlecell": "yes", "sequencing": "amplicon-seq", "verification": ""}	{"study.id": "", "cell.subset": "CD8+", "subject.cohort": "", "subject.id": "", "replica.id": "", "clone.id": "", "epitope.id": "", "tissue": "PBMC", "donor.MHC": "", "donor.MHC.method": "", "structure.id": "", "samples.found": 1, "studies.found": 1}	{"cdr3": "CASSQDWTEVHEQFF", "cdr3_old": "CASSQDWTEVHEQFF", "fixNeeded": false, "good": true, "jCanonical": true, "jFixType": "NoFixNeeded", "jId": "TRBJ2-1*01", "jStart": 11, "vCanonical": true, "vEnd": 5, "vFixType": "NoFixNeeded", "vId": "TRBV14*01"}	2
0	TRB	CSVDGGSTIYF	TRBV29-1*01	TRBJ1-3*01	HomoSapiens	HLA-B*07:02	B2M	MHCI	SPRWYFYYL	Nucleocapsid	SARS-CoV-2	PMID:34793243	{"identification": "tetramer-sort", "frequency": "", "singlecell": "yes", "sequencing": "amplicon-seq", "verification": ""}	{"study.id": "", "cell.subset": "CD8+", "subject.cohort": "", "subject.id": "", "replica.id": "", "clone.id": "", "epitope.id": "", "tissue": "PBMC", "donor.MHC": "", "donor.MHC.method": "", "structure.id": "", "samples.found": 1, "studies.found": 1}	{"cdr3": "CSVDGGSTIYF", "cdr3_old": "CSVDGGSTIYF", "fixNeeded": false, "good": true, "jCanonical": true, "jFixType": "NoFixNeeded", "jId": "TRBJ1-3*01", "jStart": 7, "vCanonical": true, "vEnd": 3, "vFixType": "NoFixNeeded", "vId": "TRBV29-1*01"}	2
0	TRB	CSVEGRDTGELFF	TRBV29-1*01	TRBJ2-2*01	HomoSapiens	HLA-B*07:02	B2M	MHCI	APRITFGGL	Nucleocapsid	SARS-CoV-2	PMID:34793243	{"identification": "tetramer-sort", "frequency": "", "singlecell": "yes", "sequencing": "amplicon-seq", "verification": ""}	{"study.id": "", "cell.subset": "CD8+", "subject.cohort": "", "subject.id": "", "replica.id": "", "clone.id": "", "epitope.id": "", "tissue": "PBMC", "donor.MHC": "", "donor.MHC.method": "", "structure.id": "", "samples.found": 1, "studies.found": 1}	{"cdr3": "CSVEGRDTGELFF", "cdr3_old": "CSVEGRDTGELFF", "fixNeeded": false, "good": true, "jCanonical": true, "jFixType": "NoFixNeeded", "jId": "TRBJ2-2*01", "jStart": 7, "vCanonical": true, "vEnd": 4, "vFixType": "NoFixNeeded", "vId": "TRBV29-1*01"}	2
1318	TRA	CAVPSYSSASKIIF	TRAV8-4*01	TRAJ3*01	HomoSapiens	HLA-B*07:02	B2M	MHCI	SPRWYFYYL	Nucleocapsid	SARS-CoV-2	PMID:34793243	{"identification": "tetramer-sort", "frequency": "", "singlecell": "yes", "sequencing": "amplicon-seq", "verification": ""}	{"study.id": "", "cell.subset": "CD8+", "subject.cohort": "", "subject.id": "", "replica.id": "", "clone.id": "", "epitope.id": "", "tissue": "PBMC", "donor.MHC": "", "donor.MHC.method": "", "structure.id": "", "samples.found": 1, "studies.found": 1}	{"cdr3": "CAVPSYSSASKIIF", "cdr3_old": "CAVPSYSSASKIIF", "fixNeeded": false, "good": true, "jCanonical": true, "jFixType": "NoFixNeeded", "jId": "TRAJ3*01", "jStart": 5, "vCanonical": true, "vEnd": 3, "vFixType": "NoFixNeeded", "vId": "TRAV8-4*01"}	2
1318	TRB	CSATYRGTPYEQYF	TRBV20-1*01	TRBJ2-7*01	HomoSapiens	HLA-B*07:02	B2M	MHCI	SPRWYFYYL	Nucleocapsid	SARS-CoV-2	PMID:34793243	{"identification": "tetramer-sort", "frequency": "", "singlecell": "yes", "sequencing": "amplicon-seq", "verification": ""}	{"study.id": "", "cell.subset": "CD8+", "subject.cohort": "", "subject.id": "", "replica.id": "", "clone.id": "", "epitope.id": "", "tissue": "PBMC", "donor.MHC": "", "donor.MHC.method": "", "structure.id": "", "samples.found": 1, "studies.found": 1}	{"cdr3": "CSATYRGTPYEQYF", "cdr3_old": "CSATYRGTPYEQYF", "fixNeeded": false, "good": true, "jCanonical": true, "jFixType": "NoFixNeeded", "jId": "TRBJ2-7*01", "jStart": 9, "vCanonical": true, "vEnd": 3, "vFixType": "NoFixNeeded", "vId": "TRBV20-1*01"}	2
1319	TRA	CAATNSGYSTLTF	TRAV25*01	TRAJ11*01	HomoSapiens	HLA-B*07:02	B2M	MHCI	LPNNTASWF	Nucleocapsid	SARS-CoV-2	PMID:34793243	{"identification": "tetramer-sort", "frequency": "", "singlecell": "yes", "sequencing": "amplicon-seq", "verification": ""}	{"study.id": "", "cell.subset": "CD8+", "subject.cohort": "", "subject.id": "", "replica.id": "", "clone.id": "", "epitope.id": "", "tissue": "PBMC", "donor.MHC": "", "donor.MHC.method": "", "structure.id": "", "samples.found": 1, "studies.found": 1}	{"cdr3": "CAATNSGYSTLTF", "cdr3_old": "CAATNSGYSTLTF", "fixNeeded": false, "good": true, "jCanonical": true, "jFixType": "NoFixNeeded", "jId": "TRAJ11*01", "jStart": 4, "vCanonical": true, "vEnd": 2, "vFixType": "NoFixNeeded", "vId": "TRAV25*01"}	2
1319	TRB	CASSAGGDYTYEQYF	TRBV9*01	TRBJ2-7*01	HomoSapiens	HLA-B*07:02	B2M	MHCI	LPNNTASWF	Nucleocapsid	SARS-CoV-2	PMID:34793243	{"identification": "tetramer-sort", "frequency": "", "singlecell": "yes", "sequencing": "amplicon-seq", "verification": ""}	{"study.id": "", "cell.subset": "CD8+", "subject.cohort": "", "subject.id": "", "replica.id": "", "clone.id": "", "epitope.id": "", "tissue": "PBMC", "donor.MHC": "", "donor.MHC.method": "", "structure.id": "", "samples.found": 1, "studies.found": 1}	{"cdr3": "CASSAGGDYTYEQYF", "cdr3_old": "CASSAGGDYTYEQYF", "fixNeeded": false, "good": true, "jCanonical": true, "jFixType": "NoFixNeeded", "jId": "TRBJ2-7*01", "jStart": 10, "vCanonical": true, "vEnd": 4, "vFixType": "NoFixNeeded", "vId": "TRBV9*01"}	2
1320	TRA	CATEAEKGGSEKLVF	TRAV17*01	TRAJ57*01	HomoSapiens	HLA-B*07:02	B2M	MHCI	SPRWYFYYL	Nucleocapsid	SARS-CoV-2	PMID:34793243	{"identification": "tetramer-sort", "frequency": "", "singlecell": "yes", "sequencing": "amplicon-seq", "verification": ""}	{"study.id": "", "cell.subset": "CD8+", "subject.cohort": "", "subject.id": "", "replica.id": "", "clone.id": "", "epitope.id": "", "tissue": "PBMC", "donor.MHC": "", "donor.MHC.method": "", "structure.id": "", "samples.found": 1, "studies.found": 1}	{"cdr3": "CATEAEKGGSEKLVF", "cdr3_old": "CATEAEKGGSEKLVF", "fixNeeded": false, "good": true, "jCanonical": true, "jFixType": "NoFixNeeded", "jId": "TRAJ57*01", "jStart": 7, "vCanonical": true, "vEnd": 3, "vFixType": "NoFixNeeded", "vId": "TRAV17*01"}	2
1320	TRB	CASSLWNTGELFF	TRBV27*01	TRBJ2-2*01	HomoSapiens	HLA-B*07:02	B2M	MHCI	SPRWYFYYL	Nucleocapsid	SARS-CoV-2	PMID:34793243	{"identification": "tetramer-sort", "frequency": "", "singlecell": "yes", "sequencing": "amplicon-seq", "verification": ""}	{"study.id": "", "cell.subset": "CD8+", "subject.cohort": "", "subject.id": "", "replica.id": "", "clone.id": "", "epitope.id": "", "tissue": "PBMC", "donor.MHC": "", "donor.MHC.method": "", "structure.id": "", "samples.found": 1, "studies.found": 1}	{"cdr3": "CASSLWNTGELFF", "cdr3_old": "CASSLWNTGELFF", "fixNeeded": false, "good": true, "jCanonical": true, "jFixType": "NoFixNeeded", "jId": "TRBJ2-2*01", "jStart": 6, "vCanonical": true, "vEnd": 5, "vFixType": "NoFixNeeded", "vId": "TRBV27*01"}	3
0	TRB	CASSQEQAGGPGRQFF	TRBV3-1*01	TRBJ2-1*01	HomoSapiens	HLA-B*07:02	B2M	MHCI	APSASAFFG	Nucleocapsid	SARS-CoV-2	PMID:34793243	{"identification": "tetramer-sort", "frequency": "", "singlecell": "yes", "sequencing": "amplicon-seq", "verification": ""}	{"study.id": "", "cell.subset": "CD8+", "subject.cohort": "", "subject.id": "", "replica.id": "", "clone.id": "", "epitope.id": "", "tissue": "PBMC", "donor.MHC": "", "donor.MHC.method": "", "structure.id": "", "samples.found": 1, "studies.found": 1}	{"cdr3": "CASSQEQAGGPGRQFF", "cdr3_old": "CASSQEQAGGPGRQFF", "fixNeeded": false, "good": true, "jCanonical": true, "jFixType": "NoFixNeeded", "jId": "TRBJ2-1*01", "jStart": 13, "vCanonical": true, "vEnd": 5, "vFixType": "NoFixNeeded", "vId": "TRBV3-1*01"}	1
1321	TRA	CALRGGTSYGKLTF	TRAV16*01	TRAJ52*01	HomoSapiens	HLA-B*07:02	B2M	MHCI	APRITFGGL	Nucleocapsid	SARS-CoV-2	PMID:34793243	{"identification": "tetramer-sort", "frequency": "", "singlecell": "yes", "sequencing": "amplicon-seq", "verification": ""}	{"study.id": "", "cell.subset": "CD8+", "subject.cohort": "", "subject.id": "", "replica.id": "", "clone.id": "", "epitope.id": "", "tissue": "PBMC", "donor.MHC": "", "donor.MHC.method": "", "structure.id": "", "samples.found": 1, "studies.found": 1}	{"cdr3": "CALRGGTSYGKLTF", "cdr3_old": "CALRGGTSYGKLTF", "fixNeeded": false, "good": true, "jCanonical": true, "jFixType": "NoFixNeeded", "jId": "TRAJ52*01", "jStart": 4, "vCanonical": true, "vEnd": 3, "vFixType": "NoFixNeeded", "vId": "TRAV16*01"}	3
1321	TRB	CASSSGEGTEAYNEQFF	TRBV7-9*01	TRBJ2-1*01	HomoSapiens	HLA-B*07:02	B2M	MHCI	APRITFGGL	Nucleocapsid	SARS-CoV-2	PMID:34793243	{"identification": "tetramer-sort", "frequency": "", "singlecell": "yes", "sequencing": "amplicon-seq", "verification": ""}	{"study.id": "", "cell.subset": "CD8+", "subject.cohort": "", "subject.id": "", "replica.id": "", "clone.id": "", "epitope.id": "", "tissue": "PBMC", "donor.MHC": "", "donor.MHC.method": "", "structure.id": "", "samples.found": 1, "studies.found": 1}	{"cdr3": "CASSSGEGTEAYNEQFF", "cdr3_old": "CASSSGEGTEAYNEQFF", "fixNeeded": false, "good": true, "jCanonical": true, "jFixType": "NoFixNeeded", "jId": "TRBJ2-1*01", "jStart": 11, "vCanonical": true, "vEnd": 4, "vFixType": "NoFixNeeded", "vId": "TRBV7-9*01"}	2
0	TRB	CASSLGGANVLTF	TRBV5-1*01	TRBJ2-6*01	HomoSapiens	HLA-B*07:02	B2M	MHCI	SPRWYFYYL	Nucleocapsid	SARS-CoV-2	PMID:34793243	{"identification": "tetramer-sort", "frequency": "", "singlecell": "yes", "sequencing": "amplicon-seq", "verification": ""}	{"study.id": "", "cell.subset": "CD8+", "subject.cohort": "", "subject.id": "", "replica.id": "", "clone.id": "", "epitope.id": "", "tissue": "PBMC", "donor.MHC": "", "donor.MHC.method": "", "structure.id": "", "samples.found": 1, "studies.found": 1}	{"cdr3": "CASSLGGANVLTF", "cdr3_old": "CASSLGGANVLTF", "fixNeeded": false, "good": true, "jCanonical": true, "jFixType": "NoFixNeeded", "jId": "TRBJ2-6*01", "jStart": 6, "vCanonical": true, "vEnd": 5, "vFixType": "NoFixNeeded", "vId": "TRBV5-1*01"}	3
1322	TRA	CAMREGPAEGGANSKLTF	TRAV14/DV4*01	TRAJ56*01	HomoSapiens	HLA-B*07:02	B2M	MHCI	SPRWYFYYL	Nucleocapsid	SARS-CoV-2	PMID:34793243	{"identification": "tetramer-sort", "frequency": "", "singlecell": "yes", "sequencing": "amplicon-seq", "verification": ""}	{"study.id": "", "cell.subset": "CD8+", "subject.cohort": "", "subject.id": "", "replica.id": "", "clone.id": "", "epitope.id": "", "tissue": "PBMC", "donor.MHC": "", "donor.MHC.method": "", "structure.id": "", "samples.found": 1, "studies.found": 1}	{"cdr3": "CAMREGPAEGGANSKLTF", "cdr3_old": "CAMREGPAEGGANSKLTF", "fixNeeded": false, "good": true, "jCanonical": true, "jFixType": "NoFixNeeded", "jId": "TRAJ56*01", "jStart": 10, "vCanonical": true, "vEnd": 5, "vFixType": "NoFixNeeded", "vId": "TRAV14/DV4*01"}	1
1322	TRB	CASNLLTGGDADTQYF	TRBV27*01	TRBJ2-3*01	HomoSapiens	HLA-B*07:02	B2M	MHCI	SPRWYFYYL	Nucleocapsid	SARS-CoV-2	PMID:34793243	{"identification": "tetramer-sort", "frequency": "", "singlecell": "yes", "sequencing": "amplicon-seq", "verification": ""}	{"study.id": "", "cell.subset": "CD8+", "subject.cohort": "", "subject.id": "", "replica.id": "", "clone.id": "", "epitope.id": "", "tissue": "PBMC", "donor.MHC": "", "donor.MHC.method": "", "structure.id": "", "samples.found": 1, "studies.found": 1}	{"cdr3": "CASNLLTGGDADTQYF", "cdr3_old": "CASNLLTGGDADTQYF", "fixNeeded": false, "good": true, "jCanonical": true, "jFixType": "NoFixNeeded", "jId": "TRBJ2-3*01", "jStart": 11, "vCanonical": true, "vEnd": 3, "vFixType": "NoFixNeeded", "vId": "TRBV27*01"}	2
0	TRB	CASSVSRGFTDTQYF	TRBV7-9*01	TRBJ2-3*01	HomoSapiens	HLA-B*07:02	B2M	MHCI	APRITFGGL	Nucleocapsid	SARS-CoV-2	PMID:34793243	{"identification": "tetramer-sort", "frequency": "", "singlecell": "yes", "sequencing": "amplicon-seq", "verification": ""}	{"study.id": "", "cell.subset": "CD8+", "subject.cohort": "", "subject.id": "", "replica.id": "", "clone.id": "", "epitope.id": "", "tissue": "PBMC", "donor.MHC": "", "donor.MHC.method": "", "structure.id": "", "samples.found": 1, "studies.found": 1}	{"cdr3": "CASSVSRGFTDTQYF", "cdr3_old": "CASSVSRGFTDTQYF", "fixNeeded": false, "good": true, "jCanonical": true, "jFixType": "NoFixNeeded", "jId": "TRBJ2-3*01", "jStart": 9, "vCanonical": true, "vEnd": 4, "vFixType": "NoFixNeeded", "vId": "TRBV7-9*01"}	2
0	TRB	CATSDRTGDLQETQYF	TRBV24-1*01	TRBJ2-5*01	HomoSapiens	HLA-B*07:02	B2M	MHCI	RSRNSSRNL	Nucleocapsid	SARS-CoV-2	PMID:34793243	{"identification": "tetramer-sort", "frequency": "", "singlecell": "yes", "sequencing": "amplicon-seq", "verification": ""}	{"study.id": "", "cell.subset": "CD8+", "subject.cohort": "", "subject.id": "", "replica.id": "", "clone.id": "", "epitope.id": "", "tissue": "PBMC", "donor.MHC": "", "donor.MHC.method": "", "structure.id": "", "samples.found": 1, "studies.found": 1}	{"cdr3": "CATSDRTGDLQETQYF", "cdr3_old": "CATSDRTGDLQETQYF", "fixNeeded": false, "good": true, "jCanonical": true, "jFixType": "NoFixNeeded", "jId": "TRBJ2-5*01", "jStart": 10, "vCanonical": true, "vEnd": 5, "vFixType": "NoFixNeeded", "vId": "TRBV24-1*01"}	2
1323	TRA	CAFPLGGGADGLTF	TRAV24*01	TRAJ45*01	HomoSapiens	HLA-B*07:02	B2M	MHCI	SPRWYFYYL	Nucleocapsid	SARS-CoV-2	PMID:34793243	{"identification": "tetramer-sort", "frequency": "", "singlecell": "yes", "sequencing": "amplicon-seq", "verification": ""}	{"study.id": "", "cell.subset": "CD8+", "subject.cohort": "", "subject.id": "", "replica.id": "", "clone.id": "", "epitope.id": "", "tissue": "PBMC", "donor.MHC": "", "donor.MHC.method": "", "structure.id": "", "samples.found": 1, "studies.found": 1}	{"cdr3": "CAFPLGGGADGLTF", "cdr3_old": "CAFPLGGGADGLTF", "fixNeeded": false, "good": true, "jCanonical": true, "jFixType": "NoFixNeeded", "jId": "TRAJ45*01", "jStart": 5, "vCanonical": true, "vEnd": 3, "vFixType": "NoFixNeeded", "vId": "TRAV24*01"}	2
1323	TRB	CASSAIAGGRREQYF	TRBV2*01	TRBJ2-7*01	HomoSapiens	HLA-B*07:02	B2M	MHCI	SPRWYFYYL	Nucleocapsid	SARS-CoV-2	PMID:34793243	{"identification": "tetramer-sort", "frequency": "", "singlecell": "yes", "sequencing": "amplicon-seq", "verification": ""}	{"study.id": "", "cell.subset": "CD8+", "subject.cohort": "", "subject.id": "", "replica.id": "", "clone.id": "", "epitope.id": "", "tissue": "PBMC", "donor.MHC": "", "donor.MHC.method": "", "structure.id": "", "samples.found": 1, "studies.found": 1}	{"cdr3": "CASSAIAGGRREQYF", "cdr3_old": "CASSAIAGGRREQYF", "fixNeeded": false, "good": true, "jCanonical": true, "jFixType": "NoFixNeeded", "jId": "TRBJ2-7*01", "jStart": 11, "vCanonical": true, "vEnd": 4, "vFixType": "NoFixNeeded", "vId": "TRBV2*01"}	2
1324	TRA	CALSEISYGNNRLAF	TRAV19*01	TRAJ7*01	HomoSapiens	HLA-B*07:02	B2M	MHCI	RIRGGDGKM	Nucleocapsid	SARS-CoV-2	PMID:34793243	{"identification": "tetramer-sort", "frequency": "", "singlecell": "yes", "sequencing": "amplicon-seq", "verification": ""}	{"study.id": "", "cell.subset": "CD8+", "subject.cohort": "", "subject.id": "", "replica.id": "", "clone.id": "", "epitope.id": "", "tissue": "PBMC", "donor.MHC": "", "donor.MHC.method": "", "structure.id": "", "samples.found": 1, "studies.found": 1}	{"cdr3": "CALSEISYGNNRLAF", "cdr3_old": "CALSEISYGNNRLAF", "fixNeeded": false, "good": true, "jCanonical": true, "jFixType": "NoFixNeeded", "jId": "TRAJ7*01", "jStart": 7, "vCanonical": true, "vEnd": 5, "vFixType": "NoFixNeeded", "vId": "TRAV19*01"}	2
1324	TRB	CASSYSDRGLGNTIYF	TRBV6-5*01	TRBJ1-3*01	HomoSapiens	HLA-B*07:02	B2M	MHCI	RIRGGDGKM	Nucleocapsid	SARS-CoV-2	PMID:34793243	{"identification": "tetramer-sort", "frequency": "", "singlecell": "yes", "sequencing": "amplicon-seq", "verification": ""}	{"study.id": "", "cell.subset": "CD8+", "subject.cohort": "", "subject.id": "", "replica.id": "", "clone.id": "", "epitope.id": "", "tissue": "PBMC", "donor.MHC": "", "donor.MHC.method": "", "structure.id": "", "samples.found": 1, "studies.found": 1}	{"cdr3": "CASSYSDRGLGNTIYF", "cdr3_old": "CASSYSDRGLGNTIYF", "fixNeeded": false, "good": true, "jCanonical": true, "jFixType": "NoFixNeeded", "jId": "TRBJ1-3*01", "jStart": 10, "vCanonical": true, "vEnd": 5, "vFixType": "NoFixNeeded", "vId": "TRBV6-5*01"}	2
1325	TRA	CAVPLYSSASKIIF	TRAV8-4*01	TRAJ3*01	HomoSapiens	HLA-B*07:02	B2M	MHCI	SPRWYFYYL	Nucleocapsid	SARS-CoV-2	PMID:34793243	{"identification": "tetramer-sort", "frequency": "", "singlecell": "yes", "sequencing": "amplicon-seq", "verification": ""}	{"study.id": "", "cell.subset": "CD8+", "subject.cohort": "", "subject.id": "", "replica.id": "", "clone.id": "", "epitope.id": "", "tissue": "PBMC", "donor.MHC": "", "donor.MHC.method": "", "structure.id": "", "samples.found": 1, "studies.found": 1}	{"cdr3": "CAVPLYSSASKIIF", "cdr3_old": "CAVPLYSSASKIIF", "fixNeeded": false, "good": true, "jCanonical": true, "jFixType": "NoFixNeeded", "jId": "TRAJ3*01", "jStart": 5, "vCanonical": true, "vEnd": 3, "vFixType": "NoFixNeeded", "vId": "TRAV8-4*01"}	2
1325	TRB	CASSRAQSSYGYTF	TRBV28*01	TRBJ1-2*01	HomoSapiens	HLA-B*07:02	B2M	MHCI	SPRWYFYYL	Nucleocapsid	SARS-CoV-2	PMID:34793243	{"identification": "tetramer-sort", "frequency": "", "singlecell": "yes", "sequencing": "amplicon-seq", "verification": ""}	{"study.id": "", "cell.subset": "CD8+", "subject.cohort": "", "subject.id": "", "replica.id": "", "clone.id": "", "epitope.id": "", "tissue": "PBMC", "donor.MHC": "", "donor.MHC.method": "", "structure.id": "", "samples.found": 1, "studies.found": 1}	{"cdr3": "CASSRAQSSYGYTF", "cdr3_old": "CASSRAQSSYGYTF", "fixNeeded": false, "good": true, "jCanonical": true, "jFixType": "NoFixNeeded", "jId": "TRBJ1-2*01", "jStart": 9, "vCanonical": true, "vEnd": 4, "vFixType": "NoFixNeeded", "vId": "TRBV28*01"}	2
1326	TRA	CAVQARGTSYDKVIF	TRAV20*01	TRAJ50*01	HomoSapiens	HLA-B*07:02	B2M	MHCI	SPRWYFYYL	Nucleocapsid	SARS-CoV-2	PMID:34793243	{"identification": "tetramer-sort", "frequency": "", "singlecell": "yes", "sequencing": "amplicon-seq", "verification": ""}	{"study.id": "", "cell.subset": "CD8+", "subject.cohort": "", "subject.id": "", "replica.id": "", "clone.id": "", "epitope.id": "", "tissue": "PBMC", "donor.MHC": "", "donor.MHC.method": "", "structure.id": "", "samples.found": 1, "studies.found": 1}	{"cdr3": "CAVQARGTSYDKVIF", "cdr3_old": "CAVQARGTSYDKVIF", "fixNeeded": false, "good": true, "jCanonical": true, "jFixType": "NoFixNeeded", "jId": "TRAJ50*01", "jStart": 7, "vCanonical": true, "vEnd": 4, "vFixType": "NoFixNeeded", "vId": "TRAV20*01"}	2
1326	TRB	CATQPRSSYNSPLHF	TRBV7-9*01	TRBJ1-6*01	HomoSapiens	HLA-B*07:02	B2M	MHCI	SPRWYFYYL	Nucleocapsid	SARS-CoV-2	PMID:34793243	{"identification": "tetramer-sort", "frequency": "", "singlecell": "yes", "sequencing": "amplicon-seq", "verification": ""}	{"study.id": "", "cell.subset": "CD8+", "subject.cohort": "", "subject.id": "", "replica.id": "", "clone.id": "", "epitope.id": "", "tissue": "PBMC", "donor.MHC": "", "donor.MHC.method": "", "structure.id": "", "samples.found": 1, "studies.found": 1}	{"cdr3": "CATQPRSSYNSPLHF", "cdr3_old": "CATQPRSSYNSPLHF", "fixNeeded": false, "good": true, "jCanonical": true, "jFixType": "NoFixNeeded", "jId": "TRBJ1-6*01", "jStart": 7, "vCanonical": true, "vEnd": 2, "vFixType": "NoFixNeeded", "vId": "TRBV7-9*01"}	2
1327	TRA	CLAVNTDKLIF	TRAV4*01	TRAJ34*01	HomoSapiens	HLA-B*07:02	B2M	MHCI	SPRWYFYYL	Nucleocapsid	SARS-CoV-2	PMID:34793243	{"identification": "tetramer-sort", "frequency": "", "singlecell": "yes", "sequencing": "amplicon-seq", "verification": ""}	{"study.id": "", "cell.subset": "CD8+", "subject.cohort": "", "subject.id": "", "replica.id": "", "clone.id": "", "epitope.id": "", "tissue": "PBMC", "donor.MHC": "", "donor.MHC.method": "", "structure.id": "", "samples.found": 1, "studies.found": 1}	{"cdr3": "CLAVNTDKLIF", "cdr3_old": "CLAVNTDKLIF", "fixNeeded": false, "good": true, "jCanonical": true, "jFixType": "NoFixNeeded", "jId": "TRAJ34*01", "jStart": 4, "vCanonical": true, "vEnd": 2, "vFixType": "NoFixNeeded", "vId": "TRAV4*01"}	2
1327	TRB	CASSRTGGSYNEQFF	TRBV5-1*01	TRBJ2-1*01	HomoSapiens	HLA-B*07:02	B2M	MHCI	SPRWYFYYL	Nucleocapsid	SARS-CoV-2	PMID:34793243	{"identification": "tetramer-sort", "frequency": "", "singlecell": "yes", "sequencing": "amplicon-seq", "verification": ""}	{"study.id": "", "cell.subset": "CD8+", "subject.cohort": "", "subject.id": "", "replica.id": "", "clone.id": "", "epitope.id": "", "tissue": "PBMC", "donor.MHC": "", "donor.MHC.method": "", "structure.id": "", "samples.found": 1, "studies.found": 1}	{"cdr3": "CASSRTGGSYNEQFF", "cdr3_old": "CASSRTGGSYNEQFF", "fixNeeded": false, "good": true, "jCanonical": true, "jFixType": "NoFixNeeded", "jId": "TRBJ2-1*01", "jStart": 8, "vCanonical": true, "vEnd": 4, "vFixType": "NoFixNeeded", "vId": "TRBV5-1*01"}	3
0	TRB	CASRNLTGNIQYF	TRBV11-2*01	TRBJ2-4*01	HomoSapiens	HLA-B*07:02	B2M	MHCI	SPRWYFYYL	Nucleocapsid	SARS-CoV-2	PMID:34793243	{"identification": "tetramer-sort", "frequency": "", "singlecell": "yes", "sequencing": "amplicon-seq", "verification": ""}	{"study.id": "", "cell.subset": "CD8+", "subject.cohort": "", "subject.id": "", "replica.id": "", "clone.id": "", "epitope.id": "", "tissue": "PBMC", "donor.MHC": "", "donor.MHC.method": "", "structure.id": "", "samples.found": 1, "studies.found": 1}	{"cdr3": "CASRNLTGNIQYF", "cdr3_old": "CASRNLTGNIQYF", "fixNeeded": false, "good": true, "jCanonical": true, "jFixType": "NoFixNeeded", "jId": "TRBJ2-4*01", "jStart": 8, "vCanonical": true, "vEnd": 3, "vFixType": "NoFixNeeded", "vId": "TRBV11-2*01"}	2
0	TRB	CASSIQGRSNQPQHF	TRBV19*01	TRBJ1-5*01	HomoSapiens	HLA-B*07:02	B2M	MHCI	RPQGLSNNT	Nucleocapsid	SARS-CoV-2	PMID:34793243	{"identification": "tetramer-sort", "frequency": "", "singlecell": "yes", "sequencing": "amplicon-seq", "verification": ""}	{"study.id": "", "cell.subset": "CD8+", "subject.cohort": "", "subject.id": "", "replica.id": "", "clone.id": "", "epitope.id": "", "tissue": "PBMC", "donor.MHC": "", "donor.MHC.method": "", "structure.id": "", "samples.found": 1, "studies.found": 1}	{"cdr3": "CASSIQGRSNQPQHF", "cdr3_old": "CASSIQGRSNQPQHF", "fixNeeded": false, "good": true, "jCanonical": true, "jFixType": "NoFixNeeded", "jId": "TRBJ1-5*01", "jStart": 8, "vCanonical": true, "vEnd": 5, "vFixType": "NoFixNeeded", "vId": "TRBV19*01"}	2
0	TRB	CASSPTHRVSTPPPLHF	TRBV3-1*01	TRBJ1-6*01	HomoSapiens	HLA-B*07:02	B2M	MHCI	NPANNAAIV	Nucleocapsid	SARS-CoV-2	PMID:34793243	{"identification": "tetramer-sort", "frequency": "", "singlecell": "yes", "sequencing": "amplicon-seq", "verification": ""}	{"study.id": "", "cell.subset": "CD8+", "subject.cohort": "", "subject.id": "", "replica.id": "", "clone.id": "", "epitope.id": "", "tissue": "PBMC", "donor.MHC": "", "donor.MHC.method": "", "structure.id": "", "samples.found": 1, "studies.found": 1}	{"cdr3": "CASSPTHRVSTPPPLHF", "cdr3_old": "CASSPTHRVSTPPPLHF", "fixNeeded": false, "good": true, "jCanonical": true, "jFixType": "NoFixNeeded", "jId": "TRBJ1-6*01", "jStart": 13, "vCanonical": true, "vEnd": 4, "vFixType": "NoFixNeeded", "vId": "TRBV3-1*01"}	1
0	TRB	CATEPGQGLVGELFF	TRBV24-1*01	TRBJ2-2*01	HomoSapiens	HLA-B*07:02	B2M	MHCI	SPRWYFYYL	Nucleocapsid	SARS-CoV-2	PMID:34793243	{"identification": "tetramer-sort", "frequency": "", "singlecell": "yes", "sequencing": "amplicon-seq", "verification": ""}	{"study.id": "", "cell.subset": "CD8+", "subject.cohort": "", "subject.id": "", "replica.id": "", "clone.id": "", "epitope.id": "", "tissue": "PBMC", "donor.MHC": "", "donor.MHC.method": "", "structure.id": "", "samples.found": 1, "studies.found": 1}	{"cdr3": "CATEPGQGLVGELFF", "cdr3_old": "CATEPGQGLVGELFF", "fixNeeded": false, "good": true, "jCanonical": true, "jFixType": "NoFixNeeded", "jId": "TRBJ2-2*01", "jStart": 10, "vCanonical": true, "vEnd": 3, "vFixType": "NoFixNeeded", "vId": "TRBV24-1*01"}	2
0	TRB	CATSEEVPNTEAFF	TRBV15*01	TRBJ1-1*01	HomoSapiens	HLA-B*07:02	B2M	MHCI	SPRWYFYYL	Nucleocapsid	SARS-CoV-2	PMID:34793243	{"identification": "tetramer-sort", "frequency": "", "singlecell": "yes", "sequencing": "amplicon-seq", "verification": ""}	{"study.id": "", "cell.subset": "CD8+", "subject.cohort": "", "subject.id": "", "replica.id": "", "clone.id": "", "epitope.id": "", "tissue": "PBMC", "donor.MHC": "", "donor.MHC.method": "", "structure.id": "", "samples.found": 1, "studies.found": 1}	{"cdr3": "CATSEEVPNTEAFF", "cdr3_old": "CATSEEVPNTEAFF", "fixNeeded": false, "good": true, "jCanonical": true, "jFixType": "NoFixNeeded", "jId": "TRBJ1-1*01", "jStart": 8, "vCanonical": true, "vEnd": 4, "vFixType": "NoFixNeeded", "vId": "TRBV15*01"}	2
1328	TRA	CAIRWTGNQFYF	TRAV14/DV4*01	TRAJ49*01	HomoSapiens	HLA-A*02:01	B2M	MHCI	QVILLNKHI	Nucleocapsid	SARS-CoV-2	PMID:34793243	{"identification": "tetramer-sort", "frequency": "", "singlecell": "yes", "sequencing": "amplicon-seq", "verification": ""}	{"study.id": "", "cell.subset": "CD8+", "subject.cohort": "", "subject.id": "", "replica.id": "", "clone.id": "", "epitope.id": "", "tissue": "PBMC", "donor.MHC": "", "donor.MHC.method": "", "structure.id": "", "samples.found": 1, "studies.found": 1}	{"cdr3": "CAIRWTGNQFYF", "cdr3_old": "CAIRWTGNQFYF", "fixNeeded": false, "good": true, "jCanonical": true, "jFixType": "NoFixNeeded", "jId": "TRAJ49*01", "jStart": 5, "vCanonical": true, "vEnd": 2, "vFixType": "NoFixNeeded", "vId": "TRAV14/DV4*01"}	2
1328	TRB	CASSPSMETQYF	TRBV9*01	TRBJ2-5*01	HomoSapiens	HLA-A*02:01	B2M	MHCI	QVILLNKHI	Nucleocapsid	SARS-CoV-2	PMID:34793243	{"identification": "tetramer-sort", "frequency": "", "singlecell": "yes", "sequencing": "amplicon-seq", "verification": ""}	{"study.id": "", "cell.subset": "CD8+", "subject.cohort": "", "subject.id": "", "replica.id": "", "clone.id": "", "epitope.id": "", "tissue": "PBMC", "donor.MHC": "", "donor.MHC.method": "", "structure.id": "", "samples.found": 1, "studies.found": 1}	{"cdr3": "CASSPSMETQYF", "cdr3_old": "CASSPSMETQYF", "fixNeeded": false, "good": true, "jCanonical": true, "jFixType": "NoFixNeeded", "jId": "TRBJ2-5*01", "jStart": 7, "vCanonical": true, "vEnd": 4, "vFixType": "NoFixNeeded", "vId": "TRBV9*01"}	2
1329	TRA	CALRQFKAAGNKLTF	TRAV16*01	TRAJ17*01	HomoSapiens	HLA-A*02:01	B2M	MHCI	RLNQLESKV	Nucleocapsid	SARS-CoV-2	PMID:34793243	{"identification": "tetramer-sort", "frequency": "", "singlecell": "yes", "sequencing": "amplicon-seq", "verification": ""}	{"study.id": "", "cell.subset": "CD8+", "subject.cohort": "", "subject.id": "", "replica.id": "", "clone.id": "", "epitope.id": "", "tissue": "PBMC", "donor.MHC": "", "donor.MHC.method": "", "structure.id": "", "samples.found": 1, "studies.found": 1}	{"cdr3": "CALRQFKAAGNKLTF", "cdr3_old": "CALRQFKAAGNKLTF", "fixNeeded": false, "good": true, "jCanonical": true, "jFixType": "NoFixNeeded", "jId": "TRAJ17*01", "jStart": 6, "vCanonical": true, "vEnd": 3, "vFixType": "NoFixNeeded", "vId": "TRAV16*01"}	2
1329	TRB	CASVYLAGTMDTQYF	TRBV2*01	TRBJ2-3*01	HomoSapiens	HLA-A*02:01	B2M	MHCI	RLNQLESKV	Nucleocapsid	SARS-CoV-2	PMID:34793243	{"identification": "tetramer-sort", "frequency": "", "singlecell": "yes", "sequencing": "amplicon-seq", "verification": ""}	{"study.id": "", "cell.subset": "CD8+", "subject.cohort": "", "subject.id": "", "replica.id": "", "clone.id": "", "epitope.id": "", "tissue": "PBMC", "donor.MHC": "", "donor.MHC.method": "", "structure.id": "", "samples.found": 1, "studies.found": 1}	{"cdr3": "CASVYLAGTMDTQYF", "cdr3_old": "CASVYLAGTMDTQYF", "fixNeeded": false, "good": true, "jCanonical": true, "jFixType": "NoFixNeeded", "jId": "TRBJ2-3*01", "jStart": 10, "vCanonical": true, "vEnd": 3, "vFixType": "NoFixNeeded", "vId": "TRBV2*01"}	1
0	TRB	CASSFRSSTDTQYF	TRBV28*01	TRBJ2-3*01	HomoSapiens	HLA-A*02:01	B2M	MHCI	LTYHGAIKL	Nucleocapsid	SARS-CoV-2	PMID:34793243	{"identification": "tetramer-sort", "frequency": "", "singlecell": "yes", "sequencing": "amplicon-seq", "verification": ""}	{"study.id": "", "cell.subset": "CD8+", "subject.cohort": "", "subject.id": "", "replica.id": "", "clone.id": "", "epitope.id": "", "tissue": "PBMC", "donor.MHC": "", "donor.MHC.method": "", "structure.id": "", "samples.found": 1, "studies.found": 1}	{"cdr3": "CASSFRSSTDTQYF", "cdr3_old": "CASSFRSSTDTQYF", "fixNeeded": false, "good": true, "jCanonical": true, "jFixType": "NoFixNeeded", "jId": "TRBJ2-3*01", "jStart": 7, "vCanonical": true, "vEnd": 4, "vFixType": "NoFixNeeded", "vId": "TRBV28*01"}	3
0	TRB	CASSFSGGSYNEQFF	TRBV13*01	TRBJ2-1*01	HomoSapiens	HLA-A*02:01	B2M	MHCI	RLNQLESKV	Nucleocapsid	SARS-CoV-2	PMID:34793243	{"identification": "tetramer-sort", "frequency": "", "singlecell": "yes", "sequencing": "amplicon-seq", "verification": ""}	{"study.id": "", "cell.subset": "CD8+", "subject.cohort": "", "subject.id": "", "replica.id": "", "clone.id": "", "epitope.id": "", "tissue": "PBMC", "donor.MHC": "", "donor.MHC.method": "", "structure.id": "", "samples.found": 1, "studies.found": 1}	{"cdr3": "CASSFSGGSYNEQFF", "cdr3_old": "CASSFSGGSYNEQFF", "fixNeeded": false, "good": true, "jCanonical": true, "jFixType": "NoFixNeeded", "jId": "TRBJ2-1*01", "jStart": 8, "vCanonical": true, "vEnd": 4, "vFixType": "NoFixNeeded", "vId": "TRBV13*01"}	3
0	TRB	CASSSPGAGVRAYNEQFF	TRBV5-1*01	TRBJ2-1*01	HomoSapiens	HLA-A*02:01	B2M	MHCI	DNVILLNKH	Nucleocapsid	SARS-CoV-2	PMID:34793243	{"identification": "tetramer-sort", "frequency": "", "singlecell": "yes", "sequencing": "amplicon-seq", "verification": ""}	{"study.id": "", "cell.subset": "CD8+", "subject.cohort": "", "subject.id": "", "replica.id": "", "clone.id": "", "epitope.id": "", "tissue": "PBMC", "donor.MHC": "", "donor.MHC.method": "", "structure.id": "", "samples.found": 1, "studies.found": 1}	{"cdr3": "CASSSPGAGVRAYNEQFF", "cdr3_old": "CASSSPGAGVRAYNEQFF", "fixNeeded": false, "good": true, "jCanonical": true, "jFixType": "NoFixNeeded", "jId": "TRBJ2-1*01", "jStart": 12, "vCanonical": true, "vEnd": 4, "vFixType": "NoFixNeeded", "vId": "TRBV5-1*01"}	2
0	TRB	CSARGRGGSRDTQYF	TRBV20-1*01	TRBJ2-3*01	HomoSapiens	HLA-A*02:01	B2M	MHCI	DKDPNFKDQ	Nucleocapsid	SARS-CoV-2	PMID:34793243	{"identification": "tetramer-sort", "frequency": "", "singlecell": "yes", "sequencing": "amplicon-seq", "verification": ""}	{"study.id": "", "cell.subset": "CD8+", "subject.cohort": "", "subject.id": "", "replica.id": "", "clone.id": "", "epitope.id": "", "tissue": "PBMC", "donor.MHC": "", "donor.MHC.method": "", "structure.id": "", "samples.found": 1, "studies.found": 1}	{"cdr3": "CSARGRGGSRDTQYF", "cdr3_old": "CSARGRGGSRDTQYF", "fixNeeded": false, "good": true, "jCanonical": true, "jFixType": "NoFixNeeded", "jId": "TRBJ2-3*01", "jStart": 10, "vCanonical": true, "vEnd": 4, "vFixType": "NoFixNeeded", "vId": "TRBV20-1*01"}	2
1330	TRA	CAASERNRDDKIIF	TRAV29/DV5*01	TRAJ30*01	HomoSapiens	HLA-A*02:01	B2M	MHCI	DQVILLNKH	Nucleocapsid	SARS-CoV-2	PMID:34793243	{"identification": "tetramer-sort", "frequency": "", "singlecell": "yes", "sequencing": "amplicon-seq", "verification": ""}	{"study.id": "", "cell.subset": "CD8+", "subject.cohort": "", "subject.id": "", "replica.id": "", "clone.id": "", "epitope.id": "", "tissue": "PBMC", "donor.MHC": "", "donor.MHC.method": "", "structure.id": "", "samples.found": 1, "studies.found": 1}	{"cdr3": "CAASERNRDDKIIF", "cdr3_old": "CAASERNRDDKIIF", "fixNeeded": false, "good": true, "jCanonical": true, "jFixType": "NoFixNeeded", "jId": "TRAJ30*01", "jStart": 6, "vCanonical": true, "vEnd": 4, "vFixType": "NoFixNeeded", "vId": "TRAV29/DV5*01"}	2
1330	TRB	CASSQERLSLSPLHF	TRBV4-1*01	TRBJ1-6*01	HomoSapiens	HLA-A*02:01	B2M	MHCI	DQVILLNKH	Nucleocapsid	SARS-CoV-2	PMID:34793243	{"identification": "tetramer-sort", "frequency": "", "singlecell": "yes", "sequencing": "amplicon-seq", "verification": ""}	{"study.id": "", "cell.subset": "CD8+", "subject.cohort": "", "subject.id": "", "replica.id": "", "clone.id": "", "epitope.id": "", "tissue": "PBMC", "donor.MHC": "", "donor.MHC.method": "", "structure.id": "", "samples.found": 1, "studies.found": 1}	{"cdr3": "CASSQERLSLSPLHF", "cdr3_old": "CASSQERLSLSPLHF", "fixNeeded": false, "good": true, "jCanonical": true, "jFixType": "NoFixNeeded", "jId": "TRBJ1-6*01", "jStart": 10, "vCanonical": true, "vEnd": 5, "vFixType": "NoFixNeeded", "vId": "TRBV4-1*01"}	2
1331	TRA	CALNPQNAGNMLTF	TRAV19*01	TRAJ39*01	HomoSapiens	HLA-A*02:01	B2M	MHCI	ALNTPKDHI	Nucleocapsid	SARS-CoV-2	PMID:34793243	{"identification": "tetramer-sort", "frequency": "", "singlecell": "yes", "sequencing": "amplicon-seq", "verification": ""}	{"study.id": "", "cell.subset": "CD8+", "subject.cohort": "", "subject.id": "", "replica.id": "", "clone.id": "", "epitope.id": "", "tissue": "PBMC", "donor.MHC": "", "donor.MHC.method": "", "structure.id": "", "samples.found": 1, "studies.found": 1}	{"cdr3": "CALNPQNAGNMLTF", "cdr3_old": "CALNPQNAGNMLTF", "fixNeeded": false, "good": true, "jCanonical": true, "jFixType": "NoFixNeeded", "jId": "TRAJ39*01", "jStart": 6, "vCanonical": true, "vEnd": 3, "vFixType": "NoFixNeeded", "vId": "TRAV19*01"}	2
1331	TRB	CASSLLGYEQYF	TRBV12-3*01	TRBJ2-7*01	HomoSapiens	HLA-A*02:01	B2M	MHCI	ALNTPKDHI	Nucleocapsid	SARS-CoV-2	PMID:34793243	{"identification": "tetramer-sort", "frequency": "", "singlecell": "yes", "sequencing": "amplicon-seq", "verification": ""}	{"study.id": "", "cell.subset": "CD8+", "subject.cohort": "", "subject.id": "", "replica.id": "", "clone.id": "", "epitope.id": "", "tissue": "PBMC", "donor.MHC": "", "donor.MHC.method": "", "structure.id": "", "samples.found": 1, "studies.found": 1}	{"cdr3": "CASSLLGYEQYF", "cdr3_old": "CASSLLGYEQYF", "fixNeeded": false, "good": true, "jCanonical": true, "jFixType": "NoFixNeeded", "jId": "TRBJ2-7*01", "jStart": 7, "vCanonical": true, "vEnd": 5, "vFixType": "NoFixNeeded", "vId": "TRBV12-3*01"}	3
0	TRB	CSARPDNSYYEQYF	TRBV20-1*01	TRBJ2-7*01	HomoSapiens	HLA-A*02:01	B2M	MHCI	TALALLLLD	Nucleocapsid	SARS-CoV-2	PMID:34793243	{"identification": "tetramer-sort", "frequency": "", "singlecell": "yes", "sequencing": "amplicon-seq", "verification": ""}	{"study.id": "", "cell.subset": "CD8+", "subject.cohort": "", "subject.id": "", "replica.id": "", "clone.id": "", "epitope.id": "", "tissue": "PBMC", "donor.MHC": "", "donor.MHC.method": "", "structure.id": "", "samples.found": 1, "studies.found": 1}	{"cdr3": "CSARPDNSYYEQYF", "cdr3_old": "CSARPDNSYYEQYF", "fixNeeded": false, "good": true, "jCanonical": true, "jFixType": "NoFixNeeded", "jId": "TRBJ2-7*01", "jStart": 9, "vCanonical": true, "vEnd": 4, "vFixType": "NoFixNeeded", "vId": "TRBV20-1*01"}	2
1332	TRA	CAVRPAANQAGTALIF	TRAV3*01	TRAJ15*01	HomoSapiens	HLA-A*02:01	B2M	MHCI	KAYDVTQAF	Nucleocapsid	SARS-CoV-2	PMID:34793243	{"identification": "tetramer-sort", "frequency": "", "singlecell": "yes", "sequencing": "amplicon-seq", "verification": ""}	{"study.id": "", "cell.subset": "CD8+", "subject.cohort": "", "subject.id": "", "replica.id": "", "clone.id": "", "epitope.id": "", "tissue": "PBMC", "donor.MHC": "", "donor.MHC.method": "", "structure.id": "", "samples.found": 1, "studies.found": 1}	{"cdr3": "CAVRPAANQAGTALIF", "cdr3_old": "CAVRPAANQAGTALIF", "fixNeeded": false, "good": true, "jCanonical": true, "jFixType": "NoFixNeeded", "jId": "TRAJ15*01", "jStart": 7, "vCanonical": true, "vEnd": 4, "vFixType": "NoFixNeeded", "vId": "TRAV3*01"}	2
1332	TRB	CASSLSGGGHTDTQYF	TRBV7-6*01	TRBJ2-3*01	HomoSapiens	HLA-A*02:01	B2M	MHCI	KAYDVTQAF	Nucleocapsid	SARS-CoV-2	PMID:34793243	{"identification": "tetramer-sort", "frequency": "", "singlecell": "yes", "sequencing": "amplicon-seq", "verification": ""}	{"study.id": "", "cell.subset": "CD8+", "subject.cohort": "", "subject.id": "", "replica.id": "", "clone.id": "", "epitope.id": "", "tissue": "PBMC", "donor.MHC": "", "donor.MHC.method": "", "structure.id": "", "samples.found": 1, "studies.found": 1}	{"cdr3": "CASSLSGGGHTDTQYF", "cdr3_old": "CASSLSGGGHTDTQYF", "fixNeeded": false, "good": true, "jCanonical": true, "jFixType": "NoFixNeeded", "jId": "TRBJ2-3*01", "jStart": 10, "vCanonical": true, "vEnd": 5, "vFixType": "NoFixNeeded", "vId": "TRBV7-6*01"}	2
1333	TRA	CAALGTGNQFYF	TRAV13-1*01	TRAJ49*01	HomoSapiens	HLA-A*02:01	B2M	MHCI	KDNVILLNK	Nucleocapsid	SARS-CoV-2	PMID:34793243	{"identification": "tetramer-sort", "frequency": "", "singlecell": "yes", "sequencing": "amplicon-seq", "verification": ""}	{"study.id": "", "cell.subset": "CD8+", "subject.cohort": "", "subject.id": "", "replica.id": "", "clone.id": "", "epitope.id": "", "tissue": "PBMC", "donor.MHC": "", "donor.MHC.method": "", "structure.id": "", "samples.found": 1, "studies.found": 1}	{"cdr3": "CAALGTGNQFYF", "cdr3_old": "CAALGTGNQFYF", "fixNeeded": false, "good": true, "jCanonical": true, "jFixType": "NoFixNeeded", "jId": "TRAJ49*01", "jStart": 5, "vCanonical": true, "vEnd": 3, "vFixType": "NoFixNeeded", "vId": "TRAV13-1*01"}	2
1333	TRB	CSAPWTGQRINEKLFF	TRBV20-1*01	TRBJ1-4*01	HomoSapiens	HLA-A*02:01	B2M	MHCI	KDNVILLNK	Nucleocapsid	SARS-CoV-2	PMID:34793243	{"identification": "tetramer-sort", "frequency": "", "singlecell": "yes", "sequencing": "amplicon-seq", "verification": ""}	{"study.id": "", "cell.subset": "CD8+", "subject.cohort": "", "subject.id": "", "replica.id": "", "clone.id": "", "epitope.id": "", "tissue": "PBMC", "donor.MHC": "", "donor.MHC.method": "", "structure.id": "", "samples.found": 1, "studies.found": 1}	{"cdr3": "CSAPWTGQRINEKLFF", "cdr3_old": "CSAPWTGQRINEKLFF", "fixNeeded": false, "good": true, "jCanonical": true, "jFixType": "NoFixNeeded", "jId": "TRBJ1-4*01", "jStart": 10, "vCanonical": true, "vEnd": 3, "vFixType": "NoFixNeeded", "vId": "TRBV20-1*01"}	1
1334	TRB	CASSPYPSRGSNEQFF	TRBV4-2*01	TRBJ2-1*01	HomoSapiens	HLA-A*02:01	B2M	MHCI	PQFKDNVIL	Nucleocapsid	SARS-CoV-2	PMID:34793243	{"identification": "tetramer-sort", "frequency": "", "singlecell": "yes", "sequencing": "amplicon-seq", "verification": ""}	{"study.id": "", "cell.subset": "CD8+", "subject.cohort": "", "subject.id": "", "replica.id": "", "clone.id": "", "epitope.id": "", "tissue": "PBMC", "donor.MHC": "", "donor.MHC.method": "", "structure.id": "", "samples.found": 1, "studies.found": 1}	{"cdr3": "CASSPYPSRGSNEQFF", "cdr3_old": "CASSPYPSRGSNEQFF", "fixNeeded": false, "good": true, "jCanonical": true, "jFixType": "NoFixNeeded", "jId": "TRBJ2-1*01", "jStart": 11, "vCanonical": true, "vEnd": 4, "vFixType": "NoFixNeeded", "vId": "TRBV4-2*01"}	2
1335	TRA	CAMREHSGNTPLVF	TRAV14/DV4*01	TRAJ29*01	HomoSapiens	HLA-A*02:01	B2M	MHCI	IKLDDKDPN	Nucleocapsid	SARS-CoV-2	PMID:34793243	{"identification": "tetramer-sort", "frequency": "", "singlecell": "yes", "sequencing": "amplicon-seq", "verification": ""}	{"study.id": "", "cell.subset": "CD8+", "subject.cohort": "", "subject.id": "", "replica.id": "", "clone.id": "", "epitope.id": "", "tissue": "PBMC", "donor.MHC": "", "donor.MHC.method": "", "structure.id": "", "samples.found": 1, "studies.found": 1}	{"cdr3": "CAMREHSGNTPLVF", "cdr3_old": "CAMREHSGNTPLVF", "fixNeeded": false, "good": true, "jCanonical": true, "jFixType": "NoFixNeeded", "jId": "TRAJ29*01", "jStart": 6, "vCanonical": true, "vEnd": 5, "vFixType": "NoFixNeeded", "vId": "TRAV14/DV4*01"}	2
1335	TRB	CASSYSSRLQYF	TRBV6-2*01	TRBJ2-7*01	HomoSapiens	HLA-A*02:01	B2M	MHCI	IKLDDKDPN	Nucleocapsid	SARS-CoV-2	PMID:34793243	{"identification": "tetramer-sort", "frequency": "", "singlecell": "yes", "sequencing": "amplicon-seq", "verification": ""}	{"study.id": "", "cell.subset": "CD8+", "subject.cohort": "", "subject.id": "", "replica.id": "", "clone.id": "", "epitope.id": "", "tissue": "PBMC", "donor.MHC": "", "donor.MHC.method": "", "structure.id": "", "samples.found": 1, "studies.found": 1}	{"cdr3": "CASSYSSRLQYF", "cdr3_old": "CASSYSSRLQYF", "fixNeeded": false, "good": true, "jCanonical": true, "jFixType": "NoFixNeeded", "jId": "TRBJ2-7*01", "jStart": 9, "vCanonical": true, "vEnd": 5, "vFixType": "NoFixNeeded", "vId": "TRBV6-2*01"}	2
1336	TRA	CAVFEEYGNKLVF	TRAV21*01	TRAJ47*01	HomoSapiens	HLA-A*02:01	B2M	MHCI	RLNQLESKV	Nucleocapsid	SARS-CoV-2	PMID:34793243	{"identification": "tetramer-sort", "frequency": "", "singlecell": "yes", "sequencing": "amplicon-seq", "verification": ""}	{"study.id": "", "cell.subset": "CD8+", "subject.cohort": "", "subject.id": "", "replica.id": "", "clone.id": "", "epitope.id": "", "tissue": "PBMC", "donor.MHC": "", "donor.MHC.method": "", "structure.id": "", "samples.found": 1, "studies.found": 1}	{"cdr3": "CAVFEEYGNKLVF", "cdr3_old": "CAVFEEYGNKLVF", "fixNeeded": false, "good": true, "jCanonical": true, "jFixType": "NoFixNeeded", "jId": "TRAJ47*01", "jStart": 5, "vCanonical": true, "vEnd": 3, "vFixType": "NoFixNeeded", "vId": "TRAV21*01"}	2
1336	TRB	CSASGRESDTQYF	TRBV20-1*01	TRBJ2-3*01	HomoSapiens	HLA-A*02:01	B2M	MHCI	RLNQLESKV	Nucleocapsid	SARS-CoV-2	PMID:34793243	{"identification": "tetramer-sort", "frequency": "", "singlecell": "yes", "sequencing": "amplicon-seq", "verification": ""}	{"study.id": "", "cell.subset": "CD8+", "subject.cohort": "", "subject.id": "", "replica.id": "", "clone.id": "", "epitope.id": "", "tissue": "PBMC", "donor.MHC": "", "donor.MHC.method": "", "structure.id": "", "samples.found": 1, "studies.found": 1}	{"cdr3": "CSASGRESDTQYF", "cdr3_old": "CSASGRESDTQYF", "fixNeeded": false, "good": true, "jCanonical": true, "jFixType": "NoFixNeeded", "jId": "TRBJ2-3*01", "jStart": 8, "vCanonical": true, "vEnd": 3, "vFixType": "NoFixNeeded", "vId": "TRBV20-1*01"}	2
1337	TRB	CASSYWGGTNTEAFF	TRBV6-5*01	TRBJ1-1*01	HomoSapiens	HLA-A*02:01	B2M	MHCI	DPNFKDQVI	Nucleocapsid	SARS-CoV-2	PMID:34793243	{"identification": "tetramer-sort", "frequency": "", "singlecell": "yes", "sequencing": "amplicon-seq", "verification": ""}	{"study.id": "", "cell.subset": "CD8+", "subject.cohort": "", "subject.id": "", "replica.id": "", "clone.id": "", "epitope.id": "", "tissue": "PBMC", "donor.MHC": "", "donor.MHC.method": "", "structure.id": "", "samples.found": 1, "studies.found": 1}	{"cdr3": "CASSYWGGTNTEAFF", "cdr3_old": "CASSYWGGTNTEAFF", "fixNeeded": false, "good": true, "jCanonical": true, "jFixType": "NoFixNeeded", "jId": "TRBJ1-1*01", "jStart": 9, "vCanonical": true, "vEnd": 5, "vFixType": "NoFixNeeded", "vId": "TRBV6-5*01"}	2
1338	TRA	CAASIQGTYKYIF	TRAV13-1*01	TRAJ40*01	HomoSapiens	HLA-A*02:01	B2M	MHCI	LLDRLNQLE	Nucleocapsid	SARS-CoV-2	PMID:34793243	{"identification": "tetramer-sort", "frequency": "", "singlecell": "yes", "sequencing": "amplicon-seq", "verification": ""}	{"study.id": "", "cell.subset": "CD8+", "subject.cohort": "", "subject.id": "", "replica.id": "", "clone.id": "", "epitope.id": "", "tissue": "PBMC", "donor.MHC": "", "donor.MHC.method": "", "structure.id": "", "samples.found": 1, "studies.found": 1}	{"cdr3": "CAASIQGTYKYIF", "cdr3_old": "CAASIQGTYKYIF", "fixNeeded": false, "good": true, "jCanonical": true, "jFixType": "NoFixNeeded", "jId": "TRAJ40*01", "jStart": 6, "vCanonical": true, "vEnd": 4, "vFixType": "NoFixNeeded", "vId": "TRAV13-1*01"}	2
1338	TRB	CASSWTQETQYF	TRBV7-9*01	TRBJ2-5*01	HomoSapiens	HLA-A*02:01	B2M	MHCI	LLDRLNQLE	Nucleocapsid	SARS-CoV-2	PMID:34793243	{"identification": "tetramer-sort", "frequency": "", "singlecell": "yes", "sequencing": "amplicon-seq", "verification": ""}	{"study.id": "", "cell.subset": "CD8+", "subject.cohort": "", "subject.id": "", "replica.id": "", "clone.id": "", "epitope.id": "", "tissue": "PBMC", "donor.MHC": "", "donor.MHC.method": "", "structure.id": "", "samples.found": 1, "studies.found": 1}	{"cdr3": "CASSWTQETQYF", "cdr3_old": "CASSWTQETQYF", "fixNeeded": false, "good": true, "jCanonical": true, "jFixType": "NoFixNeeded", "jId": "TRBJ2-5*01", "jStart": 6, "vCanonical": true, "vEnd": 4, "vFixType": "NoFixNeeded", "vId": "TRBV7-9*01"}	3
1339	TRA	CAATDNNAGGTSYGKLTF	TRAV29/DV5*01	TRAJ52*01	HomoSapiens	HLA-A*02:01	B2M	MHCI	RLNQLESKM	Nucleocapsid	SARS-CoV-2	PMID:34793243	{"identification": "tetramer-sort", "frequency": "", "singlecell": "yes", "sequencing": "amplicon-seq", "verification": ""}	{"study.id": "", "cell.subset": "CD8+", "subject.cohort": "", "subject.id": "", "replica.id": "", "clone.id": "", "epitope.id": "", "tissue": "PBMC", "donor.MHC": "", "donor.MHC.method": "", "structure.id": "", "samples.found": 1, "studies.found": 1}	{"cdr3": "CAATDNNAGGTSYGKLTF", "cdr3_old": "CAATDNNAGGTSYGKLTF", "fixNeeded": false, "good": true, "jCanonical": true, "jFixType": "NoFixNeeded", "jId": "TRAJ52*01", "jStart": 6, "vCanonical": true, "vEnd": 3, "vFixType": "NoFixNeeded", "vId": "TRAV29/DV5*01"}	2
1339	TRB	CASSYFPYDLYEQYF	TRBV6-5*01	TRBJ2-7*01	HomoSapiens	HLA-A*02:01	B2M	MHCI	RLNQLESKM	Nucleocapsid	SARS-CoV-2	PMID:34793243	{"identification": "tetramer-sort", "frequency": "", "singlecell": "yes", "sequencing": "amplicon-seq", "verification": ""}	{"study.id": "", "cell.subset": "CD8+", "subject.cohort": "", "subject.id": "", "replica.id": "", "clone.id": "", "epitope.id": "", "tissue": "PBMC", "donor.MHC": "", "donor.MHC.method": "", "structure.id": "", "samples.found": 1, "studies.found": 1}	{"cdr3": "CASSYFPYDLYEQYF", "cdr3_old": "CASSYFPYDLYEQYF", "fixNeeded": false, "good": true, "jCanonical": true, "jFixType": "NoFixNeeded", "jId": "TRBJ2-7*01", "jStart": 10, "vCanonical": true, "vEnd": 5, "vFixType": "NoFixNeeded", "vId": "TRBV6-5*01"}	2
1340	TRA	CGADVSGTYKYIF	TRAV34*01	TRAJ40*01	HomoSapiens	HLA-A*02:01	B2M	MHCI	YHGAIKLDD	Nucleocapsid	SARS-CoV-2	PMID:34793243	{"identification": "tetramer-sort", "frequency": "", "singlecell": "yes", "sequencing": "amplicon-seq", "verification": ""}	{"study.id": "", "cell.subset": "CD8+", "subject.cohort": "", "subject.id": "", "replica.id": "", "clone.id": "", "epitope.id": "", "tissue": "PBMC", "donor.MHC": "", "donor.MHC.method": "", "structure.id": "", "samples.found": 1, "studies.found": 1}	{"cdr3": "CGADVSGTYKYIF", "cdr3_old": "CGADVSGTYKYIF", "fixNeeded": false, "good": true, "jCanonical": true, "jFixType": "NoFixNeeded", "jId": "TRAJ40*01", "jStart": 5, "vCanonical": true, "vEnd": 4, "vFixType": "NoFixNeeded", "vId": "TRAV34*01"}	2
1340	TRB	CASRIGTTNEQYF	TRBV12-3*01	TRBJ2-7*01	HomoSapiens	HLA-A*02:01	B2M	MHCI	YHGAIKLDD	Nucleocapsid	SARS-CoV-2	PMID:34793243	{"identification": "tetramer-sort", "frequency": "", "singlecell": "yes", "sequencing": "amplicon-seq", "verification": ""}	{"study.id": "", "cell.subset": "CD8+", "subject.cohort": "", "subject.id": "", "replica.id": "", "clone.id": "", "epitope.id": "", "tissue": "PBMC", "donor.MHC": "", "donor.MHC.method": "", "structure.id": "", "samples.found": 1, "studies.found": 1}	{"cdr3": "CASRIGTTNEQYF", "cdr3_old": "CASRIGTTNEQYF", "fixNeeded": false, "good": true, "jCanonical": true, "jFixType": "NoFixNeeded", "jId": "TRBJ2-7*01", "jStart": 9, "vCanonical": true, "vEnd": 3, "vFixType": "NoFixNeeded", "vId": "TRBV12-3*01"}	2
1341	TRA	CAASRAMYSGGGADGLTF	TRAV13-1*01	TRAJ45*01	HomoSapiens	HLA-A*02:01	B2M	MHCI	DKDPQFKDN	Nucleocapsid	SARS-CoV-2	PMID:34793243	{"identification": "tetramer-sort", "frequency": "", "singlecell": "yes", "sequencing": "amplicon-seq", "verification": ""}	{"study.id": "", "cell.subset": "CD8+", "subject.cohort": "", "subject.id": "", "replica.id": "", "clone.id": "", "epitope.id": "", "tissue": "PBMC", "donor.MHC": "", "donor.MHC.method": "", "structure.id": "", "samples.found": 1, "studies.found": 1}	{"cdr3": "CAASRAMYSGGGADGLTF", "cdr3_old": "CAASRAMYSGGGADGLTF", "fixNeeded": false, "good": true, "jCanonical": true, "jFixType": "NoFixNeeded", "jId": "TRAJ45*01", "jStart": 7, "vCanonical": true, "vEnd": 4, "vFixType": "NoFixNeeded", "vId": "TRAV13-1*01"}	2
1341	TRB	CASSLEGDPSYEQYF	TRBV13*01	TRBJ2-7*01	HomoSapiens	HLA-A*02:01	B2M	MHCI	DKDPQFKDN	Nucleocapsid	SARS-CoV-2	PMID:34793243	{"identification": "tetramer-sort", "frequency": "", "singlecell": "yes", "sequencing": "amplicon-seq", "verification": ""}	{"study.id": "", "cell.subset": "CD8+", "subject.cohort": "", "subject.id": "", "replica.id": "", "clone.id": "", "epitope.id": "", "tissue": "PBMC", "donor.MHC": "", "donor.MHC.method": "", "structure.id": "", "samples.found": 1, "studies.found": 1}	{"cdr3": "CASSLEGDPSYEQYF", "cdr3_old": "CASSLEGDPSYEQYF", "fixNeeded": false, "good": true, "jCanonical": true, "jFixType": "NoFixNeeded", "jId": "TRBJ2-7*01", "jStart": 9, "vCanonical": true, "vEnd": 5, "vFixType": "NoFixNeeded", "vId": "TRBV13*01"}	2
1342	TRA	CAENMIPGGGADGLTF	TRAV13-2*01	TRAJ45*01	HomoSapiens	HLA-A*02:01	B2M	MHCI	DDKDPQFKD	Nucleocapsid	SARS-CoV-2	PMID:34793243	{"identification": "tetramer-sort", "frequency": "", "singlecell": "yes", "sequencing": "amplicon-seq", "verification": ""}	{"study.id": "", "cell.subset": "CD8+", "subject.cohort": "", "subject.id": "", "replica.id": "", "clone.id": "", "epitope.id": "", "tissue": "PBMC", "donor.MHC": "", "donor.MHC.method": "", "structure.id": "", "samples.found": 1, "studies.found": 1}	{"cdr3": "CAENMIPGGGADGLTF", "cdr3_old": "CAENMIPGGGADGLTF", "fixNeeded": false, "good": true, "jCanonical": true, "jFixType": "NoFixNeeded", "jId": "TRAJ45*01", "jStart": 7, "vCanonical": true, "vEnd": 4, "vFixType": "NoFixNeeded", "vId": "TRAV13-2*01"}	2
1342	TRB	CASSLLSGSSYEQYF	TRBV5-5*01	TRBJ2-7*01	HomoSapiens	HLA-A*02:01	B2M	MHCI	DDKDPQFKD	Nucleocapsid	SARS-CoV-2	PMID:34793243	{"identification": "tetramer-sort", "frequency": "", "singlecell": "yes", "sequencing": "amplicon-seq", "verification": ""}	{"study.id": "", "cell.subset": "CD8+", "subject.cohort": "", "subject.id": "", "replica.id": "", "clone.id": "", "epitope.id": "", "tissue": "PBMC", "donor.MHC": "", "donor.MHC.method": "", "structure.id": "", "samples.found": 1, "studies.found": 1}	{"cdr3": "CASSLLSGSSYEQYF", "cdr3_old": "CASSLLSGSSYEQYF", "fixNeeded": false, "good": true, "jCanonical": true, "jFixType": "NoFixNeeded", "jId": "TRBJ2-7*01", "jStart": 9, "vCanonical": true, "vEnd": 5, "vFixType": "NoFixNeeded", "vId": "TRBV5-5*01"}	2
1343	TRA	CAESGKAGYALNF	TRAV5*01	TRAJ41*01	HomoSapiens	HLA-A*02:01	B2M	MHCI	KLDDKDPNF	Nucleocapsid	SARS-CoV-2	PMID:34793243	{"identification": "tetramer-sort", "frequency": "", "singlecell": "yes", "sequencing": "amplicon-seq", "verification": ""}	{"study.id": "", "cell.subset": "CD8+", "subject.cohort": "", "subject.id": "", "replica.id": "", "clone.id": "", "epitope.id": "", "tissue": "PBMC", "donor.MHC": "", "donor.MHC.method": "", "structure.id": "", "samples.found": 1, "studies.found": 1}	{"cdr3": "CAESGKAGYALNF", "cdr3_old": "CAESGKAGYALNF", "fixNeeded": false, "good": true, "jCanonical": true, "jFixType": "NoFixNeeded", "jId": "TRAJ41*01", "jStart": 7, "vCanonical": true, "vEnd": 4, "vFixType": "NoFixNeeded", "vId": "TRAV5*01"}	2
1343	TRB	CASSVGVSNQPQHF	TRBV6-2*01	TRBJ1-5*01	HomoSapiens	HLA-A*02:01	B2M	MHCI	KLDDKDPNF	Nucleocapsid	SARS-CoV-2	PMID:34793243	{"identification": "tetramer-sort", "frequency": "", "singlecell": "yes", "sequencing": "amplicon-seq", "verification": ""}	{"study.id": "", "cell.subset": "CD8+", "subject.cohort": "", "subject.id": "", "replica.id": "", "clone.id": "", "epitope.id": "", "tissue": "PBMC", "donor.MHC": "", "donor.MHC.method": "", "structure.id": "", "samples.found": 1, "studies.found": 1}	{"cdr3": "CASSVGVSNQPQHF", "cdr3_old": "CASSVGVSNQPQHF", "fixNeeded": false, "good": true, "jCanonical": true, "jFixType": "NoFixNeeded", "jId": "TRBJ1-5*01", "jStart": 7, "vCanonical": true, "vEnd": 4, "vFixType": "NoFixNeeded", "vId": "TRBV6-2*01"}	3
1344	TRA	CAGGRHTGNQFYF	TRAV27*01	TRAJ49*01	HomoSapiens	HLA-A*02:01	B2M	MHCI	DRLNQLESK	Nucleocapsid	SARS-CoV-2	PMID:34793243	{"identification": "tetramer-sort", "frequency": "", "singlecell": "yes", "sequencing": "amplicon-seq", "verification": ""}	{"study.id": "", "cell.subset": "CD8+", "subject.cohort": "", "subject.id": "", "replica.id": "", "clone.id": "", "epitope.id": "", "tissue": "PBMC", "donor.MHC": "", "donor.MHC.method": "", "structure.id": "", "samples.found": 1, "studies.found": 1}	{"cdr3": "CAGGRHTGNQFYF", "cdr3_old": "CAGGRHTGNQFYF", "fixNeeded": false, "good": true, "jCanonical": true, "jFixType": "NoFixNeeded", "jId": "TRAJ49*01", "jStart": 6, "vCanonical": true, "vEnd": 3, "vFixType": "NoFixNeeded", "vId": "TRAV27*01"}	2
1344	TRB	CASSDQLLEEWSSYNEQFF	TRBV6-1*01	TRBJ2-1*01	HomoSapiens	HLA-A*02:01	B2M	MHCI	DRLNQLESK	Nucleocapsid	SARS-CoV-2	PMID:34793243	{"identification": "tetramer-sort", "frequency": "", "singlecell": "yes", "sequencing": "amplicon-seq", "verification": ""}	{"study.id": "", "cell.subset": "CD8+", "subject.cohort": "", "subject.id": "", "replica.id": "", "clone.id": "", "epitope.id": "", "tissue": "PBMC", "donor.MHC": "", "donor.MHC.method": "", "structure.id": "", "samples.found": 1, "studies.found": 1}	{"cdr3": "CASSDQLLEEWSSYNEQFF", "cdr3_old": "CASSDQLLEEWSSYNEQFF", "fixNeeded": false, "good": true, "jCanonical": true, "jFixType": "NoFixNeeded", "jId": "TRBJ2-1*01", "jStart": 12, "vCanonical": true, "vEnd": 4, "vFixType": "NoFixNeeded", "vId": "TRBV6-1*01"}	1
1345	TRA	CAGPTGNQFYF	TRAV35*01	TRAJ49*01	HomoSapiens	HLA-A*02:01	B2M	MHCI	YHGAIKLDD	Nucleocapsid	SARS-CoV-2	PMID:34793243	{"identification": "tetramer-sort", "frequency": "", "singlecell": "yes", "sequencing": "amplicon-seq", "verification": ""}	{"study.id": "", "cell.subset": "CD8+", "subject.cohort": "", "subject.id": "", "replica.id": "", "clone.id": "", "epitope.id": "", "tissue": "PBMC", "donor.MHC": "", "donor.MHC.method": "", "structure.id": "", "samples.found": 1, "studies.found": 1}	{"cdr3": "CAGPTGNQFYF", "cdr3_old": "CAGPTGNQFYF", "fixNeeded": false, "good": true, "jCanonical": true, "jFixType": "NoFixNeeded", "jId": "TRAJ49*01", "jStart": 4, "vCanonical": true, "vEnd": 3, "vFixType": "NoFixNeeded", "vId": "TRAV35*01"}	3
1345	TRB	CASTVSSYNEQFF	TRBV6-6*01	TRBJ2-1*01	HomoSapiens	HLA-A*02:01	B2M	MHCI	YHGAIKLDD	Nucleocapsid	SARS-CoV-2	PMID:34793243	{"identification": "tetramer-sort", "frequency": "", "singlecell": "yes", "sequencing": "amplicon-seq", "verification": ""}	{"study.id": "", "cell.subset": "CD8+", "subject.cohort": "", "subject.id": "", "replica.id": "", "clone.id": "", "epitope.id": "", "tissue": "PBMC", "donor.MHC": "", "donor.MHC.method": "", "structure.id": "", "samples.found": 1, "studies.found": 1}	{"cdr3": "CASTVSSYNEQFF", "cdr3_old": "CASTVSSYNEQFF", "fixNeeded": false, "good": true, "jCanonical": true, "jFixType": "NoFixNeeded", "jId": "TRBJ2-1*01", "jStart": 6, "vCanonical": true, "vEnd": 3, "vFixType": "NoFixNeeded", "vId": "TRBV6-6*01"}	3
1346	TRA	CAMREDSGYSTLTF	TRAV14/DV4*01	TRAJ11*01	HomoSapiens	HLA-A*02:01	B2M	MHCI	IKLDDKDPN	Nucleocapsid	SARS-CoV-2	PMID:34793243	{"identification": "tetramer-sort", "frequency": "", "singlecell": "yes", "sequencing": "amplicon-seq", "verification": ""}	{"study.id": "", "cell.subset": "CD8+", "subject.cohort": "", "subject.id": "", "replica.id": "", "clone.id": "", "epitope.id": "", "tissue": "PBMC", "donor.MHC": "", "donor.MHC.method": "", "structure.id": "", "samples.found": 1, "studies.found": 1}	{"cdr3": "CAMREDSGYSTLTF", "cdr3_old": "CAMREDSGYSTLTF", "fixNeeded": false, "good": true, "jCanonical": true, "jFixType": "NoFixNeeded", "jId": "TRAJ11*01", "jStart": 6, "vCanonical": true, "vEnd": 5, "vFixType": "NoFixNeeded", "vId": "TRAV14/DV4*01"}	2
1346	TRB	CASSFNLMEITLTTEAFF	TRBV12-4*01	TRBJ1-1*01	HomoSapiens	HLA-A*02:01	B2M	MHCI	IKLDDKDPN	Nucleocapsid	SARS-CoV-2	PMID:34793243	{"identification": "tetramer-sort", "frequency": "", "singlecell": "yes", "sequencing": "amplicon-seq", "verification": ""}	{"study.id": "", "cell.subset": "CD8+", "subject.cohort": "", "subject.id": "", "replica.id": "", "clone.id": "", "epitope.id": "", "tissue": "PBMC", "donor.MHC": "", "donor.MHC.method": "", "structure.id": "", "samples.found": 1, "studies.found": 1}	{"cdr3": "CASSFNLMEITLTTEAFF", "cdr3_old": "CASSFNLMEITLTTEAFF", "fixNeeded": false, "good": true, "jCanonical": true, "jFixType": "NoFixNeeded", "jId": "TRBJ1-1*01", "jStart": 13, "vCanonical": true, "vEnd": 4, "vFixType": "NoFixNeeded", "vId": "TRBV12-4*01"}	0
1347	TRA	CATDASGNTPLVF	TRAV17*01	TRAJ29*01	HomoSapiens	HLA-A*02:01	B2M	MHCI	DDKDPQFKD	Nucleocapsid	SARS-CoV-2	PMID:34793243	{"identification": "tetramer-sort", "frequency": "", "singlecell": "yes", "sequencing": "amplicon-seq", "verification": ""}	{"study.id": "", "cell.subset": "CD8+", "subject.cohort": "", "subject.id": "", "replica.id": "", "clone.id": "", "epitope.id": "", "tissue": "PBMC", "donor.MHC": "", "donor.MHC.method": "", "structure.id": "", "samples.found": 1, "studies.found": 1}	{"cdr3": "CATDASGNTPLVF", "cdr3_old": "CATDASGNTPLVF", "fixNeeded": false, "good": true, "jCanonical": true, "jFixType": "NoFixNeeded", "jId": "TRAJ29*01", "jStart": 5, "vCanonical": true, "vEnd": 4, "vFixType": "NoFixNeeded", "vId": "TRAV17*01"}	2
1347	TRB	CASREYPGLAAQETQYF	TRBV6-5*01	TRBJ2-5*01	HomoSapiens	HLA-A*02:01	B2M	MHCI	DDKDPQFKD	Nucleocapsid	SARS-CoV-2	PMID:34793243	{"identification": "tetramer-sort", "frequency": "", "singlecell": "yes", "sequencing": "amplicon-seq", "verification": ""}	{"study.id": "", "cell.subset": "CD8+", "subject.cohort": "", "subject.id": "", "replica.id": "", "clone.id": "", "epitope.id": "", "tissue": "PBMC", "donor.MHC": "", "donor.MHC.method": "", "structure.id": "", "samples.found": 1, "studies.found": 1}	{"cdr3": "CASREYPGLAAQETQYF", "cdr3_old": "CASREYPGLAAQETQYF", "fixNeeded": false, "good": true, "jCanonical": true, "jFixType": "NoFixNeeded", "jId": "TRBJ2-5*01", "jStart": 11, "vCanonical": true, "vEnd": 3, "vFixType": "NoFixNeeded", "vId": "TRBV6-5*01"}	2
1348	TRA	CAVNPGNYGGATNKLIF	TRAV12-2*01	TRAJ32*01	HomoSapiens	HLA-A*02:01	B2M	MHCI	ETALALLLL	Nucleocapsid	SARS-CoV-2	PMID:34793243	{"identification": "tetramer-sort", "frequency": "", "singlecell": "yes", "sequencing": "amplicon-seq", "verification": ""}	{"study.id": "", "cell.subset": "CD8+", "subject.cohort": "", "subject.id": "", "replica.id": "", "clone.id": "", "epitope.id": "", "tissue": "PBMC", "donor.MHC": "", "donor.MHC.method": "", "structure.id": "", "samples.found": 1, "studies.found": 1}	{"cdr3": "CAVNPGNYGGATNKLIF", "cdr3_old": "CAVNPGNYGGATNKLIF", "fixNeeded": false, "good": true, "jCanonical": true, "jFixType": "NoFixNeeded", "jId": "TRAJ32*01", "jStart": 6, "vCanonical": true, "vEnd": 4, "vFixType": "NoFixNeeded", "vId": "TRAV12-2*01"}	2
1348	TRB	CATGTGGGYGYTF	TRBV25-1*01	TRBJ1-2*01	HomoSapiens	HLA-A*02:01	B2M	MHCI	ETALALLLL	Nucleocapsid	SARS-CoV-2	PMID:34793243	{"identification": "tetramer-sort", "frequency": "", "singlecell": "yes", "sequencing": "amplicon-seq", "verification": ""}	{"study.id": "", "cell.subset": "CD8+", "subject.cohort": "", "subject.id": "", "replica.id": "", "clone.id": "", "epitope.id": "", "tissue": "PBMC", "donor.MHC": "", "donor.MHC.method": "", "structure.id": "", "samples.found": 1, "studies.found": 1}	{"cdr3": "CATGTGGGYGYTF", "cdr3_old": "CATGTGGGYGYTF", "fixNeeded": false, "good": true, "jCanonical": true, "jFixType": "NoFixNeeded", "jId": "TRBJ1-2*01", "jStart": 8, "vCanonical": true, "vEnd": 2, "vFixType": "NoFixNeeded", "vId": "TRBV25-1*01"}	2
1349	TRA	CVARPSIYNQGGKLIF	TRAV12-1*01	TRAJ23*01	HomoSapiens	HLA-A*02:01	B2M	MHCI	HGAIKLDDK	Nucleocapsid	SARS-CoV-2	PMID:34793243	{"identification": "tetramer-sort", "frequency": "", "singlecell": "yes", "sequencing": "amplicon-seq", "verification": ""}	{"study.id": "", "cell.subset": "CD8+", "subject.cohort": "", "subject.id": "", "replica.id": "", "clone.id": "", "epitope.id": "", "tissue": "PBMC", "donor.MHC": "", "donor.MHC.method": "", "structure.id": "", "samples.found": 1, "studies.found": 1}	{"cdr3": "CVARPSIYNQGGKLIF", "cdr3_old": "CVARPSIYNQGGKLIF", "fixNeeded": false, "good": true, "jCanonical": true, "jFixType": "NoFixNeeded", "jId": "TRAJ23*01", "jStart": 6, "vCanonical": true, "vEnd": 2, "vFixType": "NoFixNeeded", "vId": "TRAV12-1*01"}	1
1349	TRB	CSVELSHSYEQYF	TRBV29-1*01	TRBJ2-7*01	HomoSapiens	HLA-A*02:01	B2M	MHCI	HGAIKLDDK	Nucleocapsid	SARS-CoV-2	PMID:34793243	{"identification": "tetramer-sort", "frequency": "", "singlecell": "yes", "sequencing": "amplicon-seq", "verification": ""}	{"study.id": "", "cell.subset": "CD8+", "subject.cohort": "", "subject.id": "", "replica.id": "", "clone.id": "", "epitope.id": "", "tissue": "PBMC", "donor.MHC": "", "donor.MHC.method": "", "structure.id": "", "samples.found": 1, "studies.found": 1}	{"cdr3": "CSVELSHSYEQYF", "cdr3_old": "CSVELSHSYEQYF", "fixNeeded": false, "good": true, "jCanonical": true, "jFixType": "NoFixNeeded", "jId": "TRBJ2-7*01", "jStart": 7, "vCanonical": true, "vEnd": 4, "vFixType": "NoFixNeeded", "vId": "TRBV29-1*01"}	2
0	TRB	CASSALGLHPWDTQYF	TRBV7-3*01	TRBJ2-3*01	HomoSapiens	HLA-A*02:01	B2M	MHCI	LDDKDPQFK	Nucleocapsid	SARS-CoV-2	PMID:34793243	{"identification": "tetramer-sort", "frequency": "", "singlecell": "yes", "sequencing": "amplicon-seq", "verification": ""}	{"study.id": "", "cell.subset": "CD8+", "subject.cohort": "", "subject.id": "", "replica.id": "", "clone.id": "", "epitope.id": "", "tissue": "PBMC", "donor.MHC": "", "donor.MHC.method": "", "structure.id": "", "samples.found": 1, "studies.found": 1}	{"cdr3": "CASSALGLHPWDTQYF", "cdr3_old": "CASSALGLHPWDTQYF", "fixNeeded": false, "good": true, "jCanonical": true, "jFixType": "NoFixNeeded", "jId": "TRBJ2-3*01", "jStart": 11, "vCanonical": true, "vEnd": 4, "vFixType": "NoFixNeeded", "vId": "TRBV7-3*01"}	1
0	TRB	CASSHVNGDEQYF	TRBV4-1*01	TRBJ2-7*01	HomoSapiens	HLA-A*02:01	B2M	MHCI	FKDNVILLN	Nucleocapsid	SARS-CoV-2	PMID:34793243	{"identification": "tetramer-sort", "frequency": "", "singlecell": "yes", "sequencing": "amplicon-seq", "verification": ""}	{"study.id": "", "cell.subset": "CD8+", "subject.cohort": "", "subject.id": "", "replica.id": "", "clone.id": "", "epitope.id": "", "tissue": "PBMC", "donor.MHC": "", "donor.MHC.method": "", "structure.id": "", "samples.found": 1, "studies.found": 1}	{"cdr3": "CASSHVNGDEQYF", "cdr3_old": "CASSHVNGDEQYF", "fixNeeded": false, "good": true, "jCanonical": true, "jFixType": "NoFixNeeded", "jId": "TRBJ2-7*01", "jStart": 9, "vCanonical": true, "vEnd": 4, "vFixType": "NoFixNeeded", "vId": "TRBV4-1*01"}	2
0	TRB	CASSLGITEAFF	TRBV7-9*01	TRBJ1-1*01	HomoSapiens	HLA-A*02:01	B2M	MHCI	TALALLLLD	Nucleocapsid	SARS-CoV-2	PMID:34793243	{"identification": "tetramer-sort", "frequency": "", "singlecell": "yes", "sequencing": "amplicon-seq", "verification": ""}	{"study.id": "", "cell.subset": "CD8+", "subject.cohort": "", "subject.id": "", "replica.id": "", "clone.id": "", "epitope.id": "", "tissue": "PBMC", "donor.MHC": "", "donor.MHC.method": "", "structure.id": "", "samples.found": 1, "studies.found": 1}	{"cdr3": "CASSLGITEAFF", "cdr3_old": "CASSLGITEAFF", "fixNeeded": false, "good": true, "jCanonical": true, "jFixType": "NoFixNeeded", "jId": "TRBJ1-1*01", "jStart": 7, "vCanonical": true, "vEnd": 5, "vFixType": "NoFixNeeded", "vId": "TRBV7-9*01"}	3
0	TRB	CASSRGYEGQFF	TRBV5-1*01	TRBJ2-1*01	HomoSapiens	HLA-A*02:01	B2M	MHCI	TYHGAIKLD	Nucleocapsid	SARS-CoV-2	PMID:34793243	{"identification": "tetramer-sort", "frequency": "", "singlecell": "yes", "sequencing": "amplicon-seq", "verification": ""}	{"study.id": "", "cell.subset": "CD8+", "subject.cohort": "", "subject.id": "", "replica.id": "", "clone.id": "", "epitope.id": "", "tissue": "PBMC", "donor.MHC": "", "donor.MHC.method": "", "structure.id": "", "samples.found": 1, "studies.found": 1}	{"cdr3": "CASSRGYEGQFF", "cdr3_old": "CASSRGYEGQFF", "fixNeeded": false, "good": true, "jCanonical": true, "jFixType": "NoFixNeeded", "jId": "TRBJ2-1*01", "jStart": 9, "vCanonical": true, "vEnd": 4, "vFixType": "NoFixNeeded", "vId": "TRBV5-1*01"}	2
1350	TRA	CAGRGLLNYGGSQGNLIF	TRAV35*01	TRAJ42*01	HomoSapiens	HLA-A*02:01	B2M	MHCI	RLNQLESKM	Nucleocapsid	SARS-CoV-2	PMID:34793243	{"identification": "tetramer-sort", "frequency": "", "singlecell": "yes", "sequencing": "amplicon-seq", "verification": ""}	{"study.id": "", "cell.subset": "CD8+", "subject.cohort": "", "subject.id": "", "replica.id": "", "clone.id": "", "epitope.id": "", "tissue": "PBMC", "donor.MHC": "", "donor.MHC.method": "", "structure.id": "", "samples.found": 1, "studies.found": 1}	{"cdr3": "CAGRGLLNYGGSQGNLIF", "cdr3_old": "CAGRGLLNYGGSQGNLIF", "fixNeeded": false, "good": true, "jCanonical": true, "jFixType": "NoFixNeeded", "jId": "TRAJ42*01", "jStart": 7, "vCanonical": true, "vEnd": 3, "vFixType": "NoFixNeeded", "vId": "TRAV35*01"}	2
1350	TRB	CAAGPGNEQFF	TRBV12-4*01	TRBJ2-1*01	HomoSapiens	HLA-A*02:01	B2M	MHCI	RLNQLESKM	Nucleocapsid	SARS-CoV-2	PMID:34793243	{"identification": "tetramer-sort", "frequency": "", "singlecell": "yes", "sequencing": "amplicon-seq", "verification": ""}	{"study.id": "", "cell.subset": "CD8+", "subject.cohort": "", "subject.id": "", "replica.id": "", "clone.id": "", "epitope.id": "", "tissue": "PBMC", "donor.MHC": "", "donor.MHC.method": "", "structure.id": "", "samples.found": 1, "studies.found": 1}	{"cdr3": "CAAGPGNEQFF", "cdr3_old": "CAAGPGNEQFF", "fixNeeded": false, "good": true, "jCanonical": true, "jFixType": "NoFixNeeded", "jId": "TRBJ2-1*01", "jStart": 6, "vCanonical": true, "vEnd": 2, "vFixType": "NoFixNeeded", "vId": "TRBV12-4*01"}	2
1351	TRA	CAARYSGNTPLVF	TRAV29/DV5*01	TRAJ29*01	HomoSapiens	HLA-B*07:02	B2M	MHCI	RIRGGDGKM	Nucleocapsid	SARS-CoV-2	PMID:34793243	{"identification": "tetramer-sort", "frequency": "", "singlecell": "yes", "sequencing": "amplicon-seq", "verification": ""}	{"study.id": "", "cell.subset": "CD8+", "subject.cohort": "", "subject.id": "", "replica.id": "", "clone.id": "", "epitope.id": "", "tissue": "PBMC", "donor.MHC": "", "donor.MHC.method": "", "structure.id": "", "samples.found": 1, "studies.found": 1}	{"cdr3": "CAARYSGNTPLVF", "cdr3_old": "CAARYSGNTPLVF", "fixNeeded": false, "good": true, "jCanonical": true, "jFixType": "NoFixNeeded", "jId": "TRAJ29*01", "jStart": 5, "vCanonical": true, "vEnd": 3, "vFixType": "NoFixNeeded", "vId": "TRAV29/DV5*01"}	2
1351	TRB	CASSLGRNNQPQHF	TRBV12-4*01	TRBJ1-5*01	HomoSapiens	HLA-B*07:02	B2M	MHCI	RIRGGDGKM	Nucleocapsid	SARS-CoV-2	PMID:34793243	{"identification": "tetramer-sort", "frequency": "", "singlecell": "yes", "sequencing": "amplicon-seq", "verification": ""}	{"study.id": "", "cell.subset": "CD8+", "subject.cohort": "", "subject.id": "", "replica.id": "", "clone.id": "", "epitope.id": "", "tissue": "PBMC", "donor.MHC": "", "donor.MHC.method": "", "structure.id": "", "samples.found": 1, "studies.found": 1}	{"cdr3": "CASSLGRNNQPQHF", "cdr3_old": "CASSLGRNNQPQHF", "fixNeeded": false, "good": true, "jCanonical": true, "jFixType": "NoFixNeeded", "jId": "TRBJ1-5*01", "jStart": 8, "vCanonical": true, "vEnd": 5, "vFixType": "NoFixNeeded", "vId": "TRBV12-4*01"}	3
1352	TRA	CAARYSGNTPLVF	TRAV29/DV5*01	TRAJ29*01	HomoSapiens	HLA-B*07:02	B2M	MHCI	RIRGGDGKM	Nucleocapsid	SARS-CoV-2	PMID:34793243	{"identification": "tetramer-sort", "frequency": "", "singlecell": "yes", "sequencing": "amplicon-seq", "verification": ""}	{"study.id": "", "cell.subset": "CD8+", "subject.cohort": "", "subject.id": "", "replica.id": "", "clone.id": "", "epitope.id": "", "tissue": "PBMC", "donor.MHC": "", "donor.MHC.method": "", "structure.id": "", "samples.found": 1, "studies.found": 1}	{"cdr3": "CAARYSGNTPLVF", "cdr3_old": "CAARYSGNTPLVF", "fixNeeded": false, "good": true, "jCanonical": true, "jFixType": "NoFixNeeded", "jId": "TRAJ29*01", "jStart": 5, "vCanonical": true, "vEnd": 3, "vFixType": "NoFixNeeded", "vId": "TRAV29/DV5*01"}	2
1352	TRB	CASSSGRNTGELFF	TRBV12-4*01	TRBJ2-2*01	HomoSapiens	HLA-B*07:02	B2M	MHCI	RIRGGDGKM	Nucleocapsid	SARS-CoV-2	PMID:34793243	{"identification": "tetramer-sort", "frequency": "", "singlecell": "yes", "sequencing": "amplicon-seq", "verification": ""}	{"study.id": "", "cell.subset": "CD8+", "subject.cohort": "", "subject.id": "", "replica.id": "", "clone.id": "", "epitope.id": "", "tissue": "PBMC", "donor.MHC": "", "donor.MHC.method": "", "structure.id": "", "samples.found": 1, "studies.found": 1}	{"cdr3": "CASSSGRNTGELFF", "cdr3_old": "CASSSGRNTGELFF", "fixNeeded": false, "good": true, "jCanonical": true, "jFixType": "NoFixNeeded", "jId": "TRBJ2-2*01", "jStart": 7, "vCanonical": true, "vEnd": 4, "vFixType": "NoFixNeeded", "vId": "TRBV12-4*01"}	3
1353	TRA	CAFFARGRLYF	TRAV38-1*01	TRAJ18*01	HomoSapiens	HLA-B*07:02	B2M	MHCI	SPRWYFYYL	Nucleocapsid	SARS-CoV-2	PMID:34793243	{"identification": "tetramer-sort", "frequency": "", "singlecell": "yes", "sequencing": "amplicon-seq", "verification": ""}	{"study.id": "", "cell.subset": "CD8+", "subject.cohort": "", "subject.id": "", "replica.id": "", "clone.id": "", "epitope.id": "", "tissue": "PBMC", "donor.MHC": "", "donor.MHC.method": "", "structure.id": "", "samples.found": 1, "studies.found": 1}	{"cdr3": "CAFFARGRLYF", "cdr3_old": "CAFFARGRLYF", "fixNeeded": false, "good": true, "jCanonical": true, "jFixType": "NoFixNeeded", "jId": "TRAJ18*01", "jStart": 6, "vCanonical": true, "vEnd": 3, "vFixType": "NoFixNeeded", "vId": "TRAV38-1*01"}	0
1353	TRB	CASSLAGGGTQPQHF	TRBV5-1*01	TRBJ1-5*01	HomoSapiens	HLA-B*07:02	B2M	MHCI	SPRWYFYYL	Nucleocapsid	SARS-CoV-2	PMID:34793243	{"identification": "tetramer-sort", "frequency": "", "singlecell": "yes", "sequencing": "amplicon-seq", "verification": ""}	{"study.id": "", "cell.subset": "CD8+", "subject.cohort": "", "subject.id": "", "replica.id": "", "clone.id": "", "epitope.id": "", "tissue": "PBMC", "donor.MHC": "", "donor.MHC.method": "", "structure.id": "", "samples.found": 1, "studies.found": 1}	{"cdr3": "CASSLAGGGTQPQHF", "cdr3_old": "CASSLAGGGTQPQHF", "fixNeeded": false, "good": true, "jCanonical": true, "jFixType": "NoFixNeeded", "jId": "TRBJ1-5*01", "jStart": 10, "vCanonical": true, "vEnd": 5, "vFixType": "NoFixNeeded", "vId": "TRBV5-1*01"}	2
1354	TRA	CAFMDTGGFKTIF	TRAV38-1*01	TRAJ9*01	HomoSapiens	HLA-B*07:02	B2M	MHCI	RIRGGDGKM	Nucleocapsid	SARS-CoV-2	PMID:34793243	{"identification": "tetramer-sort", "frequency": "", "singlecell": "yes", "sequencing": "amplicon-seq", "verification": ""}	{"study.id": "", "cell.subset": "CD8+", "subject.cohort": "", "subject.id": "", "replica.id": "", "clone.id": "", "epitope.id": "", "tissue": "PBMC", "donor.MHC": "", "donor.MHC.method": "", "structure.id": "", "samples.found": 1, "studies.found": 1}	{"cdr3": "CAFMDTGGFKTIF", "cdr3_old": "CAFMDTGGFKTIF", "fixNeeded": false, "good": true, "jCanonical": true, "jFixType": "NoFixNeeded", "jId": "TRAJ9*01", "jStart": 5, "vCanonical": true, "vEnd": 4, "vFixType": "NoFixNeeded", "vId": "TRAV38-1*01"}	2
1354	TRB	CASSLKLAGGKDEQFF	TRBV12-4*01	TRBJ2-1*01	HomoSapiens	HLA-B*07:02	B2M	MHCI	RIRGGDGKM	Nucleocapsid	SARS-CoV-2	PMID:34793243	{"identification": "tetramer-sort", "frequency": "", "singlecell": "yes", "sequencing": "amplicon-seq", "verification": ""}	{"study.id": "", "cell.subset": "CD8+", "subject.cohort": "", "subject.id": "", "replica.id": "", "clone.id": "", "epitope.id": "", "tissue": "PBMC", "donor.MHC": "", "donor.MHC.method": "", "structure.id": "", "samples.found": 1, "studies.found": 1}	{"cdr3": "CASSLKLAGGKDEQFF", "cdr3_old": "CASSLKLAGGKDEQFF", "fixNeeded": false, "good": true, "jCanonical": true, "jFixType": "NoFixNeeded", "jId": "TRBJ2-1*01", "jStart": 12, "vCanonical": true, "vEnd": 5, "vFixType": "NoFixNeeded", "vId": "TRBV12-4*01"}	2
1355	TRA	CAVRNNARLMF	TRAV21*01	TRAJ31*01	HomoSapiens	HLA-B*07:02	B2M	MHCI	SPRWYFYYL	Nucleocapsid	SARS-CoV-2	PMID:34793243	{"identification": "tetramer-sort", "frequency": "", "singlecell": "yes", "sequencing": "amplicon-seq", "verification": ""}	{"study.id": "", "cell.subset": "CD8+", "subject.cohort": "", "subject.id": "", "replica.id": "", "clone.id": "", "epitope.id": "", "tissue": "PBMC", "donor.MHC": "", "donor.MHC.method": "", "structure.id": "", "samples.found": 1, "studies.found": 1}	{"cdr3": "CAVRNNARLMF", "cdr3_old": "CAVRNNARLMF", "fixNeeded": false, "good": true, "jCanonical": true, "jFixType": "NoFixNeeded", "jId": "TRAJ31*01", "jStart": 4, "vCanonical": true, "vEnd": 4, "vFixType": "NoFixNeeded", "vId": "TRAV21*01"}	3
1355	TRB	CASSPLTGGPEEKGTQYF	TRBV27*01	TRBJ2-5*01	HomoSapiens	HLA-B*07:02	B2M	MHCI	SPRWYFYYL	Nucleocapsid	SARS-CoV-2	PMID:34793243	{"identification": "tetramer-sort", "frequency": "", "singlecell": "yes", "sequencing": "amplicon-seq", "verification": ""}	{"study.id": "", "cell.subset": "CD8+", "subject.cohort": "", "subject.id": "", "replica.id": "", "clone.id": "", "epitope.id": "", "tissue": "PBMC", "donor.MHC": "", "donor.MHC.method": "", "structure.id": "", "samples.found": 1, "studies.found": 1}	{"cdr3": "CASSPLTGGPEEKGTQYF", "cdr3_old": "CASSPLTGGPEEKGTQYF", "fixNeeded": false, "good": true, "jCanonical": true, "jFixType": "NoFixNeeded", "jId": "TRBJ2-5*01", "jStart": 14, "vCanonical": true, "vEnd": 4, "vFixType": "NoFixNeeded", "vId": "TRBV27*01"}	1
1356	TRA	CAVHFQGAQKLVF	TRAV21*01	TRAJ54*01	HomoSapiens	HLA-B*07:02	B2M	MHCI	SPRWYFYYL	Nucleocapsid	SARS-CoV-2	PMID:34793243	{"identification": "tetramer-sort", "frequency": "", "singlecell": "yes", "sequencing": "amplicon-seq", "verification": ""}	{"study.id": "", "cell.subset": "CD8+", "subject.cohort": "", "subject.id": "", "replica.id": "", "clone.id": "", "epitope.id": "", "tissue": "PBMC", "donor.MHC": "", "donor.MHC.method": "", "structure.id": "", "samples.found": 1, "studies.found": 1}	{"cdr3": "CAVHFQGAQKLVF", "cdr3_old": "CAVHFQGAQKLVF", "fixNeeded": false, "good": true, "jCanonical": true, "jFixType": "NoFixNeeded", "jId": "TRAJ54*01", "jStart": 5, "vCanonical": true, "vEnd": 3, "vFixType": "NoFixNeeded", "vId": "TRAV21*01"}	2
1356	TRB	CASSLAGVSSGANVLTF	TRBV5-1*01	TRBJ2-6*01	HomoSapiens	HLA-B*07:02	B2M	MHCI	SPRWYFYYL	Nucleocapsid	SARS-CoV-2	PMID:34793243	{"identification": "tetramer-sort", "frequency": "", "singlecell": "yes", "sequencing": "amplicon-seq", "verification": ""}	{"study.id": "", "cell.subset": "CD8+", "subject.cohort": "", "subject.id": "", "replica.id": "", "clone.id": "", "epitope.id": "", "tissue": "PBMC", "donor.MHC": "", "donor.MHC.method": "", "structure.id": "", "samples.found": 1, "studies.found": 1}	{"cdr3": "CASSLAGVSSGANVLTF", "cdr3_old": "CASSLAGVSSGANVLTF", "fixNeeded": false, "good": true, "jCanonical": true, "jFixType": "NoFixNeeded", "jId": "TRBJ2-6*01", "jStart": 9, "vCanonical": true, "vEnd": 5, "vFixType": "NoFixNeeded", "vId": "TRBV5-1*01"}	2
1357	TRA	CAYFREGKLTF	TRAV38-2/DV8*01	TRAJ52*01	HomoSapiens	HLA-B*07:02	B2M	MHCI	SPRWYFYYL	Nucleocapsid	SARS-CoV-2	PMID:34793243	{"identification": "tetramer-sort", "frequency": "", "singlecell": "yes", "sequencing": "amplicon-seq", "verification": ""}	{"study.id": "", "cell.subset": "CD8+", "subject.cohort": "", "subject.id": "", "replica.id": "", "clone.id": "", "epitope.id": "", "tissue": "PBMC", "donor.MHC": "", "donor.MHC.method": "", "structure.id": "", "samples.found": 1, "studies.found": 1}	{"cdr3": "CAYFREGKLTF", "cdr3_old": "CAYFREGKLTF", "fixNeeded": false, "good": true, "jCanonical": true, "jFixType": "NoFixNeeded", "jId": "TRAJ52*01", "jStart": 6, "vCanonical": true, "vEnd": 3, "vFixType": "NoFixNeeded", "vId": "TRAV38-2/DV8*01"}	1
1357	TRB	CASSALTSAKRYEQFF	TRBV27*01	TRBJ2-1*01	HomoSapiens	HLA-B*07:02	B2M	MHCI	SPRWYFYYL	Nucleocapsid	SARS-CoV-2	PMID:34793243	{"identification": "tetramer-sort", "frequency": "", "singlecell": "yes", "sequencing": "amplicon-seq", "verification": ""}	{"study.id": "", "cell.subset": "CD8+", "subject.cohort": "", "subject.id": "", "replica.id": "", "clone.id": "", "epitope.id": "", "tissue": "PBMC", "donor.MHC": "", "donor.MHC.method": "", "structure.id": "", "samples.found": 1, "studies.found": 1}	{"cdr3": "CASSALTSAKRYEQFF", "cdr3_old": "CASSALTSAKRYEQFF", "fixNeeded": false, "good": true, "jCanonical": true, "jFixType": "NoFixNeeded", "jId": "TRBJ2-1*01", "jStart": 12, "vCanonical": true, "vEnd": 4, "vFixType": "NoFixNeeded", "vId": "TRBV27*01"}	1
1358	TRA	CVMDSSYKLIF	TRAV12-1*01	TRAJ12*01	HomoSapiens	HLA-A*02:01	B2M	MHCI	TWLTYTGAI	Nucleocapsid	SARS-CoV-2	PMID:34793243	{"identification": "tetramer-sort", "frequency": "", "singlecell": "yes", "sequencing": "amplicon-seq", "verification": ""}	{"study.id": "", "cell.subset": "CD8+", "subject.cohort": "", "subject.id": "", "replica.id": "", "clone.id": "", "epitope.id": "", "tissue": "PBMC", "donor.MHC": "", "donor.MHC.method": "", "structure.id": "", "samples.found": 1, "studies.found": 1}	{"cdr3": "CVMDSSYKLIF", "cdr3_old": "CVMDSSYKLIF", "fixNeeded": false, "good": true, "jCanonical": true, "jFixType": "NoFixNeeded", "jId": "TRAJ12*01", "jStart": 2, "vCanonical": true, "vEnd": 2, "vFixType": "NoFixNeeded", "vId": "TRAV12-1*01"}	2
1358	TRB	CATFAASKEQFF	TRBV27*01	TRBJ2-1*01	HomoSapiens	HLA-A*02:01	B2M	MHCI	TWLTYTGAI	Nucleocapsid	SARS-CoV-2	PMID:34793243	{"identification": "tetramer-sort", "frequency": "", "singlecell": "yes", "sequencing": "amplicon-seq", "verification": ""}	{"study.id": "", "cell.subset": "CD8+", "subject.cohort": "", "subject.id": "", "replica.id": "", "clone.id": "", "epitope.id": "", "tissue": "PBMC", "donor.MHC": "", "donor.MHC.method": "", "structure.id": "", "samples.found": 1, "studies.found": 1}	{"cdr3": "CATFAASKEQFF", "cdr3_old": "CATFAASKEQFF", "fixNeeded": false, "good": true, "jCanonical": true, "jFixType": "NoFixNeeded", "jId": "TRBJ2-1*01", "jStart": 8, "vCanonical": true, "vEnd": 2, "vFixType": "NoFixNeeded", "vId": "TRBV27*01"}	1
1359	TRA	CVVSDRGDMRF	TRAV8-2*01	TRAJ43*01	HomoSapiens	HLA-A*02:01	B2M	MHCI	FKDNVILLN	Nucleocapsid	SARS-CoV-2	PMID:34793243	{"identification": "tetramer-sort", "frequency": "", "singlecell": "yes", "sequencing": "amplicon-seq", "verification": ""}	{"study.id": "", "cell.subset": "CD8+", "subject.cohort": "", "subject.id": "", "replica.id": "", "clone.id": "", "epitope.id": "", "tissue": "PBMC", "donor.MHC": "", "donor.MHC.method": "", "structure.id": "", "samples.found": 1, "studies.found": 1}	{"cdr3": "CVVSDRGDMRF", "cdr3_old": "CVVSDRGDMRF", "fixNeeded": false, "good": true, "jCanonical": true, "jFixType": "NoFixNeeded", "jId": "TRAJ43*01", "jStart": 7, "vCanonical": true, "vEnd": 4, "vFixType": "NoFixNeeded", "vId": "TRAV8-2*01"}	2
1359	TRB	CASSLELAGVDTQYF	TRBV5-1*01	TRBJ2-3*01	HomoSapiens	HLA-A*02:01	B2M	MHCI	FKDNVILLN	Nucleocapsid	SARS-CoV-2	PMID:34793243	{"identification": "tetramer-sort", "frequency": "", "singlecell": "yes", "sequencing": "amplicon-seq", "verification": ""}	{"study.id": "", "cell.subset": "CD8+", "subject.cohort": "", "subject.id": "", "replica.id": "", "clone.id": "", "epitope.id": "", "tissue": "PBMC", "donor.MHC": "", "donor.MHC.method": "", "structure.id": "", "samples.found": 1, "studies.found": 1}	{"cdr3": "CASSLELAGVDTQYF", "cdr3_old": "CASSLELAGVDTQYF", "fixNeeded": false, "good": true, "jCanonical": true, "jFixType": "NoFixNeeded", "jId": "TRBJ2-3*01", "jStart": 10, "vCanonical": true, "vEnd": 5, "vFixType": "NoFixNeeded", "vId": "TRBV5-1*01"}	2
0	TRB	CSAGGPYNEQFF	TRBV29-1*01	TRBJ2-1*01	HomoSapiens	HLA-A*02:01	B2M	MHCI	FKDQVILLN	Nucleocapsid	SARS-CoV-2	PMID:34793243	{"identification": "tetramer-sort", "frequency": "", "singlecell": "yes", "sequencing": "amplicon-seq", "verification": ""}	{"study.id": "", "cell.subset": "CD8+", "subject.cohort": "", "subject.id": "", "replica.id": "", "clone.id": "", "epitope.id": "", "tissue": "PBMC", "donor.MHC": "", "donor.MHC.method": "", "structure.id": "", "samples.found": 1, "studies.found": 1}	{"cdr3": "CSAGGPYNEQFF", "cdr3_old": "CSAGGPYNEQFF", "fixNeeded": false, "good": true, "jCanonical": true, "jFixType": "NoFixNeeded", "jId": "TRBJ2-1*01", "jStart": 6, "vCanonical": true, "vEnd": 2, "vFixType": "NoFixNeeded", "vId": "TRBV29-1*01"}	3
1360	TRA	CAGMEYGNKLVF	TRAV39*01	TRAJ47*01	HomoSapiens	HLA-A*02:01	B2M	MHCI	FKDNVILLN	Nucleocapsid	SARS-CoV-2	PMID:34793243	{"identification": "tetramer-sort", "frequency": "", "singlecell": "yes", "sequencing": "amplicon-seq", "verification": ""}	{"study.id": "", "cell.subset": "CD8+", "subject.cohort": "", "subject.id": "", "replica.id": "", "clone.id": "", "epitope.id": "", "tissue": "PBMC", "donor.MHC": "", "donor.MHC.method": "", "structure.id": "", "samples.found": 1, "studies.found": 1}	{"cdr3": "CAGMEYGNKLVF", "cdr3_old": "CAGMEYGNKLVF", "fixNeeded": false, "good": true, "jCanonical": true, "jFixType": "NoFixNeeded", "jId": "TRAJ47*01", "jStart": 4, "vCanonical": true, "vEnd": 2, "vFixType": "NoFixNeeded", "vId": "TRAV39*01"}	3
1360	TRB	CASRLYTKSTDTQYF	TRBV27*01	TRBJ2-3*01	HomoSapiens	HLA-A*02:01	B2M	MHCI	FKDNVILLN	Nucleocapsid	SARS-CoV-2	PMID:34793243	{"identification": "tetramer-sort", "frequency": "", "singlecell": "yes", "sequencing": "amplicon-seq", "verification": ""}	{"study.id": "", "cell.subset": "CD8+", "subject.cohort": "", "subject.id": "", "replica.id": "", "clone.id": "", "epitope.id": "", "tissue": "PBMC", "donor.MHC": "", "donor.MHC.method": "", "structure.id": "", "samples.found": 1, "studies.found": 1}	{"cdr3": "CASRLYTKSTDTQYF", "cdr3_old": "CASRLYTKSTDTQYF", "fixNeeded": false, "good": true, "jCanonical": true, "jFixType": "NoFixNeeded", "jId": "TRBJ2-3*01", "jStart": 8, "vCanonical": true, "vEnd": 3, "vFixType": "NoFixNeeded", "vId": "TRBV27*01"}	2
1361	TRA	CAVRSGGYNKLIF	TRAV8-4*01	TRAJ4*01	HomoSapiens	HLA-A*02:01	B2M	MHCI	KLDDKDPQF	Nucleocapsid	SARS-CoV-2	PMID:34793243	{"identification": "tetramer-sort", "frequency": "", "singlecell": "yes", "sequencing": "amplicon-seq", "verification": ""}	{"study.id": "", "cell.subset": "CD8+", "subject.cohort": "", "subject.id": "", "replica.id": "", "clone.id": "", "epitope.id": "", "tissue": "PBMC", "donor.MHC": "", "donor.MHC.method": "", "structure.id": "", "samples.found": 1, "studies.found": 1}	{"cdr3": "CAVRSGGYNKLIF", "cdr3_old": "CAVRSGGYNKLIF", "fixNeeded": false, "good": true, "jCanonical": true, "jFixType": "NoFixNeeded", "jId": "TRAJ4*01", "jStart": 4, "vCanonical": true, "vEnd": 3, "vFixType": "NoFixNeeded", "vId": "TRAV8-4*01"}	3
1361	TRB	CASFDRTQGFSGANVLTF	TRBV5-6*01	TRBJ2-6*01	HomoSapiens	HLA-A*02:01	B2M	MHCI	KLDDKDPQF	Nucleocapsid	SARS-CoV-2	PMID:34793243	{"identification": "tetramer-sort", "frequency": "", "singlecell": "yes", "sequencing": "amplicon-seq", "verification": ""}	{"study.id": "", "cell.subset": "CD8+", "subject.cohort": "", "subject.id": "", "replica.id": "", "clone.id": "", "epitope.id": "", "tissue": "PBMC", "donor.MHC": "", "donor.MHC.method": "", "structure.id": "", "samples.found": 1, "studies.found": 1}	{"cdr3": "CASFDRTQGFSGANVLTF", "cdr3_old": "CASFDRTQGFSGANVLTF", "fixNeeded": false, "good": true, "jCanonical": true, "jFixType": "NoFixNeeded", "jId": "TRBJ2-6*01", "jStart": 10, "vCanonical": true, "vEnd": 3, "vFixType": "NoFixNeeded", "vId": "TRBV5-6*01"}	1
1362	TRA	CAGPQNTGTASKLTF	TRAV27*01	TRAJ44*01	HomoSapiens	HLA-A*02:01	B2M	MHCI	DNVILLNKH	Nucleocapsid	SARS-CoV-2	PMID:34793243	{"identification": "tetramer-sort", "frequency": "", "singlecell": "yes", "sequencing": "amplicon-seq", "verification": ""}	{"study.id": "", "cell.subset": "CD8+", "subject.cohort": "", "subject.id": "", "replica.id": "", "clone.id": "", "epitope.id": "", "tissue": "PBMC", "donor.MHC": "", "donor.MHC.method": "", "structure.id": "", "samples.found": 1, "studies.found": 1}	{"cdr3": "CAGPQNTGTASKLTF", "cdr3_old": "CAGPQNTGTASKLTF", "fixNeeded": false, "good": true, "jCanonical": true, "jFixType": "NoFixNeeded", "jId": "TRAJ44*01", "jStart": 5, "vCanonical": true, "vEnd": 3, "vFixType": "NoFixNeeded", "vId": "TRAV27*01"}	2
1362	TRB	CASSAHTSGGKNIQYF	TRBV11-2*01	TRBJ2-4*01	HomoSapiens	HLA-A*02:01	B2M	MHCI	DNVILLNKH	Nucleocapsid	SARS-CoV-2	PMID:34793243	{"identification": "tetramer-sort", "frequency": "", "singlecell": "yes", "sequencing": "amplicon-seq", "verification": ""}	{"study.id": "", "cell.subset": "CD8+", "subject.cohort": "", "subject.id": "", "replica.id": "", "clone.id": "", "epitope.id": "", "tissue": "PBMC", "donor.MHC": "", "donor.MHC.method": "", "structure.id": "", "samples.found": 1, "studies.found": 1}	{"cdr3": "CASSAHTSGGKNIQYF", "cdr3_old": "CASSAHTSGGKNIQYF", "fixNeeded": false, "good": true, "jCanonical": true, "jFixType": "NoFixNeeded", "jId": "TRBJ2-4*01", "jStart": 10, "vCanonical": true, "vEnd": 4, "vFixType": "NoFixNeeded", "vId": "TRBV11-2*01"}	2
1363	TRA	CAVKTDMRF	TRAV12-2*01	TRAJ43*01	HomoSapiens	HLA-A*02:01	B2M	MHCI	LLLDRLNQL	Nucleocapsid	SARS-CoV-2	PMID:34793243	{"identification": "tetramer-sort", "frequency": "", "singlecell": "yes", "sequencing": "amplicon-seq", "verification": ""}	{"study.id": "", "cell.subset": "CD8+", "subject.cohort": "", "subject.id": "", "replica.id": "", "clone.id": "", "epitope.id": "", "tissue": "PBMC", "donor.MHC": "", "donor.MHC.method": "", "structure.id": "", "samples.found": 1, "studies.found": 1}	{"cdr3": "CAVKTDMRF", "cdr3_old": "CAVKTDMRF", "fixNeeded": false, "good": true, "jCanonical": true, "jFixType": "NoFixNeeded", "jId": "TRAJ43*01", "jStart": 5, "vCanonical": true, "vEnd": 3, "vFixType": "NoFixNeeded", "vId": "TRAV12-2*01"}	2
1363	TRB	CASSDRDSVNYGYTF	TRBV7-8*01	TRBJ1-2*01	HomoSapiens	HLA-A*02:01	B2M	MHCI	LLLDRLNQL	Nucleocapsid	SARS-CoV-2	PMID:34793243	{"identification": "tetramer-sort", "frequency": "", "singlecell": "yes", "sequencing": "amplicon-seq", "verification": ""}	{"study.id": "", "cell.subset": "CD8+", "subject.cohort": "", "subject.id": "", "replica.id": "", "clone.id": "", "epitope.id": "", "tissue": "PBMC", "donor.MHC": "", "donor.MHC.method": "", "structure.id": "", "samples.found": 1, "studies.found": 1}	{"cdr3": "CASSDRDSVNYGYTF", "cdr3_old": "CASSDRDSVNYGYTF", "fixNeeded": false, "good": true, "jCanonical": true, "jFixType": "NoFixNeeded", "jId": "TRBJ1-2*01", "jStart": 9, "vCanonical": true, "vEnd": 4, "vFixType": "NoFixNeeded", "vId": "TRBV7-8*01"}	2
1364	TRA	CAVLGGDKIIF	TRAV12-2*01	TRAJ30*01	HomoSapiens	HLA-A*02:01	B2M	MHCI	LLLDRLNQL	Nucleocapsid	SARS-CoV-2	PMID:34793243	{"identification": "tetramer-sort", "frequency": "", "singlecell": "yes", "sequencing": "amplicon-seq", "verification": ""}	{"study.id": "", "cell.subset": "CD8+", "subject.cohort": "", "subject.id": "", "replica.id": "", "clone.id": "", "epitope.id": "", "tissue": "PBMC", "donor.MHC": "", "donor.MHC.method": "", "structure.id": "", "samples.found": 1, "studies.found": 1}	{"cdr3": "CAVLGGDKIIF", "cdr3_old": "CAVLGGDKIIF", "fixNeeded": false, "good": true, "jCanonical": true, "jFixType": "NoFixNeeded", "jId": "TRAJ30*01", "jStart": 6, "vCanonical": true, "vEnd": 3, "vFixType": "NoFixNeeded", "vId": "TRAV12-2*01"}	2
1364	TRB	CASSESNYGYTF	TRBV7-2*01	TRBJ1-2*01	HomoSapiens	HLA-A*02:01	B2M	MHCI	LLLDRLNQL	Nucleocapsid	SARS-CoV-2	PMID:34793243	{"identification": "tetramer-sort", "frequency": "", "singlecell": "yes", "sequencing": "amplicon-seq", "verification": ""}	{"study.id": "", "cell.subset": "CD8+", "subject.cohort": "", "subject.id": "", "replica.id": "", "clone.id": "", "epitope.id": "", "tissue": "PBMC", "donor.MHC": "", "donor.MHC.method": "", "structure.id": "", "samples.found": 1, "studies.found": 1}	{"cdr3": "CASSESNYGYTF", "cdr3_old": "CASSESNYGYTF", "fixNeeded": false, "good": true, "jCanonical": true, "jFixType": "NoFixNeeded", "jId": "TRBJ1-2*01", "jStart": 6, "vCanonical": true, "vEnd": 4, "vFixType": "NoFixNeeded", "vId": "TRBV7-2*01"}	3
1365	TRA	CLVGNNARLMF	TRAV4*01	TRAJ31*01	HomoSapiens	HLA-A*02:01	B2M	MHCI	LLLDRLNQL	Nucleocapsid	SARS-CoV-2	PMID:34793243	{"identification": "tetramer-sort", "frequency": "", "singlecell": "yes", "sequencing": "amplicon-seq", "verification": ""}	{"study.id": "", "cell.subset": "CD8+", "subject.cohort": "", "subject.id": "", "replica.id": "", "clone.id": "", "epitope.id": "", "tissue": "PBMC", "donor.MHC": "", "donor.MHC.method": "", "structure.id": "", "samples.found": 1, "studies.found": 1}	{"cdr3": "CLVGNNARLMF", "cdr3_old": "CLVGNNARLMF", "fixNeeded": false, "good": true, "jCanonical": true, "jFixType": "NoFixNeeded", "jId": "TRAJ31*01", "jStart": 4, "vCanonical": true, "vEnd": 4, "vFixType": "NoFixNeeded", "vId": "TRAV4*01"}	2
1365	TRB	CASSLDRESMNTEAFF	TRBV5-4*01	TRBJ1-1*01	HomoSapiens	HLA-A*02:01	B2M	MHCI	LLLDRLNQL	Nucleocapsid	SARS-CoV-2	PMID:34793243	{"identification": "tetramer-sort", "frequency": "", "singlecell": "yes", "sequencing": "amplicon-seq", "verification": ""}	{"study.id": "", "cell.subset": "CD8+", "subject.cohort": "", "subject.id": "", "replica.id": "", "clone.id": "", "epitope.id": "", "tissue": "PBMC", "donor.MHC": "", "donor.MHC.method": "", "structure.id": "", "samples.found": 1, "studies.found": 1}	{"cdr3": "CASSLDRESMNTEAFF", "cdr3_old": "CASSLDRESMNTEAFF", "fixNeeded": false, "good": true, "jCanonical": true, "jFixType": "NoFixNeeded", "jId": "TRBJ1-1*01", "jStart": 10, "vCanonical": true, "vEnd": 5, "vFixType": "NoFixNeeded", "vId": "TRBV5-4*01"}	2
1366	TRA	CALSQGNLIF	TRAV38-1*01	TRAJ42*01	HomoSapiens	HLA-A*02:01	B2M	MHCI	KDNVILLNK	Nucleocapsid	SARS-CoV-2	PMID:34793243	{"identification": "tetramer-sort", "frequency": "", "singlecell": "yes", "sequencing": "amplicon-seq", "verification": ""}	{"study.id": "", "cell.subset": "CD8+", "subject.cohort": "", "subject.id": "", "replica.id": "", "clone.id": "", "epitope.id": "", "tissue": "PBMC", "donor.MHC": "", "donor.MHC.method": "", "structure.id": "", "samples.found": 1, "studies.found": 1}	{"cdr3": "CALSQGNLIF", "cdr3_old": "CALSQGNLIF", "fixNeeded": false, "good": true, "jCanonical": true, "jFixType": "NoFixNeeded", "jId": "TRAJ42*01", "jStart": 3, "vCanonical": true, "vEnd": 2, "vFixType": "NoFixNeeded", "vId": "TRAV38-1*01"}	2
1366	TRB	CASGGHPYEQYF	TRBV10-2*01	TRBJ2-7*01	HomoSapiens	HLA-A*02:01	B2M	MHCI	KDNVILLNK	Nucleocapsid	SARS-CoV-2	PMID:34793243	{"identification": "tetramer-sort", "frequency": "", "singlecell": "yes", "sequencing": "amplicon-seq", "verification": ""}	{"study.id": "", "cell.subset": "CD8+", "subject.cohort": "", "subject.id": "", "replica.id": "", "clone.id": "", "epitope.id": "", "tissue": "PBMC", "donor.MHC": "", "donor.MHC.method": "", "structure.id": "", "samples.found": 1, "studies.found": 1}	{"cdr3": "CASGGHPYEQYF", "cdr3_old": "CASGGHPYEQYF", "fixNeeded": false, "good": true, "jCanonical": true, "jFixType": "NoFixNeeded", "jId": "TRBJ2-7*01", "jStart": 7, "vCanonical": true, "vEnd": 3, "vFixType": "NoFixNeeded", "vId": "TRBV10-2*01"}	2
1367	TRA	CAVKDTDKLIF	TRAV8-1*01	TRAJ34*01	HomoSapiens	HLA-A*02:01	B2M	MHCI	WLTYHGAIK	Nucleocapsid	SARS-CoV-2	PMID:34793243	{"identification": "tetramer-sort", "frequency": "", "singlecell": "yes", "sequencing": "amplicon-seq", "verification": ""}	{"study.id": "", "cell.subset": "CD8+", "subject.cohort": "", "subject.id": "", "replica.id": "", "clone.id": "", "epitope.id": "", "tissue": "PBMC", "donor.MHC": "", "donor.MHC.method": "", "structure.id": "", "samples.found": 1, "studies.found": 1}	{"cdr3": "CAVKDTDKLIF", "cdr3_old": "CAVKDTDKLIF", "fixNeeded": false, "good": true, "jCanonical": true, "jFixType": "NoFixNeeded", "jId": "TRAJ34*01", "jStart": 5, "vCanonical": true, "vEnd": 3, "vFixType": "NoFixNeeded", "vId": "TRAV8-1*01"}	2
1367	TRB	CATSRDWTGSAETQYF	TRBV15*01	TRBJ2-5*01	HomoSapiens	HLA-A*02:01	B2M	MHCI	WLTYHGAIK	Nucleocapsid	SARS-CoV-2	PMID:34793243	{"identification": "tetramer-sort", "frequency": "", "singlecell": "yes", "sequencing": "amplicon-seq", "verification": ""}	{"study.id": "", "cell.subset": "CD8+", "subject.cohort": "", "subject.id": "", "replica.id": "", "clone.id": "", "epitope.id": "", "tissue": "PBMC", "donor.MHC": "", "donor.MHC.method": "", "structure.id": "", "samples.found": 1, "studies.found": 1}	{"cdr3": "CATSRDWTGSAETQYF", "cdr3_old": "CATSRDWTGSAETQYF", "fixNeeded": false, "good": true, "jCanonical": true, "jFixType": "NoFixNeeded", "jId": "TRBJ2-5*01", "jStart": 11, "vCanonical": true, "vEnd": 5, "vFixType": "NoFixNeeded", "vId": "TRBV15*01"}	2
1368	TRA	CLVANNARLMF	TRAV4*01	TRAJ31*01	HomoSapiens	HLA-A*02:01	B2M	MHCI	LLLDRLNQL	Nucleocapsid	SARS-CoV-2	PMID:34793243	{"identification": "tetramer-sort", "frequency": "", "singlecell": "yes", "sequencing": "amplicon-seq", "verification": ""}	{"study.id": "", "cell.subset": "CD8+", "subject.cohort": "", "subject.id": "", "replica.id": "", "clone.id": "", "epitope.id": "", "tissue": "PBMC", "donor.MHC": "", "donor.MHC.method": "", "structure.id": "", "samples.found": 1, "studies.found": 1}	{"cdr3": "CLVANNARLMF", "cdr3_old": "CLVANNARLMF", "fixNeeded": false, "good": true, "jCanonical": true, "jFixType": "NoFixNeeded", "jId": "TRAJ31*01", "jStart": 4, "vCanonical": true, "vEnd": 3, "vFixType": "NoFixNeeded", "vId": "TRAV4*01"}	2
1368	TRB	CASSQDRDNLNTEAFF	TRBV5-4*01	TRBJ1-1*01	HomoSapiens	HLA-A*02:01	B2M	MHCI	LLLDRLNQL	Nucleocapsid	SARS-CoV-2	PMID:34793243	{"identification": "tetramer-sort", "frequency": "", "singlecell": "yes", "sequencing": "amplicon-seq", "verification": ""}	{"study.id": "", "cell.subset": "CD8+", "subject.cohort": "", "subject.id": "", "replica.id": "", "clone.id": "", "epitope.id": "", "tissue": "PBMC", "donor.MHC": "", "donor.MHC.method": "", "structure.id": "", "samples.found": 1, "studies.found": 1}	{"cdr3": "CASSQDRDNLNTEAFF", "cdr3_old": "CASSQDRDNLNTEAFF", "fixNeeded": false, "good": true, "jCanonical": true, "jFixType": "NoFixNeeded", "jId": "TRBJ1-1*01", "jStart": 10, "vCanonical": true, "vEnd": 4, "vFixType": "NoFixNeeded", "vId": "TRBV5-4*01"}	2
0	TRB	CASSLEETQYF	TRBV7-8*01	TRBJ2-5*01	HomoSapiens	HLA-A*02:01	B2M	MHCI	RLNQLESKM	Nucleocapsid	SARS-CoV-2	PMID:34793243	{"identification": "tetramer-sort", "frequency": "", "singlecell": "yes", "sequencing": "amplicon-seq", "verification": ""}	{"study.id": "", "cell.subset": "CD8+", "subject.cohort": "", "subject.id": "", "replica.id": "", "clone.id": "", "epitope.id": "", "tissue": "PBMC", "donor.MHC": "", "donor.MHC.method": "", "structure.id": "", "samples.found": 1, "studies.found": 1}	{"cdr3": "CASSLEETQYF", "cdr3_old": "CASSLEETQYF", "fixNeeded": false, "good": true, "jCanonical": true, "jFixType": "NoFixNeeded", "jId": "TRBJ2-5*01", "jStart": 6, "vCanonical": true, "vEnd": 5, "vFixType": "NoFixNeeded", "vId": "TRBV7-8*01"}	3
1369	TRA	CAYRSGNQFYF	TRAV38-2/DV8*01	TRAJ49*01	HomoSapiens	HLA-B*07:02	B2M	MHCI	NPANNVAIV	Nucleocapsid	SARS-CoV-2	PMID:34793243	{"identification": "tetramer-sort", "frequency": "", "singlecell": "yes", "sequencing": "amplicon-seq", "verification": ""}	{"study.id": "", "cell.subset": "CD8+", "subject.cohort": "", "subject.id": "", "replica.id": "", "clone.id": "", "epitope.id": "", "tissue": "PBMC", "donor.MHC": "", "donor.MHC.method": "", "structure.id": "", "samples.found": 1, "studies.found": 1}	{"cdr3": "CAYRSGNQFYF", "cdr3_old": "CAYRSGNQFYF", "fixNeeded": false, "good": true, "jCanonical": true, "jFixType": "NoFixNeeded", "jId": "TRAJ49*01", "jStart": 5, "vCanonical": true, "vEnd": 5, "vFixType": "NoFixNeeded", "vId": "TRAV38-2/DV8*01"}	2
1369	TRB	CASSLGDVQNTEAFF	TRBV7-9*01	TRBJ1-1*01	HomoSapiens	HLA-B*07:02	B2M	MHCI	NPANNVAIV	Nucleocapsid	SARS-CoV-2	PMID:34793243	{"identification": "tetramer-sort", "frequency": "", "singlecell": "yes", "sequencing": "amplicon-seq", "verification": ""}	{"study.id": "", "cell.subset": "CD8+", "subject.cohort": "", "subject.id": "", "replica.id": "", "clone.id": "", "epitope.id": "", "tissue": "PBMC", "donor.MHC": "", "donor.MHC.method": "", "structure.id": "", "samples.found": 1, "studies.found": 1}	{"cdr3": "CASSLGDVQNTEAFF", "cdr3_old": "CASSLGDVQNTEAFF", "fixNeeded": false, "good": true, "jCanonical": true, "jFixType": "NoFixNeeded", "jId": "TRBJ1-1*01", "jStart": 9, "vCanonical": true, "vEnd": 5, "vFixType": "NoFixNeeded", "vId": "TRBV7-9*01"}	2
1370	TRA	CAMKPGNTGKLIF	TRAV12-3*01	TRAJ37*01	HomoSapiens	HLA-B*07:02	B2M	MHCI	SPRWYFYYL	Nucleocapsid	SARS-CoV-2	PMID:34793243	{"identification": "tetramer-sort", "frequency": "", "singlecell": "yes", "sequencing": "amplicon-seq", "verification": ""}	{"study.id": "", "cell.subset": "CD8+", "subject.cohort": "", "subject.id": "", "replica.id": "", "clone.id": "", "epitope.id": "", "tissue": "PBMC", "donor.MHC": "", "donor.MHC.method": "", "structure.id": "", "samples.found": 1, "studies.found": 1}	{"cdr3": "CAMKPGNTGKLIF", "cdr3_old": "CAMKPGNTGKLIF", "fixNeeded": false, "good": true, "jCanonical": true, "jFixType": "NoFixNeeded", "jId": "TRAJ37*01", "jStart": 5, "vCanonical": true, "vEnd": 3, "vFixType": "NoFixNeeded", "vId": "TRAV12-3*01"}	2
1370	TRB	CASSRLTPGQGDYF	TRBV7-2*01	TRBJ2-5*01	HomoSapiens	HLA-B*07:02	B2M	MHCI	SPRWYFYYL	Nucleocapsid	SARS-CoV-2	PMID:34793243	{"identification": "tetramer-sort", "frequency": "", "singlecell": "yes", "sequencing": "amplicon-seq", "verification": ""}	{"study.id": "", "cell.subset": "CD8+", "subject.cohort": "", "subject.id": "", "replica.id": "", "clone.id": "", "epitope.id": "", "tissue": "PBMC", "donor.MHC": "", "donor.MHC.method": "", "structure.id": "", "samples.found": 1, "studies.found": 1}	{"cdr3": "CASSRLTPGQGDYF", "cdr3_old": "CASSRLTPGQGDYF", "fixNeeded": false, "good": true, "jCanonical": true, "jFixType": "NoFixNeeded", "jId": "TRBJ2-5*01", "jStart": 12, "vCanonical": true, "vEnd": 4, "vFixType": "NoFixNeeded", "vId": "TRBV7-2*01"}	1
0	TRB	CASSRGQNNQPQHF	TRBV12-4*01	TRBJ1-5*01	HomoSapiens	HLA-B*07:02	B2M	MHCI	RIRGGDGKM	Nucleocapsid	SARS-CoV-2	PMID:34793243	{"identification": "tetramer-sort", "frequency": "", "singlecell": "yes", "sequencing": "amplicon-seq", "verification": ""}	{"study.id": "", "cell.subset": "CD8+", "subject.cohort": "", "subject.id": "", "replica.id": "", "clone.id": "", "epitope.id": "", "tissue": "PBMC", "donor.MHC": "", "donor.MHC.method": "", "structure.id": "", "samples.found": 1, "studies.found": 1}	{"cdr3": "CASSRGQNNQPQHF", "cdr3_old": "CASSRGQNNQPQHF", "fixNeeded": false, "good": true, "jCanonical": true, "jFixType": "NoFixNeeded", "jId": "TRBJ1-5*01", "jStart": 8, "vCanonical": true, "vEnd": 4, "vFixType": "NoFixNeeded", "vId": "TRBV12-4*01"}	2
1371	TRA	CVVSLFSGGYNKLIF	TRAV12-1*01	TRAJ4*01	HomoSapiens	HLA-B*07:02	B2M	MHCI	SPRWYFYYL	Nucleocapsid	SARS-CoV-2	PMID:34793243	{"identification": "tetramer-sort", "frequency": "", "singlecell": "yes", "sequencing": "amplicon-seq", "verification": ""}	{"study.id": "", "cell.subset": "CD8+", "subject.cohort": "", "subject.id": "", "replica.id": "", "clone.id": "", "epitope.id": "", "tissue": "PBMC", "donor.MHC": "", "donor.MHC.method": "", "structure.id": "", "samples.found": 1, "studies.found": 1}	{"cdr3": "CVVSLFSGGYNKLIF", "cdr3_old": "CVVSLFSGGYNKLIF", "fixNeeded": false, "good": true, "jCanonical": true, "jFixType": "NoFixNeeded", "jId": "TRAJ4*01", "jStart": 5, "vCanonical": true, "vEnd": 3, "vFixType": "NoFixNeeded", "vId": "TRAV12-1*01"}	2
1371	TRB	CASSAPVISGTYEQYF	TRBV5-6*01	TRBJ2-7*01	HomoSapiens	HLA-B*07:02	B2M	MHCI	SPRWYFYYL	Nucleocapsid	SARS-CoV-2	PMID:34793243	{"identification": "tetramer-sort", "frequency": "", "singlecell": "yes", "sequencing": "amplicon-seq", "verification": ""}	{"study.id": "", "cell.subset": "CD8+", "subject.cohort": "", "subject.id": "", "replica.id": "", "clone.id": "", "epitope.id": "", "tissue": "PBMC", "donor.MHC": "", "donor.MHC.method": "", "structure.id": "", "samples.found": 1, "studies.found": 1}	{"cdr3": "CASSAPVISGTYEQYF", "cdr3_old": "CASSAPVISGTYEQYF", "fixNeeded": false, "good": true, "jCanonical": true, "jFixType": "NoFixNeeded", "jId": "TRBJ2-7*01", "jStart": 11, "vCanonical": true, "vEnd": 4, "vFixType": "NoFixNeeded", "vId": "TRBV5-6*01"}	2
1372	TRA	CALGALTGQNFVF	TRAV16*01	TRAJ26*01	HomoSapiens	HLA-B*07:02	B2M	MHCI	SPRWYFYYL	Nucleocapsid	SARS-CoV-2	PMID:34793243	{"identification": "tetramer-sort", "frequency": "", "singlecell": "yes", "sequencing": "amplicon-seq", "verification": ""}	{"study.id": "", "cell.subset": "CD8+", "subject.cohort": "", "subject.id": "", "replica.id": "", "clone.id": "", "epitope.id": "", "tissue": "PBMC", "donor.MHC": "", "donor.MHC.method": "", "structure.id": "", "samples.found": 1, "studies.found": 1}	{"cdr3": "CALGALTGQNFVF", "cdr3_old": "CALGALTGQNFVF", "fixNeeded": false, "good": true, "jCanonical": true, "jFixType": "NoFixNeeded", "jId": "TRAJ26*01", "jStart": 7, "vCanonical": true, "vEnd": 3, "vFixType": "NoFixNeeded", "vId": "TRAV16*01"}	2
1372	TRB	CASSRLESLGNTIYF	TRBV25-1*01	TRBJ1-3*01	HomoSapiens	HLA-B*07:02	B2M	MHCI	SPRWYFYYL	Nucleocapsid	SARS-CoV-2	PMID:34793243	{"identification": "tetramer-sort", "frequency": "", "singlecell": "yes", "sequencing": "amplicon-seq", "verification": ""}	{"study.id": "", "cell.subset": "CD8+", "subject.cohort": "", "subject.id": "", "replica.id": "", "clone.id": "", "epitope.id": "", "tissue": "PBMC", "donor.MHC": "", "donor.MHC.method": "", "structure.id": "", "samples.found": 1, "studies.found": 1}	{"cdr3": "CASSRLESLGNTIYF", "cdr3_old": "CASSRLESLGNTIYF", "fixNeeded": false, "good": true, "jCanonical": true, "jFixType": "NoFixNeeded", "jId": "TRBJ1-3*01", "jStart": 9, "vCanonical": true, "vEnd": 4, "vFixType": "NoFixNeeded", "vId": "TRBV25-1*01"}	2
1373	TRA	CALGNTGGFKTIF	TRAV24*01	TRAJ9*01	HomoSapiens	HLA-B*07:02	B2M	MHCI	SPRWYFYYL	Nucleocapsid	SARS-CoV-2	PMID:34793243	{"identification": "tetramer-sort", "frequency": "", "singlecell": "yes", "sequencing": "amplicon-seq", "verification": ""}	{"study.id": "", "cell.subset": "CD8+", "subject.cohort": "", "subject.id": "", "replica.id": "", "clone.id": "", "epitope.id": "", "tissue": "PBMC", "donor.MHC": "", "donor.MHC.method": "", "structure.id": "", "samples.found": 1, "studies.found": 1}	{"cdr3": "CALGNTGGFKTIF", "cdr3_old": "CALGNTGGFKTIF", "fixNeeded": false, "good": true, "jCanonical": true, "jFixType": "NoFixNeeded", "jId": "TRAJ9*01", "jStart": 3, "vCanonical": true, "vEnd": 2, "vFixType": "NoFixNeeded", "vId": "TRAV24*01"}	3
1373	TRB	CASSVEVQARSDTQYF	TRBV9*01	TRBJ2-3*01	HomoSapiens	HLA-B*07:02	B2M	MHCI	SPRWYFYYL	Nucleocapsid	SARS-CoV-2	PMID:34793243	{"identification": "tetramer-sort", "frequency": "", "singlecell": "yes", "sequencing": "amplicon-seq", "verification": ""}	{"study.id": "", "cell.subset": "CD8+", "subject.cohort": "", "subject.id": "", "replica.id": "", "clone.id": "", "epitope.id": "", "tissue": "PBMC", "donor.MHC": "", "donor.MHC.method": "", "structure.id": "", "samples.found": 1, "studies.found": 1}	{"cdr3": "CASSVEVQARSDTQYF", "cdr3_old": "CASSVEVQARSDTQYF", "fixNeeded": false, "good": true, "jCanonical": true, "jFixType": "NoFixNeeded", "jId": "TRBJ2-3*01", "jStart": 11, "vCanonical": true, "vEnd": 5, "vFixType": "NoFixNeeded", "vId": "TRBV9*01"}	2
1374	TRA	CVVKRHTDKLIF	TRAV10*01	TRAJ34*01	HomoSapiens	HLA-B*07:02	B2M	MHCI	SPRWYFYYL	Nucleocapsid	SARS-CoV-2	PMID:34793243	{"identification": "tetramer-sort", "frequency": "", "singlecell": "yes", "sequencing": "amplicon-seq", "verification": ""}	{"study.id": "", "cell.subset": "CD8+", "subject.cohort": "", "subject.id": "", "replica.id": "", "clone.id": "", "epitope.id": "", "tissue": "PBMC", "donor.MHC": "", "donor.MHC.method": "", "structure.id": "", "samples.found": 1, "studies.found": 1}	{"cdr3": "CVVKRHTDKLIF", "cdr3_old": "CVVKRHTDKLIF", "fixNeeded": false, "good": true, "jCanonical": true, "jFixType": "NoFixNeeded", "jId": "TRAJ34*01", "jStart": 6, "vCanonical": true, "vEnd": 3, "vFixType": "NoFixNeeded", "vId": "TRAV10*01"}	2
1374	TRB	CASSPLAGGFEKKETQYF	TRBV27*01	TRBJ2-5*01	HomoSapiens	HLA-B*07:02	B2M	MHCI	SPRWYFYYL	Nucleocapsid	SARS-CoV-2	PMID:34793243	{"identification": "tetramer-sort", "frequency": "", "singlecell": "yes", "sequencing": "amplicon-seq", "verification": ""}	{"study.id": "", "cell.subset": "CD8+", "subject.cohort": "", "subject.id": "", "replica.id": "", "clone.id": "", "epitope.id": "", "tissue": "PBMC", "donor.MHC": "", "donor.MHC.method": "", "structure.id": "", "samples.found": 1, "studies.found": 1}	{"cdr3": "CASSPLAGGFEKKETQYF", "cdr3_old": "CASSPLAGGFEKKETQYF", "fixNeeded": false, "good": true, "jCanonical": true, "jFixType": "NoFixNeeded", "jId": "TRBJ2-5*01", "jStart": 13, "vCanonical": true, "vEnd": 4, "vFixType": "NoFixNeeded", "vId": "TRBV27*01"}	1
0	TRB	CASRRDRVNTEAFF	TRBV6-5*01	TRBJ1-1*01	HomoSapiens	HLA-B*07:02	B2M	MHCI	SPRWYFYYL	Nucleocapsid	SARS-CoV-2	PMID:34793243	{"identification": "tetramer-sort", "frequency": "", "singlecell": "yes", "sequencing": "amplicon-seq", "verification": ""}	{"study.id": "", "cell.subset": "CD8+", "subject.cohort": "", "subject.id": "", "replica.id": "", "clone.id": "", "epitope.id": "", "tissue": "PBMC", "donor.MHC": "", "donor.MHC.method": "", "structure.id": "", "samples.found": 1, "studies.found": 1}	{"cdr3": "CASRRDRVNTEAFF", "cdr3_old": "CASRRDRVNTEAFF", "fixNeeded": false, "good": true, "jCanonical": true, "jFixType": "NoFixNeeded", "jId": "TRBJ1-1*01", "jStart": 8, "vCanonical": true, "vEnd": 3, "vFixType": "NoFixNeeded", "vId": "TRBV6-5*01"}	3
0	TRB	CASSLGNYEQYF	TRBV7-2*01	TRBJ2-7*01	HomoSapiens	HLA-B*07:02	B2M	MHCI	SPRWYFYYL	Nucleocapsid	SARS-CoV-2	PMID:34793243	{"identification": "tetramer-sort", "frequency": "", "singlecell": "yes", "sequencing": "amplicon-seq", "verification": ""}	{"study.id": "", "cell.subset": "CD8+", "subject.cohort": "", "subject.id": "", "replica.id": "", "clone.id": "", "epitope.id": "", "tissue": "PBMC", "donor.MHC": "", "donor.MHC.method": "", "structure.id": "", "samples.found": 1, "studies.found": 1}	{"cdr3": "CASSLGNYEQYF", "cdr3_old": "CASSLGNYEQYF", "fixNeeded": false, "good": true, "jCanonical": true, "jFixType": "NoFixNeeded", "jId": "TRBJ2-7*01", "jStart": 7, "vCanonical": true, "vEnd": 5, "vFixType": "NoFixNeeded", "vId": "TRBV7-2*01"}	3
0	TRB	CASSSLVGIQAGKETQYF	TRBV27*01	TRBJ2-5*01	HomoSapiens	HLA-B*07:02	B2M	MHCI	SPRWYFYYL	Nucleocapsid	SARS-CoV-2	PMID:34793243	{"identification": "tetramer-sort", "frequency": "", "singlecell": "yes", "sequencing": "amplicon-seq", "verification": ""}	{"study.id": "", "cell.subset": "CD8+", "subject.cohort": "", "subject.id": "", "replica.id": "", "clone.id": "", "epitope.id": "", "tissue": "PBMC", "donor.MHC": "", "donor.MHC.method": "", "structure.id": "", "samples.found": 1, "studies.found": 1}	{"cdr3": "CASSSLVGIQAGKETQYF", "cdr3_old": "CASSSLVGIQAGKETQYF", "fixNeeded": false, "good": true, "jCanonical": true, "jFixType": "NoFixNeeded", "jId": "TRBJ2-5*01", "jStart": 13, "vCanonical": true, "vEnd": 4, "vFixType": "NoFixNeeded", "vId": "TRBV27*01"}	1
1375	TRA	CVVRHTPLVF	TRAV8-2*01	TRAJ29*01	HomoSapiens	HLA-A*02:01	B2M	MHCI	LDRLNQLES	Nucleocapsid	SARS-CoV-2	PMID:34793243	{"identification": "tetramer-sort", "frequency": "", "singlecell": "yes", "sequencing": "amplicon-seq", "verification": ""}	{"study.id": "", "cell.subset": "CD8+", "subject.cohort": "", "subject.id": "", "replica.id": "", "clone.id": "", "epitope.id": "", "tissue": "PBMC", "donor.MHC": "", "donor.MHC.method": "", "structure.id": "", "samples.found": 1, "studies.found": 1}	{"cdr3": "CVVRHTPLVF", "cdr3_old": "CVVRHTPLVF", "fixNeeded": false, "good": true, "jCanonical": true, "jFixType": "NoFixNeeded", "jId": "TRAJ29*01", "jStart": 5, "vCanonical": true, "vEnd": 3, "vFixType": "NoFixNeeded", "vId": "TRAV8-2*01"}	2
1375	TRB	CASSIGTGRTHNEQFF	TRBV5-1*01	TRBJ2-1*01	HomoSapiens	HLA-A*02:01	B2M	MHCI	LDRLNQLES	Nucleocapsid	SARS-CoV-2	PMID:34793243	{"identification": "tetramer-sort", "frequency": "", "singlecell": "yes", "sequencing": "amplicon-seq", "verification": ""}	{"study.id": "", "cell.subset": "CD8+", "subject.cohort": "", "subject.id": "", "replica.id": "", "clone.id": "", "epitope.id": "", "tissue": "PBMC", "donor.MHC": "", "donor.MHC.method": "", "structure.id": "", "samples.found": 1, "studies.found": 1}	{"cdr3": "CASSIGTGRTHNEQFF", "cdr3_old": "CASSIGTGRTHNEQFF", "fixNeeded": false, "good": true, "jCanonical": true, "jFixType": "NoFixNeeded", "jId": "TRBJ2-1*01", "jStart": 11, "vCanonical": true, "vEnd": 4, "vFixType": "NoFixNeeded", "vId": "TRBV5-1*01"}	2
1376	TRA	CAGGPSRNNDMRF	TRAV27*01	TRAJ43*01	HomoSapiens	HLA-B*07:02	B2M	MHCI	SPRWYFYYL	Nucleocapsid	SARS-CoV-2	PMID:34793243	{"identification": "tetramer-sort", "frequency": "", "singlecell": "yes", "sequencing": "amplicon-seq", "verification": ""}	{"study.id": "", "cell.subset": "CD8+", "subject.cohort": "", "subject.id": "", "replica.id": "", "clone.id": "", "epitope.id": "", "tissue": "PBMC", "donor.MHC": "", "donor.MHC.method": "", "structure.id": "", "samples.found": 1, "studies.found": 1}	{"cdr3": "CAGGPSRNNDMRF", "cdr3_old": "CAGGPSRNNDMRF", "fixNeeded": false, "good": true, "jCanonical": true, "jFixType": "NoFixNeeded", "jId": "TRAJ43*01", "jStart": 7, "vCanonical": true, "vEnd": 3, "vFixType": "NoFixNeeded", "vId": "TRAV27*01"}	2
1376	TRB	CASSPALGREQYF	TRBV27*01	TRBJ2-7*01	HomoSapiens	HLA-B*07:02	B2M	MHCI	SPRWYFYYL	Nucleocapsid	SARS-CoV-2	PMID:34793243	{"identification": "tetramer-sort", "frequency": "", "singlecell": "yes", "sequencing": "amplicon-seq", "verification": ""}	{"study.id": "", "cell.subset": "CD8+", "subject.cohort": "", "subject.id": "", "replica.id": "", "clone.id": "", "epitope.id": "", "tissue": "PBMC", "donor.MHC": "", "donor.MHC.method": "", "structure.id": "", "samples.found": 1, "studies.found": 1}	{"cdr3": "CASSPALGREQYF", "cdr3_old": "CASSPALGREQYF", "fixNeeded": false, "good": true, "jCanonical": true, "jFixType": "NoFixNeeded", "jId": "TRBJ2-7*01", "jStart": 9, "vCanonical": true, "vEnd": 4, "vFixType": "NoFixNeeded", "vId": "TRBV27*01"}	2
1377	TRA	CAVRQNDKIIF	TRAV21*01	TRAJ30*01	HomoSapiens	HLA-B*07:02	B2M	MHCI	SPRWYFYYL	Nucleocapsid	SARS-CoV-2	PMID:34793243	{"identification": "tetramer-sort", "frequency": "", "singlecell": "yes", "sequencing": "amplicon-seq", "verification": ""}	{"study.id": "", "cell.subset": "CD8+", "subject.cohort": "", "subject.id": "", "replica.id": "", "clone.id": "", "epitope.id": "", "tissue": "PBMC", "donor.MHC": "", "donor.MHC.method": "", "structure.id": "", "samples.found": 1, "studies.found": 1}	{"cdr3": "CAVRQNDKIIF", "cdr3_old": "CAVRQNDKIIF", "fixNeeded": false, "good": true, "jCanonical": true, "jFixType": "NoFixNeeded", "jId": "TRAJ30*01", "jStart": 6, "vCanonical": true, "vEnd": 4, "vFixType": "NoFixNeeded", "vId": "TRAV21*01"}	2
1377	TRB	CASSLAGAQGYTF	TRBV5-1*01	TRBJ1-2*01	HomoSapiens	HLA-B*07:02	B2M	MHCI	SPRWYFYYL	Nucleocapsid	SARS-CoV-2	PMID:34793243	{"identification": "tetramer-sort", "frequency": "", "singlecell": "yes", "sequencing": "amplicon-seq", "verification": ""}	{"study.id": "", "cell.subset": "CD8+", "subject.cohort": "", "subject.id": "", "replica.id": "", "clone.id": "", "epitope.id": "", "tissue": "PBMC", "donor.MHC": "", "donor.MHC.method": "", "structure.id": "", "samples.found": 1, "studies.found": 1}	{"cdr3": "CASSLAGAQGYTF", "cdr3_old": "CASSLAGAQGYTF", "fixNeeded": false, "good": true, "jCanonical": true, "jFixType": "NoFixNeeded", "jId": "TRBJ1-2*01", "jStart": 9, "vCanonical": true, "vEnd": 5, "vFixType": "NoFixNeeded", "vId": "TRBV5-1*01"}	2
0	TRB	CASSLAGAQEQFF	TRBV5-1*01	TRBJ2-1*01	HomoSapiens	HLA-B*07:02	B2M	MHCI	SPRWYFYYL	Nucleocapsid	SARS-CoV-2	PMID:34793243	{"identification": "tetramer-sort", "frequency": "", "singlecell": "yes", "sequencing": "amplicon-seq", "verification": ""}	{"study.id": "", "cell.subset": "CD8+", "subject.cohort": "", "subject.id": "", "replica.id": "", "clone.id": "", "epitope.id": "", "tissue": "PBMC", "donor.MHC": "", "donor.MHC.method": "", "structure.id": "", "samples.found": 1, "studies.found": 1}	{"cdr3": "CASSLAGAQEQFF", "cdr3_old": "CASSLAGAQEQFF", "fixNeeded": false, "good": true, "jCanonical": true, "jFixType": "NoFixNeeded", "jId": "TRBJ2-1*01", "jStart": 9, "vCanonical": true, "vEnd": 5, "vFixType": "NoFixNeeded", "vId": "TRBV5-1*01"}	2
0	TRB	CASSLGTPLNTEAFF	TRBV11-3*01	TRBJ1-1*01	HomoSapiens	HLA-B*07:02	B2M	MHCI	SPRWYFYYL	Nucleocapsid	SARS-CoV-2	PMID:34793243	{"identification": "tetramer-sort", "frequency": "", "singlecell": "yes", "sequencing": "amplicon-seq", "verification": ""}	{"study.id": "", "cell.subset": "CD8+", "subject.cohort": "", "subject.id": "", "replica.id": "", "clone.id": "", "epitope.id": "", "tissue": "PBMC", "donor.MHC": "", "donor.MHC.method": "", "structure.id": "", "samples.found": 1, "studies.found": 1}	{"cdr3": "CASSLGTPLNTEAFF", "cdr3_old": "CASSLGTPLNTEAFF", "fixNeeded": false, "good": true, "jCanonical": true, "jFixType": "NoFixNeeded", "jId": "TRBJ1-1*01", "jStart": 9, "vCanonical": true, "vEnd": 5, "vFixType": "NoFixNeeded", "vId": "TRBV11-3*01"}	2
0	TRB	CASSLLPLGGQKDNEQFF	TRBV7-2*01	TRBJ2-1*01	HomoSapiens	HLA-B*07:02	B2M	MHCI	SPRWYFYYL	Nucleocapsid	SARS-CoV-2	PMID:34793243	{"identification": "tetramer-sort", "frequency": "", "singlecell": "yes", "sequencing": "amplicon-seq", "verification": ""}	{"study.id": "", "cell.subset": "CD8+", "subject.cohort": "", "subject.id": "", "replica.id": "", "clone.id": "", "epitope.id": "", "tissue": "PBMC", "donor.MHC": "", "donor.MHC.method": "", "structure.id": "", "samples.found": 1, "studies.found": 1}	{"cdr3": "CASSLLPLGGQKDNEQFF", "cdr3_old": "CASSLLPLGGQKDNEQFF", "fixNeeded": false, "good": true, "jCanonical": true, "jFixType": "NoFixNeeded", "jId": "TRBJ2-1*01", "jStart": 13, "vCanonical": true, "vEnd": 5, "vFixType": "NoFixNeeded", "vId": "TRBV7-2*01"}	2
0	TRB	CATSDLTQDTQYF	TRBV24-1*01	TRBJ2-3*01	HomoSapiens	HLA-B*07:02	B2M	MHCI	SPRWYFYYL	Nucleocapsid	SARS-CoV-2	PMID:34793243	{"identification": "tetramer-sort", "frequency": "", "singlecell": "yes", "sequencing": "amplicon-seq", "verification": ""}	{"study.id": "", "cell.subset": "CD8+", "subject.cohort": "", "subject.id": "", "replica.id": "", "clone.id": "", "epitope.id": "", "tissue": "PBMC", "donor.MHC": "", "donor.MHC.method": "", "structure.id": "", "samples.found": 2, "studies.found": 1}	{"cdr3": "CATSDLTQDTQYF", "cdr3_old": "CATSDLTQDTQYF", "fixNeeded": false, "good": true, "jCanonical": true, "jFixType": "NoFixNeeded", "jId": "TRBJ2-3*01", "jStart": 8, "vCanonical": true, "vEnd": 6, "vFixType": "NoFixNeeded", "vId": "TRBV24-1*01"}	2
1378	TRA	CAAASGYGQNFVF	TRAV1-1*01	TRAJ26*01	HomoSapiens	HLA-A*02:01	B2M	MHCI	SVLYYQNNV	ORF1ab	SARS-CoV-2	PMID:34793243	{"identification": "tetramer-sort", "frequency": "", "singlecell": "yes", "sequencing": "amplicon-seq", "verification": ""}	{"study.id": "", "cell.subset": "CD8+", "subject.cohort": "", "subject.id": "", "replica.id": "", "clone.id": "", "epitope.id": "", "tissue": "PBMC", "donor.MHC": "", "donor.MHC.method": "", "structure.id": "", "samples.found": 1, "studies.found": 1}	{"cdr3": "CAAASGYGQNFVF", "cdr3_old": "CAAASGYGQNFVF", "fixNeeded": false, "good": true, "jCanonical": true, "jFixType": "NoFixNeeded", "jId": "TRAJ26*01", "jStart": 6, "vCanonical": true, "vEnd": 2, "vFixType": "NoFixNeeded", "vId": "TRAV1-1*01"}	2
1378	TRB	CASSLGFNEQYF	TRBV11-1*01	TRBJ2-7*01	HomoSapiens	HLA-A*02:01	B2M	MHCI	SVLYYQNNV	ORF1ab	SARS-CoV-2	PMID:34793243	{"identification": "tetramer-sort", "frequency": "", "singlecell": "yes", "sequencing": "amplicon-seq", "verification": ""}	{"study.id": "", "cell.subset": "CD8+", "subject.cohort": "", "subject.id": "", "replica.id": "", "clone.id": "", "epitope.id": "", "tissue": "PBMC", "donor.MHC": "", "donor.MHC.method": "", "structure.id": "", "samples.found": 1, "studies.found": 1}	{"cdr3": "CASSLGFNEQYF", "cdr3_old": "CASSLGFNEQYF", "fixNeeded": false, "good": true, "jCanonical": true, "jFixType": "NoFixNeeded", "jId": "TRBJ2-7*01", "jStart": 8, "vCanonical": true, "vEnd": 5, "vFixType": "NoFixNeeded", "vId": "TRBV11-1*01"}	2
1379	TRA	CATAPFYGGATNKLIF	TRAV17*01	TRAJ32*01	HomoSapiens	HLA-A*02:01	B2M	MHCI	FLCLFLLPS	ORF1ab	SARS-CoV-2	PMID:34793243	{"identification": "tetramer-sort", "frequency": "", "singlecell": "yes", "sequencing": "amplicon-seq", "verification": ""}	{"study.id": "", "cell.subset": "CD8+", "subject.cohort": "", "subject.id": "", "replica.id": "", "clone.id": "", "epitope.id": "", "tissue": "PBMC", "donor.MHC": "", "donor.MHC.method": "", "structure.id": "", "samples.found": 1, "studies.found": 1}	{"cdr3": "CATAPFYGGATNKLIF", "cdr3_old": "CATAPFYGGATNKLIF", "fixNeeded": false, "good": true, "jCanonical": true, "jFixType": "NoFixNeeded", "jId": "TRAJ32*01", "jStart": 6, "vCanonical": true, "vEnd": 3, "vFixType": "NoFixNeeded", "vId": "TRAV17*01"}	2
1379	TRB	CASSLDGPSGSPHEQYF	TRBV5-1*01	TRBJ2-7*01	HomoSapiens	HLA-A*02:01	B2M	MHCI	FLCLFLLPS	ORF1ab	SARS-CoV-2	PMID:34793243	{"identification": "tetramer-sort", "frequency": "", "singlecell": "yes", "sequencing": "amplicon-seq", "verification": ""}	{"study.id": "", "cell.subset": "CD8+", "subject.cohort": "", "subject.id": "", "replica.id": "", "clone.id": "", "epitope.id": "", "tissue": "PBMC", "donor.MHC": "", "donor.MHC.method": "", "structure.id": "", "samples.found": 1, "studies.found": 1}	{"cdr3": "CASSLDGPSGSPHEQYF", "cdr3_old": "CASSLDGPSGSPHEQYF", "fixNeeded": false, "good": true, "jCanonical": true, "jFixType": "NoFixNeeded", "jId": "TRBJ2-7*01", "jStart": 13, "vCanonical": true, "vEnd": 5, "vFixType": "NoFixNeeded", "vId": "TRBV5-1*01"}	2
1380	TRA	CAVDTGGFKTIF	TRAV12-2*01	TRAJ9*01	HomoSapiens	HLA-A*02:01	B2M	MHCI	FLNRFTTTL	ORF1ab	SARS-CoV-2	PMID:34793243	{"identification": "tetramer-sort", "frequency": "", "singlecell": "yes", "sequencing": "amplicon-seq", "verification": ""}	{"study.id": "", "cell.subset": "CD8+", "subject.cohort": "", "subject.id": "", "replica.id": "", "clone.id": "", "epitope.id": "", "tissue": "PBMC", "donor.MHC": "", "donor.MHC.method": "", "structure.id": "", "samples.found": 1, "studies.found": 1}	{"cdr3": "CAVDTGGFKTIF", "cdr3_old": "CAVDTGGFKTIF", "fixNeeded": false, "good": true, "jCanonical": true, "jFixType": "NoFixNeeded", "jId": "TRAJ9*01", "jStart": 4, "vCanonical": true, "vEnd": 3, "vFixType": "NoFixNeeded", "vId": "TRAV12-2*01"}	3
1380	TRB	CASSLGGTSTAETQYF	TRBV7-8*01	TRBJ2-5*01	HomoSapiens	HLA-A*02:01	B2M	MHCI	FLNRFTTTL	ORF1ab	SARS-CoV-2	PMID:34793243	{"identification": "tetramer-sort", "frequency": "", "singlecell": "yes", "sequencing": "amplicon-seq", "verification": ""}	{"study.id": "", "cell.subset": "CD8+", "subject.cohort": "", "subject.id": "", "replica.id": "", "clone.id": "", "epitope.id": "", "tissue": "PBMC", "donor.MHC": "", "donor.MHC.method": "", "structure.id": "", "samples.found": 1, "studies.found": 1}	{"cdr3": "CASSLGGTSTAETQYF", "cdr3_old": "CASSLGGTSTAETQYF", "fixNeeded": false, "good": true, "jCanonical": true, "jFixType": "NoFixNeeded", "jId": "TRBJ2-5*01", "jStart": 11, "vCanonical": true, "vEnd": 5, "vFixType": "NoFixNeeded", "vId": "TRBV7-8*01"}	2
1381	TRA	CAYEGYGGSQGNLIF	TRAV38-2/DV8*01	TRAJ42*01	HomoSapiens	HLA-A*02:01	B2M	MHCI	KLWAQCVQL	ORF1ab	SARS-CoV-2	PMID:34793243	{"identification": "tetramer-sort", "frequency": "", "singlecell": "yes", "sequencing": "amplicon-seq", "verification": ""}	{"study.id": "", "cell.subset": "CD8+", "subject.cohort": "", "subject.id": "", "replica.id": "", "clone.id": "", "epitope.id": "", "tissue": "PBMC", "donor.MHC": "", "donor.MHC.method": "", "structure.id": "", "samples.found": 1, "studies.found": 1}	{"cdr3": "CAYEGYGGSQGNLIF", "cdr3_old": "CAYEGYGGSQGNLIF", "fixNeeded": false, "good": true, "jCanonical": true, "jFixType": "NoFixNeeded", "jId": "TRAJ42*01", "jStart": 5, "vCanonical": true, "vEnd": 3, "vFixType": "NoFixNeeded", "vId": "TRAV38-2/DV8*01"}	2
1381	TRB	CASTPGQGASTEAFF	TRBV6-6*01	TRBJ1-1*01	HomoSapiens	HLA-A*02:01	B2M	MHCI	KLWAQCVQL	ORF1ab	SARS-CoV-2	PMID:34793243	{"identification": "tetramer-sort", "frequency": "", "singlecell": "yes", "sequencing": "amplicon-seq", "verification": ""}	{"study.id": "", "cell.subset": "CD8+", "subject.cohort": "", "subject.id": "", "replica.id": "", "clone.id": "", "epitope.id": "", "tissue": "PBMC", "donor.MHC": "", "donor.MHC.method": "", "structure.id": "", "samples.found": 1, "studies.found": 1}	{"cdr3": "CASTPGQGASTEAFF", "cdr3_old": "CASTPGQGASTEAFF", "fixNeeded": false, "good": true, "jCanonical": true, "jFixType": "NoFixNeeded", "jId": "TRBJ1-1*01", "jStart": 10, "vCanonical": true, "vEnd": 3, "vFixType": "NoFixNeeded", "vId": "TRBV6-6*01"}	2
0	TRB	CASSAFVGSGRVRGGELFF	TRBV9*01	TRBJ2-2*01	HomoSapiens	HLA-A*02:01	B2M	MHCI	YLDSTDVTI	ORF1ab	SARS-CoV-2	PMID:34793243	{"identification": "tetramer-sort", "frequency": "", "singlecell": "yes", "sequencing": "amplicon-seq", "verification": ""}	{"study.id": "", "cell.subset": "CD8+", "subject.cohort": "", "subject.id": "", "replica.id": "", "clone.id": "", "epitope.id": "", "tissue": "PBMC", "donor.MHC": "", "donor.MHC.method": "", "structure.id": "", "samples.found": 1, "studies.found": 1}	{"cdr3": "CASSAFVGSGRVRGGELFF", "cdr3_old": "CASSAFVGSGRVRGGELFF", "fixNeeded": false, "good": true, "jCanonical": true, "jFixType": "NoFixNeeded", "jId": "TRBJ2-2*01", "jStart": 14, "vCanonical": true, "vEnd": 4, "vFixType": "NoFixNeeded", "vId": "TRBV9*01"}	0
0	TRB	CASSPGLADEQFF	TRBV19*01	TRBJ2-1*01	HomoSapiens	HLA-A*02:01	B2M	MHCI	YVDDSSLTI	ORF1ab	SARS-CoV-2	PMID:34793243	{"identification": "tetramer-sort", "frequency": "", "singlecell": "yes", "sequencing": "amplicon-seq", "verification": ""}	{"study.id": "", "cell.subset": "CD8+", "subject.cohort": "", "subject.id": "", "replica.id": "", "clone.id": "", "epitope.id": "", "tissue": "PBMC", "donor.MHC": "", "donor.MHC.method": "", "structure.id": "", "samples.found": 1, "studies.found": 1}	{"cdr3": "CASSPGLADEQFF", "cdr3_old": "CASSPGLADEQFF", "fixNeeded": false, "good": true, "jCanonical": true, "jFixType": "NoFixNeeded", "jId": "TRBJ2-1*01", "jStart": 9, "vCanonical": true, "vEnd": 4, "vFixType": "NoFixNeeded", "vId": "TRBV19*01"}	3
0	TRB	CASSPWDNYNSPLHF	TRBV13*01	TRBJ1-6*01	HomoSapiens	HLA-A*02:01	B2M	MHCI	LMIERFVSL	ORF1ab	SARS-CoV-2	PMID:34793243	{"identification": "tetramer-sort", "frequency": "", "singlecell": "yes", "sequencing": "amplicon-seq", "verification": ""}	{"study.id": "", "cell.subset": "CD8+", "subject.cohort": "", "subject.id": "", "replica.id": "", "clone.id": "", "epitope.id": "", "tissue": "PBMC", "donor.MHC": "", "donor.MHC.method": "", "structure.id": "", "samples.found": 1, "studies.found": 1}	{"cdr3": "CASSPWDNYNSPLHF", "cdr3_old": "CASSPWDNYNSPLHF", "fixNeeded": false, "good": true, "jCanonical": true, "jFixType": "NoFixNeeded", "jId": "TRBJ1-6*01", "jStart": 8, "vCanonical": true, "vEnd": 4, "vFixType": "NoFixNeeded", "vId": "TRBV13*01"}	2
0	TRB	CASSPWTGANLDTQYF	TRBV27*01	TRBJ2-3*01	HomoSapiens	HLA-A*02:01	B2M	MHCI	KLDGFMGRI	ORF1ab	SARS-CoV-2	PMID:34793243	{"identification": "tetramer-sort", "frequency": "", "singlecell": "yes", "sequencing": "amplicon-seq", "verification": ""}	{"study.id": "", "cell.subset": "CD8+", "subject.cohort": "", "subject.id": "", "replica.id": "", "clone.id": "", "epitope.id": "", "tissue": "PBMC", "donor.MHC": "", "donor.MHC.method": "", "structure.id": "", "samples.found": 1, "studies.found": 1}	{"cdr3": "CASSPWTGANLDTQYF", "cdr3_old": "CASSPWTGANLDTQYF", "fixNeeded": false, "good": true, "jCanonical": true, "jFixType": "NoFixNeeded", "jId": "TRBJ2-3*01", "jStart": 11, "vCanonical": true, "vEnd": 4, "vFixType": "NoFixNeeded", "vId": "TRBV27*01"}	2
0	TRB	CSARDGTSEGISYNEQFF	TRBV20-1*01	TRBJ2-1*01	HomoSapiens	HLA-A*02:01	B2M	MHCI	FLLNKEMYL	ORF1ab	SARS-CoV-2	PMID:34793243	{"identification": "tetramer-sort", "frequency": "", "singlecell": "yes", "sequencing": "amplicon-seq", "verification": ""}	{"study.id": "", "cell.subset": "CD8+", "subject.cohort": "", "subject.id": "", "replica.id": "", "clone.id": "", "epitope.id": "", "tissue": "PBMC", "donor.MHC": "", "donor.MHC.method": "", "structure.id": "", "samples.found": 1, "studies.found": 1}	{"cdr3": "CSARDGTSEGISYNEQFF", "cdr3_old": "CSARDGTSEGISYNEQFF", "fixNeeded": false, "good": true, "jCanonical": true, "jFixType": "NoFixNeeded", "jId": "TRBJ2-1*01", "jStart": 11, "vCanonical": true, "vEnd": 4, "vFixType": "NoFixNeeded", "vId": "TRBV20-1*01"}	2
1382	TRA	CAADNSGGYQKVTF	TRAV21*01	TRAJ13*01	HomoSapiens	HLA-A*02:01	B2M	MHCI	FLLNKEMYL	ORF1ab	SARS-CoV-2	PMID:34793243	{"identification": "tetramer-sort", "frequency": "", "singlecell": "yes", "sequencing": "amplicon-seq", "verification": ""}	{"study.id": "", "cell.subset": "CD8+", "subject.cohort": "", "subject.id": "", "replica.id": "", "clone.id": "", "epitope.id": "", "tissue": "PBMC", "donor.MHC": "", "donor.MHC.method": "", "structure.id": "", "samples.found": 1, "studies.found": 1}	{"cdr3": "CAADNSGGYQKVTF", "cdr3_old": "CAADNSGGYQKVTF", "fixNeeded": false, "good": true, "jCanonical": true, "jFixType": "NoFixNeeded", "jId": "TRAJ13*01", "jStart": 4, "vCanonical": true, "vEnd": 2, "vFixType": "NoFixNeeded", "vId": "TRAV21*01"}	2
1382	TRB	CSVEIGWGQGDNGDYGYTF	TRBV29-1*01	TRBJ1-2*01	HomoSapiens	HLA-A*02:01	B2M	MHCI	FLLNKEMYL	ORF1ab	SARS-CoV-2	PMID:34793243	{"identification": "tetramer-sort", "frequency": "", "singlecell": "yes", "sequencing": "amplicon-seq", "verification": ""}	{"study.id": "", "cell.subset": "CD8+", "subject.cohort": "", "subject.id": "", "replica.id": "", "clone.id": "", "epitope.id": "", "tissue": "PBMC", "donor.MHC": "", "donor.MHC.method": "", "structure.id": "", "samples.found": 1, "studies.found": 1}	{"cdr3": "CSVEIGWGQGDNGDYGYTF", "cdr3_old": "CSVEIGWGQGDNGDYGYTF", "fixNeeded": false, "good": true, "jCanonical": true, "jFixType": "NoFixNeeded", "jId": "TRBJ1-2*01", "jStart": 14, "vCanonical": true, "vEnd": 4, "vFixType": "NoFixNeeded", "vId": "TRBV29-1*01"}	0
1383	TRA	CAVTPQPPQGGSEKLVF	TRAV12-2*01	TRAJ57*01	HomoSapiens	HLA-A*02:01	B2M	MHCI	FLLNKEMYL	ORF1ab	SARS-CoV-2	PMID:34793243	{"identification": "tetramer-sort", "frequency": "", "singlecell": "yes", "sequencing": "amplicon-seq", "verification": ""}	{"study.id": "", "cell.subset": "CD8+", "subject.cohort": "", "subject.id": "", "replica.id": "", "clone.id": "", "epitope.id": "", "tissue": "PBMC", "donor.MHC": "", "donor.MHC.method": "", "structure.id": "", "samples.found": 1, "studies.found": 1}	{"cdr3": "CAVTPQPPQGGSEKLVF", "cdr3_old": "CAVTPQPPQGGSEKLVF", "fixNeeded": false, "good": true, "jCanonical": true, "jFixType": "NoFixNeeded", "jId": "TRAJ57*01", "jStart": 8, "vCanonical": true, "vEnd": 3, "vFixType": "NoFixNeeded", "vId": "TRAV12-2*01"}	2
1383	TRB	CASSYHVGGEQFF	TRBV11-3*01	TRBJ2-1*01	HomoSapiens	HLA-A*02:01	B2M	MHCI	FLLNKEMYL	ORF1ab	SARS-CoV-2	PMID:34793243	{"identification": "tetramer-sort", "frequency": "", "singlecell": "yes", "sequencing": "amplicon-seq", "verification": ""}	{"study.id": "", "cell.subset": "CD8+", "subject.cohort": "", "subject.id": "", "replica.id": "", "clone.id": "", "epitope.id": "", "tissue": "PBMC", "donor.MHC": "", "donor.MHC.method": "", "structure.id": "", "samples.found": 1, "studies.found": 1}	{"cdr3": "CASSYHVGGEQFF", "cdr3_old": "CASSYHVGGEQFF", "fixNeeded": false, "good": true, "jCanonical": true, "jFixType": "NoFixNeeded", "jId": "TRBJ2-1*01", "jStart": 9, "vCanonical": true, "vEnd": 4, "vFixType": "NoFixNeeded", "vId": "TRBV11-3*01"}	2
[truncated: 9,828 more rows]
