# Supplementary material for: Distinct characteristics of T cell receptor repertoire associated with the SARS-CoV-2 reinfection
Source: Front Immunol. 2025 Oct 23;16:1680089. doi: 10.3389/fimmu.2025.1680089 (PMC12589064; doi:10.3389/fimmu.2025.1680089)
Supplement: Supplementary file 3 [file Table3.xls]

wide.res.gene	wide.res.RI	wide.res.HC	wide.res.PI	wide.res.cluster	wide.res.membership	long.res.cluster	long.res.gene	long.res.membership	long.res.cell_type	long.res.norm_value	long.res.cluster_name	type	geneMode	geneType
CAADNNDMRF	1.00473024838213	-0.00952859349403126	-0.995201654888098	1	0.335628991607155	1	CAADNNDMRF	0.335628991607155	RI	1.00473024838213	cluster 1 (163)	mfuzz	none	none
CAAIGGSYIPTF	0.922151311076577	0.140777914368722	-1.0629292254453	1	0.767807701632787	1	CAAIGGSYIPTF	0.767807701632787	RI	0.922151311076577	cluster 1 (163)	mfuzz	none	none
CAAKGSQGNLIF	0.63205844076966	0.520855834798299	-1.15291427556796	1	0.195734111886288	1	CAAKGSQGNLIF	0.195734111886288	RI	0.63205844076966	cluster 1 (163)	mfuzz	none	none
CAAKNYGGSQGNLIF	0.968540948073292	0.0601983716551598	-1.02873931972845	1	0.45636218393878	1	CAAKNYGGSQGNLIF	0.45636218393878	RI	0.968540948073292	cluster 1 (163)	mfuzz	none	none
CAALFTGGGNKLTF	0.667017993090067	0.482772356709208	-1.14979034979927	1	0.21157672730139	1	CAALFTGGGNKLTF	0.21157672730139	RI	0.667017993090067	cluster 1 (163)	mfuzz	none	none
CAALGTGNQFYF	0.635334083963041	0.517355683048244	-1.15268976701128	1	0.197130108124785	1	CAALGTGNQFYF	0.197130108124785	RI	0.635334083963041	cluster 1 (163)	mfuzz	none	none
CAALPQGGSEKLVF	1.02720806888446	-0.056840761603886	-0.970367307280573	1	0.285253158634814	1	CAALPQGGSEKLVF	0.285253158634814	RI	1.02720806888446	cluster 1 (163)	mfuzz	none	none
CAALSGGGADGLTF	0.944663756392704	0.102740109052653	-1.04740386544536	1	0.601628781224258	1	CAALSGGGADGLTF	0.601628781224258	RI	0.944663756392704	cluster 1 (163)	mfuzz	none	none
CAAPPYSGAGSYQLTF	1.02036010457602	-0.0420465854837044	-0.978313519092312	1	0.299405588344466	1	CAAPPYSGAGSYQLTF	0.299405588344466	RI	1.02036010457602	cluster 1 (163)	mfuzz	none	none
CAAPRNTNAGKSTF	1.04213426167973	-0.0904081758941502	-0.951726085785579	1	0.257042841977914	1	CAAPRNTNAGKSTF	0.257042841977914	RI	1.04213426167973	cluster 1 (163)	mfuzz	none	none
CAARGGADGLTF	0.933598512289759	0.121669403502991	-1.05526791579275	1	0.708684013296129	1	CAARGGADGLTF	0.708684013296129	RI	0.933598512289759	cluster 1 (163)	mfuzz	none	none
CAASAHDMRF	0.635348465686505	0.517340285211585	-1.15268875089809	1	0.197136273420441	1	CAASAHDMRF	0.197136273420441	RI	0.635348465686505	cluster 1 (163)	mfuzz	none	none
CAASGMDTGRRALTF	0.74310271824784	0.393856220273818	-1.13695893852166	1	0.256816191455489	1	CAASGMDTGRRALTF	0.256816191455489	RI	0.74310271824784	cluster 1 (163)	mfuzz	none	none
CAASGPRDDKIIF	1.02056473966349	-0.0424835785585067	-0.978081161104979	1	0.298969486092123	1	CAASGPRDDKIIF	0.298969486092123	RI	1.02056473966349	cluster 1 (163)	mfuzz	none	none
CAASLNNFNKFYF	0.772265972659555	0.357307630400397	-1.12957360305995	1	0.280820159261837	1	CAASLNNFNKFYF	0.280820159261837	RI	0.772265972659555	cluster 1 (163)	mfuzz	none	none
CAASPSYNNNDMRF	0.971351753972816	0.055024435146338	-1.02637618911916	1	0.444052836690692	1	CAASPSYNNNDMRF	0.444052836690692	RI	0.971351753972816	cluster 1 (163)	mfuzz	none	none
CAASVGFGNEKLTF	1.01039682592222	-0.021128489680671	-0.989268336241548	1	0.321772306763908	1	CAASVGFGNEKLTF	0.321772306763908	RI	1.01039682592222	cluster 1 (163)	mfuzz	none	none
CAATFGGSQGNLIF	0.706344074856626	0.437908575364215	-1.14425265022084	1	0.232595155567921	1	CAATFGGSQGNLIF	0.232595155567921	RI	0.706344074856626	cluster 1 (163)	mfuzz	none	none
CAATMNRDDKIIF	1.03638147783806	-0.0772428119529963	-0.959138665885067	1	0.267544666318642	1	CAATMNRDDKIIF	0.267544666318642	RI	1.03638147783806	cluster 1 (163)	mfuzz	none	none
CAATPGSNYKLTF	0.693196966324965	0.45315677590644	-1.1463537422314	1	0.225106519802481	1	CAATPGSNYKLTF	0.225106519802481	RI	0.693196966324965	cluster 1 (163)	mfuzz	none	none
CAATYSGGGADGLTF	0.938067998351845	0.11407947421594	-1.05214747256778	1	0.661898992301371	1	CAATYSGGGADGLTF	0.661898992301371	RI	0.938067998351845	cluster 1 (163)	mfuzz	none	none
CACNTGNQFYF	1.00420059436968	-0.00845480221838261	-0.995745792151301	1	0.336972401375812	1	CACNTGNQFYF	0.336972401375812	RI	1.00420059436968	cluster 1 (163)	mfuzz	none	none
CADSNTGNQFYF	0.907216643446978	0.165034120556055	-1.07225076400303	1	0.630324130865072	1	CADSNTGNQFYF	0.630324130865072	RI	0.907216643446978	cluster 1 (163)	mfuzz	none	none
CAEGHNAGNMLTF	1.02984112993885	-0.0626259316664037	-0.967215198272441	1	0.280035558403971	1	CAEGHNAGNMLTF	0.280035558403971	RI	1.02984112993885	cluster 1 (163)	mfuzz	none	none
CAENMNRDDKIIF	0.744124755117381	0.392600137290915	-1.1367248924083	1	0.25757405705864	1	CAENMNRDDKIIF	0.25757405705864	RI	0.744124755117381	cluster 1 (163)	mfuzz	none	none
CAENYGSSNTGKLIF	0.927575410161156	0.131781681177876	-1.05935709133903	1	0.765936971282593	1	CAENYGSSNTGKLIF	0.765936971282593	RI	0.927575410161156	cluster 1 (163)	mfuzz	none	none
CAEPSSASKIIF	1.00986920154767	-0.0200396154170989	-0.989829586130568	1	0.323024599516612	1	CAEPSSASKIIF	0.323024599516612	RI	1.00986920154767	cluster 1 (163)	mfuzz	none	none
CAERGSYIPTF	0.678539489407872	0.469858255667808	-1.14839774507568	1	0.217326409067963	1	CAERGSYIPTF	0.217326409067963	RI	0.678539489407872	cluster 1 (163)	mfuzz	none	none
CAERNFNKFYF	0.637142513549701	0.515417390072741	-1.15255990362244	1	0.197907885301808	1	CAERNFNKFYF	0.197907885301808	RI	0.637142513549701	cluster 1 (163)	mfuzz	none	none
CAESLLSGGYNKLIF	0.672592489056569	0.476547226103372	-1.14913971515994	1	0.214321247317899	1	CAESLLSGGYNKLIF	0.214321247317899	RI	0.672592489056569	cluster 1 (163)	mfuzz	none	none
CAEVSGSARQLTF	0.935047458058398	0.11921700450129	-1.05426446255969	1	0.693169731694852	1	CAEVSGSARQLTF	0.693169731694852	RI	0.935047458058398	cluster 1 (163)	mfuzz	none	none
CAFASSNTGKLIF	1.05499201122183	-0.12099398569761	-0.933998025524216	1	0.234862921416808	1	CAFASSNTGKLIF	0.234862921416808	RI	1.05499201122183	cluster 1 (163)	mfuzz	none	none
CAFDQTGANNLFF	0.832259737411944	0.277056828448735	-1.10931656586068	1	0.35541646735873	1	CAFDQTGANNLFF	0.35541646735873	RI	0.832259737411944	cluster 1 (163)	mfuzz	none	none
CAFGAGSYQLTF	0.74183520694186	0.395411564906567	-1.13724677184843	1	0.255883612761435	1	CAFGAGSYQLTF	0.255883612761435	RI	0.74183520694186	cluster 1 (163)	mfuzz	none	none
CAFIRDYKLSF	1.06130192275659	-0.136660261532641	-0.924641661223952	1	0.224471087032457	1	CAFIRDYKLSF	0.224471087032457	RI	1.06130192275659	cluster 1 (163)	mfuzz	none	none
CAFMKLYNFNKFYF	0.978316714715986	0.0420405736278391	-1.02035728834382	1	0.416298929648267	1	CAFMKLYNFNKFYF	0.416298929648267	RI	0.978316714715986	cluster 1 (163)	mfuzz	none	none
CAFMYSGGGADGLTF	0.654429581838264	0.496673212277446	-1.15110279411571	1	0.205616446398102	1	CAFMYSGGGADGLTF	0.205616446398102	RI	0.654429581838264	cluster 1 (163)	mfuzz	none	none
CAFPSGGSYIPTF	0.675827154695016	0.472915160878159	-1.14874231557318	1	0.215945606690508	1	CAFPSGGSYIPTF	0.215945606690508	RI	0.675827154695016	cluster 1 (163)	mfuzz	none	none
CAFRDDKIIF	0.883347699450358	0.202354590180094	-1.08570228963045	1	0.490190862596766	1	CAFRDDKIIF	0.490190862596766	RI	0.883347699450358	cluster 1 (163)	mfuzz	none	none
CAFSGGSNYKLTF	1.01468362079651	-0.030044353600658	-0.984639267195857	1	0.311862755282802	1	CAFSGGSNYKLTF	0.311862755282802	RI	1.01468362079651	cluster 1 (163)	mfuzz	none	none
CAGDSSYKLIF	0.936199567635525	0.117261452658732	-1.05346102029426	1	0.681020419913226	1	CAGDSSYKLIF	0.681020419913226	RI	0.936199567635525	cluster 1 (163)	mfuzz	none	none
CAGEAGSYQLTF	0.892789789067434	0.187793401166145	-1.08058319023358	1	0.534595011138047	1	CAGEAGSYQLTF	0.534595011138047	RI	0.892789789067434	cluster 1 (163)	mfuzz	none	none
CAGEGAQKLVF	1.02294000713279	-0.0475785223389699	-0.975361484793821	1	0.293969097179396	1	CAGEGAQKLVF	0.293969097179396	RI	1.02294000713279	cluster 1 (163)	mfuzz	none	none
CAGEGSSNTGKLIF	0.667932206986532	0.481754391009953	-1.14968659799648	1	0.212022197174469	1	CAGEGSSNTGKLIF	0.212022197174469	RI	0.667932206986532	cluster 1 (163)	mfuzz	none	none
CAGFNSGGSNYKLTF	0.944878121005896	0.10236873548914	-1.04724685649503	1	0.599860091039795	1	CAGFNSGGSNYKLTF	0.599860091039795	RI	0.944878121005896	cluster 1 (163)	mfuzz	none	none
CAGGDNFNKFYF	0.981688359079223	0.0356688537618038	-1.01735721284103	1	0.404073491149509	1	CAGGDNFNKFYF	0.404073491149509	RI	0.981688359079223	cluster 1 (163)	mfuzz	none	none
CAGPGNNNDMRF	1.03168044191002	-0.0667003771031675	-0.964980064806853	1	0.276457791323766	1	CAGPGNNNDMRF	0.276457791323766	RI	1.03168044191002	cluster 1 (163)	mfuzz	none	none
CAGPGTSYDKVIF	0.879881735254722	0.20763623123721	-1.08751796649193	1	0.476313806613826	1	CAGPGTSYDKVIF	0.476313806613826	RI	0.879881735254722	cluster 1 (163)	mfuzz	none	none
CAGQGTGTASKLTF	0.901281387677915	0.174474411696839	-1.07575579937475	1	0.58572120818951	1	CAGQGTGTASKLTF	0.58572120818951	RI	0.901281387677915	cluster 1 (163)	mfuzz	none	none
CAGQLDGTSYGKLTF	0.823555258003048	0.289162848329932	-1.11271810633298	1	0.341340867664425	1	CAGQLDGTSYGKLTF	0.341340867664425	RI	0.823555258003048	cluster 1 (163)	mfuzz	none	none
CAGRDNYGQNFVF	1.04891632626743	-0.106330305454713	-0.942586020812716	1	0.245149241318149	1	CAGRDNYGQNFVF	0.245149241318149	RI	1.04891632626743	cluster 1 (163)	mfuzz	none	none
CAGRGTSYGKLTF	0.90423251110227	0.169794247977519	-1.07402675907979	1	0.606835400163017	1	CAGRGTSYGKLTF	0.606835400163017	RI	0.90423251110227	cluster 1 (163)	mfuzz	none	none
CAGRTNAGKSTF	0.895318441616328	0.183849817984062	-1.07916825960039	1	0.548513080429068	1	CAGRTNAGKSTF	0.548513080429068	RI	0.895318441616328	cluster 1 (163)	mfuzz	none	none
CAGVTGRRALTF	0.858040643533522	0.240176727340178	-1.0982173708737	1	0.408652380978047	1	CAGVTGRRALTF	0.408652380978047	RI	0.858040643533522	cluster 1 (163)	mfuzz	none	none
CAGVVSGTYKYIF	0.800294543194907	0.320717821952888	-1.12101236514779	1	0.310039038459288	1	CAGVVSGTYKYIF	0.310039038459288	RI	0.800294543194907	cluster 1 (163)	mfuzz	none	none
CAGYSGYSTLTF	0.695183809666239	0.450868866328151	-1.14605267599439	1	0.226205404163279	1	CAGYSGYSTLTF	0.226205404163279	RI	0.695183809666239	cluster 1 (163)	mfuzz	none	none
CALHGSSNTGKLIF	0.771746260239234	0.357972137631054	-1.12971839787029	1	0.280343364353828	1	CALHGSSNTGKLIF	0.280343364353828	RI	0.771746260239234	cluster 1 (163)	mfuzz	none	none
CALIITSGTYKYIF	0.727176231792096	0.413207253514382	-1.14038348530648	1	0.245646195031593	1	CALIITSGTYKYIF	0.245646195031593	RI	0.727176231792096	cluster 1 (163)	mfuzz	none	none
CALREGYQKVTF	0.88476917512134	0.200178740109317	-1.08494791523066	1	0.496218471089715	1	CALREGYQKVTF	0.496218471089715	RI	0.88476917512134	cluster 1 (163)	mfuzz	none	none
CALRIYNQGGKLIF	0.796696017868878	0.325500449884053	-1.12219646775293	1	0.305847990890605	1	CALRIYNQGGKLIF	0.305847990890605	RI	0.796696017868878	cluster 1 (163)	mfuzz	none	none
CALSAFNDYKLSF	0.883137957322821	0.202675160816596	-1.08581311813942	1	0.489318734763541	1	CALSAFNDYKLSF	0.489318734763541	RI	0.883137957322821	cluster 1 (163)	mfuzz	none	none
CALSAGNQFYF	0.737367568859374	0.400872452174118	-1.13824002103349	1	0.252659247068935	1	CALSAGNQFYF	0.252659247068935	RI	0.737367568859374	cluster 1 (163)	mfuzz	none	none
CALSAGRRALTF	0.854799917894504	0.244900439145492	-1.09970035704	1	0.400743315059095	1	CALSAGRRALTF	0.400743315059095	RI	0.854799917894504	cluster 1 (163)	mfuzz	none	none
CALSANAGGTSYGKLTF	0.836408854005505	0.271226622273314	-1.10763547627882	1	0.362702777026196	1	CALSANAGGTSYGKLTF	0.362702777026196	RI	0.836408854005505	cluster 1 (163)	mfuzz	none	none
CALSDPGGSYIPTF	0.94670009489765	0.0992049261044461	-1.04590502100209	1	0.58527475032806	1	CALSDPGGSYIPTF	0.58527475032806	RI	0.94670009489765	cluster 1 (163)	mfuzz	none	none
CALSEALGGYQKVTF	1.05406241459216	-0.118724558307714	-0.935337856284446	1	0.236417173485758	1	CALSEALGGYQKVTF	0.236417173485758	RI	1.05406241459216	cluster 1 (163)	mfuzz	none	none
CALSEALKAAGNKLTF	1.00592625832651	-0.0119597970901131	-0.993966461236393	1	0.332626959803501	1	CALSEALKAAGNKLTF	0.332626959803501	RI	1.00592625832651	cluster 1 (163)	mfuzz	none	none
CALSEASTGNQFYF	0.95376280056121	0.086813898794373	-1.04057669935558	1	0.535461115438044	1	CALSEASTGNQFYF	0.535461115438044	RI	0.95376280056121	cluster 1 (163)	mfuzz	none	none
CALSGLTGANNLFF	1.02994369919217	-0.0628524158501394	-0.967091283342034	1	0.279834628200139	1	CALSGLTGANNLFF	0.279834628200139	RI	1.02994369919217	cluster 1 (163)	mfuzz	none	none
CALSGRNYGQNFVF	1.03403138449776	-0.0719490434139028	-0.962082341083892	1	0.271960401024948	1	CALSGRNYGQNFVF	0.271960401024948	RI	1.03403138449776	cluster 1 (163)	mfuzz	none	none
CALSGTSYDKVIF	0.839587979185277	0.266732789860055	-1.10632076904533	1	0.368569498608458	1	CALSGTSYDKVIF	0.368569498608458	RI	0.839587979185277	cluster 1 (163)	mfuzz	none	none
CALVVGFGNVLHC	0.890617269477328	0.191166548973601	-1.08178381845093	1	0.523391457514158	1	CALVVGFGNVLHC	0.523391457514158	RI	0.890617269477328	cluster 1 (163)	mfuzz	none	none
CALWNQAGTALIF	0.911519749357373	0.158120251973581	-1.06964000133095	1	0.66836220247373	1	CALWNQAGTALIF	0.66836220247373	RI	0.911519749357373	cluster 1 (163)	mfuzz	none	none
CALYNTDKLIF	1.03964131894512	-0.0846661513302891	-0.95497516761483	1	0.261542898756158	1	CALYNTDKLIF	0.261542898756158	RI	1.03964131894512	cluster 1 (163)	mfuzz	none	none
CAMKGGGADGLTF	0.991972267743729	0.0158666428330416	-1.00783891057677	1	0.370696766254663	1	CAMKGGGADGLTF	0.370696766254663	RI	0.991972267743729	cluster 1 (163)	mfuzz	none	none
CAMRDSNYQLIW	0.705239032061061	0.439200179824014	-1.14443921188508	1	0.231945272967224	1	CAMRDSNYQLIW	0.231945272967224	RI	0.705239032061061	cluster 1 (163)	mfuzz	none	none
CAMREANDYKLSF	0.91090107364369	0.159117950432488	-1.07001902407618	1	0.662584873509002	1	CAMREANDYKLSF	0.662584873509002	RI	0.91090107364369	cluster 1 (163)	mfuzz	none	none
CAMREGRGDYKLSF	1.04224041217449	-0.090653956048105	-0.951586456126386	1	0.256852860474093	1	CAMREGRGDYKLSF	0.256852860474093	RI	1.04224041217449	cluster 1 (163)	mfuzz	none	none
CAMRETNFGNEKLTF	0.710965697933383	0.432486587161115	-1.1434522850945	1	0.235356599440897	1	CAMRETNFGNEKLTF	0.235356599440897	RI	0.710965697933383	cluster 1 (163)	mfuzz	none	none
CAMREYQAGTALIF	1.0568372399749	-0.125527460799668	-0.931309779175233	1	0.231796649972071	1	CAMREYQAGTALIF	0.231796649972071	RI	1.0568372399749	cluster 1 (163)	mfuzz	none	none
CASSGNTPLVF	1.00198606095831	-0.00398402630123393	-0.99800203465708	1	0.342685417124138	1	CASSGNTPLVF	0.342685417124138	RI	1.00198606095831	cluster 1 (163)	mfuzz	none	none
CATADSGTYKYIF	1.05766384731216	-0.127570924346854	-0.930092922965302	1	0.230430793110286	1	CATADSGTYKYIF	0.230430793110286	RI	1.05766384731216	cluster 1 (163)	mfuzz	none	none
CATDDRGAQKLVF	0.81078390718253	0.306627773586552	-1.11741168076908	1	0.323171730661486	1	CATDDRGAQKLVF	0.323171730661486	RI	0.81078390718253	cluster 1 (163)	mfuzz	none	none
CATDEGGSEKLVF	1.00663928104011	-0.0134135082862524	-0.99322577275386	1	0.330857591353351	1	CATDEGGSEKLVF	0.330857591353351	RI	1.00663928104011	cluster 1 (163)	mfuzz	none	none
CATDGDSGYALNF	0.672048428074465	0.477156690031463	-1.14920511810593	1	0.214050370593261	1	CATDGDSGYALNF	0.214050370593261	RI	0.672048428074465	cluster 1 (163)	mfuzz	none	none
CATGGYQKVTF	1.03376402428655	-0.0713497949376437	-0.962414229348902	1	0.272467736133897	1	CATGGYQKVTF	0.272467736133897	RI	1.03376402428655	cluster 1 (163)	mfuzz	none	none
CATPQAGTALIF	0.91621712882825	0.150504308955548	-1.0667214377838	1	0.714925460421224	1	CATPQAGTALIF	0.714925460421224	RI	0.91621712882825	cluster 1 (163)	mfuzz	none	none
CATTDSWGKLQF	0.858296976441475	0.239801977190242	-1.09809895363172	1	0.409296583428645	1	CATTDSWGKLQF	0.409296583428645	RI	0.858296976441475	cluster 1 (163)	mfuzz	none	none
CAVADGNQFYF	0.893434692243373	0.186789432075668	-1.08022412431904	1	0.538051224211701	1	CAVADGNQFYF	0.538051224211701	RI	0.893434692243373	cluster 1 (163)	mfuzz	none	none
CAVAPFGNEKLTF	0.828840987377715	0.281831589419014	-1.11067257679673	1	0.349703366840224	1	CAVAPFGNEKLTF	0.349703366840224	RI	0.828840987377715	cluster 1 (163)	mfuzz	none	none
CAVDMDTGNQFYF	0.885861178526902	0.198503335068741	-1.08436451359564	1	0.500992523036245	1	CAVDMDTGNQFYF	0.500992523036245	RI	0.885861178526902	cluster 1 (163)	mfuzz	none	none
CAVEDPGTYKYIF	0.819722877863384	0.294440202860039	-1.11416308072342	1	0.335604792325513	1	CAVEDPGTYKYIF	0.335604792325513	RI	0.819722877863384	cluster 1 (163)	mfuzz	none	none
CAVERGGADGLTF	0.890875621677243	0.190766142328827	-1.08164176400607	1	0.524689540944696	1	CAVERGGADGLTF	0.524689540944696	RI	0.890875621677243	cluster 1 (163)	mfuzz	none	none
CAVEWNTDKLIF	0.933002465131674	0.122675990384665	-1.05567845551634	1	0.715084027768396	1	CAVEWNTDKLIF	0.715084027768396	RI	0.933002465131674	cluster 1 (163)	mfuzz	none	none
CAVEYYGNNRLAF	0.852157178225079	0.248733316309708	-1.10089049453479	1	0.394598721117007	1	CAVEYYGNNRLAF	0.394598721117007	RI	0.852157178225079	cluster 1 (163)	mfuzz	none	none
CAVGVKEYGNKLVF	0.894724260855492	0.184778180561392	-1.07950244141688	1	0.545152533949749	1	CAVGVKEYGNKLVF	0.545152533949749	RI	0.894724260855492	cluster 1 (163)	mfuzz	none	none
CAVGYNAGNMLTF	1.05053859029566	-0.110207248310595	-0.94033134198506	1	0.242371811635792	1	CAVGYNAGNMLTF	0.242371811635792	RI	1.05053859029566	cluster 1 (163)	mfuzz	none	none
CAVIRMDSSYKLIF	0.947497023465466	0.0978169201235514	-1.04531394358902	1	0.57913812962955	1	CAVIRMDSSYKLIF	0.57913812962955	RI	0.947497023465466	cluster 1 (163)	mfuzz	none	none
CAVIVSGNTPLVF	0.90938745212247	0.161553664555271	-1.07094111667774	1	0.648884085023792	1	CAVIVSGNTPLVF	0.648884085023792	RI	0.90938745212247	cluster 1 (163)	mfuzz	none	none
CAVKGNTGKLIF	0.826810752876539	0.284654781568044	-1.11146553444458	1	0.346426378602721	1	CAVKGNTGKLIF	0.346426378602721	RI	0.826810752876539	cluster 1 (163)	mfuzz	none	none
CAVKSNAGGTSYGKLTF	0.733062273484175	0.406103820657368	-1.13916609414154	1	0.249640668743265	1	CAVKSNAGGTSYGKLTF	0.249640668743265	RI	0.733062273484175	cluster 1 (163)	mfuzz	none	none
CAVLANQAGTALIF	1.05975628344821	-0.132779331893321	-0.92697695155489	1	0.226993254988785	1	CAVLANQAGTALIF	0.226993254988785	RI	1.05975628344821	cluster 1 (163)	mfuzz	none	none
CAVMSFGNVLHC	0.942515375464529	0.10645207959015	-1.04896745505468	1	0.61999634198595	1	CAVMSFGNVLHC	0.61999634198595	RI	0.942515375464529	cluster 1 (163)	mfuzz	none	none
CAVNDAGGTSYGKLTF	1.04034438338937	-0.0862797246447981	-0.954064658744576	1	0.260266200402537	1	CAVNDAGGTSYGKLTF	0.260266200402537	RI	1.04034438338937	cluster 1 (163)	mfuzz	none	none
CAVNLAGTASKLTF	0.933002465131675	0.122675990384662	-1.05567845551634	1	0.715084027768379	1	CAVNLAGTASKLTF	0.715084027768379	RI	0.933002465131675	cluster 1 (163)	mfuzz	none	none
CAVNPSYNTDKLIF	1.00319065250443	-0.00641214191958807	-0.996778510584843	1	0.339558332415773	1	CAVNPSYNTDKLIF	0.339558332415773	RI	1.00319065250443	cluster 1 (163)	mfuzz	none	none
CAVNSGDKIIF	1.0329938447478	-0.0696269328524897	-0.963366911895312	1	0.273935061462428	1	CAVNSGDKIIF	0.273935061462428	RI	1.0329938447478	cluster 1 (163)	mfuzz	none	none
CAVPGRGYQKVTF	0.953417933489494	0.0874237154103184	-1.04084164889981	1	0.537673454447652	1	CAVPGRGYQKVTF	0.537673454447652	RI	0.953417933489494	cluster 1 (163)	mfuzz	none	none
CAVPLYSSASKIIF	0.730971970023754	0.408632858758053	-1.13960482878181	1	0.248205061200148	1	CAVPLYSSASKIIF	0.248205061200148	RI	0.730971970023754	cluster 1 (163)	mfuzz	none	none
CAVPSSGGSYIPTF	0.736000199308771	0.402537232317977	-1.13853743162675	1	0.251691345631268	1	CAVPSSGGSYIPTF	0.251691345631268	RI	0.736000199308771	cluster 1 (163)	mfuzz	none	none
CAVQALYGQNFVF	0.807135641541414	0.311553876645297	-1.11868951818671	1	0.318439481642109	1	CAVQALYGQNFVF	0.318439481642109	RI	0.807135641541414	cluster 1 (163)	mfuzz	none	none
CAVQARGSYIPTF	0.997447710619306	0.00508518434250486	-1.00253289496181	1	0.354910870663655	1	CAVQARGSYIPTF	0.354910870663655	RI	0.997447710619306	cluster 1 (163)	mfuzz	none	none
CAVRAPYNQGGKLIF	0.81237165686317	0.304475285140869	-1.11684694200404	1	0.32529026697598	1	CAVRAPYNQGGKLIF	0.32529026697598	RI	0.81237165686317	cluster 1 (163)	mfuzz	none	none
CAVRDHSGYSTLTF	0.772322846457733	0.357234881328513	-1.12955772778625	1	0.280872460088471	1	CAVRDHSGYSTLTF	0.280872460088471	RI	0.772322846457733	cluster 1 (163)	mfuzz	none	none
CAVRDLGGQKLLF	1.0083882322939	-0.0169930491033783	-0.991395183190518	1	0.32657990588982	1	CAVRDLGGQKLLF	0.32657990588982	RI	1.0083882322939	cluster 1 (163)	mfuzz	none	none
CAVRDNTGGFKTIF	0.886828966056127	0.197015676101616	-1.08384464215774	1	0.505332709141996	1	CAVRDNTGGFKTIF	0.505332709141996	RI	0.886828966056127	cluster 1 (163)	mfuzz	none	none
CAVRDRGSGTYKYIF	0.975694793475217	0.0469560741645673	-1.02265086763978	1	0.426324544788166	1	CAVRDRGSGTYKYIF	0.426324544788166	RI	0.975694793475217	cluster 1 (163)	mfuzz	none	none
CAVRDWGFGNVLHC	0.831587948727141	0.27799714164242	-1.10958509036956	1	0.354273847046351	1	CAVRDWGFGNVLHC	0.354273847046351	RI	0.831587948727141	cluster 1 (163)	mfuzz	none	none
CAVREGARLMF	0.890908204119803	0.190715630695454	-1.08162383481526	1	0.524853888936847	1	CAVREGARLMF	0.524853888936847	RI	0.890908204119803	cluster 1 (163)	mfuzz	none	none
CAVRGGGYNKLIF	1.04710789625456	-0.102040258905905	-0.945067637348654	1	0.248274471544996	1	CAVRGGGYNKLIF	0.248274471544996	RI	1.04710789625456	cluster 1 (163)	mfuzz	none	none
CAVRGTNDYKLSF	0.822955443483329	0.289990918705553	-1.11294636218888	1	0.340425688064279	1	CAVRGTNDYKLSF	0.340425688064279	RI	0.822955443483329	cluster 1 (163)	mfuzz	none	none
CAVRPLSGGGADGLTF	1.04538330167748	-0.0979796137707897	-0.947403687906695	1	0.251285037756219	1	CAVRPLSGGGADGLTF	0.251285037756219	RI	1.04538330167748	cluster 1 (163)	mfuzz	none	none
CAVRPSGNQFYF	0.939876069799269	0.110987717726302	-1.05086378752557	1	0.644224724710602	1	CAVRPSGNQFYF	0.644224724710602	RI	0.939876069799269	cluster 1 (163)	mfuzz	none	none
CAVRRNAGNMLTF	0.643782855008559	0.508263815024352	-1.15204667003291	1	0.200808650308836	1	CAVRRNAGNMLTF	0.200808650308836	RI	0.643782855008559	cluster 1 (163)	mfuzz	none	none
CAVRVDSNYQLIW	1.03125438199946	-0.0657540981111057	-0.965500283888358	1	0.277281816388947	1	CAVRVDSNYQLIW	0.277281816388947	RI	1.03125438199946	cluster 1 (163)	mfuzz	none	none
CAVRVNSGAGSYQLTF	0.741994940882607	0.395215705364531	-1.13721064624714	1	0.256000696137879	1	CAVRVNSGAGSYQLTF	0.256000696137879	RI	0.741994940882607	cluster 1 (163)	mfuzz	none	none
CAVRVNTGGFKTIF	0.991009715161541	0.0177444077295477	-1.00875412289109	1	0.373601489732139	1	CAVRVNTGGFKTIF	0.373601489732139	RI	0.991009715161541	cluster 1 (163)	mfuzz	none	none
CAVSDRGTGGFKTIF	1.03927883326932	-0.0838359861309746	-0.95544284713834	1	0.262203529981412	1	CAVSDRGTGGFKTIF	0.262203529981412	RI	1.03927883326932	cluster 1 (163)	mfuzz	none	none
CAVSEIYNQGGKLIF	0.806894590826103	0.311878392278704	-1.11877298310481	1	0.318133242556417	1	CAVSEIYNQGGKLIF	0.318133242556417	RI	0.806894590826103	cluster 1 (163)	mfuzz	none	none
CAVSPTGTASKLTF	0.934657026101474	0.119878590677889	-1.05453561677936	1	0.697332481801702	1	CAVSPTGTASKLTF	0.697332481801702	RI	0.934657026101474	cluster 1 (163)	mfuzz	none	none
CAVSRGSTLGRLYF	0.677727479497084	0.470774511355554	-1.14850199085264	1	0.216911203732377	1	CAVSRGSTLGRLYF	0.216911203732377	RI	0.677727479497084	cluster 1 (163)	mfuzz	none	none
CAVVNSGNTPLVF	0.880285679455048	0.20702239567204	-1.08730807512709	1	0.477874603648699	1	CAVVNSGNTPLVF	0.477874603648699	RI	0.880285679455048	cluster 1 (163)	mfuzz	none	none
CAVVRGSSNTGKLIF	1.00947571064265	-0.0192287491071572	-0.990246961535496	1	0.323963396002476	1	CAVVRGSSNTGKLIF	0.323963396002476	RI	1.00947571064265	cluster 1 (163)	mfuzz	none	none
CAVVRSGNTPLVF	0.965219372994837	0.0662652277559027	-1.03148460075074	1	0.471869220590247	1	CAVVRSGNTPLVF	0.471869220590247	RI	0.965219372994837	cluster 1 (163)	mfuzz	none	none
CAVVSDDKIIF	1.02388550126742	-0.0496183404834645	-0.974267160783956	1	0.292009289769306	1	CAVVSDDKIIF	0.292009289769306	RI	1.02388550126742	cluster 1 (163)	mfuzz	none	none
CAVVTGANNLFF	1.03188799140314	-0.0671618883281917	-0.964726103074951	1	0.276057393575746	1	CAVVTGANNLFF	0.276057393575746	RI	1.03188799140314	cluster 1 (163)	mfuzz	none	none
CAYRSGSGNTPLVF	0.739362600849682	0.398437966582956	-1.13780056743264	1	0.254087209371764	1	CAYRSGSGNTPLVF	0.254087209371764	RI	0.739362600849682	cluster 1 (163)	mfuzz	none	none
CAYSDQGAQKLVF	0.737172224427248	0.401110473234004	-1.13828269766125	1	0.25252043810711	1	CAYSDQGAQKLVF	0.25252043810711	RI	0.737172224427248	cluster 1 (163)	mfuzz	none	none
CAYTGGGNKLTF	0.913263871506687	0.155300924739099	-1.06856479624579	1	0.685167935800584	1	CAYTGGGNKLTF	0.685167935800584	RI	0.913263871506687	cluster 1 (163)	mfuzz	none	none
CAYTPYNTDKLIF	0.721736401821666	0.419722873028739	-1.14145927485041	1	0.242082127928943	1	CAYTPYNTDKLIF	0.242082127928943	RI	0.721736401821666	cluster 1 (163)	mfuzz	none	none
CAYTSGGSNYKLTF	0.977498801640815	0.0435776317385988	-1.02107643337941	1	0.419375472561426	1	CAYTSGGSNYKLTF	0.419375472561426	RI	0.977498801640815	cluster 1 (163)	mfuzz	none	none
CFNNNDMRF	0.789372951829643	0.335154436332373	-1.12452738816202	1	0.297756593502096	1	CFNNNDMRF	0.297756593502096	RI	0.789372951829643	cluster 1 (163)	mfuzz	none	none
CIVGYGNKLVF	0.815703460019249	0.299941247480595	-1.11564470749984	1	0.329858754594424	1	CIVGYGNKLVF	0.329858754594424	RI	0.815703460019249	cluster 1 (163)	mfuzz	none	none
CLVGDRGSTLGRLYF	1.0140552427094	-0.0287296247561512	-0.985325617953249	1	0.313286866081014	1	CLVGDRGSTLGRLYF	0.313286866081014	RI	1.0140552427094	cluster 1 (163)	mfuzz	none	none
CVVKNRDDKIIF	0.932311798626422	0.123840738479307	-1.05615253710573	1	0.722461913003121	1	CVVKNRDDKIIF	0.722461913003121	RI	0.932311798626422	cluster 1 (163)	mfuzz	none	none
CVVNEDTDKLIF	1.02182937481914	-0.0451910069212922	-0.976638367897846	1	0.296293245357661	1	CVVNEDTDKLIF	0.296293245357661	RI	1.02182937481914	cluster 1 (163)	mfuzz	none	none
CVVNGDNNDMRF	0.843497002306072	0.261175070943801	-1.10467207324987	1	0.376151674127785	1	CVVNGDNNDMRF	0.376151674127785	RI	0.843497002306072	cluster 1 (163)	mfuzz	none	none
CVVNGGDKIIF	0.955868675125981	0.0830793048154062	-1.03894797994139	1	0.522380411122764	1	CVVNGGDKIIF	0.522380411122764	RI	0.955868675125981	cluster 1 (163)	mfuzz	none	none
CVVNHNQGGKLIF	0.684003346481032	0.463668585923903	-1.14767193240493	1	0.220161986189003	1	CVVNHNQGGKLIF	0.220161986189003	RI	0.684003346481032	cluster 1 (163)	mfuzz	none	none
CVVNIYNDMRF	0.853547389739224	0.246719170795658	-1.10026656053488	1	0.39779831109969	1	CVVNIYNDMRF	0.39779831109969	RI	0.853547389739224	cluster 1 (163)	mfuzz	none	none
CVVNKGNDMRF	1.0586978931648	-0.130138377764008	-0.928559515400795	1	0.228728553540913	1	CVVNKGNDMRF	0.228728553540913	RI	1.0586978931648	cluster 1 (163)	mfuzz	none	none
CVVNLDTDKLIF	0.881946099832652	0.204494461072787	-1.08644056090544	1	0.484444114893635	1	CVVNLDTDKLIF	0.484444114893635	RI	0.881946099832652	cluster 1 (163)	mfuzz	none	none
CVVNNGNKLVF	0.848787399363859	0.253595948477136	-1.10238334784099	1	0.387129228036055	1	CVVNNGNKLVF	0.387129228036055	RI	0.848787399363859	cluster 1 (163)	mfuzz	none	none
CVVNQNNDMRF	0.748302624915546	0.387447260386464	-1.13574988530201	1	0.260728352888261	1	CVVNQNNDMRF	0.260728352888261	RI	0.748302624915546	cluster 1 (163)	mfuzz	none	none
CVVNRGNDMRF	0.703703565888264	0.440991813559684	-1.14469537944795	1	0.231048729984653	1	CVVNRGNDMRF	0.231048729984653	RI	0.703703565888264	cluster 1 (163)	mfuzz	none	none
CVVNRNTDKLIF	1.02448080740688	-0.0509061361259958	-0.973574671280881	1	0.290784005810835	1	CVVNRNTDKLIF	0.290784005810835	RI	1.02448080740688	cluster 1 (163)	mfuzz	none	none
CVVNSGNTPLVF	1.00098103632053	-0.00196496846897218	-0.999016067851559	1	0.345331062567533	1	CVVNSGNTPLVF	0.345331062567533	RI	1.00098103632053	cluster 1 (163)	mfuzz	none	none
CVVNSGSARQLTF	0.874859291873782	0.215230996791456	-1.09009028866524	1	0.45802942192729	1	CVVNSGSARQLTF	0.45802942192729	RI	0.874859291873782	cluster 1 (163)	mfuzz	none	none
CVVRFNDMRF	1.02654662641348	-0.0553961267808065	-0.971150499632672	1	0.286582389773108	1	CVVRFNDMRF	0.286582389773108	RI	1.02654662641348	cluster 1 (163)	mfuzz	none	none
CVVSEAGGYNKLIF	0.706543787281567	0.437674948751526	-1.14421873603309	1	0.232713028252666	1	CVVSEAGGYNKLIF	0.232713028252666	RI	0.706543787281567	cluster 1 (163)	mfuzz	none	none
CVVSRGGGYQKVTF	0.705167156223742	0.439284126329654	-1.1444512825534	1	0.231903138158769	1	CVVSRGGGYQKVTF	0.231903138158769	RI	0.705167156223742	cluster 1 (163)	mfuzz	none	none
CVVSSNTGFQKLVF	1.03696676790212	-0.0785686857424516	-0.95839808215967	1	0.266456798545931	1	CVVSSNTGFQKLVF	0.266456798545931	RI	1.03696676790212	cluster 1 (163)	mfuzz	none	none
CVVSSYSSASKIIF	0.760931613603056	0.371689303241997	-1.13262091684505	1	0.270859191963167	1	CVVSSYSSASKIIF	0.270859191963167	RI	0.760931613603056	cluster 1 (163)	mfuzz	none	none
CAAAPSTSGTYKYIF	-0.577350269189626	1.15470053837925	-0.577350269189626	2	0.953055030257435	1	CAADNNDMRF	0.335628991607155	HC	-0.00952859349403126	cluster 1 (163)	mfuzz	none	none
CAADGSSNTGKLIF	-0.535024251449742	1.15369031760869	-0.618666066158952	2	0.529572924460371	1	CAAIGGSYIPTF	0.767807701632787	HC	0.140777914368722	cluster 1 (163)	mfuzz	none	none
CAADYTGNQFYF	-0.869217065892605	1.09289894702719	-0.223681881134586	2	0.230096763613364	1	CAAKGSQGNLIF	0.195734111886288	HC	0.520855834798299	cluster 1 (163)	mfuzz	none	none
CAAGDRGSTLGRLYF	-0.567127647683742	1.1546405560673	-0.587512908383556	2	0.762836505512469	1	CAAKNYGGSQGNLIF	0.45636218393878	HC	0.0601983716551598	cluster 1 (163)	mfuzz	none	none
CAAGGAGNQFYF	-0.563018736151761	1.15458291999264	-0.591564183840884	2	0.716588617131937	1	CAALFTGGGNKLTF	0.21157672730139	HC	0.482772356709208	cluster 1 (163)	mfuzz	none	none
CAAGLRGFKTIF	-0.577350269189626	1.15470053837925	-0.577350269189626	2	0.953055030257433	1	CAALGTGNQFYF	0.197130108124785	HC	0.517355683048244	cluster 1 (163)	mfuzz	none	none
CAAIGGSTLGRLYF	-0.577350269189626	1.15470053837925	-0.577350269189626	2	0.953055030257435	1	CAALPQGGSEKLVF	0.285253158634814	HC	-0.056840761603886	cluster 1 (163)	mfuzz	none	none
CAALGGNTGFQKLVF	-0.770092884209684	1.13017576797197	-0.360082883762291	2	0.290764786085274	1	CAALSGGGADGLTF	0.601628781224258	HC	0.102740109052653	cluster 1 (163)	mfuzz	none	none
CAALWSNQFYF	-0.577350269189626	1.15470053837925	-0.577350269189626	2	0.953055030257433	1	CAAPPYSGAGSYQLTF	0.299405588344466	HC	-0.0420465854837044	cluster 1 (163)	mfuzz	none	none
CAANTGNQFYF	-0.494570031382221	1.15091677865872	-0.656346747276494	2	0.395936000888694	1	CAAPRNTNAGKSTF	0.257042841977914	HC	-0.0904081758941502	cluster 1 (163)	mfuzz	none	none
CAAPGTDKLIF	-0.588638134310611	1.1546264890264	-0.56598835471579	2	0.770853726980274	1	CAARGGADGLTF	0.708684013296129	HC	0.121669403502991	cluster 1 (163)	mfuzz	none	none
CAAPPKNRDDKIIF	-0.577350269189626	1.15470053837925	-0.577350269189626	2	0.953055030257433	1	CAASAHDMRF	0.197136273420441	HC	0.517340285211585	cluster 1 (163)	mfuzz	none	none
CAAREIGNQFYF	-0.577350269189626	1.15470053837925	-0.577350269189626	2	0.953055030257433	1	CAASGMDTGRRALTF	0.256816191455489	HC	0.393856220273818	cluster 1 (163)	mfuzz	none	none
CAARGDNNDMRF	-0.716012058597889	1.14254095456156	-0.426528895963666	2	0.34233715586221	1	CAASGPRDDKIIF	0.298969486092123	HC	-0.0424835785585067	cluster 1 (163)	mfuzz	none	none
CAARNNAGKSTF	-0.577350269189626	1.15470053837925	-0.577350269189626	2	0.953055030257433	1	CAASLNNFNKFYF	0.280820159261837	HC	0.357307630400397	cluster 1 (163)	mfuzz	none	none
CAARNSGYALNF	-0.815461175471833	1.11573292069364	-0.300271745221802	2	0.259398282954133	1	CAASPSYNNNDMRF	0.444052836690692	HC	0.055024435146338	cluster 1 (163)	mfuzz	none	none
CAARSRRDDKIIF	-0.577350269189626	1.15470053837925	-0.577350269189626	2	0.953055030257433	1	CAASVGFGNEKLTF	0.321772306763908	HC	-0.021128489680671	cluster 1 (163)	mfuzz	none	none
CAASAEGTYKYIF	-0.694966513764907	1.14608588557778	-0.451119371812875	2	0.369442617333562	1	CAATFGGSQGNLIF	0.232595155567921	HC	0.437908575364215	cluster 1 (163)	mfuzz	none	none
CAASAGKFYF	-0.577350269189626	1.15470053837925	-0.577350269189626	2	0.953055030257429	1	CAATMNRDDKIIF	0.267544666318642	HC	-0.0772428119529963	cluster 1 (163)	mfuzz	none	none
CAASAIGGKLIF	-0.577350269189626	1.15470053837925	-0.577350269189626	2	0.953055030257436	1	CAATPGSNYKLTF	0.225106519802481	HC	0.45315677590644	cluster 1 (163)	mfuzz	none	none
CAASEGNQFYF	-0.533498922767649	1.15361708090453	-0.620118158136879	2	0.522714549846056	1	CAATYSGGGADGLTF	0.661898992301371	HC	0.11407947421594	cluster 1 (163)	mfuzz	none	none
CAASEGQKLLF	-0.786263295547577	1.12548574420256	-0.339222448654979	2	0.278667199852454	1	CACNTGNQFYF	0.336972401375812	HC	-0.00845480221838261	cluster 1 (163)	mfuzz	none	none
CAASGQNFVF	-0.763583898512849	1.13192841847315	-0.368344519960304	2	0.295982286309671	1	CADSNTGNQFYF	0.630324130865072	HC	0.165034120556055	cluster 1 (163)	mfuzz	none	none
CAASIGLNTGNQFYF	-0.577350269189626	1.15470053837925	-0.577350269189626	2	0.953055030257433	1	CAEGHNAGNMLTF	0.280035558403971	HC	-0.0626259316664037	cluster 1 (163)	mfuzz	none	none
CAASITPGTYKYIF	-0.577350269189626	1.15470053837925	-0.577350269189626	2	0.953055030257436	1	CAENMNRDDKIIF	0.25757405705864	HC	0.392600137290915	cluster 1 (163)	mfuzz	none	none
CAASLFNDMRF	-0.577350269189626	1.15470053837925	-0.577350269189626	2	0.953055030257436	1	CAENYGSSNTGKLIF	0.765936971282593	HC	0.131781681177876	cluster 1 (163)	mfuzz	none	none
CAASLSTASKLTF	-0.577350269189626	1.15470053837925	-0.577350269189626	2	0.953055030257433	1	CAEPSSASKIIF	0.323024599516612	HC	-0.0200396154170989	cluster 1 (163)	mfuzz	none	none
CAASNGGTSYGKLTF	-0.899768551548256	1.07663176498614	-0.176863213437887	2	0.215884571886036	1	CAERGSYIPTF	0.217326409067963	HC	0.469858255667808	cluster 1 (163)	mfuzz	none	none
CAASQKSSGDKLTF	-0.750680686815545	1.13518169515931	-0.384501008343766	2	0.307006097718139	1	CAERNFNKFYF	0.197907885301808	HC	0.515417390072741	cluster 1 (163)	mfuzz	none	none
CAASYYGQNFVF	-0.597555911453466	1.15446200928579	-0.556906097832327	2	0.681680171484965	1	CAESLLSGGYNKLIF	0.214321247317899	HC	0.476547226103372	cluster 1 (163)	mfuzz	none	none
CAATDDNAGNMLTF	-0.577350269189626	1.15470053837925	-0.577350269189626	2	0.953055030257432	1	CAEVSGSARQLTF	0.693169731694852	HC	0.11921700450129	cluster 1 (163)	mfuzz	none	none
CAATLFSGTYKYIF	-0.577350269189626	1.15470053837925	-0.577350269189626	2	0.953055030257436	1	CAFASSNTGKLIF	0.234862921416808	HC	-0.12099398569761	cluster 1 (163)	mfuzz	none	none
CAATLTNAGGTSYGKLTF	-0.577350269189626	1.15470053837925	-0.577350269189626	2	0.953055030257433	1	CAFDQTGANNLFF	0.35541646735873	HC	0.277056828448735	cluster 1 (163)	mfuzz	none	none
CAATNSGYSTLTF	-0.535166165981478	1.15369700404802	-0.618530838066545	2	0.530221912466474	1	CAFGAGSYQLTF	0.255883612761435	HC	0.395411564906567	cluster 1 (163)	mfuzz	none	none
CAAVSSNDYKLSF	-0.577350269189626	1.15470053837925	-0.577350269189626	2	0.953055030257439	1	CAFIRDYKLSF	0.224471087032457	HC	-0.136660261532641	cluster 1 (163)	mfuzz	none	none
CAAVYGQNFVF	-0.697890186518095	1.14563321647371	-0.447743029955616	2	0.365344587183113	1	CAFMKLYNFNKFYF	0.416298929648267	HC	0.0420405736278391	cluster 1 (163)	mfuzz	none	none
CAAYRLSGAGSYQLTF	-0.577350269189626	1.15470053837925	-0.577350269189626	2	0.953055030257436	1	CAFMYSGGGADGLTF	0.205616446398102	HC	0.496673212277446	cluster 1 (163)	mfuzz	none	none
CADHMDTGRRALTF	-0.577350269189626	1.15470053837925	-0.577350269189626	2	0.953055030257439	1	CAFPSGGSYIPTF	0.215945606690508	HC	0.472915160878159	cluster 1 (163)	mfuzz	none	none
CAEEGNTGKLIF	-0.577350269189626	1.15470053837925	-0.577350269189626	2	0.953055030257435	1	CAFRDDKIIF	0.490190862596766	HC	0.202354590180094	cluster 1 (163)	mfuzz	none	none
CAEFLYNQGGKLIF	-0.577350269189626	1.15470053837925	-0.577350269189626	2	0.953055030257435	1	CAFSGGSNYKLTF	0.311862755282802	HC	-0.030044353600658	cluster 1 (163)	mfuzz	none	none
CAEHQGGKLIF	-0.634437349711904	1.15275259814567	-0.518315248433761	2	0.496885871470104	1	CAGDSSYKLIF	0.681020419913226	HC	0.117261452658732	cluster 1 (163)	mfuzz	none	none
CAEIGNNNARLMF	-0.577350269189626	1.15470053837925	-0.577350269189626	2	0.953055030257433	1	CAGEAGSYQLTF	0.534595011138047	HC	0.187793401166145	cluster 1 (163)	mfuzz	none	none
CAEIPGQNFVF	-0.577350269189626	1.15470053837925	-0.577350269189626	2	0.953055030257435	1	CAGEGAQKLVF	0.293969097179396	HC	-0.0475785223389699	cluster 1 (163)	mfuzz	none	none
CAENIFSGGYNKLIF	-0.577350269189626	1.15470053837925	-0.577350269189626	2	0.953055030257435	1	CAGEGSSNTGKLIF	0.212022197174469	HC	0.481754391009953	cluster 1 (163)	mfuzz	none	none
CAENRGSGTYKYIF	-0.67743431989006	1.14853939764681	-0.471105077756751	2	0.396837088103067	1	CAGFNSGGSNYKLTF	0.599860091039795	HC	0.10236873548914	cluster 1 (163)	mfuzz	none	none
CAENSGGATNKLIF	-0.468186348030098	1.14820539778119	-0.680019049751093	2	0.339380898501861	1	CAGGDNFNKFYF	0.404073491149509	HC	0.0356688537618038	cluster 1 (163)	mfuzz	none	none
CAESKGGSQGNLIF	-0.816801972270448	1.11524319170258	-0.298441219432135	2	0.258580443228958	1	CAGPGNNNDMRF	0.276457791323766	HC	-0.0667003771031675	cluster 1 (163)	mfuzz	none	none
CAESLYSSASKIIF	-0.781340580373504	1.12696518565744	-0.345624605283941	2	0.282228358239274	1	CAGPGTSYDKVIF	0.476313806613826	HC	0.20763623123721	cluster 1 (163)	mfuzz	none	none
CAESMDNDMRF	-0.692526754619281	1.14645399247728	-0.453927237857999	2	0.372955937864998	1	CAGQGTGTASKLTF	0.58572120818951	HC	0.174474411696839	cluster 1 (163)	mfuzz	none	none
CAESPDNTDKLIF	-0.445558612588349	1.14533453069067	-0.699775918102317	2	0.300167386799347	1	CAGQLDGTSYGKLTF	0.341340867664425	HC	0.289162848329932	cluster 1 (163)	mfuzz	none	none
CAESRQTGANNLFF	-0.577350269189626	1.15470053837925	-0.577350269189626	2	0.953055030257436	1	CAGRDNYGQNFVF	0.245149241318149	HC	-0.106330305454713	cluster 1 (163)	mfuzz	none	none
CAESSNYGGSQGNLIF	-0.798560105951927	1.12158630235121	-0.323026196399283	2	0.270189394879004	1	CAGRGTSYGKLTF	0.606835400163017	HC	0.169794247977519	cluster 1 (163)	mfuzz	none	none
CAETNNNNDMRF	-0.777838797558665	1.12798983098412	-0.350151033425452	2	0.284824485510296	1	CAGRTNAGKSTF	0.548513080429068	HC	0.183849817984062	cluster 1 (163)	mfuzz	none	none
CAETPGSQGNLIF	-0.577350269189626	1.15470053837925	-0.577350269189626	2	0.953055030257436	1	CAGVTGRRALTF	0.408652380978047	HC	0.240176727340178	cluster 1 (163)	mfuzz	none	none
CAFARNTGGFKTIF	-0.577350269189626	1.15470053837925	-0.577350269189626	2	0.953055030257436	1	CAGVVSGTYKYIF	0.310039038459288	HC	0.320717821952888	cluster 1 (163)	mfuzz	none	none
CAFGETSGSRLTF	-0.789451109579256	1.12450306142303	-0.335051951843771	2	0.276413840753786	1	CAGYSGYSTLTF	0.226205404163279	HC	0.450868866328151	cluster 1 (163)	mfuzz	none	none
CAFIGTSYGKLTF	-0.950765544906743	1.04286286810752	-0.0920973232007734	2	0.194642318014692	1	CALHGSSNTGKLIF	0.280343364353828	HC	0.357972137631054	cluster 1 (163)	mfuzz	none	none
CAFIYNNDMRF	-0.709168141663665	1.14376745264938	-0.434599310985713	2	0.350578809041817	1	CALIITSGTYKYIF	0.245646195031593	HC	0.413207253514382	cluster 1 (163)	mfuzz	none	none
CAFLFSGGYNKLIF	-0.954098860620518	1.04031803685777	-0.0862191762372497	2	0.193330698439557	1	CALREGYQKVTF	0.496218471089715	HC	0.200178740109317	cluster 1 (163)	mfuzz	none	none
CAFLNNAGNMLTF	-0.782920934487719	1.12649523360233	-0.343574299114615	2	0.281074065248762	1	CALRIYNQGGKLIF	0.305847990890605	HC	0.325500449884053	cluster 1 (163)	mfuzz	none	none
CAFMKIYSGAGSYQLTF	-0.577350269189626	1.15470053837925	-0.577350269189626	2	0.953055030257433	1	CALSAFNDYKLSF	0.489318734763541	HC	0.202675160816596	cluster 1 (163)	mfuzz	none	none
CAFMKTGANSKLTF	-0.695750145907657	1.14596579514781	-0.450215649240149	2	0.36833245567745	1	CALSAGNQFYF	0.252659247068935	HC	0.400872452174118	cluster 1 (163)	mfuzz	none	none
CAFMMDGNKLVF	-0.577350269189626	1.15470053837925	-0.577350269189626	2	0.953055030257432	1	CALSAGRRALTF	0.400743315059095	HC	0.244900439145492	cluster 1 (163)	mfuzz	none	none
CAFPDAGNMLTF	-0.460838771269424	1.14732762541183	-0.686488854142402	2	0.325918257321227	1	CALSANAGGTSYGKLTF	0.362702777026196	HC	0.271226622273314	cluster 1 (163)	mfuzz	none	none
CAFPEIQGAQKLVF	-0.746178681705433	1.13624923971157	-0.390070558006138	2	0.31108770541412	1	CALSDPGGSYIPTF	0.58527475032806	HC	0.0992049261044461	cluster 1 (163)	mfuzz	none	none
CAFTDGQKLLF	-0.498133645814356	1.15122931003506	-0.653095664220708	2	0.404866258881147	1	CALSEALGGYQKVTF	0.236417173485758	HC	-0.118724558307714	cluster 1 (163)	mfuzz	none	none
CAFTNYNQGGKLIF	-0.577350269189626	1.15470053837925	-0.577350269189626	2	0.953055030257436	1	CALSEALKAAGNKLTF	0.332626959803501	HC	-0.0119597970901131	cluster 1 (163)	mfuzz	none	none
CAGAGGQKLLF	-0.505833065680969	1.15186018082285	-0.646027115141881	2	0.425554730023347	1	CALSEASTGNQFYF	0.535461115438044	HC	0.086813898794373	cluster 1 (163)	mfuzz	none	none
CAGALGGAGSYQLTF	-0.577350269189626	1.15470053837925	-0.577350269189626	2	0.953055030257433	1	CALSGLTGANNLFF	0.279834628200139	HC	-0.0628524158501394	cluster 1 (163)	mfuzz	none	none
CAGDNNYGQNFVF	-0.577350269189626	1.15470053837925	-0.577350269189626	2	0.953055030257436	1	CALSGRNYGQNFVF	0.271960401024948	HC	-0.0719490434139028	cluster 1 (163)	mfuzz	none	none
CAGEGDEKLTF	-0.577350269189626	1.15470053837925	-0.577350269189626	2	0.953055030257435	1	CALSGTSYDKVIF	0.368569498608458	HC	0.266732789860055	cluster 1 (163)	mfuzz	none	none
CAGGADKLIF	-0.992000692258998	1.00781180547586	-0.0158111132168622	2	0.178812565105393	1	CALVVGFGNVLHC	0.523391457514158	HC	0.191166548973601	cluster 1 (163)	mfuzz	none	none
CAGGDSSNTGKLIF	-0.577350269189626	1.15470053837925	-0.577350269189626	2	0.953055030257433	1	CALWNQAGTALIF	0.66836220247373	HC	0.158120251973581	cluster 1 (163)	mfuzz	none	none
CAGGGETSGSRLTF	-0.446391779102686	1.14544899182975	-0.699057212727069	2	0.301504417651053	1	CALYNTDKLIF	0.261542898756158	HC	-0.0846661513302891	cluster 1 (163)	mfuzz	none	none
CAGGRHTGNQFYF	-0.577350269189626	1.15470053837925	-0.577350269189626	2	0.953055030257435	1	CAMKGGGADGLTF	0.370696766254663	HC	0.0158666428330416	cluster 1 (163)	mfuzz	none	none
CAGGTASKLTF	-0.858760011471419	1.09788462952167	-0.239124618050248	2	0.235309650811696	1	CAMRDSNYQLIW	0.231945272967224	HC	0.439200179824014	cluster 1 (163)	mfuzz	none	none
CAGGYQKVTF	-0.792880080672574	1.12342414143788	-0.330544060765305	2	0.274034349050641	1	CAMREANDYKLSF	0.662584873509002	HC	0.159117950432488	cluster 1 (163)	mfuzz	none	none
CAGHKYNFNKFYF	-0.577350269189626	1.15470053837925	-0.577350269189626	2	0.953055030257433	1	CAMREGRGDYKLSF	0.256852860474093	HC	-0.090653956048105	cluster 1 (163)	mfuzz	none	none
CAGHPKTSYDKVIF	-0.577350269189626	1.15470053837925	-0.577350269189626	2	0.953055030257436	1	CAMRETNFGNEKLTF	0.235356599440897	HC	0.432486587161115	cluster 1 (163)	mfuzz	none	none
CAGHSSYKLIF	-0.771431161862846	1.12980594633082	-0.358374784467971	2	0.289718247428993	1	CAMREYQAGTALIF	0.231796649972071	HC	-0.125527460799668	cluster 1 (163)	mfuzz	none	none
CAGITGANSKLTF	-0.834448464803452	1.10843463429855	-0.2739861694951	2	0.248279517743396	1	CASSGNTPLVF	0.342685417124138	HC	-0.00398402630123393	cluster 1 (163)	mfuzz	none	none
CAGLLYGGSQGNLIF	-0.577350269189626	1.15470053837925	-0.577350269189626	2	0.953055030257436	1	CATADSGTYKYIF	0.230430793110286	HC	-0.127570924346854	cluster 1 (163)	mfuzz	none	none
CAGLNQGAQKLVF	-0.873305056205425	1.09087245221427	-0.217567396008844	2	0.228111438476041	1	CATDDRGAQKLVF	0.323171730661486	HC	0.306627773586552	cluster 1 (163)	mfuzz	none	none
CAGMEYGNKLVF	-0.556895964311063	1.15446177411348	-0.597565809802414	2	0.661056867428413	1	CATDEGGSEKLVF	0.330857591353351	HC	-0.0134135082862524	cluster 1 (163)	mfuzz	none	none
CAGPKNTGNQFYF	-0.441610944982202	1.14478319405908	-0.703172249076873	2	0.293923868974345	1	CATDGDSGYALNF	0.214050370593261	HC	0.477156690031463	cluster 1 (163)	mfuzz	none	none
CAGPRNAGNMLTF	-0.724430526240504	1.14093235519425	-0.416501828953744	2	0.332846219606963	1	CATGGYQKVTF	0.272467736133897	HC	-0.0713497949376437	cluster 1 (163)	mfuzz	none	none
CAGQLFGGSQGNLIF	-0.577350269189626	1.15470053837925	-0.577350269189626	2	0.953055030257433	1	CATPQAGTALIF	0.714925460421224	HC	0.150504308955548	cluster 1 (163)	mfuzz	none	none
CAGQLFKAAGNKLTF	-0.577350269189626	1.15470053837925	-0.577350269189626	2	0.953055030257433	1	CATTDSWGKLQF	0.409296583428645	HC	0.239801977190242	cluster 1 (163)	mfuzz	none	none
CAGQLVASYDKVIF	-0.577350269189626	1.15470053837925	-0.577350269189626	2	0.953055030257432	1	CAVADGNQFYF	0.538051224211701	HC	0.186789432075668	cluster 1 (163)	mfuzz	none	none
CAGQLYKAAGNKLTF	-0.577350269189626	1.15470053837925	-0.577350269189626	2	0.953055030257439	1	CAVAPFGNEKLTF	0.349703366840224	HC	0.281831589419014	cluster 1 (163)	mfuzz	none	none
CAGQLYTGTASKLTF	-0.577350269189626	1.15470053837925	-0.577350269189626	2	0.953055030257436	1	CAVDMDTGNQFYF	0.500992523036245	HC	0.198503335068741	cluster 1 (163)	mfuzz	none	none
CAGQRDDMRF	-0.577350269189626	1.15470053837925	-0.577350269189626	2	0.953055030257435	1	CAVEDPGTYKYIF	0.335604792325513	HC	0.294440202860039	cluster 1 (163)	mfuzz	none	none
CAGSYQLTF	-0.976643711648223	1.0218247099622	-0.0451809983139784	2	0.184624010889261	1	CAVERGGADGLTF	0.524689540944696	HC	0.190766142328827	cluster 1 (163)	mfuzz	none	none
CAGTDNYGQNFVF	-0.86184175383267	1.09644442534492	-0.234602671512248	2	0.233752534425339	1	CAVEWNTDKLIF	0.715084027768396	HC	0.122675990384665	cluster 1 (163)	mfuzz	none	none
CAGTDYGGSQGNLIF	-0.577350269189626	1.15470053837925	-0.577350269189626	2	0.953055030257436	1	CAVEYYGNNRLAF	0.394598721117007	HC	0.248733316309708	cluster 1 (163)	mfuzz	none	none
CAGTHNDYKLSF	-0.519968901512645	1.15285860543592	-0.632889703923271	2	0.469752573929913	1	CAVGVKEYGNKLVF	0.545152533949749	HC	0.184778180561392	cluster 1 (163)	mfuzz	none	none
CAGVDQAGTALIF	-0.820992135509135	1.11368802950762	-0.292695893998489	2	0.256058074856496	1	CAVGYNAGNMLTF	0.242371811635792	HC	-0.110207248310595	cluster 1 (163)	mfuzz	none	none
CAGVIAGTYKYIF	-0.577350269189626	1.15470053837925	-0.577350269189626	2	0.953055030257432	1	CAVIRMDSSYKLIF	0.57913812962955	HC	0.0978169201235514	cluster 1 (163)	mfuzz	none	none
CAGVRGNNNDMRF	-0.577350269189626	1.15470053837925	-0.577350269189626	2	0.953055030257439	1	CAVIVSGNTPLVF	0.648884085023792	HC	0.161553664555271	cluster 1 (163)	mfuzz	none	none
CAGWNFNKFYF	-0.610260250380695	1.15406287877214	-0.543802628391448	2	0.597178204955232	1	CAVKGNTGKLIF	0.346426378602721	HC	0.284654781568044	cluster 1 (163)	mfuzz	none	none
CAGYTSGTYKYIF	-0.734935935641468	1.13876679309995	-0.403830857458483	2	0.321882670274783	1	CAVKSNAGGTSYGKLTF	0.249640668743265	HC	0.406103820657368	cluster 1 (163)	mfuzz	none	none
CAKTQGAQKLVF	-0.533357210154171	1.15361014966349	-0.620252939509316	2	0.52208799570509	1	CAVLANQAGTALIF	0.226993254988785	HC	-0.132779331893321	cluster 1 (163)	mfuzz	none	none
CALAIYNFNKFYF	-0.577350269189626	1.15470053837925	-0.577350269189626	2	0.953055030257436	1	CAVMSFGNVLHC	0.61999634198595	HC	0.10645207959015	cluster 1 (163)	mfuzz	none	none
CALDVSGSARQLTF	-0.577350269189626	1.15470053837925	-0.577350269189626	2	0.953055030257436	1	CAVNDAGGTSYGKLTF	0.260266200402537	HC	-0.0862797246447981	cluster 1 (163)	mfuzz	none	none
CALGNTGGFKTIF	-0.988001187797494	1.01158173698943	-0.023580549191932	2	0.180319721516862	1	CAVNLAGTASKLTF	0.715084027768379	HC	0.122675990384662	cluster 1 (163)	mfuzz	none	none
CALILNNARLMF	-0.92288048976374	1.06245497116574	-0.139574481402004	2	0.205945837819103	1	CAVNPSYNTDKLIF	0.339558332415773	HC	-0.00641214191958807	cluster 1 (163)	mfuzz	none	none
CALKGMNRDDKIIF	-0.577350269189626	1.15470053837925	-0.577350269189626	2	0.953055030257433	1	CAVNSGDKIIF	0.273935061462428	HC	-0.0696269328524897	cluster 1 (163)	mfuzz	none	none
CALMDAGNMLTF	-0.577350269189626	1.15470053837925	-0.577350269189626	2	0.953055030257435	1	CAVPGRGYQKVTF	0.537673454447652	HC	0.0874237154103184	cluster 1 (163)	mfuzz	none	none
CALNLQGGSEKLVF	-0.577350269189626	1.15470053837925	-0.577350269189626	2	0.953055030257433	1	CAVPLYSSASKIIF	0.248205061200148	HC	0.408632858758053	cluster 1 (163)	mfuzz	none	none
CALPTDGQKLLF	-0.577350269189626	1.15470053837925	-0.577350269189626	2	0.953055030257436	1	CAVPSSGGSYIPTF	0.251691345631268	HC	0.402537232317977	cluster 1 (163)	mfuzz	none	none
CALQTNAGGTSYGKLTF	-0.577350269189626	1.15470053837925	-0.577350269189626	2	0.953055030257436	1	CAVQALYGQNFVF	0.318439481642109	HC	0.311553876645297	cluster 1 (163)	mfuzz	none	none
CALRGGTSYGKLTF	-0.828352039750061	1.11086438182852	-0.282512342078458	2	0.251745161118764	1	CAVQARGSYIPTF	0.354910870663655	HC	0.00508518434250486	cluster 1 (163)	mfuzz	none	none
CALRGSGAGSYQLTF	-0.888941289237857	1.08270064878365	-0.193759359545794	2	0.220764626056023	1	CAVRAPYNQGGKLIF	0.32529026697598	HC	0.304475285140869	cluster 1 (163)	mfuzz	none	none
CALRPQAGTALIF	-0.609428755832806	1.1540950014728	-0.544666245639997	2	0.601762421853839	1	CAVRDHSGYSTLTF	0.280872460088471	HC	0.357234881328513	cluster 1 (163)	mfuzz	none	none
CALRPSETSGSRLTF	-0.577350269189626	1.15470053837925	-0.577350269189626	2	0.953055030257433	1	CAVRDLGGQKLLF	0.32657990588982	HC	-0.0169930491033783	cluster 1 (163)	mfuzz	none	none
CALRYGKLTF	-0.577350269189626	1.15470053837925	-0.577350269189626	2	0.953055030257439	1	CAVRDNTGGFKTIF	0.505332709141996	HC	0.197015676101616	cluster 1 (163)	mfuzz	none	none
CALSANNTDKLIF	-0.577350269189626	1.15470053837925	-0.577350269189626	2	0.953055030257435	1	CAVRDRGSGTYKYIF	0.426324544788166	HC	0.0469560741645673	cluster 1 (163)	mfuzz	none	none
CALSDLNQGGKLIF	-0.758723865943401	1.13318788863781	-0.374464022694411	2	0.300023166083874	1	CAVRDWGFGNVLHC	0.354273847046351	HC	0.27799714164242	cluster 1 (163)	mfuzz	none	none
CALSDLRDTGRRALTF	-0.577350269189626	1.15470053837925	-0.577350269189626	2	0.953055030257435	1	CAVREGARLMF	0.524853888936847	HC	0.190715630695454	cluster 1 (163)	mfuzz	none	none
CALSDYGGATNKLIF	-0.579107208367457	1.15469875438261	-0.575591546015149	2	0.945451455634693	1	CAVRGGGYNKLIF	0.248274471544996	HC	-0.102040258905905	cluster 1 (163)	mfuzz	none	none
CALSEADRDDKIIF	-0.886149888555918	1.08420970488547	-0.198059816329552	2	0.222049063828418	1	CAVRGTNDYKLSF	0.340425688064279	HC	0.289990918705553	cluster 1 (163)	mfuzz	none	none
CALSEAGGATNKLIF	-0.849273981647456	1.10216948308702	-0.252895501439563	2	0.240219452952878	1	CAVRPLSGGGADGLTF	0.251285037756219	HC	-0.0979796137707897	cluster 1 (163)	mfuzz	none	none
CALSEAIYNFNKFYF	-0.577350269189626	1.15470053837925	-0.577350269189626	2	0.953055030257436	1	CAVRPSGNQFYF	0.644224724710602	HC	0.110987717726302	cluster 1 (163)	mfuzz	none	none
CALSEAKEYGNKLVF	-0.594594303370639	1.15452711546364	-0.559932812093005	2	0.707425036976705	1	CAVRRNAGNMLTF	0.200808650308836	HC	0.508263815024352	cluster 1 (163)	mfuzz	none	none
CALSEALGAAGNKLTF	-0.453693064975127	1.14642358314461	-0.69273051816948	2	0.313535336339617	1	CAVRVDSNYQLIW	0.277281816388947	HC	-0.0657540981111057	cluster 1 (163)	mfuzz	none	none
CALSEAQGAGNMLTF	-0.577350269189626	1.15470053837925	-0.577350269189626	2	0.953055030257439	1	CAVRVNSGAGSYQLTF	0.256000696137879	HC	0.395215705364531	cluster 1 (163)	mfuzz	none	none
CALSEAQNTDKLIF	-0.518369169208271	1.15275610010289	-0.634386930894622	2	0.464266486595971	1	CAVRVNTGGFKTIF	0.373601489732139	HC	0.0177444077295477	cluster 1 (163)	mfuzz	none	none
CALSEGSGGGADGLTF	-0.73866997869228	1.13795387861055	-0.399283899918272	2	0.318196770163464	1	CAVSDRGTGGFKTIF	0.262203529981412	HC	-0.0838359861309746	cluster 1 (163)	mfuzz	none	none
CALSEGSNRLAF	-0.577350269189626	1.15470053837925	-0.577350269189626	2	0.953055030257433	1	CAVSEIYNQGGKLIF	0.318133242556417	HC	0.311878392278704	cluster 1 (163)	mfuzz	none	none
CALSEGTYNNNDMRF	-0.577350269189626	1.15470053837925	-0.577350269189626	2	0.953055030257439	1	CAVSPTGTASKLTF	0.697332481801702	HC	0.119878590677889	cluster 1 (163)	mfuzz	none	none
CALSEISSGSARQLTF	-0.577350269189626	1.15470053837925	-0.577350269189626	2	0.953055030257433	1	CAVSRGSTLGRLYF	0.216911203732377	HC	0.470774511355554	cluster 1 (163)	mfuzz	none	none
CALSENKLSF	-0.577350269189626	1.15470053837925	-0.577350269189626	2	0.953055030257435	1	CAVVNSGNTPLVF	0.477874603648699	HC	0.20702239567204	cluster 1 (163)	mfuzz	none	none
CALSESDRGSTLGRLYF	-0.577350269189626	1.15470053837925	-0.577350269189626	2	0.953055030257432	1	CAVVRGSSNTGKLIF	0.323963396002476	HC	-0.0192287491071572	cluster 1 (163)	mfuzz	none	none
CALSFSSASKIIF	-0.577350269189626	1.15470053837925	-0.577350269189626	2	0.953055030257435	1	CAVVRSGNTPLVF	0.471869220590247	HC	0.0662652277559027	cluster 1 (163)	mfuzz	none	none
CALSGPTGTASKLTF	-0.763074320107403	1.13206243377503	-0.368988113667623	2	0.296399984975211	1	CAVVSDDKIIF	0.292009289769306	HC	-0.0496183404834645	cluster 1 (163)	mfuzz	none	none
CALSINTGRRALTF	-0.577350269189626	1.15470053837925	-0.577350269189626	2	0.953055030257435	1	CAVVTGANNLFF	0.276057393575746	HC	-0.0671618883281917	cluster 1 (163)	mfuzz	none	none
CALSLIIYNQGGKLIF	-0.577350269189626	1.15470053837925	-0.577350269189626	2	0.953055030257433	1	CAYRSGSGNTPLVF	0.254087209371764	HC	0.398437966582956	cluster 1 (163)	mfuzz	none	none
CALSQGNLIF	-0.999446799101026	1.00055228432558	-0.00110548522455286	2	0.176014550183782	1	CAYSDQGAQKLVF	0.25252043810711	HC	0.401110473234004	cluster 1 (163)	mfuzz	none	none
CALSSATSGTYKYIF	-0.577350269189626	1.15470053837925	-0.577350269189626	2	0.953055030257432	1	CAYTGGGNKLTF	0.685167935800584	HC	0.155300924739099	cluster 1 (163)	mfuzz	none	none
CALSTSQGNLIF	-0.577350269189626	1.15470053837925	-0.577350269189626	2	0.953055030257436	1	CAYTPYNTDKLIF	0.242082127928943	HC	0.419722873028739	cluster 1 (163)	mfuzz	none	none
CALSVAGTASKLTF	-0.595303552427648	1.15451247688241	-0.559208924454766	2	0.700973443823028	1	CAYTSGGSNYKLTF	0.419375472561426	HC	0.0435776317385988	cluster 1 (163)	mfuzz	none	none
CALSVISSGSARQLTF	-0.577350269189626	1.15470053837925	-0.577350269189626	2	0.953055030257436	1	CFNNNDMRF	0.297756593502096	HC	0.335154436332373	cluster 1 (163)	mfuzz	none	none
CALSVLTGANNLFF	-0.904436949187766	1.07390597946103	-0.169469030273269	2	0.213827434760775	1	CIVGYGNKLVF	0.329858754594424	HC	0.299941247480595	cluster 1 (163)	mfuzz	none	none
CALSVRIQGAQKLVF	-0.577350269189626	1.15470053837925	-0.577350269189626	2	0.953055030257433	1	CLVGDRGSTLGRLYF	0.313286866081014	HC	-0.0287296247561512	cluster 1 (163)	mfuzz	none	none
CAMIKNNDMRF	-0.913743028750918	1.06826766913669	-0.154524640385776	2	0.209804097222141	1	CVVKNRDDKIIF	0.722461913003121	HC	0.123840738479307	cluster 1 (163)	mfuzz	none	none
CAMKRGTGGFKTIF	-0.577350269189626	1.15470053837925	-0.577350269189626	2	0.953055030257436	1	CVVNEDTDKLIF	0.296293245357661	HC	-0.0451910069212922	cluster 1 (163)	mfuzz	none	none
CAMKSGGFKTIF	-0.488307675279963	1.15033633068264	-0.662028655402677	2	0.381101314759377	1	CVVNGDNNDMRF	0.376151674127785	HC	0.261175070943801	cluster 1 (163)	mfuzz	none	none
CAMRALNAGGTSYGKLTF	-0.577350269189626	1.15470053837925	-0.577350269189626	2	0.953055030257436	1	CVVNGGDKIIF	0.522380411122764	HC	0.0830793048154062	cluster 1 (163)	mfuzz	none	none
CAMREFSNDYKLSF	-0.577350269189626	1.15470053837925	-0.577350269189626	2	0.953055030257433	1	CVVNHNQGGKLIF	0.220161986189003	HC	0.463668585923903	cluster 1 (163)	mfuzz	none	none
CAMREGGAGGSYIPTF	-0.651862122593213	1.1513441880678	-0.49948206547459	2	0.448688183093957	1	CVVNIYNDMRF	0.39779831109969	HC	0.246719170795658	cluster 1 (163)	mfuzz	none	none
CAMREGLGSGGYNKLIF	-0.577350269189626	1.15470053837925	-0.577350269189626	2	0.953055030257433	1	CVVNKGNDMRF	0.228728553540913	HC	-0.130138377764008	cluster 1 (163)	mfuzz	none	none
CAMREGQGNAGNMLTF	-0.577350269189626	1.15470053837925	-0.577350269189626	2	0.953055030257436	1	CVVNLDTDKLIF	0.484444114893635	HC	0.204494461072787	cluster 1 (163)	mfuzz	none	none
CAMREGSGYALNF	-0.493202991282289	1.15079345924326	-0.657590467960973	2	0.392607906808517	1	CVVNNGNKLVF	0.387129228036055	HC	0.253595948477136	cluster 1 (163)	mfuzz	none	none
CAMRESRNNRLAF	-0.577350269189626	1.15470053837925	-0.577350269189626	2	0.953055030257436	1	CVVNQNNDMRF	0.260728352888261	HC	0.387447260386464	cluster 1 (163)	mfuzz	none	none
CAMRESSNYQLIW	-0.577350269189626	1.15470053837925	-0.577350269189626	2	0.953055030257433	1	CVVNRGNDMRF	0.231048729984653	HC	0.440991813559684	cluster 1 (163)	mfuzz	none	none
CAMREVNDKIIF	-0.577350269189626	1.15470053837925	-0.577350269189626	2	0.953055030257436	1	CVVNRNTDKLIF	0.290784005810835	HC	-0.0509061361259958	cluster 1 (163)	mfuzz	none	none
CAMREYNAGKSTF	-0.577350269189626	1.15470053837925	-0.577350269189626	2	0.953055030257432	1	CVVNSGNTPLVF	0.345331062567533	HC	-0.00196496846897218	cluster 1 (163)	mfuzz	none	none
CAMRGGAGSYQLTF	-0.736699098702472	1.13838580075647	-0.401686702053998	2	0.32012923054008	1	CVVNSGSARQLTF	0.45802942192729	HC	0.215230996791456	cluster 1 (163)	mfuzz	none	none
CAMRGGGYNKLIF	-0.466370857729778	1.14799342363499	-0.681622565905212	2	0.335979410622699	1	CVVRFNDMRF	0.286582389773108	HC	-0.0553961267808065	cluster 1 (163)	mfuzz	none	none
CAMRGGNQFYF	-0.631573298626055	1.15294635710298	-0.521373058476921	2	0.506284089700486	1	CVVSEAGGYNKLIF	0.232713028252666	HC	0.437674948751526	cluster 1 (163)	mfuzz	none	none
CAMRGRNTGNQFYF	-0.968921909875768	1.02842120111588	-0.0594992912401078	2	0.187577677440636	1	CVVSRGGGYQKVTF	0.231903138158769	HC	0.439284126329654	cluster 1 (163)	mfuzz	none	none
CAMRGTSNDYKLSF	-0.577350269189626	1.15470053837925	-0.577350269189626	2	0.953055030257436	1	CVVSSNTGFQKLVF	0.266456798545931	HC	-0.0785686857424516	cluster 1 (163)	mfuzz	none	none
CAMRVSYNQGGKLIF	-0.577350269189626	1.15470053837925	-0.577350269189626	2	0.953055030257436	1	CVVSSYSSASKIIF	0.270859191963167	HC	0.371689303241997	cluster 1 (163)	mfuzz	none	none
CAMSAISGGSNYKLTF	-0.957945048947783	1.03732363479545	-0.0793785858476718	2	0.191825996824566	1	CAADNNDMRF	0.335628991607155	PI	-0.995201654888098	cluster 1 (163)	mfuzz	none	none
CAMSARSGYSTLTF	-0.513048539869613	1.15239585493081	-0.639347315061192	2	0.446969562884231	1	CAAIGGSYIPTF	0.767807701632787	PI	-1.0629292254453	cluster 1 (163)	mfuzz	none	none
CAMSGASKIIF	-0.577350269189626	1.15470053837925	-0.577350269189626	2	0.953055030257439	1	CAAKGSQGNLIF	0.195734111886288	PI	-1.15291427556796	cluster 1 (163)	mfuzz	none	none
CAMSGRAGGTSYGKLTF	-0.915675111284369	1.06706191327307	-0.151386801988704	2	0.208980987062785	1	CAAKNYGGSQGNLIF	0.45636218393878	PI	-1.02873931972845	cluster 1 (163)	mfuzz	none	none
CAMSHYGGSQGNLIF	-0.577350269189626	1.15470053837925	-0.577350269189626	2	0.953055030257433	1	CAALFTGGGNKLTF	0.21157672730139	PI	-1.14979034979927	cluster 1 (163)	mfuzz	none	none
CAMSQMDSSYKLIF	-0.577350269189626	1.15470053837925	-0.577350269189626	2	0.953055030257436	1	CAALGTGNQFYF	0.197130108124785	PI	-1.15268976701128	cluster 1 (163)	mfuzz	none	none
CAPEIQGAQKLVF	-0.577350269189626	1.15470053837925	-0.577350269189626	2	0.953055030257436	1	CAALPQGGSEKLVF	0.285253158634814	PI	-0.970367307280573	cluster 1 (163)	mfuzz	none	none
CAPGRIQGAQKLVF	-0.577350269189626	1.15470053837925	-0.577350269189626	2	0.953055030257436	1	CAALSGGGADGLTF	0.601628781224258	PI	-1.04740386544536	cluster 1 (163)	mfuzz	none	none
CAPGSGYALNF	-0.577350269189626	1.15470053837925	-0.577350269189626	2	0.953055030257435	1	CAAPPYSGAGSYQLTF	0.299405588344466	PI	-0.978313519092312	cluster 1 (163)	mfuzz	none	none
CAPKAAGNKLTF	-0.71542265523025	1.14264942599453	-0.427226770764279	2	0.343027511486146	1	CAAPRNTNAGKSTF	0.257042841977914	PI	-0.951726085785579	cluster 1 (163)	mfuzz	none	none
CAPLGSARQLTF	-0.762884158166085	1.13211232687126	-0.369228168705171	2	0.296556213163666	1	CAARGGADGLTF	0.708684013296129	PI	-1.05526791579275	cluster 1 (163)	mfuzz	none	none
CAPLTTSGTYKYIF	-0.577350269189626	1.15470053837925	-0.577350269189626	2	0.953055030257433	1	CAASAHDMRF	0.197136273420441	PI	-1.15268875089809	cluster 1 (163)	mfuzz	none	none
CAPPYGNKLVF	-0.97505635869378	1.02320422233194	-0.0481478636381585	2	0.185229148211961	1	CAASGMDTGRRALTF	0.256816191455489	PI	-1.13695893852166	cluster 1 (163)	mfuzz	none	none
CAPRGFKTIF	-0.595370708805311	1.15451105973747	-0.559140350932155	2	0.700372443238986	1	CAASGPRDDKIIF	0.298969486092123	PI	-0.978081161104979	cluster 1 (163)	mfuzz	none	none
CAPTAAGNMLTF	-0.577350269189626	1.15470053837925	-0.577350269189626	2	0.953055030257433	1	CAASLNNFNKFYF	0.280820159261837	PI	-1.12957360305995	cluster 1 (163)	mfuzz	none	none
CASFDNYGQNFVF	-0.71614849508427	1.14251576846094	-0.426367273376666	2	0.342177853690577	1	CAASPSYNNNDMRF	0.444052836690692	PI	-1.02637618911916	cluster 1 (163)	mfuzz	none	none
CASLNYGGSQGNLIF	-0.946580688094082	1.04599336542505	-0.0994126773309671	2	0.196299603248209	1	CAASVGFGNEKLTF	0.321772306763908	PI	-0.989268336241548	cluster 1 (163)	mfuzz	none	none
CASNAGGTSYGKLTF	-0.553859189434324	1.15438614561263	-0.600526956178303	2	0.637702197841424	1	CAATFGGSQGNLIF	0.232595155567921	PI	-1.14425265022084	cluster 1 (163)	mfuzz	none	none
CASPGNMLTF	-0.577350269189626	1.15470053837925	-0.577350269189626	2	0.953055030257433	1	CAATMNRDDKIIF	0.267544666318642	PI	-0.959138665885067	cluster 1 (163)	mfuzz	none	none
CASPQGDSSYKLIF	-0.577350269189626	1.15470053837925	-0.577350269189626	2	0.953055030257433	1	CAATPGSNYKLTF	0.225106519802481	PI	-1.1463537422314	cluster 1 (163)	mfuzz	none	none
CASQNNARLMF	-0.577350269189626	1.15470053837925	-0.577350269189626	2	0.953055030257436	1	CAATYSGGGADGLTF	0.661898992301371	PI	-1.05214747256778	cluster 1 (163)	mfuzz	none	none
CASSYQKVTF	-0.577350269189626	1.15470053837925	-0.577350269189626	2	0.953055030257436	1	CACNTGNQFYF	0.336972401375812	PI	-0.995745792151301	cluster 1 (163)	mfuzz	none	none
CASYNFGNEKLTF	-0.705579689069153	1.14438189652841	-0.438802207459257	2	0.355107961658813	1	CADSNTGNQFYF	0.630324130865072	PI	-1.07225076400303	cluster 1 (163)	mfuzz	none	none
CATADFTSGTYKYIF	-0.577350269189626	1.15470053837925	-0.577350269189626	2	0.953055030257432	1	CAEGHNAGNMLTF	0.280035558403971	PI	-0.967215198272441	cluster 1 (163)	mfuzz	none	none
CATDADNFNKFYF	-0.793293492345169	1.12329251699362	-0.329999024648455	2	0.273750491145233	1	CAENMNRDDKIIF	0.25757405705864	PI	-1.1367248924083	cluster 1 (163)	mfuzz	none	none
CATDAGETSGSRLTF	-0.963711993020349	1.03271386917931	-0.0690018761589571	2	0.189586072827066	1	CAENYGSSNTGKLIF	0.765936971282593	PI	-1.05935709133903	cluster 1 (163)	mfuzz	none	none
CATDASSNYQLIW	-0.793800316556656	1.1231306954192	-0.329330378862541	2	0.273403367799623	1	CAEPSSASKIIF	0.323024599516612	PI	-0.989829586130568	cluster 1 (163)	mfuzz	none	none
CATDAYTGNQFYF	-0.844552436937724	1.10422078069288	-0.259668343755161	2	0.242732790162999	1	CAERGSYIPTF	0.217326409067963	PI	-1.14839774507568	cluster 1 (163)	mfuzz	none	none
CATDDGANNLFF	-0.577350269189626	1.15470053837925	-0.577350269189626	2	0.953055030257432	1	CAERNFNKFYF	0.197907885301808	PI	-1.15255990362244	cluster 1 (163)	mfuzz	none	none
CATDLLYSSASKIIF	-0.577350269189626	1.15470053837925	-0.577350269189626	2	0.953055030257436	1	CAESLLSGGYNKLIF	0.214321247317899	PI	-1.14913971515994	cluster 1 (163)	mfuzz	none	none
CATDPLFSDGQKLLF	-0.577350269189626	1.15470053837925	-0.577350269189626	2	0.953055030257435	1	CAEVSGSARQLTF	0.693169731694852	PI	-1.05426446255969	cluster 1 (163)	mfuzz	none	none
CATDRGSNYKLTF	-0.858828343496492	1.09785295526197	-0.239024611765474	2	0.235274929162709	1	CAFASSNTGKLIF	0.234862921416808	PI	-0.933998025524216	cluster 1 (163)	mfuzz	none	none
CATEDYKLSF	-0.577350269189626	1.15470053837925	-0.577350269189626	2	0.953055030257435	1	CAFDQTGANNLFF	0.35541646735873	PI	-1.10931656586068	cluster 1 (163)	mfuzz	none	none
CATEMDSSYKLIF	-0.63551406287561	1.15267703174652	-0.517162968870908	2	0.493478619765413	1	CAFGAGSYQLTF	0.255883612761435	PI	-1.13724677184843	cluster 1 (163)	mfuzz	none	none
CATSTSGTYKYIF	-0.483084109319909	1.14982191653731	-0.666737807217398	2	0.369472803390921	1	CAFIRDYKLSF	0.224471087032457	PI	-0.924641661223952	cluster 1 (163)	mfuzz	none	none
CAVAYSGGYQKVTF	-0.545149576122553	1.15411262317674	-0.608963047054183	2	0.581339264624558	1	CAFMKLYNFNKFYF	0.416298929648267	PI	-1.02035728834382	cluster 1 (163)	mfuzz	none	none
CAVDDSGYALNF	-0.651722178896611	1.15135709255837	-0.499634913661758	2	0.449024636769472	1	CAFMYSGGGADGLTF	0.205616446398102	PI	-1.15110279411571	cluster 1 (163)	mfuzz	none	none
CAVDFTDKLIF	-0.953781852362052	1.04056204800528	-0.0867801956432259	2	0.19345512792567	1	CAFPSGGSYIPTF	0.215945606690508	PI	-1.14874231557318	cluster 1 (163)	mfuzz	none	none
CAVDGQFYF	-0.956221330255736	1.03867339638367	-0.0824520661279334	2	0.192499228245319	1	CAFRDDKIIF	0.490190862596766	PI	-1.08570228963045	cluster 1 (163)	mfuzz	none	none
CAVDGRDDKIIF	-0.91013321323556	1.07048772310968	-0.160354509874119	2	0.211352958701706	1	CAFSGGSNYKLTF	0.311862755282802	PI	-0.984639267195857	cluster 1 (163)	mfuzz	none	none
CAVERDSGGSNYKLTF	-0.599051018788426	1.15442515711107	-0.555374138322647	2	0.669771231628972	1	CAGDSSYKLIF	0.681020419913226	PI	-1.05346102029426	cluster 1 (163)	mfuzz	none	none
CAVERDSGYALNF	-0.625673422322291	1.15331251476862	-0.527639092446331	2	0.5273555443657	1	CAGEAGSYQLTF	0.534595011138047	PI	-1.08058319023358	cluster 1 (163)	mfuzz	none	none
CAVEVYSGGGADGLTF	-0.577350269189626	1.15470053837925	-0.577350269189626	2	0.953055030257435	1	CAGEGAQKLVF	0.293969097179396	PI	-0.975361484793821	cluster 1 (163)	mfuzz	none	none
CAVFEEYGNKLVF	-0.577350269189626	1.15470053837925	-0.577350269189626	2	0.953055030257436	1	CAGEGSSNTGKLIF	0.212022197174469	PI	-1.14968659799648	cluster 1 (163)	mfuzz	none	none
CAVGAAGGTSYGKLTF	-0.874570419743746	1.09023615418694	-0.215665734443193	2	0.227502599146112	1	CAGFNSGGSNYKLTF	0.599860091039795	PI	-1.04724685649503	cluster 1 (163)	mfuzz	none	none
CAVGANPGRRALTF	-0.577350269189626	1.15470053837925	-0.577350269189626	2	0.953055030257435	1	CAGGDNFNKFYF	0.404073491149509	PI	-1.01735721284103	cluster 1 (163)	mfuzz	none	none
CAVGDGNNRLAF	-0.877737231534221	1.08862473484871	-0.210887503314488	2	0.225990310848362	1	CAGPGNNNDMRF	0.276457791323766	PI	-0.964980064806853	cluster 1 (163)	mfuzz	none	none
CAVGPSGGGADGLTF	-0.46305117522119	1.14759747717206	-0.684546301950867	2	0.329888987407827	1	CAGPGTSYDKVIF	0.476313806613826	PI	-1.08751796649193	cluster 1 (163)	mfuzz	none	none
CAVGTNYGNNRLAF	-0.577350269189626	1.15470053837925	-0.577350269189626	2	0.953055030257435	1	CAGQGTGTASKLTF	0.58572120818951	PI	-1.07575579937475	cluster 1 (163)	mfuzz	none	none
CAVHFQGAQKLVF	-0.577350269189626	1.15470053837925	-0.577350269189626	2	0.953055030257433	1	CAGQLDGTSYGKLTF	0.341340867664425	PI	-1.11271810633298	cluster 1 (163)	mfuzz	none	none
CAVHLNDYKLSF	-0.44380373959848	1.14509127644275	-0.701287536844274	2	0.297373614238308	1	CAGRDNYGQNFVF	0.245149241318149	PI	-0.942586020812716	cluster 1 (163)	mfuzz	none	none
CAVHRGSQGNLIF	-1.00403101240636	0.995919641228083	0.008111371178275	2	0.174295184534109	1	CAGRGTSYGKLTF	0.606835400163017	PI	-1.07402675907979	cluster 1 (163)	mfuzz	none	none
CAVIDTGRRALTF	-0.675350016065094	1.14880185806937	-0.473451842004275	2	0.400464121318892	1	CAGRTNAGKSTF	0.548513080429068	PI	-1.07916825960039	cluster 1 (163)	mfuzz	none	none
CAVIKGGGADGLTF	-0.850526153719693	1.10161649511031	-0.251090341390619	2	0.239560871096082	1	CAGVTGRRALTF	0.408652380978047	PI	-1.0982173708737	cluster 1 (163)	mfuzz	none	none
CAVILDSSYKLIF	-0.582894532823703	1.15468273411645	-0.571788201292747	2	0.857319143512744	1	CAGVVSGTYKYIF	0.310039038459288	PI	-1.12101236514779	cluster 1 (163)	mfuzz	none	none
CAVIPDFGNEKLTF	-0.577350269189626	1.15470053837925	-0.577350269189626	2	0.953055030257432	1	CAGYSGYSTLTF	0.226205404163279	PI	-1.14605267599439	cluster 1 (163)	mfuzz	none	none
CAVIPVYNFNKFYF	-0.577350269189626	1.15470053837925	-0.577350269189626	2	0.953055030257436	1	CALHGSSNTGKLIF	0.280343364353828	PI	-1.12971839787029	cluster 1 (163)	mfuzz	none	none
CAVIWSGTYKYIF	-0.60212683159737	1.15434089645951	-0.55221406486214	2	0.647194475974994	1	CALIITSGTYKYIF	0.245646195031593	PI	-1.14038348530648	cluster 1 (163)	mfuzz	none	none
CAVKDKLIF	-0.577350269189626	1.15470053837925	-0.577350269189626	2	0.953055030257433	1	CALREGYQKVTF	0.496218471089715	PI	-1.08494791523066	cluster 1 (163)	mfuzz	none	none
CAVKGTNFGNEKLTF	-0.577350269189626	1.15470053837925	-0.577350269189626	2	0.953055030257433	1	CALRIYNQGGKLIF	0.305847990890605	PI	-1.12219646775293	cluster 1 (163)	mfuzz	none	none
CAVLDPGAGSYQLTF	-0.577350269189626	1.15470053837925	-0.577350269189626	2	0.953055030257436	1	CALSAFNDYKLSF	0.489318734763541	PI	-1.08581311813942	cluster 1 (163)	mfuzz	none	none
CAVLHAGKSTF	-0.577350269189626	1.15470053837925	-0.577350269189626	2	0.953055030257435	1	CALSAGNQFYF	0.252659247068935	PI	-1.13824002103349	cluster 1 (163)	mfuzz	none	none
CAVLNSGGYQKVTF	-0.76264007035198	1.13217627462542	-0.369536204273444	2	0.296757026990127	1	CALSAGRRALTF	0.400743315059095	PI	-1.09970035704	cluster 1 (163)	mfuzz	none	none
CAVLRRQLTF	-0.577350269189626	1.15470053837925	-0.577350269189626	2	0.953055030257435	1	CALSANAGGTSYGKLTF	0.362702777026196	PI	-1.10763547627882	cluster 1 (163)	mfuzz	none	none
CAVMAGAQKLVF	-0.577350269189626	1.15470053837925	-0.577350269189626	2	0.953055030257432	1	CALSDPGGSYIPTF	0.58527475032806	PI	-1.04590502100209	cluster 1 (163)	mfuzz	none	none
CAVMNTGFQKLVF	-0.519048877388281	1.1527999824999	-0.633751105111618	2	0.466580365498385	1	CALSEALGGYQKVTF	0.236417173485758	PI	-0.935337856284446	cluster 1 (163)	mfuzz	none	none
CAVMRSQGNLIF	-0.591532752872359	1.15458344177049	-0.563050688898131	2	0.737716152630983	1	CALSEALKAAGNKLTF	0.332626959803501	PI	-0.993966461236393	cluster 1 (163)	mfuzz	none	none
CAVNAAGGGADGLTF	-0.968991032957671	1.02836340809933	-0.0593723751416568	2	0.187551120272485	1	CALSEASTGNQFYF	0.535461115438044	PI	-1.04057669935558	cluster 1 (163)	mfuzz	none	none
CAVNALDDYKLSF	-0.577350269189626	1.15470053837925	-0.577350269189626	2	0.953055030257433	1	CALSGLTGANNLFF	0.279834628200139	PI	-0.967091283342034	cluster 1 (163)	mfuzz	none	none
CAVNAPNTDKLIF	-0.455507074543944	1.14665776447974	-0.6911506899358	2	0.316618222857132	1	CALSGRNYGQNFVF	0.271960401024948	PI	-0.962082341083892	cluster 1 (163)	mfuzz	none	none
CAVNHNAGNMLTF	-0.561735759709373	1.15456101946252	-0.592825259753151	2	0.703825844339878	1	CALSGTSYDKVIF	0.368569498608458	PI	-1.10632076904533	cluster 1 (163)	mfuzz	none	none
CAVNHRDDKIIF	-0.694771985203587	1.14611555661717	-0.451343571413587	2	0.369719563038134	1	CALVVGFGNVLHC	0.523391457514158	PI	-1.08178381845093	cluster 1 (163)	mfuzz	none	none
CAVNIRGGSYIPTF	-0.577350269189626	1.15470053837925	-0.577350269189626	2	0.953055030257432	1	CALWNQAGTALIF	0.66836220247373	PI	-1.06964000133095	cluster 1 (163)	mfuzz	none	none
CAVNMDNDMRF	-0.680513775603118	1.14814038862998	-0.467626613026866	2	0.39163592723852	1	CALYNTDKLIF	0.261542898756158	PI	-0.95497516761483	cluster 1 (163)	mfuzz	none	none
CAVNRYDKIIF	-0.577350269189626	1.15470053837925	-0.577350269189626	2	0.953055030257435	1	CAMKGGGADGLTF	0.370696766254663	PI	-1.00783891057677	cluster 1 (163)	mfuzz	none	none
CAVNSAGTASKLTF	-0.577350269189626	1.15470053837925	-0.577350269189626	2	0.953055030257436	1	CAMRDSNYQLIW	0.231945272967224	PI	-1.14443921188508	cluster 1 (163)	mfuzz	none	none
CAVNWEGGGNKLTF	-0.725910483453952	1.14063800321056	-0.41472751975661	2	0.331245434422784	1	CAMREANDYKLSF	0.662584873509002	PI	-1.07001902407618	cluster 1 (163)	mfuzz	none	none
CAVPLTGNQFYF	-0.524381153727282	1.15312733343603	-0.628746179708751	2	0.485650423501435	1	CAMREGRGDYKLSF	0.256852860474093	PI	-0.951586456126386	cluster 1 (163)	mfuzz	none	none
CAVPLYGNNRLAF	-0.451381015247592	1.14612050730087	-0.694739492053278	2	0.309662033370708	1	CAMRETNFGNEKLTF	0.235356599440897	PI	-1.1434522850945	cluster 1 (163)	mfuzz	none	none
CAVPPGFQKLVF	-1.00539861366585	0.994512503818422	0.0108861098474231	2	0.173782482994305	1	CAMREYQAGTALIF	0.231796649972071	PI	-0.931309779175233	cluster 1 (163)	mfuzz	none	none
CAVPQYSSASKIIF	-0.883494565675795	1.08562461146192	-0.202130045786123	2	0.223281456093965	1	CASSGNTPLVF	0.342685417124138	PI	-0.99800203465708	cluster 1 (163)	mfuzz	none	none
CAVPSYGNKLVF	-0.664811420848792	1.15003602482801	-0.485224603979221	2	0.420273925458761	1	CATADSGTYKYIF	0.230430793110286	PI	-0.930092922965302	cluster 1 (163)	mfuzz	none	none
CAVPTYKYIF	-0.577350269189626	1.15470053837925	-0.577350269189626	2	0.953055030257439	1	CATDDRGAQKLVF	0.323171730661486	PI	-1.11741168076908	cluster 1 (163)	mfuzz	none	none
CAVRADFNKFYF	-0.672806499941546	1.14911387511807	-0.476307375176521	2	0.405013155630155	1	CATDEGGSEKLVF	0.330857591353351	PI	-0.99322577275386	cluster 1 (163)	mfuzz	none	none
CAVRATNKLIF	-0.573181366128283	1.15469052821013	-0.581509162081845	2	0.854357064237017	1	CATDGDSGYALNF	0.214050370593261	PI	-1.14920511810593	cluster 1 (163)	mfuzz	none	none
CAVRAYNTDKLIF	-0.813395791324434	1.11647987978958	-0.303084088465145	2	0.260668530111223	1	CATGGYQKVTF	0.272467736133897	PI	-0.962414229348902	cluster 1 (163)	mfuzz	none	none
CAVRDAGQAGTALIF	-0.56288209740042	1.1545806757471	-0.591698578346678	2	0.715196179119125	1	CATPQAGTALIF	0.714925460421224	PI	-1.0667214377838	cluster 1 (163)	mfuzz	none	none
CAVRDDDTGGFKTIF	-0.553951279627841	1.15438858982606	-0.600437310198221	2	0.638377376797317	1	CATTDSWGKLQF	0.409296583428645	PI	-1.09809895363172	cluster 1 (163)	mfuzz	none	none
CAVRDIMNRDDKIIF	-0.673502016417486	1.14902945517824	-0.475527438760759	2	0.403755452059196	1	CAVADGNQFYF	0.538051224211701	PI	-1.08022412431904	cluster 1 (163)	mfuzz	none	none
CAVRDSPGGYQKVTF	-0.757506251916927	1.13349692933155	-0.375990677414627	2	0.301056016439205	1	CAVAPFGNEKLTF	0.349703366840224	PI	-1.11067257679673	cluster 1 (163)	mfuzz	none	none
CAVRDYYNQGGKLIF	-0.744046175201506	1.13674294929914	-0.392696774097638	2	0.31306725194235	1	CAVDMDTGNQFYF	0.500992523036245	PI	-1.08436451359564	cluster 1 (163)	mfuzz	none	none
CAVRERDGQKLLF	-0.577350269189626	1.15470053837925	-0.577350269189626	2	0.953055030257439	1	CAVEDPGTYKYIF	0.335604792325513	PI	-1.11416308072342	cluster 1 (163)	mfuzz	none	none
CAVRERGGYNKLIF	-0.577350269189626	1.15470053837925	-0.577350269189626	2	0.953055030257432	1	CAVERGGADGLTF	0.524689540944696	PI	-1.08164176400607	cluster 1 (163)	mfuzz	none	none
CAVRGGDMRF	-0.460908787882816	1.1473362385317	-0.686427450648883	2	0.326042879108525	1	CAVEWNTDKLIF	0.715084027768396	PI	-1.05567845551634	cluster 1 (163)	mfuzz	none	none
CAVRGHGNKLVF	-0.577350269189626	1.15470053837925	-0.577350269189626	2	0.953055030257436	1	CAVEYYGNNRLAF	0.394598721117007	PI	-1.10089049453479	cluster 1 (163)	mfuzz	none	none
CAVRGSSGTYKYIF	-0.731722990553288	1.13944801197779	-0.407725021424503	2	0.325139710166862	1	CAVGVKEYGNKLVF	0.545152533949749	PI	-1.07950244141688	cluster 1 (163)	mfuzz	none	none
CAVRGTGNQFYF	-0.827343342297854	1.11125840085826	-0.283915058560406	2	0.252327713056106	1	CAVGYNAGNMLTF	0.242371811635792	PI	-0.94033134198506	cluster 1 (163)	mfuzz	none	none
CAVRNMDSNYQLIW	-0.833992331217039	1.10861932427469	-0.274626993057655	2	0.248535609402316	1	CAVIRMDSSYKLIF	0.57913812962955	PI	-1.04531394358902	cluster 1 (163)	mfuzz	none	none
CAVRSDYKLSF	-0.553985504180711	1.15438949579769	-0.600403991616978	2	0.638628797226988	1	CAVIVSGNTPLVF	0.648884085023792	PI	-1.07094111667774	cluster 1 (163)	mfuzz	none	none
CAVRSGSQGNLIF	-0.603852951510493	1.15428861106749	-0.550435659556998	2	0.635514592595315	1	CAVKGNTGKLIF	0.346426378602721	PI	-1.11146553444458	cluster 1 (163)	mfuzz	none	none
CAVRSNYQLIW	-0.957996071139108	1.03728348743224	-0.0792874162931325	2	0.191806096204839	1	CAVKSNAGGTSYGKLTF	0.249640668743265	PI	-1.13916609414154	cluster 1 (163)	mfuzz	none	none
CAVRSRGNNRLAF	-0.545370838538648	1.15412060483531	-0.608749766296659	2	0.582613441767223	1	CAVLANQAGTALIF	0.226993254988785	PI	-0.92697695155489	cluster 1 (163)	mfuzz	none	none
CAVRSWETSGSRLTF	-0.975597737306766	1.02273511833314	-0.0471373810263688	2	0.185022650031602	1	CAVMSFGNVLHC	0.61999634198595	PI	-1.04896745505468	cluster 1 (163)	mfuzz	none	none
CAVRVLISSGSARQLTF	-0.577350269189626	1.15470053837925	-0.577350269189626	2	0.953055030257435	1	CAVNDAGGTSYGKLTF	0.260266200402537	PI	-0.954064658744576	cluster 1 (163)	mfuzz	none	none
CAVS	-0.609635735584343	1.15408708448609	-0.544451348901748	2	0.600611453799077	1	CAVNLAGTASKLTF	0.715084027768379	PI	-1.05567845551634	cluster 1 (163)	mfuzz	none	none
CAVSDLAAGNKLTF	-0.648284996763959	1.15166586495725	-0.503380868193288	2	0.4575140075416	1	CAVNPSYNTDKLIF	0.339558332415773	PI	-0.996778510584843	cluster 1 (163)	mfuzz	none	none
CAVSDLAVTGNQFYF	-0.577350269189626	1.15470053837925	-0.577350269189626	2	0.953055030257436	1	CAVNSGDKIIF	0.273935061462428	PI	-0.963366911895312	cluster 1 (163)	mfuzz	none	none
CAVSDLRYGGATNKLIF	-0.709366888068471	1.14373284906794	-0.434365960999467	2	0.350332289282576	1	CAVPGRGYQKVTF	0.537673454447652	PI	-1.04084164889981	cluster 1 (163)	mfuzz	none	none
CAVSDRNTNAGKSTF	-0.577350269189626	1.15470053837925	-0.577350269189626	2	0.953055030257433	1	CAVPLYSSASKIIF	0.248205061200148	PI	-1.13960482878181	cluster 1 (163)	mfuzz	none	none
CAVSGGTGGGNKLTF	-0.551407377195481	1.15431761307242	-0.60291023587694	2	0.620406580568615	1	CAVPSSGGSYIPTF	0.251691345631268	PI	-1.13853743162675	cluster 1 (163)	mfuzz	none	none
CAVSIYNTDKLIF	-0.886074960068428	1.08424990494097	-0.19817494487254	2	0.222083697086248	1	CAVQALYGQNFVF	0.318439481642109	PI	-1.11868951818671	cluster 1 (163)	mfuzz	none	none
CAVSLISSGSARQLTF	-0.480088157557079	1.14951454049244	-0.669426382935357	2	0.363077561903021	1	CAVQARGSYIPTF	0.354910870663655	PI	-1.00253289496181	cluster 1 (163)	mfuzz	none	none
CAVSVLDSNYQLIW	-0.595376163438372	1.1545109443968	-0.559134780958423	2	0.700323701731666	1	CAVRAPYNQGGKLIF	0.32529026697598	PI	-1.11684694200404	cluster 1 (163)	mfuzz	none	none
CAVTGNQFYF	-0.567625577325521	1.1546462417262	-0.587020664400684	2	0.76911558237847	1	CAVRDHSGYSTLTF	0.280872460088471	PI	-1.12955772778625	cluster 1 (163)	mfuzz	none	none
CAVVGFSDGQKLLF	-0.661614116616495	1.15038016091736	-0.488766044300867	2	0.42682802877588	1	CAVRDLGGQKLLF	0.32657990588982	PI	-0.991395183190518	cluster 1 (163)	mfuzz	none	none
CAVVRSGTYKYIF	-0.491378950468961	1.15062596210912	-0.65924701164016	2	0.388247157626374	1	CAVRDNTGGFKTIF	0.505332709141996	PI	-1.08384464215774	cluster 1 (163)	mfuzz	none	none
CAVVYSGNTPLVF	-0.478119697413726	1.14930770847296	-0.671188011059231	2	0.35897657724582	1	CAVRDRGSGTYKYIF	0.426324544788166	PI	-1.02265086763978	cluster 1 (163)	mfuzz	none	none
CAYLDTGNQFYF	-0.560907026658423	1.15454588864426	-0.593638861985838	2	0.695932748506699	1	CAVRDWGFGNVLHC	0.354273847046351	PI	-1.10958509036956	cluster 1 (163)	mfuzz	none	none
CAYNAGKSTF	-0.974638795083409	1.02356506357433	-0.0489262684909165	2	0.185388500016646	1	CAVREGARLMF	0.524853888936847	PI	-1.08162383481526	cluster 1 (163)	mfuzz	none	none
CAYREDDMRF	-0.577350269189626	1.15470053837925	-0.577350269189626	2	0.953055030257436	1	CAVRGGGYNKLIF	0.248274471544996	PI	-0.945067637348654	cluster 1 (163)	mfuzz	none	none
CAYRSARANFGNEKLTF	-0.577350269189626	1.15470053837925	-0.577350269189626	2	0.953055030257433	1	CAVRGTNDYKLSF	0.340425688064279	PI	-1.11294636218888	cluster 1 (163)	mfuzz	none	none
CAYRSGNQFYF	-0.896058246155571	1.07875070557077	-0.182692459415197	2	0.217539220781591	1	CAVRPLSGGGADGLTF	0.251285037756219	PI	-0.947403687906695	cluster 1 (163)	mfuzz	none	none
CAYRSHENSGGSNYKLTF	-0.577350269189626	1.15470053837925	-0.577350269189626	2	0.953055030257436	1	CAVRPSGNQFYF	0.644224724710602	PI	-1.05086378752557	cluster 1 (163)	mfuzz	none	none
CAYRSLRRDDKIIF	-0.577350269189626	1.15470053837925	-0.577350269189626	2	0.953055030257436	1	CAVRRNAGNMLTF	0.200808650308836	PI	-1.15204667003291	cluster 1 (163)	mfuzz	none	none
CAYSENNNDMRF	-0.577350269189626	1.15470053837925	-0.577350269189626	2	0.953055030257433	1	CAVRVDSNYQLIW	0.277281816388947	PI	-0.965500283888358	cluster 1 (163)	mfuzz	none	none
CAYSPNAGGTSYGKLTF	-0.536859846314425	1.15377512648834	-0.616915280173917	2	0.538116709339727	1	CAVRVNSGAGSYQLTF	0.256000696137879	PI	-1.13721064624714	cluster 1 (163)	mfuzz	none	none
CAYYYNTDKLIF	-0.577350269189626	1.15470053837925	-0.577350269189626	2	0.953055030257432	1	CAVRVNTGGFKTIF	0.373601489732139	PI	-1.00875412289109	cluster 1 (163)	mfuzz	none	none
CCYSSASKIIF	-0.577350269189626	1.15470053837925	-0.577350269189626	2	0.953055030257433	1	CAVSDRGTGGFKTIF	0.262203529981412	PI	-0.95544284713834	cluster 1 (163)	mfuzz	none	none
CGRGGNNRKLIW	-0.577350269189626	1.15470053837925	-0.577350269189626	2	0.953055030257432	1	CAVSEIYNQGGKLIF	0.318133242556417	PI	-1.11877298310481	cluster 1 (163)	mfuzz	none	none
CGTADYGGSQGNLIF	-0.577350269189626	1.15470053837925	-0.577350269189626	2	0.953055030257436	1	CAVSPTGTASKLTF	0.697332481801702	PI	-1.05453561677936	cluster 1 (163)	mfuzz	none	none
CGTEVNDYKLSF	-0.533050104796854	1.15359505489657	-0.620544950099711	2	0.520736241924378	1	CAVSRGSTLGRLYF	0.216911203732377	PI	-1.14850199085264	cluster 1 (163)	mfuzz	none	none
CIAFTGGGNKLTF	-0.577350269189626	1.15470053837925	-0.577350269189626	2	0.953055030257436	1	CAVVNSGNTPLVF	0.477874603648699	PI	-1.08730807512709	cluster 1 (163)	mfuzz	none	none
CILNDYKLSF	-0.736590838430558	1.13840934101849	-0.401818502587934	2	0.320236216653488	1	CAVVRGSSNTGKLIF	0.323963396002476	PI	-0.990246961535496	cluster 1 (163)	mfuzz	none	none
CILNRDDKIIF	-0.566857102872233	1.15463734885065	-0.587780245978415	2	0.759494549966068	1	CAVVRSGNTPLVF	0.471869220590247	PI	-1.03148460075074	cluster 1 (163)	mfuzz	none	none
CILRDDGGTSYGKLTF	-0.577350269189626	1.15470053837925	-0.577350269189626	2	0.953055030257433	1	CAVVSDDKIIF	0.292009289769306	PI	-0.974267160783956	cluster 1 (163)	mfuzz	none	none
CILRDGNDYKLSF	-0.77164553001875	1.12974640490904	-0.358100874890287	2	0.28955141468768	1	CAVVTGANNLFF	0.276057393575746	PI	-0.964726103074951	cluster 1 (163)	mfuzz	none	none
CILRDYSGGGADGLTF	-0.822723871261706	1.11303427635843	-0.290310405096722	2	0.25503006857991	1	CAYRSGSGNTPLVF	0.254087209371764	PI	-1.13780056743264	cluster 1 (163)	mfuzz	none	none
CILRGGGGTSYGKLTF	-0.577350269189626	1.15470053837925	-0.577350269189626	2	0.953055030257433	1	CAYSDQGAQKLVF	0.25252043810711	PI	-1.13828269766125	cluster 1 (163)	mfuzz	none	none
CIVRSDYKLSF	-0.933911270439526	1.05505197444449	-0.121140704004962	2	0.201396732734406	1	CAYTGGGNKLTF	0.685167935800584	PI	-1.06856479624579	cluster 1 (163)	mfuzz	none	none
CIVRVDHTGGFKTIF	-0.577350269189626	1.15470053837925	-0.577350269189626	2	0.953055030257433	1	CAYTPYNTDKLIF	0.242082127928943	PI	-1.14145927485041	cluster 1 (163)	mfuzz	none	none
CIVRVEGNNRLAF	-0.596577181879274	1.15448468386797	-0.557907501988693	2	0.689851713330497	1	CAYTSGGSNYKLTF	0.419375472561426	PI	-1.02107643337941	cluster 1 (163)	mfuzz	none	none
CLILTGGGNKLTF	-0.815598059737459	1.11568309785894	-0.300085038121481	2	0.259314545719622	1	CFNNNDMRF	0.297756593502096	PI	-1.12452738816202	cluster 1 (163)	mfuzz	none	none
CLMYSGGGADGLTF	-0.577350269189626	1.15470053837925	-0.577350269189626	2	0.953055030257432	1	CIVGYGNKLVF	0.329858754594424	PI	-1.11564470749984	cluster 1 (163)	mfuzz	none	none
CLVATILTGGGNKLTF	-0.577350269189626	1.15470053837925	-0.577350269189626	2	0.953055030257433	1	CLVGDRGSTLGRLYF	0.313286866081014	PI	-0.985325617953249	cluster 1 (163)	mfuzz	none	none
CLVDGGATNKLIF	-0.529301775690242	1.15340266572709	-0.624100890036852	2	0.504872045677813	1	CVVKNRDDKIIF	0.722461913003121	PI	-1.05615253710573	cluster 1 (163)	mfuzz	none	none
CLVENRDDKIIF	-0.577682052722855	1.15470047481217	-0.577018422089319	2	0.961623612217587	1	CVVNEDTDKLIF	0.296293245357661	PI	-0.976638367897846	cluster 1 (163)	mfuzz	none	none
CLVGDIDTDKLIF	-0.589397170854631	1.15461615778028	-0.56521898692565	2	0.761663205413294	1	CVVNGDNNDMRF	0.376151674127785	PI	-1.10467207324987	cluster 1 (163)	mfuzz	none	none
CLVGDQILTGGGNKLTF	-0.577350269189626	1.15470053837925	-0.577350269189626	2	0.953055030257433	1	CVVNGGDKIIF	0.522380411122764	PI	-1.03894797994139	cluster 1 (163)	mfuzz	none	none
CLVGDTDKLIF	-0.798211642535379	1.12170088787881	-0.323489245343431	2	0.270421918527254	1	CVVNHNQGGKLIF	0.220161986189003	PI	-1.14767193240493	cluster 1 (163)	mfuzz	none	none
CLVGDVDTDKLIF	-0.577350269189626	1.15470053837925	-0.577350269189626	2	0.953055030257439	1	CVVNIYNDMRF	0.39779831109969	PI	-1.10026656053488	cluster 1 (163)	mfuzz	none	none
CLVGDVGGSYIPTF	-0.577350269189626	1.15470053837925	-0.577350269189626	2	0.953055030257436	1	CVVNKGNDMRF	0.228728553540913	PI	-0.928559515400795	cluster 1 (163)	mfuzz	none	none
CLVGENFNKFYF	-1.00652393892794	0.993345809509467	0.0131781294184705	2	0.173360643274141	1	CVVNLDTDKLIF	0.484444114893635	PI	-1.08644056090544	cluster 1 (163)	mfuzz	none	none
CLVGNNARLMF	-0.567182790292455	1.15464119957594	-0.58745840928349	2	0.763523585076872	1	CVVNNGNKLVF	0.387129228036055	PI	-1.10238334784099	cluster 1 (163)	mfuzz	none	none
CLVGSSGNTGKLIF	-0.577350269189626	1.15470053837925	-0.577350269189626	2	0.953055030257433	1	CVVNQNNDMRF	0.260728352888261	PI	-1.13574988530201	cluster 1 (163)	mfuzz	none	none
CLVISGAGSYQLTF	-0.577350269189626	1.15470053837925	-0.577350269189626	2	0.953055030257433	1	CVVNRGNDMRF	0.231048729984653	PI	-1.14469537944795	cluster 1 (163)	mfuzz	none	none
CVFYQGGKLIF	-0.577350269189626	1.15470053837925	-0.577350269189626	2	0.953055030257435	1	CVVNRNTDKLIF	0.290784005810835	PI	-0.973574671280881	cluster 1 (163)	mfuzz	none	none
CVGGGADGLTF	-0.8060691442007	1.11905789649395	-0.312988752293251	2	0.265280506634399	1	CVVNSGNTPLVF	0.345331062567533	PI	-0.999016067851559	cluster 1 (163)	mfuzz	none	none
CVGMNYGGSQGNLIF	-0.577350269189626	1.15470053837925	-0.577350269189626	2	0.953055030257435	1	CVVNSGSARQLTF	0.45802942192729	PI	-1.09009028866524	cluster 1 (163)	mfuzz	none	none
CVGSNNARLMF	-0.577350269189626	1.15470053837925	-0.577350269189626	2	0.953055030257435	1	CVVRFNDMRF	0.286582389773108	PI	-0.971150499632672	cluster 1 (163)	mfuzz	none	none
CVPGNTPLVF	-0.577350269189626	1.15470053837925	-0.577350269189626	2	0.953055030257436	1	CVVSEAGGYNKLIF	0.232713028252666	PI	-1.14421873603309	cluster 1 (163)	mfuzz	none	none
CVVILIKAAGNKLTF	-0.522807011179604	1.15303382236693	-0.630226811187329	2	0.479843467530318	1	CVVSRGGGYQKVTF	0.231903138158769	PI	-1.1444512825534	cluster 1 (163)	mfuzz	none	none
CVVNALSGAGSYQLTF	-0.577350269189626	1.15470053837925	-0.577350269189626	2	0.953055030257433	1	CVVSSNTGFQKLVF	0.266456798545931	PI	-0.95839808215967	cluster 1 (163)	mfuzz	none	none
CVVNDAAAGNKLTF	-0.577350269189626	1.15470053837925	-0.577350269189626	2	0.953055030257439	1	CVVSSYSSASKIIF	0.270859191963167	PI	-1.13262091684505	cluster 1 (163)	mfuzz	none	none
CVVNDGDKIIF	-0.577350269189626	1.15470053837925	-0.577350269189626	2	0.953055030257433	2	CAAAPSTSGTYKYIF	0.953055030257435	RI	-0.577350269189626	cluster 2 (375)	mfuzz	none	none
CVVNDNTDKLIF	-0.538248361802412	1.15383686068079	-0.615588498878373	2	0.544803657553608	2	CAADGSSNTGKLIF	0.529572924460371	RI	-0.535024251449742	cluster 2 (375)	mfuzz	none	none
CVVNDYGGSQGNLIF	-0.589023484282335	1.1546213288933	-0.565597844610965	2	0.766139146082962	2	CAADYTGNQFYF	0.230096763613364	RI	-0.869217065892605	cluster 2 (375)	mfuzz	none	none
CVVNEENDMRF	-0.577350269189626	1.15470053837925	-0.577350269189626	2	0.953055030257436	2	CAAGDRGSTLGRLYF	0.762836505512469	RI	-0.567127647683742	cluster 2 (375)	mfuzz	none	none
CVVNEGDDMRF	-0.577350269189626	1.15470053837925	-0.577350269189626	2	0.953055030257436	2	CAAGGAGNQFYF	0.716588617131937	RI	-0.563018736151761	cluster 2 (375)	mfuzz	none	none
CVVNEGDKIIF	-0.577350269189626	1.15470053837925	-0.577350269189626	2	0.953055030257435	2	CAAGLRGFKTIF	0.953055030257433	RI	-0.577350269189626	cluster 2 (375)	mfuzz	none	none
CVVNEGNDMRF	-0.539808522621243	1.15390373482806	-0.614095212206814	2	0.552562726582083	2	CAAIGGSTLGRLYF	0.953055030257435	RI	-0.577350269189626	cluster 2 (375)	mfuzz	none	none
CVVNGANNDMRF	-0.577350269189626	1.15470053837925	-0.577350269189626	2	0.953055030257439	2	CAALGGNTGFQKLVF	0.290764786085274	RI	-0.770092884209684	cluster 2 (375)	mfuzz	none	none
CVVNGANNLFF	-0.610815914672194	1.15404093971857	-0.54322502504638	2	0.594172271608268	2	CAALWSNQFYF	0.953055030257433	RI	-0.577350269189626	cluster 2 (375)	mfuzz	none	none
CVVNGGNDMRF	-0.50551191612386	1.15183508527632	-0.646323169152459	2	0.424650093019627	2	CAANTGNQFYF	0.395936000888694	RI	-0.494570031382221	cluster 2 (375)	mfuzz	none	none
CVVNGKAAGNKLTF	-0.84444323615061	1.10426759577007	-0.259824359619465	2	0.242791492164609	2	CAAPGTDKLIF	0.770853726980274	RI	-0.588638134310611	cluster 2 (375)	mfuzz	none	none
CVVNILDDMRF	-0.577350269189626	1.15470053837925	-0.577350269189626	2	0.953055030257436	2	CAAPPKNRDDKIIF	0.953055030257433	RI	-0.577350269189626	cluster 2 (375)	mfuzz	none	none
CVVNIPQAGTALIF	-0.901325839320345	1.07572995488928	-0.174404115568936	2	0.215195337328811	2	CAAREIGNQFYF	0.953055030257433	RI	-0.577350269189626	cluster 2 (375)	mfuzz	none	none
CVVNKGDKIIF	-0.605682454291571	1.15422925467642	-0.548546800384849	2	0.623814452010375	2	CAARGDNNDMRF	0.34233715586221	RI	-0.716012058597889	cluster 2 (375)	mfuzz	none	none
CVVNKGSGYALNF	-0.894011856922167	1.07990173328359	-0.185889876361428	2	0.218459568557918	2	CAARNNAGKSTF	0.953055030257433	RI	-0.577350269189626	cluster 2 (375)	mfuzz	none	none
CVVNKPQAGTALIF	-0.577350269189626	1.15470053837925	-0.577350269189626	2	0.953055030257433	2	CAARNSGYALNF	0.259398282954133	RI	-0.815461175471833	cluster 2 (375)	mfuzz	none	none
CVVNKVQAGTALIF	-0.922236794316724	1.06287372235816	-0.140636928041431	2	0.206214842227733	2	CAARSRRDDKIIF	0.953055030257433	RI	-0.577350269189626	cluster 2 (375)	mfuzz	none	none
CVVNMEDKIIF	-0.577350269189626	1.15470053837925	-0.577350269189626	2	0.953055030257435	2	CAASAEGTYKYIF	0.369442617333562	RI	-0.694966513764907	cluster 2 (375)	mfuzz	none	none
CVVNMETDKLIF	-0.577350269189626	1.15470053837925	-0.577350269189626	2	0.953055030257436	2	CAASAGKFYF	0.953055030257429	RI	-0.577350269189626	cluster 2 (375)	mfuzz	none	none
CVVNMGAGNMLTF	-0.931272351755809	1.05686274424354	-0.125590392487729	2	0.202474966153528	2	CAASAIGGKLIF	0.953055030257436	RI	-0.577350269189626	cluster 2 (375)	mfuzz	none	none
CVVNNGDKLIF	-0.577350269189626	1.15470053837925	-0.577350269189626	2	0.953055030257436	2	CAASEGNQFYF	0.522714549846056	RI	-0.533498922767649	cluster 2 (375)	mfuzz	none	none
CVVNNPGTYKYIF	-0.634004478552365	1.15278255782984	-0.518778079277477	2	0.498274582517253	2	CAASEGQKLLF	0.278667199852454	RI	-0.786263295547577	cluster 2 (375)	mfuzz	none	none
CVVNNPNSGYALNF	-0.577350269189626	1.15470053837925	-0.577350269189626	2	0.953055030257439	2	CAASGQNFVF	0.295982286309671	RI	-0.763583898512849	cluster 2 (375)	mfuzz	none	none
CVVNNPSGNTPLVF	-0.577350269189626	1.15470053837925	-0.577350269189626	2	0.953055030257436	2	CAASIGLNTGNQFYF	0.953055030257433	RI	-0.577350269189626	cluster 2 (375)	mfuzz	none	none
CVVNQGDKIIF	-0.577350269189626	1.15470053837925	-0.577350269189626	2	0.953055030257436	2	CAASITPGTYKYIF	0.953055030257436	RI	-0.577350269189626	cluster 2 (375)	mfuzz	none	none
CVVNRADGLTF	-0.577350269189626	1.15470053837925	-0.577350269189626	2	0.953055030257433	2	CAASLFNDMRF	0.953055030257436	RI	-0.577350269189626	cluster 2 (375)	mfuzz	none	none
CVVNRANDMRF	-0.577350269189626	1.15470053837925	-0.577350269189626	2	0.953055030257432	2	CAASLSTASKLTF	0.953055030257433	RI	-0.577350269189626	cluster 2 (375)	mfuzz	none	none
CVVNRDDKIIF	-0.493743836085146	1.15084247522126	-0.657098639136113	2	0.393918357404903	2	CAASNGGTSYGKLTF	0.215884571886036	RI	-0.899768551548256	cluster 2 (375)	mfuzz	none	none
CVVNRDDKLIF	-0.577350269189626	1.15470053837925	-0.577350269189626	2	0.953055030257436	2	CAASQKSSGDKLTF	0.307006097718139	RI	-0.750680686815545	cluster 2 (375)	mfuzz	none	none
CVVNRNNDMRF	-0.844174735512552	1.10438258387737	-0.260207848364821	2	0.242935939459624	2	CAASYYGQNFVF	0.681680171484965	RI	-0.597555911453466	cluster 2 (375)	mfuzz	none	none
CVVNRRDDMRF	-0.577350269189626	1.15470053837925	-0.577350269189626	2	0.953055030257435	2	CAATDDNAGNMLTF	0.953055030257432	RI	-0.577350269189626	cluster 2 (375)	mfuzz	none	none
CVVNSDTDKLIF	-0.473484281104625	1.14880544792748	-0.675321166822854	2	0.349614531306773	2	CAATLFSGTYKYIF	0.953055030257436	RI	-0.577350269189626	cluster 2 (375)	mfuzz	none	none
CVVNSPQAGTALIF	-0.577350269189626	1.15470053837925	-0.577350269189626	2	0.953055030257433	2	CAATLTNAGGTSYGKLTF	0.953055030257433	RI	-0.577350269189626	cluster 2 (375)	mfuzz	none	none
CVVNTATGFQKLVF	-0.577350269189626	1.15470053837925	-0.577350269189626	2	0.953055030257436	2	CAATNSGYSTLTF	0.530221912466474	RI	-0.535166165981478	cluster 2 (375)	mfuzz	none	none
CVVNVLMDSSYKLIF	-0.577350269189626	1.15470053837925	-0.577350269189626	2	0.953055030257433	2	CAAVSSNDYKLSF	0.953055030257439	RI	-0.577350269189626	cluster 2 (375)	mfuzz	none	none
CVVNVVTGGGNKLTF	-0.577350269189626	1.15470053837925	-0.577350269189626	2	0.953055030257433	2	CAAVYGQNFVF	0.365344587183113	RI	-0.697890186518095	cluster 2 (375)	mfuzz	none	none
CVVNWGDKLIF	-0.577350269189626	1.15470053837925	-0.577350269189626	2	0.953055030257433	2	CAAYRLSGAGSYQLTF	0.953055030257436	RI	-0.577350269189626	cluster 2 (375)	mfuzz	none	none
CVVNWVTGGGNKLTF	-0.511714745612144	1.15230090942303	-0.640586163810889	2	0.442844794282559	2	CADHMDTGRRALTF	0.953055030257439	RI	-0.577350269189626	cluster 2 (375)	mfuzz	none	none
CVVSAPRGGSQGNLIF	-0.577350269189626	1.15470053837925	-0.577350269189626	2	0.953055030257435	2	CAEEGNTGKLIF	0.953055030257435	RI	-0.577350269189626	cluster 2 (375)	mfuzz	none	none
CVVSDLGDDMRF	-0.577350269189626	1.15470053837925	-0.577350269189626	2	0.953055030257433	2	CAEFLYNQGGKLIF	0.953055030257435	RI	-0.577350269189626	cluster 2 (375)	mfuzz	none	none
CVVSDQYNFNKFYF	-0.453621299226652	1.14641425316539	-0.692792953938739	2	0.313414178134409	2	CAEHQGGKLIF	0.496885871470104	RI	-0.634437349711904	cluster 2 (375)	mfuzz	none	none
CVVSDRPWDMRF	-0.577350269189626	1.15470053837925	-0.577350269189626	2	0.953055030257435	2	CAEIGNNNARLMF	0.953055030257433	RI	-0.577350269189626	cluster 2 (375)	mfuzz	none	none
CVVSETSGTYKYIF	-0.99202798729766	1.00778577316937	-0.0157577858717051	2	0.178802291315137	2	CAEIPGQNFVF	0.953055030257435	RI	-0.577350269189626	cluster 2 (375)	mfuzz	none	none
CVVSHNAGNMLTF	-0.586077862021138	1.15465633725104	-0.568578475229897	2	0.805107304405265	2	CAENIFSGGYNKLIF	0.953055030257435	RI	-0.577350269189626	cluster 2 (375)	mfuzz	none	none
CVVSPNSGYALNF	-0.582677606694144	1.15468410216608	-0.57200649547194	2	0.861415633992904	2	CAENRGSGTYKYIF	0.396837088103067	RI	-0.67743431989006	cluster 2 (375)	mfuzz	none	none
CVVSSPGGSYIPTF	-0.577350269189626	1.15470053837925	-0.577350269189626	2	0.953055030257436	2	CAENSGGATNKLIF	0.339380898501861	RI	-0.468186348030098	cluster 2 (375)	mfuzz	none	none
NNNDMRF	-0.530961219064584	1.15348969613394	-0.622528477069353	2	0.511754845366016	2	CAESKGGSQGNLIF	0.258580443228958	RI	-0.816801972270448	cluster 2 (375)	mfuzz	none	none
NYGGSQGNLIF	-0.524251202150842	1.15311971316739	-0.628868511016544	2	0.485165098664263	2	CAESLYSSASKIIF	0.282228358239274	RI	-0.781340580373504	cluster 2 (375)	mfuzz	none	none
TTSGTYKYIF	-0.577350269189626	1.15470053837925	-0.577350269189626	2	0.953055030257433	2	CAESMDNDMRF	0.372955937864998	RI	-0.692526754619281	cluster 2 (375)	mfuzz	none	none
CAAENAGNNRKLIW	0.272423424835264	0.835559406828443	-1.10798283166371	3	0.71362563492474	2	CAESPDNTDKLIF	0.300167386799347	RI	-0.445558612588349	cluster 2 (375)	mfuzz	none	none
CAAENQGGKLIF	0.623273731797279	0.530175103271804	-1.15344883506908	3	0.198637705166088	2	CAESRQTGANNLFF	0.953055030257436	RI	-0.577350269189626	cluster 2 (375)	mfuzz	none	none
CAAHNNAGNMLTF	0.14438206214287	0.919960855031965	-1.06434291717483	3	0.381803151211262	2	CAESSNYGGSQGNLIF	0.270189394879004	RI	-0.798560105951927	cluster 2 (375)	mfuzz	none	none
CAAHRNNNARLMF	0.184678531184728	0.894788071730227	-1.07946660291496	3	0.460569319383265	2	CAETNNNNDMRF	0.284824485510296	RI	-0.777838797558665	cluster 2 (375)	mfuzz	none	none
CAALTGGGADGLTF	0.0413879128372893	0.978663477387313	-1.0200513902246	3	0.268716883703629	2	CAETPGSQGNLIF	0.953055030257436	RI	-0.577350269189626	cluster 2 (375)	mfuzz	none	none
CAANSGYALNF	0.433079846310385	0.710461363273166	-1.14354120958355	3	0.317965753983514	2	CAFARNTGGFKTIF	0.953055030257436	RI	-0.577350269189626	cluster 2 (375)	mfuzz	none	none
CAAQNYGGSQGNLIF	0.361197284610152	0.769218388071138	-1.13041567268129	3	0.411877167595136	2	CAFGETSGSRLTF	0.276413840753786	RI	-0.789451109579256	cluster 2 (375)	mfuzz	none	none
CAARDYGQNFVF	0.378831923940373	0.755234650718297	-1.13406657465867	3	0.383168835555978	2	CAFIGTSYGKLTF	0.194642318014692	RI	-0.950765544906743	cluster 2 (375)	mfuzz	none	none
CAARVNNNARLMF	0.439036796528964	0.705378903315639	-1.1444156998446	3	0.312268892591662	2	CAFIYNNDMRF	0.350578809041817	RI	-0.709168141663665	cluster 2 (375)	mfuzz	none	none
CAASAPEYGNKLVF	0.0342008439427152	0.98246084513797	-1.01666168908068	3	0.263135074697125	2	CAFLFSGGYNKLIF	0.193330698439557	RI	-0.954098860620518	cluster 2 (375)	mfuzz	none	none
CAASARGDYKLSF	0.0431504266112432	0.977726308014371	-1.02087673462561	3	0.270115117547998	2	CAFLNNAGNMLTF	0.281074065248762	RI	-0.782920934487719	cluster 2 (375)	mfuzz	none	none
CAASDDNYGQNFVF	0.559495263383137	0.595023074087309	-1.15451833747045	3	0.22903113774547	2	CAFMKIYSGAGSYQLTF	0.953055030257433	RI	-0.577350269189626	cluster 2 (375)	mfuzz	none	none
CAASDEGSQGNLIF	0.21559908629017	0.87461471545112	-1.09021380174129	3	0.554657282188777	2	CAFMKTGANSKLTF	0.36833245567745	RI	-0.695750145907657	cluster 2 (375)	mfuzz	none	none
CAASDGTASKLTF	0.0725903941820092	0.961726834732129	-1.03431722891414	3	0.295450940676706	2	CAFMMDGNKLVF	0.953055030257432	RI	-0.577350269189626	cluster 2 (375)	mfuzz	none	none
CAASEGNAGKSTF	0.334269848436499	0.790047269159626	-1.12431711759612	3	0.467764293093679	2	CAFPDAGNMLTF	0.325918257321227	RI	-0.460838771269424	cluster 2 (375)	mfuzz	none	none
CAASMTDSWGKLQF	0.469239698939505	0.679087203531576	-1.14832690247108	3	0.286412330939059	2	CAFPEIQGAQKLVF	0.31108770541412	RI	-0.746178681705433	cluster 2 (375)	mfuzz	none	none
CAASRADKLIF	0.11196038366527	0.9393080349475	-1.05126841861277	3	0.33711819990297	2	CAFTDGQKLLF	0.404866258881147	RI	-0.498133645814356	cluster 2 (375)	mfuzz	none	none
CAASRDNNARLMF	0.412607708477834	0.727674817454662	-1.1402825259325	3	0.339419623448842	2	CAFTNYNQGGKLIF	0.953055030257436	RI	-0.577350269189626	cluster 2 (375)	mfuzz	none	none
CAASSGNTGKLIF	0.126372852201905	0.930806746244697	-1.0571795984466	3	0.355519085043753	2	CAGAGGQKLLF	0.425554730023347	RI	-0.505833065680969	cluster 2 (375)	mfuzz	none	none
CAASSNSGYALNF	0.528767884526991	0.62460615510522	-1.15337403963221	3	0.246111474824743	2	CAGALGGAGSYQLTF	0.953055030257433	RI	-0.577350269189626	cluster 2 (375)	mfuzz	none	none
CAASVGYGGATNKLIF	0.183712690878369	0.895406150256701	-1.07911884113507	3	0.458229755476046	2	CAGDNNYGQNFVF	0.953055030257436	RI	-0.577350269189626	cluster 2 (375)	mfuzz	none	none
CAATSNFGNEKLTF	0.318717068421562	0.80179419700449	-1.12051126542605	3	0.509874293166358	2	CAGEGDEKLTF	0.953055030257435	RI	-0.577350269189626	cluster 2 (375)	mfuzz	none	none
CAAYSGGGADGLTF	0.576978381621845	0.577722076926791	-1.15470045854864	3	0.220116615660223	2	CAGGADKLIF	0.178812565105393	RI	-0.992000692258998	cluster 2 (375)	mfuzz	none	none
CACLTGTASKLTF	0.617204034535379	0.536557366999525	-1.1537614015349	3	0.201306962731103	2	CAGGDSSNTGKLIF	0.953055030257433	RI	-0.577350269189626	cluster 2 (375)	mfuzz	none	none
CADFARLMF	0.56516156368248	0.589453796144049	-1.15461535982653	3	0.226084852008004	2	CAGGGETSGSRLTF	0.301504417651053	RI	-0.446391779102686	cluster 2 (375)	mfuzz	none	none
CAENARLMF	0.0654728522572736	0.965654769351859	-1.03112762160913	3	0.288950663380124	2	CAGGRHTGNQFYF	0.953055030257435	RI	-0.577350269189626	cluster 2 (375)	mfuzz	none	none
CAERAGANNLFF	0.112647679653595	0.938906221617035	-1.05155390127063	3	0.337950309895514	2	CAGGTASKLTF	0.235309650811696	RI	-0.858760011471419	cluster 2 (375)	mfuzz	none	none
CAESMDSGNTPLVF	0.288399564843678	0.824107642029964	-1.11250720687364	3	0.627637571885728	2	CAGGYQKVTF	0.274034349050641	RI	-0.792880080672574	cluster 2 (375)	mfuzz	none	none
CAESRTGNTPLVF	0.0359989976468579	0.981514410097461	-1.01751340774432	3	0.264514021233611	2	CAGHKYNFNKFYF	0.953055030257433	RI	-0.577350269189626	cluster 2 (375)	mfuzz	none	none
CAETYTGNQFYF	0.439518102078822	0.704966788579431	-1.14448489065825	3	0.311818200118786	2	CAGHPKTSYDKVIF	0.953055030257436	RI	-0.577350269189626	cluster 2 (375)	mfuzz	none	none
CAEYRTGGFKTIF	0.16201377574923	0.909101011473031	-1.07111478722226	3	0.4121420683944	2	CAGHSSYKLIF	0.289718247428993	RI	-0.771431161862846	cluster 2 (375)	mfuzz	none	none
CAFHTGANSKLTF	0.233477195404732	0.862606234019054	-1.09608342942379	3	0.633974402845174	2	CAGITGANSKLTF	0.248279517743396	RI	-0.834448464803452	cluster 2 (375)	mfuzz	none	none
CAFMKHRTGTASKLTF	0.0463665067163126	0.976010226550112	-1.02237673326642	3	0.272697680354626	2	CAGLLYGGSQGNLIF	0.953055030257436	RI	-0.577350269189626	cluster 2 (375)	mfuzz	none	none
CAFTLSGAGSYQLTF	0.298701440406721	0.816611539475667	-1.11531297988239	3	0.580822909628934	2	CAGLNQGAQKLVF	0.228111438476041	RI	-0.873305056205425	cluster 2 (375)	mfuzz	none	none
CAGEGGFQKLVF	0.219559871086432	0.871976193674413	-1.09153606476084	3	0.570251235688721	2	CAGMEYGNKLVF	0.661056867428413	RI	-0.556895964311063	cluster 2 (375)	mfuzz	none	none
CAGEGSQGNLIF	0.417445370350998	0.723642330298263	-1.14108770064926	3	0.334063227467044	2	CAGPKNTGNQFYF	0.293923868974345	RI	-0.441610944982202	cluster 2 (375)	mfuzz	none	none
CAGHNYGGSQGNLIF	0.0509940833591747	0.973527333697094	-1.02452141705627	3	0.276486969547745	2	CAGPRNAGNMLTF	0.332846219606963	RI	-0.724430526240504	cluster 2 (375)	mfuzz	none	none
CAGKNYGGSQGNLIF	0.102618507729328	0.944733958753923	-1.04735246648325	3	0.326211554780857	2	CAGQLFGGSQGNLIF	0.953055030257433	RI	-0.577350269189626	cluster 2 (375)	mfuzz	none	none
CAGPRSGGGADGLTF	0.037344604505035	0.980804578613554	-1.01814918311859	3	0.265553486170403	2	CAGQLFKAAGNKLTF	0.953055030257433	RI	-0.577350269189626	cluster 2 (375)	mfuzz	none	none
CAGQTYSGAGSYQLTF	0.313069102934179	0.806009370954631	-1.11907847388881	3	0.527663299226341	2	CAGQLVASYDKVIF	0.953055030257432	RI	-0.577350269189626	cluster 2 (375)	mfuzz	none	none
CAILQGAQKLVF	0.587364554637861	0.567277744962186	-1.15464229960005	3	0.215051882337721	2	CAGQLYKAAGNKLTF	0.953055030257439	RI	-0.577350269189626	cluster 2 (375)	mfuzz	none	none
CAIPNFGNEKLTF	0.518656965440607	0.634117774281177	-1.15277473972178	3	0.25220062054244	2	CAGQLYTGTASKLTF	0.953055030257436	RI	-0.577350269189626	cluster 2 (375)	mfuzz	none	none
CALEGSQGNLIF	0.022665843875944	0.988474406821446	-1.01114025069739	3	0.254550000745464	2	CAGQRDDMRF	0.953055030257435	RI	-0.577350269189626	cluster 2 (375)	mfuzz	none	none
CALFDFGNEKLTF	0.331944992673626	0.791816306781693	-1.12376129945532	3	0.473504374849756	2	CAGSYQLTF	0.184624010889261	RI	-0.976643711648223	cluster 2 (375)	mfuzz	none	none
CALGYDKIIF	0.591248384572238	0.563339724770668	-1.15458810934291	3	0.213198154606991	2	CAGTDNYGQNFVF	0.233752534425339	RI	-0.86184175383267	cluster 2 (375)	mfuzz	none	none
CALMGETSGSRLTF	0.571293669252562	0.583385764074112	-1.15467943332667	3	0.222959072314177	2	CAGTDYGGSQGNLIF	0.953055030257436	RI	-0.577350269189626	cluster 2 (375)	mfuzz	none	none
CALPNAGNNRKLIW	0.558722773974993	0.595779542452595	-1.15450231642759	3	0.22943728123108	2	CAGTHNDYKLSF	0.469752573929913	RI	-0.519968901512645	cluster 2 (375)	mfuzz	none	none
CALSATSGTYKYIF	0.400332089411643	0.73781085460486	-1.1381429440165	3	0.353930612464646	2	CAGVDQAGTALIF	0.256058074856496	RI	-0.820992135509135	cluster 2 (375)	mfuzz	none	none
CALSDPSSGTYKYIF	0.454394922102994	0.692119644780468	-1.14651456688346	3	0.298539076278588	2	CAGVIAGTYKYIF	0.953055030257432	RI	-0.577350269189626	cluster 2 (375)	mfuzz	none	none
CALSEAGGGSNYKLTF	0.123048370409853	0.932781765649542	-1.0558301360594	3	0.351088329434237	2	CAGVRGNNNDMRF	0.953055030257439	RI	-0.577350269189626	cluster 2 (375)	mfuzz	none	none
CALSEGNARLMF	0.00631258911272302	0.996828762038996	-1.00314135115172	3	0.24307420630648	2	CAGWNFNKFYF	0.597178204955232	RI	-0.610260250380695	cluster 2 (375)	mfuzz	none	none
CALSGPYNFNKFYF	0.273188657621288	0.835015658792566	-1.10820431641385	3	0.709500740030336	2	CAGYTSGTYKYIF	0.321882670274783	RI	-0.734935935641468	cluster 2 (375)	mfuzz	none	none
CALSSTTSGTYKYIF	0.54442904429476	0.609657215576548	-1.15408625987131	3	0.237158531778145	2	CAKTQGAQKLVF	0.52208799570509	RI	-0.533357210154171	cluster 2 (375)	mfuzz	none	none
CAMREATGTASKLTF	0.207206660902901	0.88016445198407	-1.08737111288697	3	0.524736430096774	2	CALAIYNFNKFYF	0.953055030257436	RI	-0.577350269189626	cluster 2 (375)	mfuzz	none	none
CAMRGYGGSQGNLIF	0.37594911983207	0.757539424366122	-1.13348854419819	3	0.387532153889885	2	CALDVSGSARQLTF	0.953055030257436	RI	-0.577350269189626	cluster 2 (375)	mfuzz	none	none
CAMSGPGGSYIPTF	0.512232286923466	0.640105683529145	-1.15233797045261	3	0.256208827323322	2	CALGNTGGFKTIF	0.180319721516862	RI	-0.988001187797494	cluster 2 (375)	mfuzz	none	none
CAQNGGSQGNLIF	0.367028831443658	0.764624486373653	-1.13165331781731	3	0.401822766293731	2	CALILNNARLMF	0.205945837819103	RI	-0.92288048976374	cluster 2 (375)	mfuzz	none	none
CASASGTYKYIF	0.26763667374039	0.838949856561254	-1.10658653030164	3	0.73701027853178	2	CALKGMNRDDKIIF	0.953055030257433	RI	-0.577350269189626	cluster 2 (375)	mfuzz	none	none
CATDADDKIIF	0.477144407572038	0.672059396117063	-1.1492038036891	3	0.28035369573414	2	CALMDAGNMLTF	0.953055030257435	RI	-0.577350269189626	cluster 2 (375)	mfuzz	none	none
CATDAGSSNTGKLIF	0.25500116903741	0.847810034126537	-1.10281120316395	3	0.745363030080441	2	CALNLQGGSEKLVF	0.953055030257433	RI	-0.577350269189626	cluster 2 (375)	mfuzz	none	none
CATDDTGNQFYF	0.153716693088487	0.914241236595339	-1.06795792968383	3	0.397208580384423	2	CALPTDGQKLLF	0.953055030257436	RI	-0.577350269189626	cluster 2 (375)	mfuzz	none	none
CATDGAQKLVF	0.139958847070702	0.922647717361461	-1.06260656443216	3	0.37495869174848	2	CALQTNAGGTSYGKLTF	0.953055030257436	RI	-0.577350269189626	cluster 2 (375)	mfuzz	none	none
CATDHNAGNMLTF	-0.00157337498746147	1.00078575917748	-0.999212384190019	3	0.237796204335461	2	CALRGGTSYGKLTF	0.251745161118764	RI	-0.828352039750061	cluster 2 (375)	mfuzz	none	none
CATDLKTSYDKVIF	0.242178527348509	0.856669485030394	-1.0988480123789	3	0.681004015670224	2	CALRGSGAGSYQLTF	0.220764626056023	RI	-0.888941289237857	cluster 2 (375)	mfuzz	none	none
CATDPYSSASKIIF	0.296344533595251	0.818334297099464	-1.11467883069472	3	0.590825780002719	2	CALRPQAGTALIF	0.601762421853839	RI	-0.609428755832806	cluster 2 (375)	mfuzz	none	none
CAVDRDNDMRF	0.413967506150272	0.726543524452839	-1.14051103060311	3	0.337894575435519	2	CALRPSETSGSRLTF	0.953055030257433	RI	-0.577350269189626	cluster 2 (375)	mfuzz	none	none
CAVDSNAGKSTF	0.0748905188097367	0.960449302983517	-1.03533982179325	3	0.297609252000666	2	CALRYGKLTF	0.953055030257439	RI	-0.577350269189626	cluster 2 (375)	mfuzz	none	none
CAVEGADGLTF	0.0721354841974563	0.961979027316262	-1.03411451151372	3	0.295027502139327	2	CALSANNTDKLIF	0.953055030257435	RI	-0.577350269189626	cluster 2 (375)	mfuzz	none	none
CAVEGGDSNYQLIW	0.291967903126608	0.821521116980468	-1.11348902010708	3	0.610498376237871	2	CALSDLNQGGKLIF	0.300023166083874	RI	-0.758723865943401	cluster 2 (375)	mfuzz	none	none
CAVEGGFGNVLHC	0.13117340172509	0.92793992384859	-1.05911332557368	3	0.362133301950132	2	CALSDLRDTGRRALTF	0.953055030257435	RI	-0.577350269189626	cluster 2 (375)	mfuzz	none	none
CAVGADTGNQFYF	0.00311019572658065	0.998441274636083	-1.00155147036266	3	0.240912195577086	2	CALSDYGGATNKLIF	0.945451455634693	RI	-0.579107208367457	cluster 2 (375)	mfuzz	none	none
CAVGAYNTDKLIF	0.107881666623222	0.941685180563552	-1.04956684718677	3	0.33226581522728	2	CALSEADRDDKIIF	0.222049063828418	RI	-0.886149888555918	cluster 2 (375)	mfuzz	none	none
CAVGVSDGQKLLF	0.144231396403364	0.920052623313699	-1.06428401971707	3	0.381565442875084	2	CALSEAGGATNKLIF	0.240219452952878	RI	-0.849273981647456	cluster 2 (375)	mfuzz	none	none
CAVHSGYSTLTF	0.582457396437583	0.572228038393625	-1.15468543483121	3	0.217424801055677	2	CALSEAIYNFNKFYF	0.953055030257436	RI	-0.577350269189626	cluster 2 (375)	mfuzz	none	none
CAVIAYNTDKLIF	0.466036181135828	0.681917813418945	-1.14795399455477	3	0.288943313486457	2	CALSEAKEYGNKLVF	0.707425036976705	RI	-0.594594303370639	cluster 2 (375)	mfuzz	none	none
CAVKDYGGATNKLIF	0.0788934334969605	0.958216487751563	-1.03710992124852	3	0.301436187716507	2	CALSEALGAAGNKLTF	0.313535336339617	RI	-0.453693064975127	cluster 2 (375)	mfuzz	none	none
CAVKPQGAQKLVF	0.0176150060069223	0.991076132062406	-1.00869113806933	3	0.250923740290288	2	CALSEAQGAGNMLTF	0.953055030257439	RI	-0.577350269189626	cluster 2 (375)	mfuzz	none	none
CAVLGGSEKLVF	0.218682117805525	0.87256199054462	-1.09124410835014	3	0.566706768649818	2	CALSEAQNTDKLIF	0.464266486595971	RI	-0.518369169208271	cluster 2 (375)	mfuzz	none	none
CAVLHSGTYKYIF	0.565591755114904	0.589029491945829	-1.15462124706073	3	0.225863478705158	2	CALSEGSGGGADGLTF	0.318196770163464	RI	-0.73866997869228	cluster 2 (375)	mfuzz	none	none
CAVLPYNTDKLIF	0.148261511541453	0.917591933869166	-1.06585344541062	3	0.388039923086701	2	CALSEGSNRLAF	0.953055030257433	RI	-0.577350269189626	cluster 2 (375)	mfuzz	none	none
CAVNDNAGNMLTF	0.479730461730575	0.669746781514622	-1.1494772432452	3	0.278426541666306	2	CALSEGTYNNNDMRF	0.953055030257439	RI	-0.577350269189626	cluster 2 (375)	mfuzz	none	none
CAVNPAAGNKLTF	0.443496878785588	0.701551560001001	-1.14504843878659	3	0.308145232148046	2	CALSEISSGSARQLTF	0.953055030257433	RI	-0.577350269189626	cluster 2 (375)	mfuzz	none	none
CAVQAEAGGTSYGKLTF	0.571935591577683	0.58274807221117	-1.15468366378885	3	0.222635490193595	2	CALSENKLSF	0.953055030257435	RI	-0.577350269189626	cluster 2 (375)	mfuzz	none	none
CAVRDGTGANNLFF	0.177671500768321	0.899255656501381	-1.0769271572697	3	0.444212013006703	2	CALSESDRGSTLGRLYF	0.953055030257432	RI	-0.577350269189626	cluster 2 (375)	mfuzz	none	none
CAVRDKNTDKLIF	0.499038302729601	0.652268284401838	-1.15130658713144	3	0.264812284027441	2	CALSFSSASKIIF	0.953055030257435	RI	-0.577350269189626	cluster 2 (375)	mfuzz	none	none
CAVRDPHSGGYQKVTF	0.0676457961928787	0.964459644419994	-1.03210544061287	3	0.290907364515747	2	CALSGPTGTASKLTF	0.296399984975211	RI	-0.763074320107403	cluster 2 (375)	mfuzz	none	none
CAVRDQDSGTYKYIF	0.328495543262315	0.794432575795761	-1.12292811905808	3	0.482354289271234	2	CALSINTGRRALTF	0.953055030257435	RI	-0.577350269189626	cluster 2 (375)	mfuzz	none	none
CAVRDQDTGRRALTF	0.53440041933182	0.619260248484075	-1.15366066781589	3	0.242827738583891	2	CALSLIIYNQGGKLIF	0.953055030257433	RI	-0.577350269189626	cluster 2 (375)	mfuzz	none	none
CAVRDYNNARLMF	0.295331813772059	0.819073116755087	-1.11440493052715	3	0.595248757472803	2	CALSQGNLIF	0.176014550183782	RI	-0.999446799101026	cluster 2 (375)	mfuzz	none	none
CAVRERDDKIIF	0.547706645105864	0.606494945566089	-1.15420159067195	3	0.235352217323164	2	CALSSATSGTYKYIF	0.953055030257432	RI	-0.577350269189626	cluster 2 (375)	mfuzz	none	none
CAVRHPLGGATNKLIF	0.077439184022014	0.959029063504751	-1.03646824752677	3	0.300035264724537	2	CALSTSQGNLIF	0.953055030257436	RI	-0.577350269189626	cluster 2 (375)	mfuzz	none	none
CAVRRGNYQLIW	0.583187294493248	0.571493506322605	-1.15468080081585	3	0.217069621880963	2	CALSVAGTASKLTF	0.700973443823028	RI	-0.595303552427648	cluster 2 (375)	mfuzz	none	none
CAVSDRSGGGADGLTF	0.363996174632822	0.767017238502674	-1.1310134131355	3	0.406976333793062	2	CALSVISSGSARQLTF	0.953055030257436	RI	-0.577350269189626	cluster 2 (375)	mfuzz	none	none
CAVSFFNQAGTALIF	0.461146775894577	0.686218703157084	-1.14736547905166	3	0.29289524160331	2	CALSVLTGANNLFF	0.213827434760775	RI	-0.904436949187766	cluster 2 (375)	mfuzz	none	none
CAVSGFKTIF	0.394622221079525	0.742478747339485	-1.13710096841901	3	0.361179260295491	2	CALSVRIQGAQKLVF	0.953055030257433	RI	-0.577350269189626	cluster 2 (375)	mfuzz	none	none
CAVSGRDDKIIF	0.527653134229767	0.625660154232393	-1.15331328846216	3	0.246770306557844	2	CAMIKNNDMRF	0.209804097222141	RI	-0.913743028750918	cluster 2 (375)	mfuzz	none	none
CAVSGYGNKLVF	0.0842197433055358	0.955226719538071	-1.03944646284361	3	0.306674509050682	2	CAMKRGTGGFKTIF	0.953055030257436	RI	-0.577350269189626	cluster 2 (375)	mfuzz	none	none
CAVSKGTSGTYKYIF	-0.0106359561207566	1.00527555582458	-0.994639599703823	3	0.231912684180502	2	CAMKSGGFKTIF	0.381101314759377	RI	-0.488307675279963	cluster 2 (375)	mfuzz	none	none
CAVSPEGSNYQLIW	0.228799112195984	0.865772992330981	-1.09457210452696	3	0.610902700513571	2	CAMRALNAGGTSYGKLTF	0.953055030257436	RI	-0.577350269189626	cluster 2 (375)	mfuzz	none	none
CAVSSARQLTF	0.0162721082654588	0.991764647871948	-1.00803675613741	3	0.249972361150755	2	CAMREFSNDYKLSF	0.953055030257433	RI	-0.577350269189626	cluster 2 (375)	mfuzz	none	none
CAVTDNYGQNFVF	0.39069038969657	0.745675933792861	-1.13636632348943	3	0.366374938899442	2	CAMREGGAGGSYIPTF	0.448688183093957	RI	-0.651862122593213	cluster 2 (375)	mfuzz	none	none
CAVVGNAGGTSYGKLTF	0.435688909664253	0.708239440123768	-1.14392834978802	3	0.315443133774602	2	CAMREGLGSGGYNKLIF	0.953055030257433	RI	-0.577350269189626	cluster 2 (375)	mfuzz	none	none
CAVWDNQGGKLIF	0.125692589151017	0.931211565800026	-1.05690415495104	3	0.35460275127157	2	CAMREGQGNAGNMLTF	0.953055030257436	RI	-0.577350269189626	cluster 2 (375)	mfuzz	none	none
CAWRTGNQFYF	0.343138245402356	0.783256572599616	-1.12639481800197	3	0.447365584707869	2	CAMREGSGYALNF	0.392607906808517	RI	-0.493202991282289	cluster 2 (375)	mfuzz	none	none
CAYPGNTPLVF	0.0104827423757337	0.994717420005157	-1.00520016238089	3	0.245929580275383	2	CAMRESRNNRLAF	0.953055030257436	RI	-0.577350269189626	cluster 2 (375)	mfuzz	none	none
CAYRGNRDDKIIF	0.200528340649473	0.884541032975529	-1.085069373625	3	0.503542267538398	2	CAMRESSNYQLIW	0.953055030257433	RI	-0.577350269189626	cluster 2 (375)	mfuzz	none	none
CAYRSAYQFYF	0.530150340862362	0.623297196351263	-1.15344753721362	3	0.245298581358622	2	CAMREVNDKIIF	0.953055030257436	RI	-0.577350269189626	cluster 2 (375)	mfuzz	none	none
CAYRTYKYIF	0.252275042787088	0.849704667226153	-1.10197971001324	3	0.734753281575618	2	CAMREYNAGKSTF	0.953055030257432	RI	-0.577350269189626	cluster 2 (375)	mfuzz	none	none
CAYRYGGSQGNLIF	0.29895571489774	0.816425403958548	-1.11538111885629	3	0.579767537273322	2	CAMRGGAGSYQLTF	0.32012923054008	RI	-0.736699098702472	cluster 2 (375)	mfuzz	none	none
CIGGGGADGLTF	0.399858835179259	0.738198869984525	-1.13805770516378	3	0.354518636151314	2	CAMRGGGYNKLIF	0.335979410622699	RI	-0.466370857729778	cluster 2 (375)	mfuzz	none	none
CILRDGGAQKLVF	0.223593328703512	0.869276481504078	-1.09286981020759	3	0.587225070425489	2	CAMRGGNQFYF	0.506284089700486	RI	-0.631573298626055	cluster 2 (375)	mfuzz	none	none
CILRGGSSNTGKLIF	0.264885737789637	0.840889889948081	-1.10577562773772	3	0.747046057411005	2	CAMRGRNTGNQFYF	0.187577677440636	RI	-0.968921909875768	cluster 2 (375)	mfuzz	none	none
CIPNSNSGYALNF	0.149650431497353	0.916741000529637	-1.06639143202699	3	0.390328792385146	2	CAMRGTSNDYKLSF	0.953055030257436	RI	-0.577350269189626	cluster 2 (375)	mfuzz	none	none
CIVRGNSGNTPLVF	0.604394107761282	0.549877368853419	-1.1542714766147	3	0.207073159633029	2	CAMRVSYNQGGKLIF	0.953055030257436	RI	-0.577350269189626	cluster 2 (375)	mfuzz	none	none
CIVRSGNQFYF	0.269827624879006	0.83740032899788	-1.10722795387689	3	0.726974511824141	2	CAMSAISGGSNYKLTF	0.191825996824566	RI	-0.957945048947783	cluster 2 (375)	mfuzz	none	none
CLLFGNEKLTF	0.329991211185076	0.793299417041647	-1.12329062822672	3	0.47846657927312	2	CAMSARSGYSTLTF	0.446969562884231	RI	-0.513048539869613	cluster 2 (375)	mfuzz	none	none
CLVGDPFYNQGGKLIF	0.0773212614184723	0.959094883883137	-1.03641614530161	3	0.299922201979604	2	CAMSGASKIIF	0.953055030257439	RI	-0.577350269189626	cluster 2 (375)	mfuzz	none	none
CLVGDQGGKLIF	0.217353550626033	0.873447491530387	-1.09080104215642	3	0.561439135888296	2	CAMSGRAGGTSYGKLTF	0.208980987062785	RI	-0.915675111284369	cluster 2 (375)	mfuzz	none	none
CLVGVILTGGGNKLTF	0.123733593948886	0.932375375887063	-1.05610896983595	3	0.351991909986257	2	CAMSHYGGSQGNLIF	0.953055030257433	RI	-0.577350269189626	cluster 2 (375)	mfuzz	none	none
CSNARLMF	0.0904317803601227	0.951712677885712	-1.04214445824584	3	0.313008607141539	2	CAMSQMDSSYKLIF	0.953055030257436	RI	-0.577350269189626	cluster 2 (375)	mfuzz	none	none
CVVEMDSSYKLIF	0.623344660170358	0.530100249640382	-1.15344490981074	3	0.198606737719874	2	CAPEIQGAQKLVF	0.953055030257436	RI	-0.577350269189626	cluster 2 (375)	mfuzz	none	none
CVVNDGNDMRF	0.36958591266653	0.762600673510654	-1.13218658617718	3	0.3975979284153	2	CAPGRIQGAQKLVF	0.953055030257436	RI	-0.577350269189626	cluster 2 (375)	mfuzz	none	none
CVVNDGNKLVF	0.00648175316963832	0.996743368369513	-1.00322512153915	3	0.243189144289508	2	CAPGSGYALNF	0.953055030257435	RI	-0.577350269189626	cluster 2 (375)	mfuzz	none	none
CVVNDYKLSF	0.462154739368197	0.685333972268649	-1.14748871163685	3	0.292071516809311	2	CAPKAAGNKLTF	0.343027511486146	RI	-0.71542265523025	cluster 2 (375)	mfuzz	none	none
CVVNEDYKLSF	0.146433257508916	0.918709767618527	-1.06514302512744	3	0.385072560323617	2	CAPLGSARQLTF	0.296556213163666	RI	-0.762884158166085	cluster 2 (375)	mfuzz	none	none
CVVNGAGNTPLVF	0.14789933439837	0.917813580841087	-1.06571291523946	3	0.387448020320174	2	CAPLTTSGTYKYIF	0.953055030257433	RI	-0.577350269189626	cluster 2 (375)	mfuzz	none	none
CVVNGDSGNTPLVF	0.464039919976469	0.683676613392475	-1.14771653336894	3	0.290543586838303	2	CAPPYGNKLVF	0.185229148211961	RI	-0.97505635869378	cluster 2 (375)	mfuzz	none	none
CVVNGNNNDMRF	0.429952382480255	0.713116321174268	-1.14306870365452	3	0.321048130468129	2	CAPRGFKTIF	0.700372443238986	RI	-0.595370708805311	cluster 2 (375)	mfuzz	none	none
CVVNKNNDMRF	0.0991488919499337	0.946732295404828	-1.04588118735476	3	0.322341027279331	2	CAPTAAGNMLTF	0.953055030257433	RI	-0.577350269189626	cluster 2 (375)	mfuzz	none	none
CVVNNNNDMRF	0.529972439850008	0.623465753875253	-1.15343819372526	3	0.245402932185422	2	CASFDNYGQNFVF	0.342177853690577	RI	-0.71614849508427	cluster 2 (375)	mfuzz	none	none
CVVNRDTDKLIF	0.271930024938151	0.835909746001815	-1.10783977093997	3	0.716248442694659	2	CASLNYGGSQGNLIF	0.196299603248209	RI	-0.946580688094082	cluster 2 (375)	mfuzz	none	none
CVVNSPGAGSYQLTF	0.048303085840778	0.974973128441346	-1.02327621428212	3	0.274272724960664	2	CASNAGGTSYGKLTF	0.637702197841424	RI	-0.553859189434324	cluster 2 (375)	mfuzz	none	none
CVVRGYGQNFVF	0.132968648035666	0.926863300925054	-1.05983194896072	3	0.364675754341821	2	CASPGNMLTF	0.953055030257433	RI	-0.577350269189626	cluster 2 (375)	mfuzz	none	none
CVVRNDYKLSF	0.458303680418172	0.688708880372403	-1.14701256079057	3	0.295244641630488	2	CASPQGDSSYKLIF	0.953055030257433	RI	-0.577350269189626	cluster 2 (375)	mfuzz	none	none
CVVRSDSNYQLIW	0.101100502941751	0.945609382437613	-1.04670988537936	3	0.324506703761055	2	CASQNNARLMF	0.953055030257436	RI	-0.577350269189626	cluster 2 (375)	mfuzz	none	none
CVVRSNSGYALNF	0.123223699034639	0.932677816524305	-1.05590151555894	3	0.351319058893922	2	CASSYQKVTF	0.953055030257436	RI	-0.577350269189626	cluster 2 (375)	mfuzz	none	none
CVVSEGFGNVLHC	0.220223090474485	0.87153316789292	-1.09175625836741	3	0.57296399875642	2	CASYNFGNEKLTF	0.355107961658813	RI	-0.705579689069153	cluster 2 (375)	mfuzz	none	none
CVVTANTGGFKTIF	0.566966491808324	0.587672163810385	-1.15463865561871	3	0.225158188362472	2	CATADFTSGTYKYIF	0.953055030257432	RI	-0.577350269189626	cluster 2 (375)	mfuzz	none	none
CVVTMDSSYKLIF	0.0746391941965612	0.960589087610529	-1.03522828180709	3	0.297372001869305	2	CATDADNFNKFYF	0.273750491145233	RI	-0.793293492345169	cluster 2 (375)	mfuzz	none	none
CAADNAGNMLTF	0.453322295778159	-1.14637532746489	0.693053031686735	4	0.405322568349229	2	CATDAGETSGSRLTF	0.189586072827066	RI	-0.963711993020349	cluster 2 (375)	mfuzz	none	none
CAAGGGSNYKLTF	0.422183177134183	-1.14185526625798	0.719672089123795	4	0.362762384761727	2	CATDASSNYQLIW	0.273403367799623	RI	-0.793800316556656	cluster 2 (375)	mfuzz	none	none
CAAGGYQKVTF	0.201144020816291	-1.08528304018662	0.884139019370333	4	0.213216026551516	2	CATDAYTGNQFYF	0.242732790162999	RI	-0.844552436937724	cluster 2 (375)	mfuzz	none	none
CAAHTGGFKTIF	0.328199909774292	-1.12285624009111	0.79465633031682	4	0.279424483521712	2	CATDDGANNLFF	0.953055030257432	RI	-0.577350269189626	cluster 2 (375)	mfuzz	none	none
CAAIQGAQKLVF	0.871974365965615	-1.09153697424519	0.219562608279572	4	0.226799395483166	2	CATDLLYSSASKIIF	0.953055030257436	RI	-0.577350269189626	cluster 2 (375)	mfuzz	none	none
CAALNQAGTALIF	0.904647055058471	-1.0737817154474	0.169134660388927	4	0.20956937173864	2	CATDPLFSDGQKLLF	0.953055030257435	RI	-0.577350269189626	cluster 2 (375)	mfuzz	none	none
CAALNYGGSQGNLIF	0.866136092051611	-1.09439716419177	0.228261072140159	4	0.23006118803442	2	CATDRGSNYKLTF	0.235274929162709	RI	-0.858828343496492	cluster 2 (375)	mfuzz	none	none
CAANTGGFKTIF	0.944485904487142	-1.04753399351645	0.103048089029305	4	0.190375794889124	2	CATEDYKLSF	0.953055030257435	RI	-0.577350269189626	cluster 2 (375)	mfuzz	none	none
CAAPGGSQGNLIF	0.683445368002645	-1.14774800724917	0.464302639246524	4	0.396479687504431	2	CATEMDSSYKLIF	0.493478619765413	RI	-0.63551406287561	cluster 2 (375)	mfuzz	none	none
CAAPSGGGADGLTF	0.923989387660362	-1.06173022605941	0.137740838399043	4	0.20004638304195	2	CATSTSGTYKYIF	0.369472803390921	RI	-0.483084109319909	cluster 2 (375)	mfuzz	none	none
CAARSYNTDKLIF	0.774672458847529	-1.12889670310568	0.354224244258148	4	0.292291696246449	2	CAVAYSGGYQKVTF	0.581339264624558	RI	-0.545149576122553	cluster 2 (375)	mfuzz	none	none
CAASGGAQKLVF	0.92789593446951	-1.05914276820013	0.131246833730624	4	0.198172907710944	2	CAVDDSGYALNF	0.449024636769472	RI	-0.651722178896611	cluster 2 (375)	mfuzz	none	none
CAASGTYKYIF	0.44977445455165	-1.14590688234545	0.696132427793802	4	0.399860075377966	2	CAVDFTDKLIF	0.19345512792567	RI	-0.953781852362052	cluster 2 (375)	mfuzz	none	none
CAASIGGGSYIPTF	0.435603787480017	-1.14391582045194	0.708312032971925	4	0.379718991803844	2	CAVDGQFYF	0.192499228245319	RI	-0.956221330255736	cluster 2 (375)	mfuzz	none	none
CAASLSGGYNKLIF	0.734769646925392	-1.13880246292128	0.404032815995886	4	0.329873824093989	2	CAVDGRDDKIIF	0.211352958701706	RI	-0.91013321323556	cluster 2 (375)	mfuzz	none	none
CAASNFGNEKLTF	0.866141655149479	-1.0943944812506	0.228252826101122	4	0.230058050222962	2	CAVERDSGGSNYKLTF	0.669771231628972	RI	-0.599051018788426	cluster 2 (375)	mfuzz	none	none
CAASNQAGTALIF	0.695513293754256	-1.1460021878345	0.450488894080246	4	0.378247399546831	2	CAVERDSGYALNF	0.5273555443657	RI	-0.625673422322291	cluster 2 (375)	mfuzz	none	none
CAASNRGGSEKLVF	0.468374709389434	-1.14822720541419	0.679852496024754	4	0.430730623479108	2	CAVEVYSGGGADGLTF	0.953055030257435	RI	-0.577350269189626	cluster 2 (375)	mfuzz	none	none
CAASPRTALIF	0.920302556418868	-1.06412346588588	0.143820909467012	4	0.20182894576925	2	CAVFEEYGNKLVF	0.953055030257436	RI	-0.577350269189626	cluster 2 (375)	mfuzz	none	none
CAASRGASKIIF	0.899045275064286	-1.07704809122979	0.178002816165504	4	0.212412691480304	2	CAVGAAGGTSYGKLTF	0.227502599146112	RI	-0.874570419743746	cluster 2 (375)	mfuzz	none	none
CAASRGGADGLTF	0.377911763097214	-1.13388287581037	0.755971112713154	4	0.317455773204161	2	CAVGANPGRRALTF	0.953055030257435	RI	-0.577350269189626	cluster 2 (375)	mfuzz	none	none
CAASSGYALNF	0.55084290461543	-1.15430089274658	0.603457988131146	4	0.70846246731446	2	CAVGDGNNRLAF	0.225990310848362	RI	-0.877737231534221	cluster 2 (375)	mfuzz	none	none
CAATDYGGSQGNLIF	0.652330044358481	-1.15130085034358	0.4989708059851	4	0.454639538292387	2	CAVGPSGGGADGLTF	0.329888987407827	RI	-0.46305117522119	cluster 2 (375)	mfuzz	none	none
CAATVSGTYKYIF	0.949963432918882	-1.04346839799889	0.0935049650800032	4	0.187851698451801	2	CAVGTNYGNNRLAF	0.953055030257435	RI	-0.577350269189626	cluster 2 (375)	mfuzz	none	none
CACLNYGGSQGNLIF	0.212568475352735	-1.08919368542049	0.876625210067758	4	0.218059021154872	2	CAVHFQGAQKLVF	0.953055030257433	RI	-0.577350269189626	cluster 2 (375)	mfuzz	none	none
CADLNSGYSTLTF	0.422251865884007	-1.14186624114731	0.719614375263302	4	0.362844586541091	2	CAVHLNDYKLSF	0.297373614238308	RI	-0.44380373959848	cluster 2 (375)	mfuzz	none	none
CADPNTGNQFYF	0.223047836949041	-1.09269018716921	0.869642350220172	4	0.222642474332948	2	CAVHRGSQGNLIF	0.174295184534109	RI	-1.00403101240636	cluster 2 (375)	mfuzz	none	none
CAEAGQKLLF	0.568643739087131	-1.15465699091794	0.586013251830814	4	0.780858228655489	2	CAVIDTGRRALTF	0.400464121318892	RI	-0.675350016065094	cluster 2 (375)	mfuzz	none	none
CAEFLNRDDKIIF	0.933126884924095	-1.05559286657759	0.122465981653498	4	0.195687719768514	2	CAVIKGGGADGLTF	0.239560871096082	RI	-0.850526153719693	cluster 2 (375)	mfuzz	none	none
CAEIANQAGTALIF	0.255318449334028	-1.10290758640481	0.84758913707078	4	0.237739013911159	2	CAVILDSSYKLIF	0.857319143512744	RI	-0.582894532823703	cluster 2 (375)	mfuzz	none	none
CAEIEGSQGNLIF	0.371216213138144	-1.13252356864979	0.761307355511642	4	0.311688520723964	2	CAVIPDFGNEKLTF	0.953055030257432	RI	-0.577350269189626	cluster 2 (375)	mfuzz	none	none
CAENKGNNARLMF	0.943885920367967	-1.04797206274594	0.104086142377977	4	0.190653675311657	2	CAVIPVYNFNKFYF	0.953055030257436	RI	-0.577350269189626	cluster 2 (375)	mfuzz	none	none
CAENNNDYKLSF	0.641388924897251	-1.15223831893748	0.510849394040233	4	0.48036579224004	2	CAVIWSGTYKYIF	0.647194475974994	RI	-0.60212683159737	cluster 2 (375)	mfuzz	none	none
CAENSGGYNKLIF	0.634786860942676	-1.15272823214125	0.517941371198572	4	0.497701274412301	2	CAVKDKLIF	0.953055030257433	RI	-0.577350269189626	cluster 2 (375)	mfuzz	none	none
CAENSGGYQKVTF	0.939101055464162	-1.05141555135833	0.112314495894166	4	0.192880224375216	2	CAVKGTNFGNEKLTF	0.953055030257433	RI	-0.577350269189626	cluster 2 (375)	mfuzz	none	none
CAERYSGGGADGLTF	0.616526706900065	-1.15379343260702	0.537266725706955	4	0.554968211477149	2	CAVLDPGAGSYQLTF	0.953055030257436	RI	-0.577350269189626	cluster 2 (375)	mfuzz	none	none
CAESFTGGGNKLTF	0.771086122996535	-1.12990160628138	0.358815483284843	4	0.295320936194001	2	CAVLHAGKSTF	0.953055030257435	RI	-0.577350269189626	cluster 2 (375)	mfuzz	none	none
CAETLTGNQFYF	0.89681872064042	-1.07831977992895	0.181501059288531	4	0.213554530282038	2	CAVLNSGGYQKVTF	0.296757026990127	RI	-0.76264007035198	cluster 2 (375)	mfuzz	none	none
CAFIDTGTASKLTF	0.267895509928533	-1.10666251110817	0.838767001179639	4	0.24408857482889	2	CAVLRRQLTF	0.953055030257435	RI	-0.577350269189626	cluster 2 (375)	mfuzz	none	none
CAFIKNRDDKIIF	0.61457534923548	-1.15388253349893	0.539307184263452	4	0.562088086963719	2	CAVMAGAQKLVF	0.953055030257432	RI	-0.577350269189626	cluster 2 (375)	mfuzz	none	none
CAFNNARLMF	0.945173154077164	-1.04703046603808	0.10185731196091	4	0.190057846257905	2	CAVMNTGFQKLVF	0.466580365498385	RI	-0.519048877388281	cluster 2 (375)	mfuzz	none	none
CAGDSNYQLIW	0.212919578719914	-1.08931224000975	0.876392661289834	4	0.21821033155696	2	CAVMRSQGNLIF	0.737716152630983	RI	-0.591532752872359	cluster 2 (375)	mfuzz	none	none
CAGGSGGSNYKLTF	0.627570328645998	-1.1531996102032	0.525629281557203	4	0.51851810934438	2	CAVNAAGGGADGLTF	0.187551120272485	RI	-0.968991032957671	cluster 2 (375)	mfuzz	none	none
CAGGSQGNLIF	0.916377212739784	-1.06662069212676	0.150243479386974	4	0.203742968705252	2	CAVNALDDYKLSF	0.953055030257433	RI	-0.577350269189626	cluster 2 (375)	mfuzz	none	none
CAGHNSGGSNYKLTF	0.781232887748323	-1.1269970393038	0.345764151555479	4	0.286899868486419	2	CAVNAPNTDKLIF	0.316618222857132	RI	-0.455507074543944	cluster 2 (375)	mfuzz	none	none
CAGLMDSSYKLIF	0.787195693826735	-1.12520033783004	0.338004644003308	4	0.282157737240794	2	CAVNHNAGNMLTF	0.703825844339878	RI	-0.561735759709373	cluster 2 (375)	mfuzz	none	none
CAGMNYGGATNKLIF	0.775664551463964	-1.12861454988658	0.352949998422615	4	0.29146411683511	2	CAVNHRDDKIIF	0.369719563038134	RI	-0.694771985203587	cluster 2 (375)	mfuzz	none	none
CAGNAGNMLTF	0.834680812923834	-1.10834037419173	0.273659561267898	4	0.248825109775006	2	CAVNIRGGSYIPTF	0.953055030257432	RI	-0.577350269189626	cluster 2 (375)	mfuzz	none	none
CAGNQGGKLIF	0.254343789415144	-1.10261124576404	0.848267456348894	4	0.237258795974489	2	CAVNMDNDMRF	0.39163592723852	RI	-0.680513775603118	cluster 2 (375)	mfuzz	none	none
CAGNTGTASKLTF	0.214244172694524	-1.08975862945454	0.87551445676002	4	0.218782548875971	2	CAVNRYDKIIF	0.953055030257435	RI	-0.577350269189626	cluster 2 (375)	mfuzz	none	none
CAGPSGTYKYIF	0.706546783141436	-1.14421822683065	0.437671443689218	4	0.363145388451237	2	CAVNSAGTASKLTF	0.953055030257436	RI	-0.577350269189626	cluster 2 (375)	mfuzz	none	none
CAGPTGNQFYF	0.704730637879299	-1.14452442292424	0.439793785044946	4	0.365538738368184	2	CAVNWEGGGNKLTF	0.331245434422784	RI	-0.725910483453952	cluster 2 (375)	mfuzz	none	none
CAGQNSGGSNYKLTF	0.911709497437151	-1.06952350644718	0.157814009010033	4	0.206041675782433	2	CAVPLTGNQFYF	0.485650423501435	RI	-0.524381153727282	cluster 2 (375)	mfuzz	none	none
CAGQNTGGFKTIF	0.418221450577805	-1.14121485772661	0.722993407148803	4	0.358094882064828	2	CAVPLYGNNRLAF	0.309662033370708	RI	-0.451381015247592	cluster 2 (375)	mfuzz	none	none
CAGRAGGTSYGKLTF	0.770775424707699	-1.12998756025875	0.35921213555105	4	0.295586192927867	2	CAVPPGFQKLVF	0.173782482994305	RI	-1.00539861366585	cluster 2 (375)	mfuzz	none	none
CAGSSGTYKYIF	0.816230912753766	-1.11545223811445	0.299221325360689	4	0.260944249838179	2	CAVPQYSSASKIIF	0.223281456093965	RI	-0.883494565675795	cluster 2 (375)	mfuzz	none	none
CAGTSGTYKYIF	0.85240172523702	-1.10078108328149	0.24837935804447	4	0.237991971213913	2	CAVPSYGNKLVF	0.420273925458761	RI	-0.664811420848792	cluster 2 (375)	mfuzz	none	none
CAGVTGGGNKLTF	0.339584633681063	-1.12557038073705	0.785985747055985	4	0.287257664183458	2	CAVPTYKYIF	0.953055030257439	RI	-0.577350269189626	cluster 2 (375)	mfuzz	none	none
CAHAGGTSYGKLTF	0.932109626622553	-1.05629098042422	0.124181353801663	4	0.196168980572194	2	CAVRADFNKFYF	0.405013155630155	RI	-0.672806499941546	cluster 2 (375)	mfuzz	none	none
CAIDSGGGADGLTF	0.711613527912096	-1.1433374872738	0.4317239593617	4	0.356646737170024	2	CAVRATNKLIF	0.854357064237017	RI	-0.573181366128283	cluster 2 (375)	mfuzz	none	none
CALAGGGNKLTF	0.505840440301356	-1.15186075584634	0.646020315544981	4	0.516484709758176	2	CAVRAYNTDKLIF	0.260668530111223	RI	-0.813395791324434	cluster 2 (375)	mfuzz	none	none
CALAGSQGNLIF	0.970923401641907	-1.02673871964596	0.0558153180040483	4	0.178376825823693	2	CAVRDAGQAGTALIF	0.715196179119125	RI	-0.56288209740042	cluster 2 (375)	mfuzz	none	none
CALGGYGGATNKLIF	0.311873730147116	-1.11877178463822	0.806898054491107	4	0.268920924004937	2	CAVRDDDTGGFKTIF	0.638377376797317	RI	-0.553951279627841	cluster 2 (375)	mfuzz	none	none
CALKTSYDKVIF	0.866106630460843	-1.09441137143283	0.228304740971984	4	0.230077806523081	2	CAVRDIMNRDDKIIF	0.403755452059196	RI	-0.673502016417486	cluster 2 (375)	mfuzz	none	none
CALNAGNMLTF	0.340629708534553	-1.12581396533319	0.785184256798636	4	0.287999639549467	2	CAVRDSPGGYQKVTF	0.301056016439205	RI	-0.757506251916927	cluster 2 (375)	mfuzz	none	none
CALNDYKLSF	0.232317234127774	-1.09571031403828	0.863393079910507	4	0.226818995582598	2	CAVRDYYNQGGKLIF	0.31306725194235	RI	-0.744046175201506	cluster 2 (375)	mfuzz	none	none
CALNNAGNMLTF	0.823410259451361	-1.11277335641455	0.289363096963193	4	0.256116956083545	2	CAVRERDGQKLLF	0.953055030257439	RI	-0.577350269189626	cluster 2 (375)	mfuzz	none	none
CALPNTGFQKLVF	0.480199802632352	-1.14952615570071	0.66932635306836	4	0.453720638377728	2	CAVRERGGYNKLIF	0.953055030257432	RI	-0.577350269189626	cluster 2 (375)	mfuzz	none	none
CALRDSGGSNYKLTF	0.223114018085192	-1.09271199231507	0.869597974229879	4	0.222671875323173	2	CAVRGGDMRF	0.326042879108525	RI	-0.460908787882816	cluster 2 (375)	mfuzz	none	none
CALRRGGYQKVTF	0.261924609095044	-1.1048958876849	0.842971278589853	4	0.241038051764284	2	CAVRGHGNKLVF	0.953055030257436	RI	-0.577350269189626	cluster 2 (375)	mfuzz	none	none
CALRTQGGSEKLVF	0.687070692140497	-1.14724574042955	0.460175048289053	4	0.390795147261336	2	CAVRGSSGTYKYIF	0.325139710166862	RI	-0.731722990553288	cluster 2 (375)	mfuzz	none	none
CALSDTTSGTYKYIF	0.661683859488635	-1.1503728032135	0.48868894372487	4	0.435115809490764	2	CAVRGTGNQFYF	0.252327713056106	RI	-0.827343342297854	cluster 2 (375)	mfuzz	none	none
CALSDYNQGGKLIF	0.404204192860157	-1.13883270223716	0.734628509377003	4	0.342654266750521	2	CAVRNMDSNYQLIW	0.248535609402316	RI	-0.833992331217039	cluster 2 (375)	mfuzz	none	none
CALSEANFGNEKLTF	0.655134258619761	-1.15103499594892	0.49590073732916	4	0.448568802455182	2	CAVRSDYKLSF	0.638628797226988	RI	-0.553985504180711	cluster 2 (375)	mfuzz	none	none
CALSEFNYGGSQGNLIF	0.255123625986216	-1.10284841271533	0.847724786729114	4	0.237642892336804	2	CAVRSGSQGNLIF	0.635514592595315	RI	-0.603852951510493	cluster 2 (375)	mfuzz	none	none
CALSGTGNQFYF	0.297600443663435	-1.11501732059808	0.817416876934649	4	0.260357311525573	2	CAVRSNYQLIW	0.191806096204839	RI	-0.957996071139108	cluster 2 (375)	mfuzz	none	none
CALSGVQGAQKLVF	0.993644565800157	-1.00623651281701	0.0125919470168552	4	0.168336902082842	2	CAVRSRGNNRLAF	0.582613441767223	RI	-0.545370838538648	cluster 2 (375)	mfuzz	none	none
CALSGYSGAGSYQLTF	0.442947550091281	-1.14497152864394	0.702023978552656	4	0.389839747609557	2	CAVRSWETSGSRLTF	0.185022650031602	RI	-0.975597737306766	cluster 2 (375)	mfuzz	none	none
CALSNSNSGYALNF	0.345244997443659	-1.12687844908583	0.781633451642168	4	0.291325069313602	2	CAVRVLISSGSARQLTF	0.953055030257435	RI	-0.577350269189626	cluster 2 (375)	mfuzz	none	none
CALSSGYSTLTF	0.720391514430394	-1.14171802142301	0.421326506992619	4	0.345966774301978	2	CAVS	0.600611453799077	RI	-0.609635735584343	cluster 2 (375)	mfuzz	none	none
CALSSNDYKLSF	0.218314585250288	-1.09112167914853	0.87280709389824	4	0.220554754019564	2	CAVSDLAAGNKLTF	0.4575140075416	RI	-0.648284996763959	cluster 2 (375)	mfuzz	none	none
CALSVSNFGNEKLTF	0.330048624822092	-1.12330450574689	0.793255880924799	4	0.280666414850073	2	CAVSDLAVTGNQFYF	0.953055030257436	RI	-0.577350269189626	cluster 2 (375)	mfuzz	none	none
CALTNTGNQFYF	0.677427436310905	-1.14854027452411	0.47111283821321	4	0.406348417022574	2	CAVSDLRYGGATNKLIF	0.350332289282576	RI	-0.709366888068471	cluster 2 (375)	mfuzz	none	none
CAMDSSYKLIF	0.710015246767197	-1.14361954443133	0.433604297664129	4	0.358669041405884	2	CAVSDRNTNAGKSTF	0.953055030257433	RI	-0.577350269189626	cluster 2 (375)	mfuzz	none	none
CAMNRDDKIIF	0.988126900327877	-1.01146457273357	0.023337672405694	4	0.170760459262602	2	CAVSGGTGGGNKLTF	0.620406580568615	RI	-0.551407377195481	cluster 2 (375)	mfuzz	none	none
CAMREGLAGANSKLTF	0.91207665484109	-1.06929776010007	0.157221105258981	4	0.205859940845696	2	CAVSIYNTDKLIF	0.222083697086248	RI	-0.886074960068428	cluster 2 (375)	mfuzz	none	none
CAMREGNTGFQKLVF	0.765487975785808	-1.13142357169061	0.365935595904804	4	0.300171623319763	2	CAVSLISSGSARQLTF	0.363077561903021	RI	-0.480088157557079	cluster 2 (375)	mfuzz	none	none
CAMRELLSGGYNKLIF	0.968951001500065	-1.02839688065619	0.0594458791561224	4	0.179257835989191	2	CAVSVLDSNYQLIW	0.700323701731666	RI	-0.595376163438372	cluster 2 (375)	mfuzz	none	none
CAMREMDSSYKLIF	0.512616814911971	-1.1523653257386	0.639748510826626	4	0.537113359773015	2	CAVTGNQFYF	0.76911558237847	RI	-0.567625577325521	cluster 2 (375)	mfuzz	none	none
CAMRVNAGGTSYGKLTF	0.801150800771655	-1.12072680517318	0.319576004401529	4	0.271598558659513	2	CAVVGFSDGQKLLF	0.42682802877588	RI	-0.661614116616495	cluster 2 (375)	mfuzz	none	none
CAMSATNAGKSTF	0.833396866358305	-1.10885972027784	0.27546285391954	4	0.249639082443887	2	CAVVRSGTYKYIF	0.388247157626374	RI	-0.491378950468961	cluster 2 (375)	mfuzz	none	none
CAMSGGNTPLVF	0.493137684466171	-1.15078752049599	0.657649836029815	4	0.48278955736551	2	CAVVYSGNTPLVF	0.35897657724582	RI	-0.478119697413726	cluster 2 (375)	mfuzz	none	none
CAPRNAGGTSYGKLTF	0.528041575958235	-1.15333460803628	0.625293032078043	4	0.593206886623682	2	CAYLDTGNQFYF	0.695932748506699	RI	-0.560907026658423	cluster 2 (375)	mfuzz	none	none
CAPTGGGNKLTF	0.890259299732888	-1.08198032657907	0.191721026846183	4	0.216958985611906	2	CAYNAGKSTF	0.185388500016646	RI	-0.974638795083409	cluster 2 (375)	mfuzz	none	none
CAREDSSYKLIF	0.618542618968329	-1.15369642243963	0.535153803471301	4	0.547843096095423	2	CAYREDDMRF	0.953055030257436	RI	-0.577350269189626	cluster 2 (375)	mfuzz	none	none
CARMDSNYQLIW	0.33671198079369	-1.12489599556782	0.788184014774132	4	0.285238558591235	2	CAYRSARANFGNEKLTF	0.953055030257433	RI	-0.577350269189626	cluster 2 (375)	mfuzz	none	none
CASAGGTSYGKLTF	0.532446131701777	-1.15356507298616	0.621118941284388	4	0.612123761392187	2	CAYRSGNQFYF	0.217539220781591	RI	-0.896058246155571	cluster 2 (375)	mfuzz	none	none
CASDNAGNNRKLIW	0.648764498686897	-1.15162373097542	0.50285923228852	4	0.462651127131954	2	CAYRSHENSGGSNYKLTF	0.953055030257436	RI	-0.577350269189626	cluster 2 (375)	mfuzz	none	none
CASVDSNYQLIW	0.569160195009897	-1.15466199268047	0.58550179767057	4	0.780317290553498	2	CAYRSLRRDDKIIF	0.953055030257436	RI	-0.577350269189626	cluster 2 (375)	mfuzz	none	none
CASYNQGGKLIF	0.807305627970799	-1.11863058796513	0.311324959994328	4	0.267161414730651	2	CAYSENNNDMRF	0.953055030257433	RI	-0.577350269189626	cluster 2 (375)	mfuzz	none	none
CATAPYSGGYQKVTF	0.344771986556148	-1.12677019681698	0.781998210260834	4	0.290980538230963	2	CAYSPNAGGTSYGKLTF	0.538116709339727	RI	-0.536859846314425	cluster 2 (375)	mfuzz	none	none
CATDNQAGTALIF	0.495034277168283	-1.15095822593924	0.655923948770953	4	0.487461074337705	2	CAYYYNTDKLIF	0.953055030257432	RI	-0.577350269189626	cluster 2 (375)	mfuzz	none	none
CATTGNQFYF	0.83329488607332	-1.10890081040517	0.275605924331848	4	0.249703912609033	2	CCYSSASKIIF	0.953055030257433	RI	-0.577350269189626	cluster 2 (375)	mfuzz	none	none
CAVANAGGTSYGKLTF	0.934269392759423	-1.05480426877112	0.120534876011699	4	0.195148341880856	2	CGRGGNNRKLIW	0.953055030257432	RI	-0.577350269189626	cluster 2 (375)	mfuzz	none	none
CAVATDSGGGADGLTF	0.913025267253565	-1.06871247519603	0.155687207942468	4	0.205391135410178	2	CGTADYGGSQGNLIF	0.953055030257436	RI	-0.577350269189626	cluster 2 (375)	mfuzz	none	none
CAVDQTGANNLFF	0.311957293335074	-1.11879326296254	0.806835969627465	4	0.268972677498455	2	CGTEVNDYKLSF	0.520736241924378	RI	-0.533050104796854	cluster 2 (375)	mfuzz	none	none
CAVDTGGFKTIF	0.916909817692879	-1.06628489302278	0.1493750753299	4	0.20348226432104	2	CIAFTGGGNKLTF	0.953055030257436	RI	-0.577350269189626	cluster 2 (375)	mfuzz	none	none
CAVEASGSRLTF	0.932782144405363	-1.05582987590405	0.123047731498687	4	0.195850707510208	2	CILNDYKLSF	0.320236216653488	RI	-0.736590838430558	cluster 2 (375)	mfuzz	none	none
CAVENSGGGADGLTF	0.969499983521274	-1.02793719380445	0.0584372102831764	4	0.179012431865366	2	CILNRDDKIIF	0.759494549966068	RI	-0.566857102872233	cluster 2 (375)	mfuzz	none	none
CAVESGGSNYKLTF	0.766424879462519	-1.13117278500743	0.364747905544909	4	0.299349127337977	2	CILRDDGGTSYGKLTF	0.953055030257433	RI	-0.577350269189626	cluster 2 (375)	mfuzz	none	none
CAVEYSSASKIIF	0.815625479632471	-1.11567311286358	0.30004763323111	4	0.26135822582672	2	CILRDGNDYKLSF	0.28955141468768	RI	-0.77164553001875	cluster 2 (375)	mfuzz	none	none
CAVFGGATNKLIF	0.361523730081058	-1.1304857430394	0.76896201295834	4	0.303737035289024	2	CILRDYSGGGADGLTF	0.25503006857991	RI	-0.822723871261706	cluster 2 (375)	mfuzz	none	none
CAVFSGNTGKLIF	0.613163297000868	-1.15394407297314	0.540780775972275	4	0.567383219077116	2	CILRGGGGTSYGKLTF	0.953055030257433	RI	-0.577350269189626	cluster 2 (375)	mfuzz	none	none
CAVGARSGGYQKVTF	0.51272158661646	-1.15237275247123	0.639651165854775	4	0.537449158475291	2	CIVRSDYKLSF	0.201396732734406	RI	-0.933911270439526	cluster 2 (375)	mfuzz	none	none
CAVGDGGATNKLIF	0.864734371405594	-1.09507062630223	0.230336254896638	4	0.230853665397884	2	CIVRVDHTGGFKTIF	0.953055030257433	RI	-0.577350269189626	cluster 2 (375)	mfuzz	none	none
CAVGDGQKLLF	0.77227810100265	-1.12957021815157	0.35729211714892	4	0.294307502491931	2	CIVRVEGNNRLAF	0.689851713330497	RI	-0.596577181879274	cluster 2 (375)	mfuzz	none	none
CAVGGKTGTASKLTF	0.328885411403098	-1.12302279605637	0.794137384653274	4	0.279883676378999	2	CLILTGGGNKLTF	0.259314545719622	RI	-0.815598059737459	cluster 2 (375)	mfuzz	none	none
CAVGGSQGNLIF	0.544663979615549	-1.15409491825397	0.609430938638422	4	0.673013262132616	2	CLMYSGGGADGLTF	0.953055030257432	RI	-0.577350269189626	cluster 2 (375)	mfuzz	none	none
CAVGMNRDDKIIF	0.648539921345749	-1.15164350256048	0.503103581214729	4	0.463167200646842	2	CLVATILTGGGNKLTF	0.953055030257433	RI	-0.577350269189626	cluster 2 (375)	mfuzz	none	none
CAVGSGAGSYQLTF	0.930365631030676	-1.05747906271573	0.127113431685055	4	0.196996316283006	2	CLVDGGATNKLIF	0.504872045677813	RI	-0.529301775690242	cluster 2 (375)	mfuzz	none	none
CAVGSSNTGKLIF	0.547144147281075	-1.15418263545095	0.607038488169874	4	0.686934245341009	2	CLVENRDDKIIF	0.961623612217587	RI	-0.577682052722855	cluster 2 (375)	mfuzz	none	none
CAVGTNFGNEKLTF	0.576355601891499	-1.15469996749789	0.578344365606391	4	0.754623700982429	2	CLVGDIDTDKLIF	0.761663205413294	RI	-0.589397170854631	cluster 2 (375)	mfuzz	none	none
CAVGYGNKLVF	0.319177512030955	-1.12062688577948	0.801449373748529	4	0.273520237516406	2	CLVGDQILTGGGNKLTF	0.953055030257433	RI	-0.577350269189626	cluster 2 (375)	mfuzz	none	none
CAVHTSGTYKYIF	0.991333576675479	-1.00844676534235	0.0171131886668743	4	0.16935116635531	2	CLVGDTDKLIF	0.270421918527254	RI	-0.798211642535379	cluster 2 (375)	mfuzz	none	none
CAVIGGSQGNLIF	0.718821260645959	-1.14201653142041	0.423195270774447	4	0.34782629666697	2	CLVGDVDTDKLIF	0.953055030257439	RI	-0.577350269189626	cluster 2 (375)	mfuzz	none	none
CAVISSGSARQLTF	0.86271305290797	-1.09603286968929	0.23331981678132	4	0.232002999316108	2	CLVGDVGGSYIPTF	0.953055030257436	RI	-0.577350269189626	cluster 2 (375)	mfuzz	none	none
CAVITGTASKLTF	0.419262093554942	-1.14138448663211	0.722122393077164	4	0.359307088987928	2	CLVGENFNKFYF	0.173360643274141	RI	-1.00652393892794	cluster 2 (375)	mfuzz	none	none
CAVKAAGNKLTF	0.390181323020259	-1.13627018815455	0.746088865134293	4	0.328671163072937	2	CLVGNNARLMF	0.763523585076872	RI	-0.567182790292455	cluster 2 (375)	mfuzz	none	none
CAVKNQAGTALIF	0.99236267871492	-1.00746622610878	0.0151035473938601	4	0.168899375669701	2	CLVGSSGNTGKLIF	0.953055030257433	RI	-0.577350269189626	cluster 2 (375)	mfuzz	none	none
CAVKSDYKLSF	0.990838041459019	-1.00891681205703	0.0180787705980103	4	0.169568793154915	2	CLVISGAGSYQLTF	0.953055030257433	RI	-0.577350269189626	cluster 2 (375)	mfuzz	none	none
CAVKSLDTGRRALTF	0.410675549966679	-1.13995491290382	0.729279362937143	4	0.349584990471594	2	CVFYQGGKLIF	0.953055030257435	RI	-0.577350269189626	cluster 2 (375)	mfuzz	none	none
CAVLNNARLMF	0.306030656803892	-1.11725540629859	0.811224749494702	4	0.265349974842687	2	CVGGGADGLTF	0.265280506634399	RI	-0.8060691442007	cluster 2 (375)	mfuzz	none	none
CAVLSGTYKYIF	0.561093446457846	-1.15454935952732	0.593455913069471	4	0.765456988294153	2	CVGMNYGGSQGNLIF	0.953055030257435	RI	-0.577350269189626	cluster 2 (375)	mfuzz	none	none
CAVLYNFNKFYF	0.367023738255574	-1.13165224990886	0.764628511653286	4	0.308193696899429	2	CVGSNNARLMF	0.953055030257435	RI	-0.577350269189626	cluster 2 (375)	mfuzz	none	none
CAVNAGGTSYGKLTF	0.859974520429968	-1.097319912015	0.237345391585027	4	0.233572745180758	2	CVPGNTPLVF	0.953055030257436	RI	-0.577350269189626	cluster 2 (375)	mfuzz	none	none
CAVNDYKLSF	0.325904947905876	-1.12229572519196	0.796390777286081	4	0.277898296922266	2	CVVILIKAAGNKLTF	0.479843467530318	RI	-0.522807011179604	cluster 2 (375)	mfuzz	none	none
CAVNGDDKIIF	0.206265234374661	-1.08704876697667	0.880783532602007	4	0.215368022594198	2	CVVNALSGAGSYQLTF	0.953055030257433	RI	-0.577350269189626	cluster 2 (375)	mfuzz	none	none
CAVNGGDKIIF	0.580059431471792	-1.15469629423333	0.574636862761542	4	0.733803588002585	2	CVVNDAAAGNKLTF	0.953055030257439	RI	-0.577350269189626	cluster 2 (375)	mfuzz	none	none
CAVNMFSGGYNKLIF	0.922123683008474	-1.06294715859227	0.140823475583798	4	0.200946646176626	2	CVVNDGDKIIF	0.953055030257433	RI	-0.577350269189626	cluster 2 (375)	mfuzz	none	none
CAVNNNAGNMLTF	0.306734615328515	-1.11743961139435	0.810704996065836	4	0.265775271043739	2	CVVNDNTDKLIF	0.544803657553608	RI	-0.538248361802412	cluster 2 (375)	mfuzz	none	none
CAVNNNARLMF	0.309416860047215	-1.11813767238596	0.808720812338742	4	0.267408015658665	2	CVVNDYGGSQGNLIF	0.766139146082962	RI	-0.589023484282335	cluster 2 (375)	mfuzz	none	none
CAVNTDKLIF	0.490634529871793	-1.1505566358059	0.659922105934104	4	0.476796398707219	2	CVVNEENDMRF	0.953055030257436	RI	-0.577350269189626	cluster 2 (375)	mfuzz	none	none
CAVNTGFQKLVF	0.246343624374184	-1.10014986416556	0.853806239791377	4	0.233377789277191	2	CVVNEGDDMRF	0.953055030257436	RI	-0.577350269189626	cluster 2 (375)	mfuzz	none	none
CAVPNSGYSTLTF	0.322220985413745	-1.12138661311144	0.799165627697694	4	0.275483491598138	2	CVVNEGDKIIF	0.953055030257435	RI	-0.577350269189626	cluster 2 (375)	mfuzz	none	none
CAVPSGGSYIPTF	0.614353978547855	-1.15389234391315	0.53953836536529	4	0.562910136476725	2	CVVNEGNDMRF	0.552562726582083	RI	-0.539808522621243	cluster 2 (375)	mfuzz	none	none
CAVPTYSSASKIIF	0.274873991015911	-1.10869042113756	0.833816430121647	4	0.247741135222443	2	CVVNGANNDMRF	0.953055030257439	RI	-0.577350269189626	cluster 2 (375)	mfuzz	none	none
CAVQPGSARQLTF	0.904566400414777	-1.07382943374958	0.169263033334808	4	0.209610018988471	2	CVVNGANNLFF	0.594172271608268	RI	-0.610815914672194	cluster 2 (375)	mfuzz	none	none
CAVRAYGGSQGNLIF	0.851318350644677	-1.10126468106642	0.249946330421746	4	0.238633952551026	2	CVVNGGNDMRF	0.424650093019627	RI	-0.50551191612386	cluster 2 (375)	mfuzz	none	none
CAVRDEYGGSQGNLIF	0.448446470122794	-1.1457284290651	0.697281958942307	4	0.397861594762282	2	CVVNGKAAGNKLTF	0.242791492164609	RI	-0.84444323615061	cluster 2 (375)	mfuzz	none	none
CAVRDPGGSYIPTF	0.474607326196961	-1.14892908751365	0.674321761316684	4	0.442471549873934	2	CVVNILDDMRF	0.953055030257436	RI	-0.577350269189626	cluster 2 (375)	mfuzz	none	none
CAVRDRTSGTYKYIF	0.832372689224166	-1.10927131752327	0.276898628299102	4	0.25029136699845	2	CVVNIPQAGTALIF	0.215195337328811	RI	-0.901325839320345	cluster 2 (375)	mfuzz	none	none
CAVREGADGLTF	0.794372025432577	-1.12294755338072	0.328575527948143	4	0.276637539497988	2	CVVNKGDKIIF	0.623814452010375	RI	-0.605682454291571	cluster 2 (375)	mfuzz	none	none
CAVREGGSSNTGKLIF	0.934747707708834	-1.05447268897488	0.119724981266051	4	0.19492288286959	2	CVVNKGSGYALNF	0.218459568557918	RI	-0.894011856922167	cluster 2 (375)	mfuzz	none	none
CAVRGGGSQGNLIF	0.570694782710473	-1.15467506188016	0.583980279169684	4	0.777484396788276	2	CVVNKPQAGTALIF	0.953055030257433	RI	-0.577350269189626	cluster 2 (375)	mfuzz	none	none
CAVRGGQKLLF	0.680304947246047	-1.14816787203101	0.467862924784961	4	0.401559777383926	2	CVVNKVQAGTALIF	0.206214842227733	RI	-0.922236794316724	cluster 2 (375)	mfuzz	none	none
CAVRGTGRRALTF	0.876270266535186	-1.08937457847171	0.213104311936523	4	0.224437991485381	2	CVVNMEDKIIF	0.953055030257435	RI	-0.577350269189626	cluster 2 (375)	mfuzz	none	none
CAVRGVTGGGNKLTF	0.872210446168826	-1.09141942497194	0.219208978803112	4	0.226668789843383	2	CVVNMETDKLIF	0.953055030257436	RI	-0.577350269189626	cluster 2 (375)	mfuzz	none	none
CAVRIQGAQKLVF	0.966020038550634	-1.0308274741259	0.064807435575269	4	0.180570616897838	2	CVVNMGAGNMLTF	0.202474966153528	RI	-0.931272351755809	cluster 2 (375)	mfuzz	none	none
CAVRMDSSYKLIF	0.224627822097621	-1.09320980570571	0.868581983608089	4	0.223345992299238	2	CVVNNGDKLIF	0.953055030257436	RI	-0.577350269189626	cluster 2 (375)	mfuzz	none	none
CAVRNNARLMF	0.205724738924692	-1.08686338513549	0.881138646210796	4	0.215139472176942	2	CVVNNPGTYKYIF	0.498274582517253	RI	-0.634004478552365	cluster 2 (375)	mfuzz	none	none
CAVRNNNARLMF	0.691114994946538	-1.14666301350723	0.45554801856069	4	0.384668554762392	2	CVVNNPNSGYALNF	0.953055030257439	RI	-0.577350269189626	cluster 2 (375)	mfuzz	none	none
CAVRPSNNARLMF	0.942959285599145	-1.0486458574005	0.105686571801354	4	0.19108340614677	2	CVVNNPSGNTPLVF	0.953055030257436	RI	-0.577350269189626	cluster 2 (375)	mfuzz	none	none
CAVRRGNYGQNFVF	0.267094566447965	-1.1064272189974	0.83933265254943	4	0.243675460991087	2	CVVNQGDKIIF	0.953055030257436	RI	-0.577350269189626	cluster 2 (375)	mfuzz	none	none
CAVRSGGYNKLIF	0.228472187998284	-1.09446583466378	0.865993646665493	4	0.225071999563555	2	CVVNRADGLTF	0.953055030257433	RI	-0.577350269189626	cluster 2 (375)	mfuzz	none	none
CAVRSNFGNEKLTF	0.910019142862259	-1.07055718918152	0.16053804631926	4	0.206880440980979	2	CVVNRANDMRF	0.953055030257432	RI	-0.577350269189626	cluster 2 (375)	mfuzz	none	none
CAVRSYGNKLVF	0.616164963620546	-1.15381030635246	0.537645342731919	4	0.556271209632778	2	CVVNRDDKIIF	0.393918357404903	RI	-0.493743836085146	cluster 2 (375)	mfuzz	none	none
CAVRVYTGGFKTIF	0.548213634972436	-1.15421837735959	0.606004742387149	4	0.693077734643868	2	CVVNRDDKLIF	0.953055030257436	RI	-0.577350269189626	cluster 2 (375)	mfuzz	none	none
CAVSDLYNFNKFYF	0.757792412487146	-1.133424532208	0.375632119720856	4	0.30709815552449	2	CVVNRNNDMRF	0.242935939459624	RI	-0.844174735512552	cluster 2 (375)	mfuzz	none	none
CAVSDSNYQLIW	0.565079761972866	-1.15461421666919	0.589534454696321	4	0.778685741072869	2	CVVNRRDDMRF	0.953055030257435	RI	-0.577350269189626	cluster 2 (375)	mfuzz	none	none
CAVSFQTGANNLFF	0.291808889718503	-1.11344549252128	0.82163660280278	4	0.25703021268687	2	CVVNSDTDKLIF	0.349614531306773	RI	-0.473484281104625	cluster 2 (375)	mfuzz	none	none
CAVSFTGGGNKLTF	0.975732089713571	-1.02261847993997	0.0468863902263963	4	0.176236483482664	2	CVVNSPQAGTALIF	0.953055030257433	RI	-0.577350269189626	cluster 2 (375)	mfuzz	none	none
CAVSGAGSYQLTF	0.584427184240427	-1.15467150398641	0.570244319745985	4	0.707743266136033	2	CVVNTATGFQKLVF	0.953055030257436	RI	-0.577350269189626	cluster 2 (375)	mfuzz	none	none
CAVSGGPGTYKYIF	0.621592677646927	-1.15354001712772	0.531947339480796	4	0.537482690840538	2	CVVNVLMDSSYKLIF	0.953055030257433	RI	-0.577350269189626	cluster 2 (375)	mfuzz	none	none
CAVSGGSYIPTF	0.997017219034367	-1.00295632604659	0.00593910701222453	4	0.166858378689015	2	CVVNVVTGGGNKLTF	0.953055030257433	RI	-0.577350269189626	cluster 2 (375)	mfuzz	none	none
CAVSGVTGGGNKLTF	0.924658650419815	-1.06129074730056	0.136632096880742	4	0.199724323014803	2	CVVNWGDKLIF	0.953055030257433	RI	-0.577350269189626	cluster 2 (375)	mfuzz	none	none
CAVSLSGGYNKLIF	0.40968721602915	-1.1397860066503	0.730098790621144	4	0.348505356186781	2	CVVNWVTGGGNKLTF	0.442844794282559	RI	-0.511714745612144	cluster 2 (375)	mfuzz	none	none
CAVSLSGGYQKVTF	0.868043537109606	-1.09347253492155	0.225428997811939	4	0.228988680069126	2	CVVSAPRGGSQGNLIF	0.953055030257435	RI	-0.577350269189626	cluster 2 (375)	mfuzz	none	none
CAVSNTGFQKLVF	0.905346718225482	-1.07336691462042	0.168020196394937	4	0.20921711385326	2	CVVSDLGDDMRF	0.953055030257433	RI	-0.577350269189626	cluster 2 (375)	mfuzz	none	none
CAVSPGTYKYIF	0.795644372275727	-1.12253766454955	0.326893292273819	4	0.275679120646108	2	CVVSDQYNFNKFYF	0.313414178134409	RI	-0.453621299226652	cluster 2 (375)	mfuzz	none	none
CAVSPPSGTYKYIF	0.831804548273194	-1.10949862296207	0.277694074688872	4	0.250654365096128	2	CVVSDRPWDMRF	0.953055030257435	RI	-0.577350269189626	cluster 2 (375)	mfuzz	none	none
CAVSQGAQKLVF	0.960602563127694	-1.03521752459912	0.0746149614714226	4	0.183009405675972	2	CVVSETSGTYKYIF	0.178802291315137	RI	-0.99202798729766	cluster 2 (375)	mfuzz	none	none
CAVSRSGGYQKVTF	0.705266560848024	-1.14443458669485	0.439168025846822	4	0.364828873919641	2	CVVSHNAGNMLTF	0.805107304405265	RI	-0.586077862021138	cluster 2 (375)	mfuzz	none	none
CAVSRTSGSRLTF	0.525161861978574	-1.15317273649976	0.628010874521183	4	0.581606644123318	2	CVVSPNSGYALNF	0.861415633992904	RI	-0.582677606694144	cluster 2 (375)	mfuzz	none	none
CAVSSNSGYALNF	0.308109174762366	-1.1177980969938	0.809688922231432	4	0.266609554371997	2	CVVSSPGGSYIPTF	0.953055030257436	RI	-0.577350269189626	cluster 2 (375)	mfuzz	none	none
CAVSTGTASKLTF	0.507705683603859	-1.15200439033216	0.644298706728302	4	0.521957282724306	2	NNNDMRF	0.511754845366016	RI	-0.530961219064584	cluster 2 (375)	mfuzz	none	none
CAVSVTSGTYKYIF	0.656708556504359	-1.15088111906679	0.494172562562435	4	0.445244956435792	2	NYGGSQGNLIF	0.485165098664263	RI	-0.524251202150842	cluster 2 (375)	mfuzz	none	none
CAVTDSNYQLIW	0.310426140301982	-1.11839877839365	0.807972638091667	4	0.268027486775908	2	TTSGTYKYIF	0.953055030257433	RI	-0.577350269189626	cluster 2 (375)	mfuzz	none	none
CAVYGGSQGNLIF	0.769283408008108	-1.13039788307505	0.361114475066944	4	0.296866383381031	2	CAAAPSTSGTYKYIF	0.953055030257435	HC	1.15470053837925	cluster 2 (375)	mfuzz	none	none
CAVYNQGGKLIF	0.523971695216685	-1.15310326240777	0.629131567191085	4	0.576977981552032	2	CAADGSSNTGKLIF	0.529572924460371	HC	1.15369031760869	cluster 2 (375)	mfuzz	none	none
CAVYTGNQFYF	0.453146950582041	-1.14635246009316	0.693205509511116	4	0.405048270911019	2	CAADYTGNQFYF	0.230096763613364	HC	1.09289894702719	cluster 2 (375)	mfuzz	none	none
CAVYTGTASKLTF	0.281286913624103	-1.11051883755324	0.82923192392914	4	0.251185187582231	2	CAAGDRGSTLGRLYF	0.762836505512469	HC	1.1546405560673	cluster 2 (375)	mfuzz	none	none
CAYGGGADGLTF	0.669581701646505	-1.14949647779236	0.479914776145856	4	0.420107761273173	2	CAAGGAGNQFYF	0.716588617131937	HC	1.15458291999264	cluster 2 (375)	mfuzz	none	none
CAYGTGTASKLTF	0.862174755824919	-1.09628736123603	0.234112605411113	4	0.232310400969411	2	CAAGLRGFKTIF	0.953055030257433	HC	1.15470053837925	cluster 2 (375)	mfuzz	none	none
CAYRSDTGANSKLTF	0.886883907730729	-1.08381504875318	0.196931141022456	4	0.218735474017414	2	CAAIGGSTLGRLYF	0.953055030257435	HC	1.15470053837925	cluster 2 (375)	mfuzz	none	none
CAYRSSNYQLIW	0.34579001547678	-1.1270029413064	0.781212925829624	4	0.291723118915053	2	CAALGGNTGFQKLVF	0.290764786085274	HC	1.13017576797197	cluster 2 (375)	mfuzz	none	none
CAYSGTASKLTF	0.260217536804276	-1.10438548738635	0.844167950582071	4	0.240178066556694	2	CAALWSNQFYF	0.953055030257433	HC	1.15470053837925	cluster 2 (375)	mfuzz	none	none
CIARDNYGQNFVF	0.299079133906859	-1.11541417255508	0.81633503864822	4	0.26121993358618	2	CAANTGNQFYF	0.395936000888694	HC	1.15091677865872	cluster 2 (375)	mfuzz	none	none
CIVRVAGYGQNFVF	0.646178355189381	-1.15184737511889	0.505669019929509	4	0.468679754359264	2	CAAPGTDKLIF	0.770853726980274	HC	1.1546264890264	cluster 2 (375)	mfuzz	none	none
CLVGDGGSQGNLIF	0.99440316301878	-1.00550440663796	0.0111012436191782	4	0.168004182916886	2	CAAPPKNRDDKIIF	0.953055030257433	HC	1.15470053837925	cluster 2 (375)	mfuzz	none	none
CLVGDGRDDKIIF	0.473196421916111	-1.1487735557873	0.675577133871184	4	0.439743444044596	2	CAAREIGNQFYF	0.953055030257433	HC	1.15470053837925	cluster 2 (375)	mfuzz	none	none
CLVGGGFKTIF	0.92306959475024	-1.06233167855521	0.139262083804967	4	0.200489758372591	2	CAARGDNNDMRF	0.34233715586221	HC	1.14254095456156	cluster 2 (375)	mfuzz	none	none
CVNMDSNYQLIW	0.219572593717372	-1.09154029204596	0.871967698328586	4	0.221106765476685	2	CAARNNAGKSTF	0.953055030257433	HC	1.15470053837925	cluster 2 (375)	mfuzz	none	none
CVVIDSGTYKYIF	0.208418025497984	-1.08778485882577	0.879366833327782	4	0.216281747249821	2	CAARNSGYALNF	0.259398282954133	HC	1.11573292069364	cluster 2 (375)	mfuzz	none	none
CVVILSGGYNKLIF	0.562702832197758	-1.15457769947419	0.591874867276436	4	0.771931181095038	2	CAARSRRDDKIIF	0.953055030257433	HC	1.15470053837925	cluster 2 (375)	mfuzz	none	none
CVVKGNYGQNFVF	0.760196324120031	-1.13281069789013	0.372614373770095	4	0.304901027495569	2	CAASAEGTYKYIF	0.369442617333562	HC	1.14608588557778	cluster 2 (375)	mfuzz	none	none
CVVNKDDKIIF	0.916635470104761	-1.06645798302925	0.149822512924489	4	0.203616514644193	2	CAASAGKFYF	0.953055030257429	HC	1.15470053837925	cluster 2 (375)	mfuzz	none	none
CVVNMDDKIIF	0.805609147219138	-1.11921606600597	0.313606918786833	4	0.268371809062563	2	CAASAIGGKLIF	0.953055030257436	HC	1.15470053837925	cluster 2 (375)	mfuzz	none	none
CVVNMPGAGSYQLTF	0.470767229406049	-1.14850116561748	0.677733936211432	4	0.43514414012524	2	CAASEGNQFYF	0.522714549846056	HC	1.15361708090453	cluster 2 (375)	mfuzz	none	none
CVVNNAGNMLTF	0.402508996966927	-1.13853240845494	0.736023411488018	4	0.340891146556203	2	CAASEGQKLLF	0.278667199852454	HC	1.12548574420256	cluster 2 (375)	mfuzz	none	none
CVVSAISGGYNKLIF	0.95400515706114	-1.04039020727792	0.0863850502167793	4	0.186003265742297	2	CAASGQNFVF	0.295982286309671	HC	1.13192841847315	cluster 2 (375)	mfuzz	none	none
CVVSAVTGGFKTIF	0.530570180004832	-1.15346945322169	0.62289927321686	4	0.603885925045094	2	CAASIGLNTGNQFYF	0.953055030257433	HC	1.15470053837925	cluster 2 (375)	mfuzz	none	none
CVVSDGTDKLIF	0.4552352827703	-1.14662287966771	0.691387596897409	4	0.408345196743769	2	CAASITPGTYKYIF	0.953055030257436	HC	1.15470053837925	cluster 2 (375)	mfuzz	none	none
CVVSGYGGSQGNLIF	0.225059439522654	-1.09335140921936	0.868291969696707	4	0.223538765186875	2	CAASLFNDMRF	0.953055030257436	HC	1.15470053837925	cluster 2 (375)	mfuzz	none	none
CVVSLYTGGFKTIF	0.504209164044935	-1.15173219340944	0.647523029364506	4	0.511818263920628	2	CAASLSTASKLTF	0.953055030257433	HC	1.15470053837925	cluster 2 (375)	mfuzz	none	none
CAADNTDKLIF	1.1455690559461	-0.698298087177104	-0.447270968768997	5	0.345662647793902	2	CAASNGGTSYGKLTF	0.215884571886036	HC	1.07663176498614	cluster 2 (375)	mfuzz	none	none
CAADSGNTPLVF	1.1266552546993	-0.78238458979056	-0.344270664908742	5	0.267541127451884	2	CAASQKSSGDKLTF	0.307006097718139	HC	1.13518169515931	cluster 2 (375)	mfuzz	none	none
CAADSSYKLIF	1.15403714259111	-0.543126018424503	-0.610911124166603	5	0.509353248833119	2	CAASYYGQNFVF	0.681680171484965	HC	1.15446200928579	cluster 2 (375)	mfuzz	none	none
CAAGGSQGNLIF	0.998006143487634	-1.00198200089563	0.00397585740799771	5	0.167074043297371	2	CAATDDNAGNMLTF	0.953055030257432	HC	1.15470053837925	cluster 2 (375)	mfuzz	none	none
CAAKDSGGGADGLTF	1.14535603450286	-0.69964126260578	-0.445714771897083	5	0.343928432887868	2	CAATLFSGTYKYIF	0.953055030257436	HC	1.15470053837925	cluster 2 (375)	mfuzz	none	none
CAALNSGGSNYKLTF	1.15453864988541	-0.560524790294716	-0.594013859590696	5	0.633333160426515	2	CAATLTNAGGTSYGKLTF	0.953055030257433	HC	1.15470053837925	cluster 2 (375)	mfuzz	none	none
CAAMDSNYQLIW	1.13235982517511	-0.76193721065596	-0.370422614519152	5	0.282370242418204	2	CAATNSGYSTLTF	0.530221912466474	HC	1.15369700404802	cluster 2 (375)	mfuzz	none	none
CAANDAQGGSEKLVF	1.15470053837925	-0.577350269189626	-0.577350269189626	5	0.877590291973183	2	CAAVSSNDYKLSF	0.953055030257439	HC	1.15470053837925	cluster 2 (375)	mfuzz	none	none
CAANDYKLSF	1.02258156522459	-0.975774589485176	-0.0468069757394105	5	0.176584604905195	2	CAAVYGQNFVF	0.365344587183113	HC	1.14563321647371	cluster 2 (375)	mfuzz	none	none
CAANSGYSTLTF	1.15433949499689	-0.552164793634518	-0.602174701362376	5	0.566076659349356	2	CAAYRLSGAGSYQLTF	0.953055030257436	HC	1.15470053837925	cluster 2 (375)	mfuzz	none	none
CAAPGTGANNLFF	1.15470053837925	-0.577350269189626	-0.577350269189626	5	0.877590291973183	2	CADHMDTGRRALTF	0.953055030257439	HC	1.15470053837925	cluster 2 (375)	mfuzz	none	none
CAAPRYGQNFVF	1.14127497221671	-0.722685433624297	-0.418589538592413	5	0.317398293125184	2	CAEEGNTGKLIF	0.953055030257435	HC	1.15470053837925	cluster 2 (375)	mfuzz	none	none
CAAPYSGGYQKVTF	1.1546968306532	-0.579882573882308	-0.574814256770896	5	0.939897611807946	2	CAEFLYNQGGKLIF	0.953055030257435	HC	1.15470053837925	cluster 2 (375)	mfuzz	none	none
CAARGEGAQKLVF	1.13296767874749	-0.759585313177382	-0.373382365570113	5	0.284202194296922	2	CAEHQGGKLIF	0.496885871470104	HC	1.15275259814567	cluster 2 (375)	mfuzz	none	none
CAARGNTDKLIF	1.12332269764594	-0.793198792263747	-0.33012390538219	5	0.260393811284191	2	CAEIGNNNARLMF	0.953055030257433	HC	1.15470053837925	cluster 2 (375)	mfuzz	none	none
CAARGTASKLTF	1.15254317463332	-0.63737128416216	-0.51517189047116	5	0.464505159934655	2	CAEIPGQNFVF	0.953055030257435	HC	1.15470053837925	cluster 2 (375)	mfuzz	none	none
CAARPMNYGGSQGNLIF	1.0505451683204	-0.940322143838321	-0.110223024482075	5	0.189812387650808	2	CAENIFSGGYNKLIF	0.953055030257435	HC	1.15470053837925	cluster 2 (375)	mfuzz	none	none
CAASAEGNTGKLIF	1.15470053837925	-0.577350269189626	-0.577350269189626	5	0.877590291973181	2	CAENRGSGTYKYIF	0.396837088103067	HC	1.14853939764681	cluster 2 (375)	mfuzz	none	none
CAASAGTASKLTF	1.14945517693783	-0.669935766469077	-0.479519410468757	5	0.388991214092706	2	CAENSGGATNKLIF	0.339380898501861	HC	1.14820539778119	cluster 2 (375)	mfuzz	none	none
CAASAHAGNMLTF	1.12118478893096	-0.799775382577876	-0.321409406353087	5	0.256249749948915	2	CAESKGGSQGNLIF	0.258580443228958	HC	1.11524319170258	cluster 2 (375)	mfuzz	none	none
CAASANGNQFYF	1.14055499297381	-0.726324704093732	-0.414230288880076	5	0.313685185235866	2	CAESLYSSASKIIF	0.282228358239274	HC	1.12696518565744	cluster 2 (375)	mfuzz	none	none
CAASARDDKIIF	1.05643064809696	-0.931905445702547	-0.124525202394415	5	0.193060244124457	2	CAESMDNDMRF	0.372955937864998	HC	1.14645399247728	cluster 2 (375)	mfuzz	none	none
CAASASGNFNKFYF	1.15470053837925	-0.577350269189626	-0.577350269189626	5	0.877590291973183	2	CAESPDNTDKLIF	0.300167386799347	HC	1.14533453069067	cluster 2 (375)	mfuzz	none	none
CAASEGTYKYIF	1.10361678767293	-0.84595544800303	-0.257661339669897	5	0.230592152791499	2	CAESRQTGANNLFF	0.953055030257436	HC	1.15470053837925	cluster 2 (375)	mfuzz	none	none
CAASGGGGGADGLTF	1.14209050060739	-0.718428988608758	-0.423661511998629	5	0.321889536999283	2	CAESSNYGGSQGNLIF	0.270189394879004	HC	1.12158630235121	cluster 2 (375)	mfuzz	none	none
CAASIGAGNKLTF	1.03178703563928	-0.964849679170649	-0.0669373564686294	5	0.180598295552391	2	CAETNNNNDMRF	0.284824485510296	HC	1.12798983098412	cluster 2 (375)	mfuzz	none	none
CAASIQGTYKYIF	1.15181703497038	-0.505281762894376	-0.646535272076005	5	0.354580644252762	2	CAETPGSQGNLIF	0.953055030257436	HC	1.15470053837925	cluster 2 (375)	mfuzz	none	none
CAASISDYGQNFVF	1.15470053837925	-0.577350269189626	-0.577350269189626	5	0.877590291973183	2	CAFARNTGGFKTIF	0.953055030257436	HC	1.15470053837925	cluster 2 (375)	mfuzz	none	none
CAASKGTGFQKLVF	1.11840171513036	-0.807964204332945	-0.310437510797416	5	0.251284226932703	2	CAFGETSGSRLTF	0.276413840753786	HC	1.12450306142303	cluster 2 (375)	mfuzz	none	none
CAASLIGFGNVLHC	1.15469119953569	-0.581367450849001	-0.573323748686691	5	0.92385118009784	2	CAFIGTSYGKLTF	0.194642318014692	HC	1.04286286810752	cluster 2 (375)	mfuzz	none	none
CAASMRNAGNMLTF	1.03044525171076	-0.966484121465256	-0.0639611302455029	5	0.179994976767479	2	CAFIYNNDMRF	0.350578809041817	HC	1.14376745264938	cluster 2 (375)	mfuzz	none	none
CAASNNNDMRF	1.13424853650117	-0.754501409555815	-0.379747126945352	5	0.288262115265254	2	CAFLFSGGYNKLIF	0.193330698439557	HC	1.04031803685777	cluster 2 (375)	mfuzz	none	none
CAASNTGNQFYF	1.1077875701865	-0.836037408989348	-0.271750161197148	5	0.235667106399931	2	CAFLNNAGNMLTF	0.281074065248762	HC	1.12649523360233	cluster 2 (375)	mfuzz	none	none
CAASNWGSARQLTF	1.15470053837925	-0.577350269189626	-0.577350269189626	5	0.877590291973181	2	CAFMKIYSGAGSYQLTF	0.953055030257433	HC	1.15470053837925	cluster 2 (375)	mfuzz	none	none
CAASRAMYSGGGADGLTF	1.15470053837925	-0.577350269189626	-0.577350269189626	5	0.877590291973183	2	CAFMKTGANSKLTF	0.36833245567745	HC	1.14596579514781	cluster 2 (375)	mfuzz	none	none
CAASSSGNTPLVF	1.15332310976836	-0.5278317140521	-0.625491395716256	5	0.435570078876426	2	CAFMMDGNKLVF	0.953055030257432	HC	1.15470053837925	cluster 2 (375)	mfuzz	none	none
CAASTGGGNKLTF	1.08960922681016	-0.875808842437928	-0.213800384372228	5	0.216421836052416	2	CAFPDAGNMLTF	0.325918257321227	HC	1.14732762541183	cluster 2 (375)	mfuzz	none	none
CAASVGTYKYIF	1.15372902509655	-0.5358522889153	-0.617876736181251	5	0.471562068882458	2	CAFPEIQGAQKLVF	0.31108770541412	HC	1.13624923971157	cluster 2 (375)	mfuzz	none	none
CAASVRYNQGGKLIF	1.15470053837925	-0.577350269189626	-0.577350269189626	5	0.877590291973182	2	CAFTDGQKLLF	0.404866258881147	HC	1.15122931003506	cluster 2 (375)	mfuzz	none	none
CAASYGGATNKLIF	1.08748011008646	-0.879954655595847	-0.207525454490613	5	0.214566947020545	2	CAFTNYNQGGKLIF	0.953055030257436	HC	1.15470053837925	cluster 2 (375)	mfuzz	none	none
CAATFTGTASKLTF	1.11025796182642	-0.829893322942479	-0.280364638883945	5	0.23891804936729	2	CAGAGGQKLLF	0.425554730023347	HC	1.15186018082285	cluster 2 (375)	mfuzz	none	none
CAATGEGAQKLVF	1.15470053837925	-0.577350269189626	-0.577350269189626	5	0.877590291973183	2	CAGALGGAGSYQLTF	0.953055030257433	HC	1.15470053837925	cluster 2 (375)	mfuzz	none	none
CACYNFNKFYF	1.15318672055271	-0.627782134980011	-0.525404585572701	5	0.496343320657694	2	CAGDNNYGQNFVF	0.953055030257436	HC	1.15470053837925	cluster 2 (375)	mfuzz	none	none
CADGAYSGGYQKVTF	1.15470053837925	-0.577350269189626	-0.577350269189626	5	0.877590291973182	2	CAGEGDEKLTF	0.953055030257435	HC	1.15470053837925	cluster 2 (375)	mfuzz	none	none
CAEENAGNMLTF	1.05394034813924	-0.935513081146837	-0.118427266992402	5	0.191661846704786	2	CAGGADKLIF	0.178812565105393	HC	1.00781180547586	cluster 2 (375)	mfuzz	none	none
CAEGGDSSYKLIF	1.08019747520547	-0.893482468014581	-0.186715007190892	5	0.208676849779305	2	CAGGDSSNTGKLIF	0.953055030257433	HC	1.15470053837925	cluster 2 (375)	mfuzz	none	none
CAEIGNTDKLIF	1.14888587784119	-0.674672324695468	-0.474213553145722	5	0.380703543065543	2	CAGGGETSGSRLTF	0.301504417651053	HC	1.14544899182975	cluster 2 (375)	mfuzz	none	none
CAEILYGQNFVF	1.15177572671649	-0.504757655218301	-0.647018071498186	5	0.352941953998194	2	CAGGRHTGNQFYF	0.953055030257435	HC	1.15470053837925	cluster 2 (375)	mfuzz	none	none
CAEIPSGNTPLVF	1.15470043612673	-0.576929377770936	-0.577771058355795	5	0.867315358028198	2	CAGGTASKLTF	0.235309650811696	HC	1.09788462952167	cluster 2 (375)	mfuzz	none	none
CAEKTSYDKVIF	1.15324796852749	-0.626767202303812	-0.526480766223678	5	0.500105927319324	2	CAGGYQKVTF	0.274034349050641	HC	1.12342414143788	cluster 2 (375)	mfuzz	none	none
CAERGGGFKTIF	1.15420189473438	-0.547715753073536	-0.606486141660844	5	0.536538039759995	2	CAGHKYNFNKFYF	0.953055030257433	HC	1.15470053837925	cluster 2 (375)	mfuzz	none	none
CAESIKGNTPLVF	1.04988618705013	-0.941241358812117	-0.10864482823801	5	0.189460695273133	2	CAGHPKTSYDKVIF	0.953055030257436	HC	1.15470053837925	cluster 2 (375)	mfuzz	none	none
CAESTISGGYNKLIF	1.15470053837925	-0.577350269189626	-0.577350269189626	5	0.877590291973182	2	CAGHSSYKLIF	0.289718247428993	HC	1.12980594633082	cluster 2 (375)	mfuzz	none	none
CAETTHNAGNMLTF	1.15470053837925	-0.577350269189626	-0.577350269189626	5	0.877590291973182	2	CAGITGANSKLTF	0.248279517743396	HC	1.10843463429855	cluster 2 (375)	mfuzz	none	none
CAEWMDSSYKLIF	1.15390121357911	-0.614152649414936	-0.539748564164169	5	0.555408186041798	2	CAGLLYGGSQGNLIF	0.953055030257436	HC	1.15470053837925	cluster 2 (375)	mfuzz	none	none
CAFFSGGGADGLTF	1.15470053837925	-0.577350269189626	-0.577350269189626	5	0.877590291973183	2	CAGLNQGAQKLVF	0.228111438476041	HC	1.09087245221427	cluster 2 (375)	mfuzz	none	none
CAFFSGGYNKLIF	1.14290028634132	-0.714048185270457	-0.428852101070863	5	0.326690296729024	2	CAGMEYGNKLVF	0.661056867428413	HC	1.15446177411348	cluster 2 (375)	mfuzz	none	none
CAFIDTGANSKLTF	1.15470053837925	-0.577350269189626	-0.577350269189626	5	0.877590291973182	2	CAGPKNTGNQFYF	0.293923868974345	HC	1.14478319405908	cluster 2 (375)	mfuzz	none	none
CAFISTSGTYKYIF	1.13695640226216	-0.743113834712304	-0.393842567549855	5	0.297895180600063	2	CAGPRNAGNMLTF	0.332846219606963	HC	1.14093235519425	cluster 2 (375)	mfuzz	none	none
CAFMGNNDMRF	1.01281325640986	-0.986674241864592	-0.0261390145452633	5	0.172615958701674	2	CAGQLFGGSQGNLIF	0.953055030257433	HC	1.15470053837925	cluster 2 (375)	mfuzz	none	none
CAFMKLLNNDMRF	1.15470053837925	-0.577350269189626	-0.577350269189626	5	0.877590291973182	2	CAGQLFKAAGNKLTF	0.953055030257433	HC	1.15470053837925	cluster 2 (375)	mfuzz	none	none
CAFMKQGNGNKLVF	1.15470053837925	-0.577350269189626	-0.577350269189626	5	0.877590291973182	2	CAGQLVASYDKVIF	0.953055030257432	HC	1.15470053837925	cluster 2 (375)	mfuzz	none	none
CAFMNYGGSQGNLIF	1.02593397978753	-0.97187286459793	-0.054061115189595	5	0.1780131905361	2	CAGQLYKAAGNKLTF	0.953055030257439	HC	1.15470053837925	cluster 2 (375)	mfuzz	none	none
CAFPGYSTLTF	1.15470053837925	-0.577350269189626	-0.577350269189626	5	0.877590291973183	2	CAGQLYTGTASKLTF	0.953055030257436	HC	1.15470053837925	cluster 2 (375)	mfuzz	none	none
CAGAAGNKLTF	1.15189041888032	-0.645668571154819	-0.506221847725499	5	0.441331087387261	2	CAGQRDDMRF	0.953055030257435	HC	1.15470053837925	cluster 2 (375)	mfuzz	none	none
CAGALETSGSRLTF	1.09815044502502	-0.858185558911194	-0.23996488611383	5	0.22460114777569	2	CAGSYQLTF	0.184624010889261	HC	1.0218247099622	cluster 2 (375)	mfuzz	none	none
CAGANYGGSQGNLIF	1.15183051588403	-0.505453587448401	-0.646376928435626	5	0.355119697055566	2	CAGTDNYGQNFVF	0.233752534425339	HC	1.09644442534492	cluster 2 (375)	mfuzz	none	none
CAGDMRF	1.08262168906067	-0.889086215684715	-0.193535473375955	5	0.210564981331034	2	CAGTDYGGSQGNLIF	0.953055030257436	HC	1.15470053837925	cluster 2 (375)	mfuzz	none	none
CAGDRTNAGKSTF	1.15394026927291	-0.613252240594833	-0.540688028678076	5	0.560102209151099	2	CAGTHNDYKLSF	0.469752573929913	HC	1.15285860543592	cluster 2 (375)	mfuzz	none	none
CAGDSGGSNYKLTF	1.1545397159019	-0.560580540892504	-0.593959175009392	5	0.633848451549448	2	CAGVDQAGTALIF	0.256058074856496	HC	1.11368802950762	cluster 2 (375)	mfuzz	none	none
CAGDSGGYQKVTF	1.13766530930824	-0.739970707107209	-0.397694602201033	5	0.30069743854538	2	CAGVIAGTYKYIF	0.953055030257432	HC	1.15470053837925	cluster 2 (375)	mfuzz	none	none
CAGFLNYGGSQGNLIF	1.15470053837925	-0.577350269189626	-0.577350269189626	5	0.877590291973182	2	CAGVRGNNNDMRF	0.953055030257439	HC	1.15470053837925	cluster 2 (375)	mfuzz	none	none
CAGGDYKLSF	1.15463048966874	-0.566300516263022	-0.588329973405715	5	0.693309334096208	2	CAGWNFNKFYF	0.597178204955232	HC	1.15406287877214	cluster 2 (375)	mfuzz	none	none
CAGGGNKLTF	1.09712351997823	-0.860395027029269	-0.23672849294896	5	0.223547763615371	2	CAGYTSGTYKYIF	0.321882670274783	HC	1.13876679309995	cluster 2 (375)	mfuzz	none	none
CAGGPSRNNDMRF	1.15470053837925	-0.577350269189626	-0.577350269189626	5	0.877590291973182	2	CAKTQGAQKLVF	0.52208799570509	HC	1.15361014966349	cluster 2 (375)	mfuzz	none	none
CAGGRGANNLFF	1.15470053837925	-0.577350269189626	-0.577350269189626	5	0.877590291973183	2	CALAIYNFNKFYF	0.953055030257436	HC	1.15470053837925	cluster 2 (375)	mfuzz	none	none
CAGGSMDSSYKLIF	1.15470053837925	-0.577350269189626	-0.577350269189626	5	0.877590291973181	2	CALDVSGSARQLTF	0.953055030257436	HC	1.15470053837925	cluster 2 (375)	mfuzz	none	none
CAGGTSYGKLTF	1.05210851442051	-0.938123129382001	-0.113985385038513	5	0.190656067469302	2	CALGNTGGFKTIF	0.180319721516862	HC	1.01158173698943	cluster 2 (375)	mfuzz	none	none
CAGGYGNKLVF	1.15424730440179	-0.54910811703007	-0.605139187371717	5	0.545410269146294	2	CALILNNARLMF	0.205945837819103	HC	1.06245497116574	cluster 2 (375)	mfuzz	none	none
CAGHLYSGAGSYQLTF	1.15470053837925	-0.577350269189626	-0.577350269189626	5	0.877590291973183	2	CALKGMNRDDKIIF	0.953055030257433	HC	1.15470053837925	cluster 2 (375)	mfuzz	none	none
CAGLGTGRRALTF	1.15303274917729	-0.630243551077775	-0.522789198099516	5	0.487557718798882	2	CALMDAGNMLTF	0.953055030257435	HC	1.15470053837925	cluster 2 (375)	mfuzz	none	none
CAGLNDYKLSF	1.15213956037305	-0.642634223153857	-0.50950533721919	5	0.449407744978529	2	CALNLQGGSEKLVF	0.953055030257433	HC	1.15470053837925	cluster 2 (375)	mfuzz	none	none
CAGLNYGGATNKLIF	1.04108368519502	-0.953102324282515	-0.0879813609125055	5	0.184970330331404	2	CALPTDGQKLLF	0.953055030257436	HC	1.15470053837925	cluster 2 (375)	mfuzz	none	none
CAGLTSGTYKYIF	1.14672253826829	-0.690709320548049	-0.456013217720245	5	0.35592831917039	2	CALQTNAGGTSYGKLTF	0.953055030257436	HC	1.15470053837925	cluster 2 (375)	mfuzz	none	none
CAGMNYGGSQGNLIF	1.15469534661496	-0.574348943688823	-0.580346402926133	5	0.812284673663404	2	CALRGGTSYGKLTF	0.251745161118764	HC	1.11086438182852	cluster 2 (375)	mfuzz	none	none
CAGNTGGFKTIF	1.15454577109485	-0.593645021487698	-0.560900749607153	5	0.708480749997145	2	CALRGSGAGSYQLTF	0.220764626056023	HC	1.08270064878365	cluster 2 (375)	mfuzz	none	none
CAGPQNTGTASKLTF	1.15369094720086	-0.618653352763197	-0.535037594437662	5	0.533618860141334	2	CALRPQAGTALIF	0.601762421853839	HC	1.1540950014728	cluster 2 (375)	mfuzz	none	none
CAGPSGGSYIPTF	1.12938729982535	-0.772932083552843	-0.356455216272503	5	0.274164934431926	2	CALRPSETSGSRLTF	0.953055030257433	HC	1.15470053837925	cluster 2 (375)	mfuzz	none	none
CAGQLATGTASKLTF	1.15470053837925	-0.577350269189626	-0.577350269189626	5	0.877590291973182	2	CALRYGKLTF	0.953055030257439	HC	1.15470053837925	cluster 2 (375)	mfuzz	none	none
CAGQLGGTALIF	1.15470053837925	-0.577350269189626	-0.577350269189626	5	0.877590291973182	2	CALSANNTDKLIF	0.953055030257435	HC	1.15470053837925	cluster 2 (375)	mfuzz	none	none
CAGQLNAGNMLTF	1.15448954871377	-0.596360512192817	-0.558129036520949	5	0.680180185362531	2	CALSDLNQGGKLIF	0.300023166083874	HC	1.13318788863781	cluster 2 (375)	mfuzz	none	none
CAGQLSGGSNYKLTF	1.15443151212559	-0.598800770739092	-0.555630741386493	5	0.657671293867231	2	CALSDLRDTGRRALTF	0.953055030257435	HC	1.15470053837925	cluster 2 (375)	mfuzz	none	none
CAGQNYGGSQGNLIF	1.14270120882346	-0.715140244216022	-0.427560964607441	5	0.32547593365358	2	CALSDYGGATNKLIF	0.945451455634693	HC	1.15469875438261	cluster 2 (375)	mfuzz	none	none
CAGQRGGADGLTF	1.15297857288207	-0.631081482367922	-0.521897090514147	5	0.484670801951835	2	CALSEADRDDKIIF	0.222049063828418	HC	1.08420970488547	cluster 2 (375)	mfuzz	none	none
CAGQTGANNLFF	1.15378837840705	-0.616634387864696	-0.53715399054235	5	0.543066657402908	2	CALSEAGGATNKLIF	0.240219452952878	HC	1.10216948308702	cluster 2 (375)	mfuzz	none	none
CAGRMNYGGSQGNLIF	1.15441697548126	-0.555048049105158	-0.599368926376107	5	0.587283477356965	2	CALSEAIYNFNKFYF	0.953055030257436	HC	1.15470053837925	cluster 2 (375)	mfuzz	none	none
CAGRNAGKSTF	1.15470008463011	-0.578236561578617	-0.576463523051498	5	0.900499266391973	2	CALSEAKEYGNKLVF	0.707425036976705	HC	1.15452711546364	cluster 2 (375)	mfuzz	none	none
CAGRNSGGSNYKLTF	1.10752817830649	-0.836670435304806	-0.270857743001688	5	0.235336964489798	2	CALSEALGAAGNKLTF	0.313535336339617	HC	1.14642358314461	cluster 2 (375)	mfuzz	none	none
CAGRNYGGSQGNLIF	1.07453274465331	-0.903373645541579	-0.171159099111733	5	0.204512997828362	2	CALSEAQGAGNMLTF	0.953055030257439	HC	1.15470053837925	cluster 2 (375)	mfuzz	none	none
CAGRPRGSTLGRLYF	1.15470053837925	-0.577350269189626	-0.577350269189626	5	0.877590291973182	2	CALSEAQNTDKLIF	0.464266486595971	HC	1.15275610010289	cluster 2 (375)	mfuzz	none	none
CAGRTGGFKTIF	1.09273744326858	-0.869546165245597	-0.223191278022979	5	0.219271916571073	2	CALSEGSGGGADGLTF	0.318196770163464	HC	1.13795387861055	cluster 2 (375)	mfuzz	none	none
CAGRTGNQFYF	1.14536611697609	-0.699578068485797	-0.445788048490297	5	0.344009496641212	2	CALSEGSNRLAF	0.953055030257433	HC	1.15470053837925	cluster 2 (375)	mfuzz	none	none
CAGRVNSGYSTLTF	1.15470053837925	-0.577350269189626	-0.577350269189626	5	0.877590291973184	2	CALSEGTYNNNDMRF	0.953055030257439	HC	1.15470053837925	cluster 2 (375)	mfuzz	none	none
CAGSNSNYQLIW	1.15470053837925	-0.577350269189626	-0.577350269189626	5	0.877590291973183	2	CALSEISSGSARQLTF	0.953055030257433	HC	1.15470053837925	cluster 2 (375)	mfuzz	none	none
CAGVNAGGTSYGKLTF	1.0510317697229	-0.939640460653398	-0.111391309069503	5	0.19007356890945	2	CALSENKLSF	0.953055030257435	HC	1.15470053837925	cluster 2 (375)	mfuzz	none	none
CAHTSGSRLTF	1.15470053837925	-0.577350269189626	-0.577350269189626	5	0.877590291973181	2	CALSESDRGSTLGRLYF	0.953055030257432	HC	1.15470053837925	cluster 2 (375)	mfuzz	none	none
CAINSGYSTLTF	1.10277025307862	-0.847903805029691	-0.254866448048933	5	0.229618783054907	2	CALSFSSASKIIF	0.953055030257435	HC	1.15470053837925	cluster 2 (375)	mfuzz	none	none
CAIPHAGGTSYGKLTF	1.15470053837925	-0.577350269189626	-0.577350269189626	5	0.877590291973183	2	CALSGPTGTASKLTF	0.296399984975211	HC	1.13206243377503	cluster 2 (375)	mfuzz	none	none
CAIRAGFQKLVF	1.15470053837925	-0.577350269189626	-0.577350269189626	5	0.877590291973183	2	CALSINTGRRALTF	0.953055030257435	HC	1.15470053837925	cluster 2 (375)	mfuzz	none	none
CALDTGNQFYF	1.07194267554526	-0.907729559280435	-0.164213116264829	5	0.202713872126166	2	CALSLIIYNQGGKLIF	0.953055030257433	HC	1.15470053837925	cluster 2 (375)	mfuzz	none	none
CALEDSNYQLIW	1.15421262856544	-0.548039046694449	-0.606173581870988	5	0.538569992620035	2	CALSQGNLIF	0.176014550183782	HC	1.00055228432558	cluster 2 (375)	mfuzz	none	none
CALERETSGSRLTF	1.15470053837925	-0.577350269189626	-0.577350269189626	5	0.877590291973183	2	CALSSATSGTYKYIF	0.953055030257432	HC	1.15470053837925	cluster 2 (375)	mfuzz	none	none
CALEYNFNKFYF	1.15296230930139	-0.521631952306442	-0.63133035699495	5	0.410828985557868	2	CALSTSQGNLIF	0.953055030257436	HC	1.15470053837925	cluster 2 (375)	mfuzz	none	none
CALFLSGYALNF	1.15470053837925	-0.577350269189626	-0.577350269189626	5	0.877590291973183	2	CALSVAGTASKLTF	0.700973443823028	HC	1.15451247688241	cluster 2 (375)	mfuzz	none	none
CALGHNNAGNMLTF	1.15470053837925	-0.577350269189626	-0.577350269189626	5	0.877590291973181	2	CALSVISSGSARQLTF	0.953055030257436	HC	1.15470053837925	cluster 2 (375)	mfuzz	none	none
CALGSGNQFYF	1.1531520788134	-0.628346806701057	-0.524805272112344	5	0.494286175386068	2	CALSVLTGANNLFF	0.213827434760775	HC	1.07390597946103	cluster 2 (375)	mfuzz	none	none
CALIGGSNDYKLSF	1.15470053837925	-0.577350269189626	-0.577350269189626	5	0.877590291973182	2	CALSVRIQGAQKLVF	0.953055030257433	HC	1.15470053837925	cluster 2 (375)	mfuzz	none	none
CALLNTGTASKLTF	1.115524913067	-0.816031940300259	-0.29949297276674	5	0.2465861256449	2	CAMIKNNDMRF	0.209804097222141	HC	1.06826766913669	cluster 2 (375)	mfuzz	none	none
CALMDSSYKLIF	1.04613605171184	-0.946387669838537	-0.099748381873305	5	0.187501890680106	2	CAMKRGTGGFKTIF	0.953055030257436	HC	1.15470053837925	cluster 2 (375)	mfuzz	none	none
CALMDTGRRALTF	1.14231132691183	-0.717250236615557	-0.425061090296275	5	0.323162983792031	2	CAMKSGGFKTIF	0.381101314759377	HC	1.15033633068264	cluster 2 (375)	mfuzz	none	none
CALNTGGFKTIF	1.11192869789413	-0.825613988478796	-0.286314709415338	5	0.241234210566033	2	CAMRALNAGGTSYGKLTF	0.953055030257436	HC	1.15470053837925	cluster 2 (375)	mfuzz	none	none
CALRAGTYKYIF	1.14925386631884	-0.671640659319176	-0.477613206999663	5	0.385949898995302	2	CAMREFSNDYKLSF	0.953055030257433	HC	1.15470053837925	cluster 2 (375)	mfuzz	none	none
CALRARGSTLGRLYF	1.15470053837925	-0.577350269189626	-0.577350269189626	5	0.877590291973181	2	CAMREGGAGGSYIPTF	0.448688183093957	HC	1.1513441880678	cluster 2 (375)	mfuzz	none	none
CALRDSSYKLIF	1.07511529531035	-0.902379969261606	-0.172735326048743	5	0.20492627979396	2	CAMREGLGSGGYNKLIF	0.953055030257433	HC	1.15470053837925	cluster 2 (375)	mfuzz	none	none
CALRGLSGSARQLTF	1.15470053837925	-0.577350269189626	-0.577350269189626	5	0.877590291973182	2	CAMREGQGNAGNMLTF	0.953055030257436	HC	1.15470053837925	cluster 2 (375)	mfuzz	none	none
CALRHGGATNKLIF	1.13538322438421	-0.749841825862557	-0.385541398521649	5	0.292109729875199	2	CAMREGSGYALNF	0.392607906808517	HC	1.15079345924326	cluster 2 (375)	mfuzz	none	none
CALRRAGGTSYGKLTF	1.14033868442138	-0.727397722629367	-0.412940961792018	5	0.312611714699359	2	CAMRESRNNRLAF	0.953055030257436	HC	1.15470053837925	cluster 2 (375)	mfuzz	none	none
CALRSNYQLIW	1.14154871914035	-0.721273168109571	-0.420275551030774	5	0.318870253405034	2	CAMRESSNYQLIW	0.953055030257433	HC	1.15470053837925	cluster 2 (375)	mfuzz	none	none
CALSANQAGTALIF	1.14775593013114	-0.683387068050708	-0.464368862080426	5	0.366668944892703	2	CAMREVNDKIIF	0.953055030257436	HC	1.15470053837925	cluster 2 (375)	mfuzz	none	none
CALSDPNNAGNMLTF	1.03622524736747	-0.959335841045045	-0.0768894063224285	5	0.182642141739996	2	CAMREYNAGKSTF	0.953055030257432	HC	1.15470053837925	cluster 2 (375)	mfuzz	none	none
CALSDQTGANNLFF	1.11694472870608	-0.812097786505036	-0.304846942201042	5	0.248854115625199	2	CAMRGGAGSYQLTF	0.32012923054008	HC	1.13838580075647	cluster 2 (375)	mfuzz	none	none
CALSEADSGYSTLTF	1.12145105927598	-0.798970448233497	-0.322480611042488	5	0.256749236406116	2	CAMRGGGYNKLIF	0.335979410622699	HC	1.14799342363499	cluster 2 (375)	mfuzz	none	none
CALSEADYGGATNKLIF	1.11022898827751	-0.82996662745997	-0.280262360817539	5	0.238878752777179	2	CAMRGGNQFYF	0.506284089700486	HC	1.15294635710298	cluster 2 (375)	mfuzz	none	none
CALSEAGGSTLGRLYF	1.15073854237508	-0.658137654760963	-0.492600887614117	5	0.412081775725324	2	CAMRGRNTGNQFYF	0.187577677440636	HC	1.02842120111588	cluster 2 (375)	mfuzz	none	none
CALSEAGTGNQFYF	1.01697658215479	-0.982111531123287	-0.0348650510315047	5	0.174273857067628	2	CAMRGTSNDYKLSF	0.953055030257436	HC	1.15470053837925	cluster 2 (375)	mfuzz	none	none
CALSEALDSSYKLIF	1.10766305591646	-0.836341555954322	-0.271321499962142	5	0.235508375254088	2	CAMRVSYNQGGKLIF	0.953055030257436	HC	1.15470053837925	cluster 2 (375)	mfuzz	none	none
CALSEANDYKLSF	1.15329156001877	-0.626031336522468	-0.527260223496301	5	0.502887877020588	2	CAMSAISGGSNYKLTF	0.191825996824566	HC	1.03732363479545	cluster 2 (375)	mfuzz	none	none
CALSEAPTGRRALTF	1.15470053837925	-0.577350269189626	-0.577350269189626	5	0.877590291973183	2	CAMSARSGYSTLTF	0.446969562884231	HC	1.15239585493081	cluster 2 (375)	mfuzz	none	none
CALSEATGGGADGLTF	1.14325889885956	-0.712054937265211	-0.43120396159435	5	0.32893800402792	2	CAMSGASKIIF	0.953055030257439	HC	1.15470053837925	cluster 2 (375)	mfuzz	none	none
CALSEGAGFGNVLHC	1.15470053837925	-0.577350269189626	-0.577350269189626	5	0.877590291973183	2	CAMSGRAGGTSYGKLTF	0.208980987062785	HC	1.06706191327307	cluster 2 (375)	mfuzz	none	none
CALSEGYNFNKFYF	1.1512720798344	-0.498633126690991	-0.652638953143414	5	0.334364447765723	2	CAMSHYGGSQGNLIF	0.953055030257433	HC	1.15470053837925	cluster 2 (375)	mfuzz	none	none
CALSFTQGGSEKLVF	1.10402920069024	-0.844998632362996	-0.259030568327245	5	0.23107291275803	2	CAMSQMDSSYKLIF	0.953055030257436	HC	1.15470053837925	cluster 2 (375)	mfuzz	none	none
CALSGFGNVLHC	1.05149712017502	-0.938986209264992	-0.112510910910026	5	0.190324538685615	2	CAPEIQGAQKLVF	0.953055030257436	HC	1.15470053837925	cluster 2 (375)	mfuzz	none	none
CALSGFTDKLIF	1.15470053837925	-0.577350269189626	-0.577350269189626	5	0.877590291973182	2	CAPGRIQGAQKLVF	0.953055030257436	HC	1.15470053837925	cluster 2 (375)	mfuzz	none	none
CALSGGGSYIPTF	1.15371030322815	-0.618260491473963	-0.535449811754184	5	0.535418223258097	2	CAPGSGYALNF	0.953055030257435	HC	1.15470053837925	cluster 2 (375)	mfuzz	none	none
CALSGRSGGGADGLTF	1.1545918094685	-0.563573108692985	-0.591018700775515	5	0.663192167095555	2	CAPKAAGNKLTF	0.343027511486146	HC	1.14264942599453	cluster 2 (375)	mfuzz	none	none
CALSGYTGGGNKLTF	1.15315255089137	-0.62833915577078	-0.524813395120587	5	0.494313878667335	2	CAPLGSARQLTF	0.296556213163666	HC	1.13211232687126	cluster 2 (375)	mfuzz	none	none
CALSNAGGTSYGKLTF	1.01015946654279	-0.989521049754098	-0.0206384167886841	5	0.171583484409854	2	CAPLTTSGTYKYIF	0.953055030257433	HC	1.15470053837925	cluster 2 (375)	mfuzz	none	none
CALSNDYKLSF	1.15469873021422	-0.579119063176552	-0.575579667037664	5	0.924023659658083	2	CAPPYGNKLVF	0.185229148211961	HC	1.02320422233194	cluster 2 (375)	mfuzz	none	none
CALSSYGGATNKLIF	1.12151494167917	-0.798776748825163	-0.322738192854007	5	0.256869747648624	2	CAPRGFKTIF	0.700372443238986	HC	1.15451105973747	cluster 2 (375)	mfuzz	none	none
CALTGNTGGFKTIF	1.15470053818286	-0.577331825604507	-0.577368712578352	5	0.87713154739342	2	CAPTAAGNMLTF	0.953055030257433	HC	1.15470053837925	cluster 2 (375)	mfuzz	none	none
CALTNAGGTSYGKLTF	1.12370848137454	-0.791983414555334	-0.331725066819203	5	0.261175807175511	2	CASFDNYGQNFVF	0.342177853690577	HC	1.14251576846094	cluster 2 (375)	mfuzz	none	none
CALTPGAGANNLFF	1.15470053837925	-0.577350269189626	-0.577350269189626	5	0.877590291973182	2	CASLNYGGSQGNLIF	0.196299603248209	HC	1.04599336542505	cluster 2 (375)	mfuzz	none	none
CALTPQGAQKLVF	1.03837094752166	-0.956608988797721	-0.0817619587239376	5	0.18365817509277	2	CASNAGGTSYGKLTF	0.637702197841424	HC	1.15438614561263	cluster 2 (375)	mfuzz	none	none
CALTRNNAGNMLTF	1.10376347742201	-0.845615699008341	-0.258147778413667	5	0.230762653525353	2	CASPGNMLTF	0.953055030257433	HC	1.15470053837925	cluster 2 (375)	mfuzz	none	none
CALTRSGYSTLTF	1.15470053837925	-0.577350269189626	-0.577350269189626	5	0.877590291973183	2	CASPQGDSSYKLIF	0.953055030257433	HC	1.15470053837925	cluster 2 (375)	mfuzz	none	none
CAMGGTSYGKLTF	1.15340333819502	-0.529314386199628	-0.624088951995388	5	0.441852135231016	2	CASQNNARLMF	0.953055030257436	HC	1.15470053837925	cluster 2 (375)	mfuzz	none	none
CAMIRGNEKLTF	1.15409889303928	-0.544772383237394	-0.609326509801889	5	0.51876586510126	2	CASSYQKVTF	0.953055030257436	HC	1.15470053837925	cluster 2 (375)	mfuzz	none	none
CAMKTGGFKTIF	1.1032415350386	-0.84682169320257	-0.256419841836027	5	0.230158468383145	2	CASYNFGNEKLTF	0.355107961658813	HC	1.14438189652841	cluster 2 (375)	mfuzz	none	none
CAMRDMNRDDKIIF	1.15061941449728	-0.65931103007426	-0.49130838442302	5	0.409608803692911	2	CATADFTSGTYKYIF	0.953055030257432	HC	1.15470053837925	cluster 2 (375)	mfuzz	none	none
CAMREDSGYSTLTF	1.15438381087835	-0.553771553467438	-0.600612257410914	5	0.577670977974427	2	CATDADNFNKFYF	0.273750491145233	HC	1.12329251699362	cluster 2 (375)	mfuzz	none	none
CAMREGEEYGNKLVF	1.15470053837925	-0.577350269189626	-0.577350269189626	5	0.877590291973183	2	CATDAGETSGSRLTF	0.189586072827066	HC	1.03271386917931	cluster 2 (375)	mfuzz	none	none
CAMREGLDSNYQLIW	1.13667562263643	-0.744338938240941	-0.392336684395485	5	0.29682052977113	2	CATDASSNYQLIW	0.273403367799623	HC	1.1231306954192	cluster 2 (375)	mfuzz	none	none
CAMREGLGFGNEKLTF	1.15221826891101	-0.510574444475355	-0.641643824435651	5	0.371627633355325	2	CATDAYTGNQFYF	0.242732790162999	HC	1.10422078069288	cluster 2 (375)	mfuzz	none	none
CAMREGQGRRALTF	1.15470053837925	-0.577350269189626	-0.577350269189626	5	0.877590291973183	2	CATDDGANNLFF	0.953055030257432	HC	1.15470053837925	cluster 2 (375)	mfuzz	none	none
CAMREGTSGTYKYIF	1.15423531643267	-0.548734111491658	-0.605501204941017	5	0.542995754176802	2	CATDLLYSSASKIIF	0.953055030257436	HC	1.15470053837925	cluster 2 (375)	mfuzz	none	none
CAMREGTSYQKVTF	1.15470053837925	-0.577350269189626	-0.577350269189626	5	0.877590291973183	2	CATDPLFSDGQKLLF	0.953055030257435	HC	1.15470053837925	cluster 2 (375)	mfuzz	none	none
CAMREGVIYNQGGKLIF	1.15470053837925	-0.577350269189626	-0.577350269189626	5	0.877590291973182	2	CATDRGSNYKLTF	0.235274929162709	HC	1.09785295526197	cluster 2 (375)	mfuzz	none	none
CAMREKNQGGKLIF	1.14752180436475	-0.685095000196436	-0.462426804168312	5	0.364083826957973	2	CATEDYKLSF	0.953055030257435	HC	1.15470053837925	cluster 2 (375)	mfuzz	none	none
CAMREKPGGYQKVTF	1.15470053837925	-0.577350269189626	-0.577350269189626	5	0.877590291973181	2	CATEMDSSYKLIF	0.493478619765413	HC	1.15267703174652	cluster 2 (375)	mfuzz	none	none
CAMRERNTGFQKLVF	1.14071035209443	-0.725548344287477	-0.415162007806954	5	0.314467837072799	2	CATSTSGTYKYIF	0.369472803390921	HC	1.14982191653731	cluster 2 (375)	mfuzz	none	none
CAMREVSGGSYIPTF	1.1544404586487	-0.555997115126891	-0.598443343521807	5	0.594678773817787	2	CAVAYSGGYQKVTF	0.581339264624558	HC	1.15411262317674	cluster 2 (375)	mfuzz	none	none
CAMRGAGNEKLTF	1.15470053837925	-0.577350269189626	-0.577350269189626	5	0.877590291973184	2	CAVDDSGYALNF	0.449024636769472	HC	1.15135709255837	cluster 2 (375)	mfuzz	none	none
CAMRGLGGSNYKLTF	1.15423720182499	-0.548792615626625	-0.605444586198363	5	0.543371900354938	2	CAVDFTDKLIF	0.19345512792567	HC	1.04056204800528	cluster 2 (375)	mfuzz	none	none
CAMRGPTGTASKLTF	1.01444490771053	-0.984900323255897	-0.0295445844546372	5	0.173260027742306	2	CAVDGQFYF	0.192499228245319	HC	1.03867339638367	cluster 2 (375)	mfuzz	none	none
CAMRSNYQLIW	1.15470053837925	-0.577350269189626	-0.577350269189626	5	0.877590291973183	2	CAVDGRDDKIIF	0.211352958701706	HC	1.07048772310968	cluster 2 (375)	mfuzz	none	none
CAMSASRTDKLIF	1.15470053837925	-0.577350269189626	-0.577350269189626	5	0.877590291973181	2	CAVERDSGGSNYKLTF	0.669771231628972	HC	1.15442515711107	cluster 2 (375)	mfuzz	none	none
CAMSGDSNYQLIW	1.15353885449904	-0.621614531450373	-0.531924323048664	5	0.520619796528719	2	CAVERDSGYALNF	0.5273555443657	HC	1.15331251476862	cluster 2 (375)	mfuzz	none	none
CAMSLYNNNDMRF	1.13751540236985	-0.740641475952984	-0.396873926416867	5	0.300093867904816	2	CAVEVYSGGGADGLTF	0.953055030257435	HC	1.15470053837925	cluster 2 (375)	mfuzz	none	none
CAMSPDYGGSQGNLIF	1.07969655354983	-0.894378267310933	-0.185318286238893	5	0.208295035125371	2	CAVFEEYGNKLVF	0.953055030257436	HC	1.15470053837925	cluster 2 (375)	mfuzz	none	none
CAMSPFSGSARQLTF	1.15470053837925	-0.577350269189626	-0.577350269189626	5	0.877590291973183	2	CAVGAAGGTSYGKLTF	0.227502599146112	HC	1.09023615418694	cluster 2 (375)	mfuzz	none	none
CAMTLFYGQNFVF	1.15470053837925	-0.577350269189626	-0.577350269189626	5	0.877590291973182	2	CAVGANPGRRALTF	0.953055030257435	HC	1.15470053837925	cluster 2 (375)	mfuzz	none	none
CAPGGSYIPTF	1.10284135007046	-0.847740970376382	-0.255100379694083	5	0.229699847889831	2	CAVGDGNNRLAF	0.225990310848362	HC	1.08862473484871	cluster 2 (375)	mfuzz	none	none
CAPISYSGAGSYQLTF	1.15470053837925	-0.577350269189626	-0.577350269189626	5	0.877590291973183	2	CAVGPSGGGADGLTF	0.329888987407827	HC	1.14759747717206	cluster 2 (375)	mfuzz	none	none
CAPMNYGGSQGNLIF	1.14642558924067	-0.692717088478941	-0.453708500761724	5	0.353131645139214	2	CAVGTNYGNNRLAF	0.953055030257435	HC	1.15470053837925	cluster 2 (375)	mfuzz	none	none
CAPNFGNEKLTF	1.08540799724607	-0.883903514501509	-0.201504482744562	5	0.212822615382102	2	CAVHFQGAQKLVF	0.953055030257433	HC	1.15470053837925	cluster 2 (375)	mfuzz	none	none
CAPPDSSYKLIF	1.15470053837925	-0.577350269189626	-0.577350269189626	5	0.877590291973183	2	CAVHLNDYKLSF	0.297373614238308	HC	1.14509127644275	cluster 2 (375)	mfuzz	none	none
CAPQYGNKLVF	1.12632564406873	-0.783487372720111	-0.342838271348615	5	0.266792100008696	2	CAVHRGSQGNLIF	0.174295184534109	HC	0.995919641228083	cluster 2 (375)	mfuzz	none	none
CAPRNTPLVF	1.15013053414172	-0.663946175179159	-0.486184358962565	5	0.400239590116225	2	CAVIDTGRRALTF	0.400464121318892	HC	1.14880185806937	cluster 2 (375)	mfuzz	none	none
CAQPTGTASKLTF	1.15470053837925	-0.577350269189626	-0.577350269189626	5	0.877590291973183	2	CAVIKGGGADGLTF	0.239560871096082	HC	1.10161649511031	cluster 2 (375)	mfuzz	none	none
CARAGNMLTF	1.14034484939714	-0.727367266662495	-0.412977582734644	5	0.312642052793435	2	CAVILDSSYKLIF	0.857319143512744	HC	1.15468273411645	cluster 2 (375)	mfuzz	none	none
CASDSGYSTLTF	1.15193079511431	-0.645186654772558	-0.506744140341754	5	0.442585549509992	2	CAVIPDFGNEKLTF	0.953055030257432	HC	1.15470053837925	cluster 2 (375)	mfuzz	none	none
CASGDTGRRALTF	1.15469659459985	-0.579961880019043	-0.574734714580807	5	0.940807748746248	2	CAVIPVYNFNKFYF	0.953055030257436	HC	1.15470053837925	cluster 2 (375)	mfuzz	none	none
CASMNYGGSQGNLIF	1.05722292193879	-0.930742994171419	-0.126479927767368	5	0.193512935060585	2	CAVIWSGTYKYIF	0.647194475974994	HC	1.15434089645951	cluster 2 (375)	mfuzz	none	none
CASNTGKLIF	1.14387948099983	-0.708522315196213	-0.435357165803618	5	0.333024431293268	2	CAVKDKLIF	0.953055030257433	HC	1.15470053837925	cluster 2 (375)	mfuzz	none	none
CASQGGQKLLF	1.15470053837925	-0.577350269189626	-0.577350269189626	5	0.877590291973184	2	CAVKGTNFGNEKLTF	0.953055030257433	HC	1.15470053837925	cluster 2 (375)	mfuzz	none	none
CATADSGGSNYKLTF	1.15018997984245	-0.663397072017415	-0.486792907825033	5	0.401317636394214	2	CAVLDPGAGSYQLTF	0.953055030257436	HC	1.15470053837925	cluster 2 (375)	mfuzz	none	none
CATAGSYNTDKLIF	1.06264815973907	-0.922583797259886	-0.140064362479184	5	0.19672092133224	2	CAVLHAGKSTF	0.953055030257435	HC	1.15470053837925	cluster 2 (375)	mfuzz	none	none
CATDADSNYQLIW	1.15424711568482	-0.549102191887924	-0.605144923796896	5	0.545371833761659	2	CAVLNSGGYQKVTF	0.296757026990127	HC	1.13217627462542	cluster 2 (375)	mfuzz	none	none
CATDANYGQNFVF	1.15420618194499	-0.547844465407152	-0.60636171653784	5	0.537345025292122	2	CAVLRRQLTF	0.953055030257435	HC	1.15470053837925	cluster 2 (375)	mfuzz	none	none
CATDEEAGTALIF	1.13940726493051	-0.731917421853455	-0.407489843077056	5	0.308191823100818	2	CAVMAGAQKLVF	0.953055030257432	HC	1.15470053837925	cluster 2 (375)	mfuzz	none	none
CATDRGNMLTF	1.15470053837925	-0.577350269189626	-0.577350269189626	5	0.877590291973182	2	CAVMNTGFQKLVF	0.466580365498385	HC	1.1527999824999	cluster 2 (375)	mfuzz	none	none
CATDSSDNAGNMLTF	1.15470053837925	-0.577350269189626	-0.577350269189626	5	0.877590291973182	2	CAVMRSQGNLIF	0.737716152630983	HC	1.15458344177049	cluster 2 (375)	mfuzz	none	none
CATEGPSGGYQKVTF	1.15470053837925	-0.577350269189626	-0.577350269189626	5	0.877590291973184	2	CAVNAAGGGADGLTF	0.187551120272485	HC	1.02836340809933	cluster 2 (375)	mfuzz	none	none
CATERDFGNEKLTF	1.1510168018876	-0.655322192542352	-0.495694609345244	5	0.418194883722683	2	CAVNALDDYKLSF	0.953055030257433	HC	1.15470053837925	cluster 2 (375)	mfuzz	none	none
CATGFSGGYNKLIF	1.15445462368887	-0.55659017583827	-0.597864447850603	5	0.599413968992101	2	CAVNAPNTDKLIF	0.316618222857132	HC	1.14665776447974	cluster 2 (375)	mfuzz	none	none
CATGGDSGAGSYQLTF	1.15470053837925	-0.577350269189626	-0.577350269189626	5	0.877590291973183	2	CAVNHNAGNMLTF	0.703825844339878	HC	1.15456101946252	cluster 2 (375)	mfuzz	none	none
CATPRSGGSYIPTF	1.11803653082402	-0.80900973888109	-0.309026791942931	5	0.250664881204669	2	CAVNHRDDKIIF	0.369719563038134	HC	1.14611555661717	cluster 2 (375)	mfuzz	none	none
CATRNTDKLIF	1.14135508818892	-0.722273790746376	-0.419081297442543	5	0.317825505670553	2	CAVNIRGGSYIPTF	0.953055030257432	HC	1.15470053837925	cluster 2 (375)	mfuzz	none	none
CATVEYGNKLVF	1.07279089382435	-0.906314050926178	-0.166476842898168	5	0.20329631164077	2	CAVNMDNDMRF	0.39163592723852	HC	1.14814038862998	cluster 2 (375)	mfuzz	none	none
CATVNSGGYQKVTF	1.01124437348169	-0.988362917181335	-0.0228814563003563	5	0.172003357935444	2	CAVNRYDKIIF	0.953055030257435	HC	1.15470053837925	cluster 2 (375)	mfuzz	none	none
CATVQGAQKLVF	1.15419893103117	-0.606571837406528	-0.547627093624642	5	0.599218448761998	2	CAVNSAGTASKLTF	0.953055030257436	HC	1.15470053837925	cluster 2 (375)	mfuzz	none	none
CAVANTGGFKTIF	1.03236629287015	-0.964139481370918	-0.0682268114992371	5	0.180860795969597	2	CAVNWEGGGNKLTF	0.331245434422784	HC	1.14063800321056	cluster 2 (375)	mfuzz	none	none
CAVAPGNQGGKLIF	1.10355062216371	-0.846108486652621	-0.257442135511085	5	0.230515426269719	2	CAVPLTGNQFYF	0.485650423501435	HC	1.15312733343603	cluster 2 (375)	mfuzz	none	none
CAVAPGYSTLTF	1.13242897995991	-0.761671528763992	-0.370757451195914	5	0.282575768150787	2	CAVPLYGNNRLAF	0.309662033370708	HC	1.14612050730087	cluster 2 (375)	mfuzz	none	none
CAVDGGDYKLSF	1.15111189094903	-0.65433450148317	-0.496777389465862	5	0.420402050754902	2	CAVPPGFQKLVF	0.173782482994305	HC	0.994512503818422	cluster 2 (375)	mfuzz	none	none
CAVDLDYKLSF	1.15365995852429	-0.534385603035188	-0.619274355489105	5	0.464587193982295	2	CAVPQYSSASKIIF	0.223281456093965	HC	1.08562461146192	cluster 2 (375)	mfuzz	none	none
CAVDNTGKLIF	1.03822913020145	-0.956790478192659	-0.0814386520087891	5	0.183590437037736	2	CAVPSYGNKLVF	0.420273925458761	HC	1.15003602482801	cluster 2 (375)	mfuzz	none	none
CAVDPSRGAQKLVF	1.15470053837925	-0.577350269189626	-0.577350269189626	5	0.877590291973182	2	CAVPTYKYIF	0.953055030257439	HC	1.15470053837925	cluster 2 (375)	mfuzz	none	none
CAVDRGGGKLIF	1.15470053837925	-0.577350269189626	-0.577350269189626	5	0.877590291973182	2	CAVRADFNKFYF	0.405013155630155	HC	1.14911387511807	cluster 2 (375)	mfuzz	none	none
CAVDTDKLIF	1.09917996656489	-0.855943620157889	-0.243236346406996	5	0.225678759812603	2	CAVRATNKLIF	0.854357064237017	HC	1.15469052821013	cluster 2 (375)	mfuzz	none	none
CAVEAYKYIF	1.15470053837925	-0.577350269189626	-0.577350269189626	5	0.877590291973183	2	CAVRAYNTDKLIF	0.260668530111223	HC	1.11647987978958	cluster 2 (375)	mfuzz	none	none
CAVEEENDYKLSF	1.15470053837925	-0.577350269189626	-0.577350269189626	5	0.877590291973182	2	CAVRDAGQAGTALIF	0.715196179119125	HC	1.1545806757471	cluster 2 (375)	mfuzz	none	none
CAVEGNYGGSQGNLIF	1.08785002907175	-0.879240889028045	-0.208609140043702	5	0.214884547857457	2	CAVRDDDTGGFKTIF	0.638377376797317	HC	1.15438858982606	cluster 2 (375)	mfuzz	none	none
CAVEGWNTDKLIF	1.15470053837925	-0.577350269189626	-0.577350269189626	5	0.877590291973182	2	CAVRDIMNRDDKIIF	0.403755452059196	HC	1.14902945517824	cluster 2 (375)	mfuzz	none	none
CAVELDDYKLSF	1.15470053837925	-0.577350269189626	-0.577350269189626	5	0.877590291973184	2	CAVRDSPGGYQKVTF	0.301056016439205	HC	1.13349692933155	cluster 2 (375)	mfuzz	none	none
CAVERNAGNMLTF	1.0421304332409	-0.951731119711064	-0.0903993135298335	5	0.185485210422917	2	CAVRDYYNQGGKLIF	0.31306725194235	HC	1.13674294929914	cluster 2 (375)	mfuzz	none	none
CAVEVRGSTLGRLYF	1.00905108114736	-0.990696227397257	-0.0183548537501023	5	0.171157627414666	2	CAVRERDGQKLLF	0.953055030257439	HC	1.15470053837925	cluster 2 (375)	mfuzz	none	none
CAVGAESGGGADGLTF	1.15470053837925	-0.577350269189626	-0.577350269189626	5	0.877590291973182	2	CAVRERGGYNKLIF	0.953055030257432	HC	1.15470053837925	cluster 2 (375)	mfuzz	none	none
CAVGAGTDKLIF	1.15238651596254	-0.512916181794172	-0.639470334168369	5	0.379488868436362	2	CAVRGGDMRF	0.326042879108525	HC	1.1473362385317	cluster 2 (375)	mfuzz	none	none
CAVGANQAGTALIF	1.02279876867043	-0.975524377310908	-0.0472743913595235	5	0.176676073592536	2	CAVRGHGNKLVF	0.953055030257436	HC	1.15470053837925	cluster 2 (375)	mfuzz	none	none
CAVGAPGTGGFKTIF	1.15470053837925	-0.577350269189626	-0.577350269189626	5	0.877590291973182	2	CAVRGSSGTYKYIF	0.325139710166862	HC	1.13944801197779	cluster 2 (375)	mfuzz	none	none
CAVGARNTDKLIF	1.07808520625742	-0.897231402558113	-0.180853803699303	5	0.207085345623123	2	CAVRGTGNQFYF	0.252327713056106	HC	1.11125840085826	cluster 2 (375)	mfuzz	none	none
CAVGAYSGAGSYQLTF	1.09593066975506	-0.86292878564233	-0.23300188411273	5	0.222350058698661	2	CAVRNMDSNYQLIW	0.248535609402316	HC	1.10861932427469	cluster 2 (375)	mfuzz	none	none
CAVGDASGGSYIPTF	1.15470053837925	-0.577350269189626	-0.577350269189626	5	0.877590291973183	2	CAVRSDYKLSF	0.638628797226988	HC	1.15438949579769	cluster 2 (375)	mfuzz	none	none
CAVGDYKLSF	1.124796977763	-0.78850425862526	-0.336292719137738	5	0.263443437589197	2	CAVRSGSQGNLIF	0.635514592595315	HC	1.15428861106749	cluster 2 (375)	mfuzz	none	none
CAVGEGGNKLVF	1.15470053837925	-0.577350269189626	-0.577350269189626	5	0.877590291973184	2	CAVRSNYQLIW	0.191806096204839	HC	1.03728348743224	cluster 2 (375)	mfuzz	none	none
CAVGHAGGTSYGKLTF	1.15453966753751	-0.593961659965734	-0.560578007571772	5	0.704977216399649	2	CAVRSRGNNRLAF	0.582613441767223	HC	1.15412060483531	cluster 2 (375)	mfuzz	none	none
CAVGWSGGGADGLTF	1.15470053837925	-0.577350269189626	-0.577350269189626	5	0.877590291973182	2	CAVRSWETSGSRLTF	0.185022650031602	HC	1.02273511833314	cluster 2 (375)	mfuzz	none	none
CAVHASGTYKYIF	1.14960453459527	-0.668648207691993	-0.480956326903272	5	0.391333471315574	2	CAVRVLISSGSARQLTF	0.953055030257435	HC	1.15470053837925	cluster 2 (375)	mfuzz	none	none
CAVHLYGNKLVF	1.07934365560287	-0.895006817399099	-0.184336838203774	5	0.20802770710511	2	CAVS	0.600611453799077	HC	1.15408708448609	cluster 2 (375)	mfuzz	none	none
CAVIGGSSNTGKLIF	1.13965798431552	-0.730716403378841	-0.408941580936675	5	0.309350631380471	2	CAVSDLAAGNKLTF	0.4575140075416	HC	1.15166586495725	cluster 2 (375)	mfuzz	none	none
CAVIPDSNYQLIW	1.14381713951142	-0.70888215669838	-0.434934982813036	5	0.332601988415336	2	CAVSDLAVTGNQFYF	0.953055030257436	HC	1.15470053837925	cluster 2 (375)	mfuzz	none	none
CAVIPNTGGFKTIF	1.14289579572685	-0.714072931018247	-0.428822864708605	5	0.326662646972881	2	CAVSDLRYGGATNKLIF	0.350332289282576	HC	1.14373284906794	cluster 2 (375)	mfuzz	none	none
CAVIRSGNTPLVF	1.15141886532123	-0.500370548697688	-0.651048316623542	5	0.339533897997231	2	CAVSDRNTNAGKSTF	0.953055030257433	HC	1.15470053837925	cluster 2 (375)	mfuzz	none	none
CAVISGGNTPLVF	1.15470053837925	-0.577350269189626	-0.577350269189626	5	0.877590291973183	2	CAVSGGTGGGNKLTF	0.620406580568615	HC	1.15431761307242	cluster 2 (375)	mfuzz	none	none
CAVISYNTDKLIF	1.15395213346905	-0.612974056215447	-0.540978077253605	5	0.561577171311981	2	CAVSIYNTDKLIF	0.222083697086248	HC	1.08424990494097	cluster 2 (375)	mfuzz	none	none
CAVITNAGKSTF	1.0055715608424	-0.994333720116541	-0.0112378407258598	5	0.169840525273946	2	CAVSLISSGSARQLTF	0.363077561903021	HC	1.14951454049244	cluster 2 (375)	mfuzz	none	none
CAVKDTGKLIF	1.12168437286729	-0.798261911286035	-0.323422461581256	5	0.25719065393086	2	CAVSVLDSNYQLIW	0.700323701731666	HC	1.1545109443968	cluster 2 (375)	mfuzz	none	none
CAVKDYGGSQGNLIF	1.09680825715748	-0.86106806201747	-0.23574019514001	5	0.223228559154588	2	CAVTGNQFYF	0.76911558237847	HC	1.1546462417262	cluster 2 (375)	mfuzz	none	none
CAVKNYKLSF	1.02392317313872	-0.974223418902673	-0.049699754236046	5	0.177151968312655	2	CAVVGFSDGQKLLF	0.42682802877588	HC	1.15038016091736	cluster 2 (375)	mfuzz	none	none
CAVKTGRRALTF	1.15434395586575	-0.602022001417092	-0.552321954448654	5	0.631324381161328	2	CAVVRSGTYKYIF	0.388247157626374	HC	1.15062596210912	cluster 2 (375)	mfuzz	none	none
CAVLESGGSNYKLTF	1.15470053837925	-0.577350269189626	-0.577350269189626	5	0.877590291973184	2	CAVVYSGNTPLVF	0.35897657724582	HC	1.14930770847296	cluster 2 (375)	mfuzz	none	none
CAVLIMNRDDKIIF	1.15470053837925	-0.577350269189626	-0.577350269189626	5	0.877590291973183	2	CAYLDTGNQFYF	0.695932748506699	HC	1.15454588864426	cluster 2 (375)	mfuzz	none	none
CAVLNYGGSQGNLIF	1.07758118620901	-0.898115084819568	-0.179466101389441	5	0.20671261852675	2	CAYNAGKSTF	0.185388500016646	HC	1.02356506357433	cluster 2 (375)	mfuzz	none	none
CAVLSSGTYKYIF	1.13190445461093	-0.763674834065424	-0.368229620545503	5	0.28103482205108	2	CAYREDDMRF	0.953055030257436	HC	1.15470053837925	cluster 2 (375)	mfuzz	none	none
CAVLVPGNQFYF	1.15470053837925	-0.577350269189626	-0.577350269189626	5	0.877590291973183	2	CAYRSARANFGNEKLTF	0.953055030257433	HC	1.15470053837925	cluster 2 (375)	mfuzz	none	none
CAVMRGTALIF	1.15470053837925	-0.577350269189626	-0.577350269189626	5	0.877590291973183	2	CAYRSGNQFYF	0.217539220781591	HC	1.07875070557077	cluster 2 (375)	mfuzz	none	none
CAVNDNDKIIF	1.15470053837925	-0.577350269189626	-0.577350269189626	5	0.877590291973183	2	CAYRSHENSGGSNYKLTF	0.953055030257436	HC	1.15470053837925	cluster 2 (375)	mfuzz	none	none
CAVNEDDKIIF	1.14792025759102	-0.682169701658174	-0.465750555932849	5	0.368542929319775	2	CAYRSLRRDDKIIF	0.953055030257436	HC	1.15470053837925	cluster 2 (375)	mfuzz	none	none
CAVNEEDKIIF	1.13268109196898	-0.760698869505688	-0.371982222463291	5	0.283331268480703	2	CAYSENNNDMRF	0.953055030257433	HC	1.15470053837925	cluster 2 (375)	mfuzz	none	none
CAVNEEDTDKLIF	1.15470053837925	-0.577350269189626	-0.577350269189626	5	0.877590291973182	2	CAYSPNAGGTSYGKLTF	0.538116709339727	HC	1.15377512648834	cluster 2 (375)	mfuzz	none	none
CAVNGNTGKLIF	1.15470052718758	-0.577489491972981	-0.577211035214601	5	0.881078189315427	2	CAYYYNTDKLIF	0.953055030257432	HC	1.15470053837925	cluster 2 (375)	mfuzz	none	none
CAVNKGFGNVLHC	1.08186301565725	-0.890473081199728	-0.191389934457526	5	0.209966735130625	2	CCYSSASKIIF	0.953055030257433	HC	1.15470053837925	cluster 2 (375)	mfuzz	none	none
CAVNNARLMF	1.13747985322176	-0.740800054577695	-0.396679798644062	5	0.299951620442256	2	CGRGGNNRKLIW	0.953055030257432	HC	1.15470053837925	cluster 2 (375)	mfuzz	none	none
CAVNRDDKIIF	1.14711643198821	-0.687982507982231	-0.459133924005975	5	0.35982577593911	2	CGTADYGGSQGNLIF	0.953055030257436	HC	1.15470053837925	cluster 2 (375)	mfuzz	none	none
CAVNSADKLIF	1.15417418965708	-0.546896782689176	-0.607277406967901	5	0.531463928668665	2	CGTEVNDYKLSF	0.520736241924378	HC	1.15359505489657	cluster 2 (375)	mfuzz	none	none
CAVNSDYKLSF	1.14958632359615	-0.668806264345083	-0.480780059251068	5	0.391043793034821	2	CIAFTGGGNKLTF	0.953055030257436	HC	1.15470053837925	cluster 2 (375)	mfuzz	none	none
CAVPAFGNEKLTF	1.15470053837925	-0.577350269189626	-0.577350269189626	5	0.877590291973183	2	CILNDYKLSF	0.320236216653488	HC	1.13840934101849	cluster 2 (375)	mfuzz	none	none
CAVPDNYGQNFVF	1.15452966977802	-0.594467485896607	-0.560062183881415	5	0.699498573756409	2	CILNRDDKIIF	0.759494549966068	HC	1.15463734885065	cluster 2 (375)	mfuzz	none	none
CAVPFSGGYNKLIF	1.15288525342233	-0.632493445893366	-0.520391807528965	5	0.479918920254256	2	CILRDDGGTSYGKLTF	0.953055030257433	HC	1.15470053837925	cluster 2 (375)	mfuzz	none	none
CAVPIMNRDDKIIF	1.14791232623221	-0.682228821082534	-0.465683505149677	5	0.368451306978474	2	CILRDGNDYKLSF	0.28955141468768	HC	1.12974640490904	cluster 2 (375)	mfuzz	none	none
CAVPNFGNEKLTF	1.12803790946258	-0.777672543775485	-0.350365365687097	5	0.270796453236865	2	CILRDYSGGGADGLTF	0.25503006857991	HC	1.11303427635843	cluster 2 (375)	mfuzz	none	none
CAVPSAAGNKLTF	1.13979565213419	-0.730052137691846	-0.409743514442344	5	0.309996363720852	2	CILRGGGGTSYGKLTF	0.953055030257433	HC	1.15470053837925	cluster 2 (375)	mfuzz	none	none
CAVPSFGNEKLTF	1.15310042083348	-0.629176863409698	-0.523923557423781	5	0.491307824611761	2	CIVRSDYKLSF	0.201396732734406	HC	1.05505197444449	cluster 2 (375)	mfuzz	none	none
CAVPSGAGSYQLTF	1.11942341108537	-0.805004224865029	-0.314419186220337	5	0.253055275422153	2	CIVRVDHTGGFKTIF	0.953055030257433	HC	1.15470053837925	cluster 2 (375)	mfuzz	none	none
CAVPSNRDDKIIF	1.11037822490252	-0.829588726603235	-0.280789498299281	5	0.239081470158239	2	CIVRVEGNNRLAF	0.689851713330497	HC	1.15448468386797	cluster 2 (375)	mfuzz	none	none
CAVPTGTYKYIF	1.15469988839953	-0.578410980292977	-0.576288908106549	5	0.905170509346909	2	CLILTGGGNKLTF	0.259314545719622	HC	1.11568309785894	cluster 2 (375)	mfuzz	none	none
CAVQAGGANNLFF	1.05126291102284	-0.939315778311829	-0.111947132711014	5	0.190198079763187	2	CLMYSGGGADGLTF	0.953055030257432	HC	1.15470053837925	cluster 2 (375)	mfuzz	none	none
CAVQARGTSYDKVIF	1.15440150985453	-0.554444095809976	-0.599957414044557	5	0.582689181830151	2	CLVATILTGGGNKLTF	0.953055030257433	HC	1.15470053837925	cluster 2 (375)	mfuzz	none	none
CAVQGGANSKLTF	1.15470053837925	-0.577350269189626	-0.577350269189626	5	0.877590291973182	2	CLVDGGATNKLIF	0.504872045677813	HC	1.15340266572709	cluster 2 (375)	mfuzz	none	none
CAVRADRGSTLGRLYF	1.116612546944	-0.813026345326226	-0.303586201617776	5	0.248314938527689	2	CLVENRDDKIIF	0.961623612217587	HC	1.15470047481217	cluster 2 (375)	mfuzz	none	none
CAVRDFRRGGGNKLTF	1.15470053837925	-0.577350269189626	-0.577350269189626	5	0.877590291973183	2	CLVGDIDTDKLIF	0.761663205413294	HC	1.15461615778028	cluster 2 (375)	mfuzz	none	none
CAVRDGGFGNVLHC	1.14332977847117	-0.711656900599798	-0.431672877871373	5	0.329391780836537	2	CLVGDQILTGGGNKLTF	0.953055030257433	HC	1.15470053837925	cluster 2 (375)	mfuzz	none	none
CAVRDGLTGGGNKLTF	1.13975688176231	-0.730239557915787	-0.40951732384652	5	0.309813822600927	2	CLVGDTDKLIF	0.270421918527254	HC	1.12170088787881	cluster 2 (375)	mfuzz	none	none
CAVRDIQGGGFKTIF	1.12134611145575	-0.799288172060218	-0.322057939395535	5	0.256551827566559	2	CLVGDVDTDKLIF	0.953055030257439	HC	1.15470053837925	cluster 2 (375)	mfuzz	none	none
CAVRDISDGQKLLF	1.15373577253296	-0.535998271840401	-0.617737500692555	5	0.472266996084344	2	CLVGDVGGSYIPTF	0.953055030257436	HC	1.15470053837925	cluster 2 (375)	mfuzz	none	none
CAVRDLGGYSTLTF	1.15470053837925	-0.577350269189626	-0.577350269189626	5	0.877590291973181	2	CLVGENFNKFYF	0.173360643274141	HC	0.993345809509467	cluster 2 (375)	mfuzz	none	none
CAVRDRQAGTALIF	1.05727140014466	-0.930671631087353	-0.126599769057303	5	0.193540759930895	2	CLVGNNARLMF	0.763523585076872	HC	1.15464119957594	cluster 2 (375)	mfuzz	none	none
CAVRDRSFQKLVF	1.14809708263707	-0.680841877394243	-0.467255205242832	5	0.370617611233352	2	CLVGSSGNTGKLIF	0.953055030257433	HC	1.15470053837925	cluster 2 (375)	mfuzz	none	none
CAVRDSNTGKLIF	1.12155722820468	-0.798648405997782	-0.322908822206894	5	0.256949664454575	2	CLVISGAGSYQLTF	0.953055030257433	HC	1.15470053837925	cluster 2 (375)	mfuzz	none	none
CAVREGSSYKLIF	1.06629518092375	-0.916893522497767	-0.14940165842598	5	0.198992027267922	2	CVFYQGGKLIF	0.953055030257435	HC	1.15470053837925	cluster 2 (375)	mfuzz	none	none
CAVREYTDKLIF	1.15470053837925	-0.577350269189626	-0.577350269189626	5	0.877590291973184	2	CVGGGADGLTF	0.265280506634399	HC	1.11905789649395	cluster 2 (375)	mfuzz	none	none
CAVRFNSGGYQKVTF	1.15202332891431	-0.507955164195304	-0.644068164719007	5	0.363073541220418	2	CVGMNYGGSQGNLIF	0.953055030257435	HC	1.15470053837925	cluster 2 (375)	mfuzz	none	none
CAVRGGGADGLTF	1.00804693270427	-0.991753961707029	-0.0162929709972463	5	0.170774481937348	2	CVGSNNARLMF	0.953055030257435	HC	1.15470053837925	cluster 2 (375)	mfuzz	none	none
CAVRGGSGTYKYIF	1.15311764955784	-0.628901586538882	-0.524216063018953	5	0.492289620654538	2	CVPGNTPLVF	0.953055030257436	HC	1.15470053837925	cluster 2 (375)	mfuzz	none	none
CAVRGYGQNFVF	1.13943046307658	-0.731806763889068	-0.407623699187508	5	0.308298127374314	2	CVVILIKAAGNKLTF	0.479843467530318	HC	1.15303382236693	cluster 2 (375)	mfuzz	none	none
CAVRGYNFNKFYF	1.07382750958009	-0.90456965335794	-0.169257856222151	5	0.204016991133024	2	CVVNALSGAGSYQLTF	0.953055030257433	HC	1.15470053837925	cluster 2 (375)	mfuzz	none	none
CAVRPAANQAGTALIF	1.15470053837925	-0.577350269189626	-0.577350269189626	5	0.877590291973183	2	CVVNDAAAGNKLTF	0.953055030257439	HC	1.15470053837925	cluster 2 (375)	mfuzz	none	none
CAVRPPHSGAGSYQLTF	1.15470053837925	-0.577350269189626	-0.577350269189626	5	0.877590291973183	2	CVVNDGDKIIF	0.953055030257433	HC	1.15470053837925	cluster 2 (375)	mfuzz	none	none
CAVRQWGETSGSRLTF	1.15470053837925	-0.577350269189626	-0.577350269189626	5	0.877590291973183	2	CVVNDNTDKLIF	0.544803657553608	HC	1.15383686068079	cluster 2 (375)	mfuzz	none	none
CAVRRGPGGFKTIF	1.15470053837925	-0.577350269189626	-0.577350269189626	5	0.877590291973182	2	CVVNDYGGSQGNLIF	0.766139146082962	HC	1.1546213288933	cluster 2 (375)	mfuzz	none	none
CAVRVLNTPLVF	1.15470053837925	-0.577350269189626	-0.577350269189626	5	0.877590291973184	2	CVVNEENDMRF	0.953055030257436	HC	1.15470053837925	cluster 2 (375)	mfuzz	none	none
CAVRYNFNKFYF	1.15433919944072	-0.55215441481347	-0.602184784627246	5	0.566003496461296	2	CVVNEGDDMRF	0.953055030257436	HC	1.15470053837925	cluster 2 (375)	mfuzz	none	none
CAVSDPDKIIF	1.15470053837925	-0.577350269189626	-0.577350269189626	5	0.877590291973184	2	CVVNEGDKIIF	0.953055030257435	HC	1.15470053837925	cluster 2 (375)	mfuzz	none	none
CAVSDVGQKLLF	1.15470053837925	-0.577350269189626	-0.577350269189626	5	0.877590291973181	2	CVVNEGNDMRF	0.552562726582083	HC	1.15390373482806	cluster 2 (375)	mfuzz	none	none
CAVSEGGNTPLVF	1.14681629664865	-0.690066994134691	-0.45674930251396	5	0.356835937345527	2	CVVNGANNDMRF	0.953055030257439	HC	1.15470053837925	cluster 2 (375)	mfuzz	none	none
CAVSGGSQGNLIF	1.05600975624159	-0.932520076898214	-0.123489679343374	5	0.192821309071729	2	CVVNGANNLFF	0.594172271608268	HC	1.15404093971857	cluster 2 (375)	mfuzz	none	none
CAVSNFNKFYF	1.14688438408269	-0.689597937316596	-0.457286446766095	5	0.357502754303547	2	CVVNGGNDMRF	0.424650093019627	HC	1.15183508527632	cluster 2 (375)	mfuzz	none	none
CAVSPGNAGNMLTF	1.02342287429294	-0.974803453143811	-0.0486194211491302	5	0.176939724854965	2	CVVNGKAAGNKLTF	0.242791492164609	HC	1.10426759577007	cluster 2 (375)	mfuzz	none	none
CAVSPNGGSQGNLIF	1.15470053837925	-0.577350269189626	-0.577350269189626	5	0.877590291973182	2	CVVNILDDMRF	0.953055030257436	HC	1.15470053837925	cluster 2 (375)	mfuzz	none	none
CAVSPTGNQFYF	1.15470024526539	-0.578062644938082	-0.576637600327308	5	0.895882597942681	2	CVVNIPQAGTALIF	0.215195337328811	HC	1.07572995488928	cluster 2 (375)	mfuzz	none	none
CAVSSGGGADGLTF	1.15468580306953	-0.572290957132046	-0.582394845937488	5	0.775953308710075	2	CVVNKGDKIIF	0.623814452010375	HC	1.15422925467642	cluster 2 (375)	mfuzz	none	none
CAVSSISSGSARQLTF	1.13231597807389	-0.762105416549864	-0.370210561524023	5	0.282240307040265	2	CVVNKGSGYALNF	0.218459568557918	HC	1.07990173328359	cluster 2 (375)	mfuzz	none	none
CAVSVGGRRALTF	0.998834499889462	-1.00116143912177	0.00232693923231027	5	0.167370789009761	2	CVVNKPQAGTALIF	0.953055030257433	HC	1.15470053837925	cluster 2 (375)	mfuzz	none	none
CAVSVGGSYIPTF	1.03619688027134	-0.959371619682038	-0.0768252605892985	5	0.182628834578172	2	CVVNKVQAGTALIF	0.206214842227733	HC	1.06287372235816	cluster 2 (375)	mfuzz	none	none
CAVSWGNTDKLIF	1.15470053837925	-0.577350269189626	-0.577350269189626	5	0.877590291973184	2	CVVNMEDKIIF	0.953055030257435	HC	1.15470053837925	cluster 2 (375)	mfuzz	none	none
CAVTAYNQGGKLIF	1.15453220138962	-0.560191354259453	-0.594340847130165	5	0.630273252718488	2	CVVNMETDKLIF	0.953055030257436	HC	1.15470053837925	cluster 2 (375)	mfuzz	none	none
CAVTRRDNTDKLIF	1.15470053837925	-0.577350269189626	-0.577350269189626	5	0.877590291973182	2	CVVNMGAGNMLTF	0.202474966153528	HC	1.05686274424354	cluster 2 (375)	mfuzz	none	none
CAVTWGAAGNKLTF	1.15470053837925	-0.577350269189626	-0.577350269189626	5	0.877590291973183	2	CVVNNGDKLIF	0.953055030257436	HC	1.15470053837925	cluster 2 (375)	mfuzz	none	none
CAVWAGKSTF	1.153711254743	-0.535470176914811	-0.618241077828187	5	0.469726219988027	2	CVVNNPGTYKYIF	0.498274582517253	HC	1.15278255782984	cluster 2 (375)	mfuzz	none	none
CAVYNDYKLSF	1.07971609109368	-0.894343407691798	-0.185372683401878	5	0.208309875133088	2	CVVNNPNSGYALNF	0.953055030257439	HC	1.15470053837925	cluster 2 (375)	mfuzz	none	none
CAVYQGGKLIF	1.14476667161104	-0.703272413563895	-0.441494258047143	5	0.339355507426342	2	CVVNNPSGNTPLVF	0.953055030257436	HC	1.15470053837925	cluster 2 (375)	mfuzz	none	none
CAWGGSQGNLIF	1.15022098864662	-0.663109119071664	-0.487111869574951	5	0.401886288850409	2	CVVNQGDKIIF	0.953055030257436	HC	1.15470053837925	cluster 2 (375)	mfuzz	none	none
CAYGDDKIIF	1.02006433027036	-0.978648822524308	-0.0414155077460535	5	0.17553519588382	2	CVVNRADGLTF	0.953055030257433	HC	1.15470053837925	cluster 2 (375)	mfuzz	none	none
CAYGSGNTGKLIF	1.08638993944183	-0.88204253811957	-0.204347401322262	5	0.213641996633426	2	CVVNRANDMRF	0.953055030257432	HC	1.15470053837925	cluster 2 (375)	mfuzz	none	none
CAYIETGNQFYF	1.15470053837925	-0.577350269189626	-0.577350269189626	5	0.877590291973183	2	CVVNRDDKIIF	0.393918357404903	HC	1.15084247522126	cluster 2 (375)	mfuzz	none	none
CAYLQGAQKLVF	1.01960109139639	-0.979172691034359	-0.0404284003620261	5	0.175344173989045	2	CVVNRDDKLIF	0.953055030257436	HC	1.15470053837925	cluster 2 (375)	mfuzz	none	none
CAYMFSGGYNKLIF	1.15470053837925	-0.577350269189626	-0.577350269189626	5	0.877590291973183	2	CVVNRNNDMRF	0.242935939459624	HC	1.10438258387737	cluster 2 (375)	mfuzz	none	none
CAYNDKIIF	1.15470053837925	-0.577350269189626	-0.577350269189626	5	0.877590291973183	2	CVVNRRDDMRF	0.953055030257435	HC	1.15470053837925	cluster 2 (375)	mfuzz	none	none
CAYRSFNYGGSQGNLIF	1.15470053837925	-0.577350269189626	-0.577350269189626	5	0.877590291973183	2	CVVNSDTDKLIF	0.349614531306773	HC	1.14880544792748	cluster 2 (375)	mfuzz	none	none
CGPGGYNKLIF	1.15470053837925	-0.577350269189626	-0.577350269189626	5	0.877590291973182	2	CVVNSPQAGTALIF	0.953055030257433	HC	1.15470053837925	cluster 2 (375)	mfuzz	none	none
CILRDGYSTLTF	1.15470053837925	-0.577350269189626	-0.577350269189626	5	0.877590291973183	2	CVVNTATGFQKLVF	0.953055030257436	HC	1.15470053837925	cluster 2 (375)	mfuzz	none	none
CILRDVDSGGSNYKLTF	1.1541104479922	-0.609020914610129	-0.545089533382071	5	0.583917013379582	2	CVVNVLMDSSYKLIF	0.953055030257433	HC	1.15470053837925	cluster 2 (375)	mfuzz	none	none
CIVRAPGGSQGNLIF	1.15470053837925	-0.577350269189626	-0.577350269189626	5	0.877590291973182	2	CVVNVVTGGGNKLTF	0.953055030257433	HC	1.15470053837925	cluster 2 (375)	mfuzz	none	none
CIVRVGRGSNYKLTF	1.04526874684617	-0.947557819646026	-0.0977109272001418	5	0.18705882124459	2	CVVNWGDKLIF	0.953055030257433	HC	1.15470053837925	cluster 2 (375)	mfuzz	none	none
CLAVNTDKLIF	1.15470053837925	-0.577350269189626	-0.577350269189626	5	0.877590291973181	2	CVVNWVTGGGNKLTF	0.442844794282559	HC	1.15230090942303	cluster 2 (375)	mfuzz	none	none
CLLIYGGSQGNLIF	1.15470053837925	-0.577350269189626	-0.577350269189626	5	0.877590291973181	2	CVVSAPRGGSQGNLIF	0.953055030257435	HC	1.15470053837925	cluster 2 (375)	mfuzz	none	none
CLVGDSILTGGGNKLTF	1.09531066391357	-0.86423219803816	-0.231078465875414	5	0.221738131486298	2	CVVSDLGDDMRF	0.953055030257433	HC	1.15470053837925	cluster 2 (375)	mfuzz	none	none
CLVGEGAAGNKLTF	1.10540378050365	-0.841772576306609	-0.263631204197038	5	0.232707499566933	2	CVVSDQYNFNKFYF	0.313414178134409	HC	1.14641425316539	cluster 2 (375)	mfuzz	none	none
CLVVGGFKTIF	1.14053993748392	-0.726399684853722	-0.414140252630194	5	0.313609863337898	2	CVVSDRPWDMRF	0.953055030257435	HC	1.15470053837925	cluster 2 (375)	mfuzz	none	none
CMNNAGNMLTF	1.15470053837925	-0.577350269189626	-0.577350269189626	5	0.877590291973181	2	CVVSETSGTYKYIF	0.178802291315137	HC	1.00778577316937	cluster 2 (375)	mfuzz	none	none
CSPSGGYQKVTF	1.14079163257215	-0.72514024523275	-0.415651387339396	5	0.314881274971541	2	CVVSHNAGNMLTF	0.805107304405265	HC	1.15465633725104	cluster 2 (375)	mfuzz	none	none
CVANTGNQFYF	1.15143021888626	-0.65092374110633	-0.500506477779933	5	0.428290719673933	2	CVVSPNSGYALNF	0.861415633992904	HC	1.15468410216608	cluster 2 (375)	mfuzz	none	none
CVARMDSSYKLIF	1.12538902801664	-0.786579867961693	-0.338809160054943	5	0.26471669759043	2	CVVSSPGGSYIPTF	0.953055030257436	HC	1.15470053837925	cluster 2 (375)	mfuzz	none	none
CVISGNTPLVF	1.15393540937387	-0.540569857980528	-0.613365551393345	5	0.495410743542259	2	NNNDMRF	0.511754845366016	HC	1.15348969613394	cluster 2 (375)	mfuzz	none	none
CVPFSGGYNKLIF	1.1128403616542	-0.823234249243678	-0.289606112410527	5	0.242541498457163	2	NYGGSQGNLIF	0.485165098664263	HC	1.15311971316739	cluster 2 (375)	mfuzz	none	none
CVVGDSNYQLIW	1.11589154426918	-0.815024643439512	-0.300866900829665	5	0.247162755584553	2	TTSGTYKYIF	0.953055030257433	HC	1.15470053837925	cluster 2 (375)	mfuzz	none	none
CVVGDYKLSF	1.01238521658241	-0.987136607041623	-0.0252486095407873	5	0.172448178702689	2	CAAAPSTSGTYKYIF	0.953055030257435	PI	-0.577350269189626	cluster 2 (375)	mfuzz	none	none
CVVMGGATNKLIF	1.15469907140653	-0.578943546265937	-0.575755525140593	5	0.919452131138273	2	CAADGSSNTGKLIF	0.529572924460371	PI	-0.618666066158952	cluster 2 (375)	mfuzz	none	none
CVVNAIDGQKLLF	1.15470053837925	-0.577350269189626	-0.577350269189626	5	0.877590291973183	2	CAADYTGNQFYF	0.230096763613364	PI	-0.223681881134586	cluster 2 (375)	mfuzz	none	none
CVVNAPNTGFQKLVF	1.15470053837925	-0.577350269189626	-0.577350269189626	5	0.877590291973181	2	CAAGDRGSTLGRLYF	0.762836505512469	PI	-0.587512908383556	cluster 2 (375)	mfuzz	none	none
CVVNEADKLIF	1.15470053837925	-0.577350269189626	-0.577350269189626	5	0.877590291973183	2	CAAGGAGNQFYF	0.716588617131937	PI	-0.591564183840884	cluster 2 (375)	mfuzz	none	none
CVVNEDNDMRF	1.15470053837925	-0.577350269189626	-0.577350269189626	5	0.877590291973184	2	CAAGLRGFKTIF	0.953055030257433	PI	-0.577350269189626	cluster 2 (375)	mfuzz	none	none
CVVNEEDKIIF	1.15470053837925	-0.577350269189626	-0.577350269189626	5	0.877590291973183	2	CAAIGGSTLGRLYF	0.953055030257435	PI	-0.577350269189626	cluster 2 (375)	mfuzz	none	none
CVVNERDDMRF	1.15470053837925	-0.577350269189626	-0.577350269189626	5	0.877590291973182	2	CAALGGNTGFQKLVF	0.290764786085274	PI	-0.360082883762291	cluster 2 (375)	mfuzz	none	none
CVVNGDSSYKLIF	1.15469928351493	-0.575875366485255	-0.578823917029676	5	0.84329830051456	2	CAALWSNQFYF	0.953055030257433	PI	-0.577350269189626	cluster 2 (375)	mfuzz	none	none
CVVNGDTDKLIF	1.06032563316671	-0.92612009172452	-0.134205541442188	5	0.195323799492092	2	CAANTGNQFYF	0.395936000888694	PI	-0.656346747276494	cluster 2 (375)	mfuzz	none	none
CVVNGEDDMRF	1.15470053837925	-0.577350269189626	-0.577350269189626	5	0.877590291973183	2	CAAPGTDKLIF	0.770853726980274	PI	-0.56598835471579	cluster 2 (375)	mfuzz	none	none
CVVNGLDDMRF	1.15470053837925	-0.577350269189626	-0.577350269189626	5	0.877590291973183	2	CAAPPKNRDDKIIF	0.953055030257433	PI	-0.577350269189626	cluster 2 (375)	mfuzz	none	none
CVVNGRSNDMRF	1.15470053837925	-0.577350269189626	-0.577350269189626	5	0.877590291973182	2	CAAREIGNQFYF	0.953055030257433	PI	-0.577350269189626	cluster 2 (375)	mfuzz	none	none
CVVNIFTSGTYKYIF	1.15470053837925	-0.577350269189626	-0.577350269189626	5	0.877590291973183	2	CAARGDNNDMRF	0.34233715586221	PI	-0.426528895963666	cluster 2 (375)	mfuzz	none	none
CVVNIGDDMRF	1.15470053837925	-0.577350269189626	-0.577350269189626	5	0.877590291973183	2	CAARNNAGKSTF	0.953055030257433	PI	-0.577350269189626	cluster 2 (375)	mfuzz	none	none
CVVNKAAGNKLTF	1.1512067351337	-0.653335534248977	-0.497871200884728	5	0.422668934434618	2	CAARNSGYALNF	0.259398282954133	PI	-0.300271745221802	cluster 2 (375)	mfuzz	none	none
CVVNKDNDMRF	1.15074257267585	-0.658097633855002	-0.492644938820853	5	0.412166879568713	2	CAARSRRDDKIIF	0.953055030257433	PI	-0.577350269189626	cluster 2 (375)	mfuzz	none	none
CVVNKNDDMRF	1.15470053837925	-0.577350269189626	-0.577350269189626	5	0.877590291973183	2	CAASAEGTYKYIF	0.369442617333562	PI	-0.451119371812875	cluster 2 (375)	mfuzz	none	none
CVVNLLNDMRF	1.15470053837925	-0.577350269189626	-0.577350269189626	5	0.877590291973183	2	CAASAGKFYF	0.953055030257429	PI	-0.577350269189626	cluster 2 (375)	mfuzz	none	none
CVVNMLDDMRF	1.15470053837925	-0.577350269189626	-0.577350269189626	5	0.877590291973183	2	CAASAIGGKLIF	0.953055030257436	PI	-0.577350269189626	cluster 2 (375)	mfuzz	none	none
CVVNMPGYSTLTF	1.15470053837925	-0.577350269189626	-0.577350269189626	5	0.877590291973183	2	CAASEGNQFYF	0.522714549846056	PI	-0.620118158136879	cluster 2 (375)	mfuzz	none	none
CVVNMPQAGTALIF	1.15470053837925	-0.577350269189626	-0.577350269189626	5	0.877590291973182	2	CAASEGQKLLF	0.278667199852454	PI	-0.339222448654979	cluster 2 (375)	mfuzz	none	none
CVVNNADKLIF	1.15470053837925	-0.577350269189626	-0.577350269189626	5	0.877590291973182	2	CAASGQNFVF	0.295982286309671	PI	-0.368344519960304	cluster 2 (375)	mfuzz	none	none
CVVNNDDKIIF	1.15470053837925	-0.577350269189626	-0.577350269189626	5	0.877590291973183	2	CAASIGLNTGNQFYF	0.953055030257433	PI	-0.577350269189626	cluster 2 (375)	mfuzz	none	none
CVVNNRDDKIIF	1.12749230421373	-0.77954890453163	-0.347943399682104	5	0.269489351923354	2	CAASITPGTYKYIF	0.953055030257436	PI	-0.577350269189626	cluster 2 (375)	mfuzz	none	none
CVVNPAGNNRKLIW	1.15470053837925	-0.577350269189626	-0.577350269189626	5	0.877590291973183	2	CAASLFNDMRF	0.953055030257436	PI	-0.577350269189626	cluster 2 (375)	mfuzz	none	none
CVVNPSGSSNTGKLIF	1.15470053837925	-0.577350269189626	-0.577350269189626	5	0.877590291973183	2	CAASLSTASKLTF	0.953055030257433	PI	-0.577350269189626	cluster 2 (375)	mfuzz	none	none
CVVNQPGGYNKLIF	1.15470053837925	-0.577350269189626	-0.577350269189626	5	0.877590291973182	2	CAASNGGTSYGKLTF	0.215884571886036	PI	-0.176863213437887	cluster 2 (375)	mfuzz	none	none
CVVNRGDDMRF	1.1538845645049	-0.614529631826415	-0.539354932678489	5	0.553478285558633	2	CAASQKSSGDKLTF	0.307006097718139	PI	-0.384501008343766	cluster 2 (375)	mfuzz	none	none
CVVNRGTYKYIF	1.14656297338801	-0.691793136086487	-0.454769837301528	5	0.35441113536428	2	CAASYYGQNFVF	0.681680171484965	PI	-0.556906097832327	cluster 2 (375)	mfuzz	none	none
CVVNRYDKIIF	1.15470053837925	-0.577350269189626	-0.577350269189626	5	0.877590291973183	2	CAATDDNAGNMLTF	0.953055030257432	PI	-0.577350269189626	cluster 2 (375)	mfuzz	none	none
CVVNSAAGNKLTF	1.15469992072275	-0.576315643117139	-0.578384277605608	5	0.853044498898637	2	CAATLFSGTYKYIF	0.953055030257436	PI	-0.577350269189626	cluster 2 (375)	mfuzz	none	none
CVVNSADKLIF	1.15470053837925	-0.577350269189626	-0.577350269189626	5	0.877590291973183	2	CAATLTNAGGTSYGKLTF	0.953055030257433	PI	-0.577350269189626	cluster 2 (375)	mfuzz	none	none
CVVNSGNKLVF	1.15469464857673	-0.57415335947926	-0.580541289097467	5	0.808586459525846	2	CAATNSGYSTLTF	0.530221912466474	PI	-0.618530838066545	cluster 2 (375)	mfuzz	none	none
CVVNSLKDSSYKLIF	1.15470053837925	-0.577350269189626	-0.577350269189626	5	0.877590291973183	2	CAAVSSNDYKLSF	0.953055030257439	PI	-0.577350269189626	cluster 2 (375)	mfuzz	none	none
CVVNSPNSGNTPLVF	1.15470053837925	-0.577350269189626	-0.577350269189626	5	0.877590291973182	2	CAAVYGQNFVF	0.365344587183113	PI	-0.447743029955616	cluster 2 (375)	mfuzz	none	none
CVVNYDNDMRF	1.15470053837925	-0.577350269189626	-0.577350269189626	5	0.877590291973183	2	CAAYRLSGAGSYQLTF	0.953055030257436	PI	-0.577350269189626	cluster 2 (375)	mfuzz	none	none
CVVRDGGYNKLIF	1.15470053837925	-0.577350269189626	-0.577350269189626	5	0.877590291973183	2	CADHMDTGRRALTF	0.953055030257439	PI	-0.577350269189626	cluster 2 (375)	mfuzz	none	none
CVVRTYNFNKFYF	1.14420628130103	-0.706617040948788	-0.43758924035224	5	0.335285289714803	2	CAEEGNTGKLIF	0.953055030257435	PI	-0.577350269189626	cluster 2 (375)	mfuzz	none	none
CVVSAGADGLTF	1.15470053837925	-0.577350269189626	-0.577350269189626	5	0.877590291973183	2	CAEFLYNQGGKLIF	0.953055030257435	PI	-0.577350269189626	cluster 2 (375)	mfuzz	none	none
CVVSAGGNNRLAF	1.11066647009302	-0.828856532332743	-0.281809937760276	5	0.239475196785433	2	CAEHQGGKLIF	0.496885871470104	PI	-0.518315248433761	cluster 2 (375)	mfuzz	none	none
CVVSAPGGGADGLTF	1.01842905591928	-0.980491191443547	-0.0379378644757315	5	0.174863715933974	2	CAEIGNNNARLMF	0.953055030257433	PI	-0.577350269189626	cluster 2 (375)	mfuzz	none	none
CVVSARNNAGNMLTF	1.1165326019006	-0.813249068348028	-0.303283533552575	5	0.248185971687038	2	CAEIPGQNFVF	0.953055030257435	PI	-0.577350269189626	cluster 2 (375)	mfuzz	none	none
CVVSDRAGGSYIPTF	1.14407319360032	-0.707396841199612	-0.436676352400704	5	0.334355006481546	2	CAENIFSGGYNKLIF	0.953055030257435	PI	-0.577350269189626	cluster 2 (375)	mfuzz	none	none
CVVSVGGSQGNLIF	1.12524579500253	-0.78704755216702	-0.33819824283551	5	0.264405989719785	2	CAENRGSGTYKYIF	0.396837088103067	PI	-0.471105077756751	cluster 2 (375)	mfuzz	none	none
CVVSVPTGNQFYF	1.15209699754184	-0.508933811918363	-0.643163185623473	5	0.366241460161084	2	CAENSGGATNKLIF	0.339380898501861	PI	-0.680019049751093	cluster 2 (375)	mfuzz	none	none
CVVSVTGTASKLTF	1.1533422134499	-0.528180860222505	-0.625161353227392	5	0.437035679375024	2	CAESKGGSQGNLIF	0.258580443228958	PI	-0.298441219432135	cluster 2 (375)	mfuzz	none	none
CVVTGGGNKLTF	1.15470024697601	-0.578060563602846	-0.576639683373164	5	0.895827649556584	2	CAESLYSSASKIIF	0.282228358239274	PI	-0.345624605283941	cluster 2 (375)	mfuzz	none	none
CVVTGGYQKVTF	1.07710065842783	-0.898953754157056	-0.178146904270778	5	0.206359712740719	2	CAESMDNDMRF	0.372955937864998	PI	-0.453927237857999	cluster 2 (375)	mfuzz	none	none
CVVTGSSASKIIF	1.15432846765628	-0.602548117863648	-0.551780349792633	5	0.62733213884916	2	CAESPDNTDKLIF	0.300167386799347	PI	-0.699775918102317	cluster 2 (375)	mfuzz	none	none
CVVTLNSGGYQKVTF	1.15070460727739	-0.658473781566728	-0.492230825710663	5	0.411368992054927	2	CAESRQTGANNLFF	0.953055030257436	PI	-0.577350269189626	cluster 2 (375)	mfuzz	none	none
CVVTNQAGTALIF	1.02933006106154	-0.967831356559403	-0.0614987045021331	5	0.179498483497402	2	CAESSNYGGSQGNLIF	0.270189394879004	PI	-0.323026196399283	cluster 2 (375)	mfuzz	none	none
CVVTSGGYNKLIF	1.15459869327547	-0.56401803966377	-0.590580653611698	5	0.667864390093376	2	CAETNNNNDMRF	0.284824485510296	PI	-0.350151033425452	cluster 2 (375)	mfuzz	none	none
FYTGGFKTIF	1.15470053837925	-0.577350269189626	-0.577350269189626	5	0.877590291973183	2	CAETPGSQGNLIF	0.953055030257436	PI	-0.577350269189626	cluster 2 (375)	mfuzz	none	none
IKAAGNKLTF	1.15470053837925	-0.577350269189626	-0.577350269189626	5	0.877590291973183	2	CAFARNTGGFKTIF	0.953055030257436	PI	-0.577350269189626	cluster 2 (375)	mfuzz	none	none
YSGGGADGLTF	1.03506394335954	-0.960794845004108	-0.0742690983554332	5	0.182099984210525	2	CAFGETSGSRLTF	0.276413840753786	PI	-0.335051951843771	cluster 2 (375)	mfuzz	none	none
YTGANSKLTF	1.09295395697449	-0.869104838335636	-0.223849118638854	5	0.219475024527492	2	CAFIGTSYGKLTF	0.194642318014692	PI	-0.0920973232007734	cluster 2 (375)	mfuzz	none	none
CAAEGGGGNKLTF	-0.0215080596124466	1.01058054102143	-0.989072481408988	6	0.231015206009015	2	CAFIYNNDMRF	0.350578809041817	PI	-0.434599310985713	cluster 2 (375)	mfuzz	none	none
CAAGDQGAQKLVF	-0.0332589020282198	1.01621455698404	-0.982955654955816	6	0.23816795310049	2	CAFLFSGGYNKLIF	0.193330698439557	PI	-0.0862191762372497	cluster 2 (375)	mfuzz	none	none
CAAGGGTSYGKLTF	-0.377003238332209	1.13370076152462	-0.75669752319241	6	0.403476976987937	2	CAFLNNAGNMLTF	0.281074065248762	PI	-0.343574299114615	cluster 2 (375)	mfuzz	none	none
CAAHNSGGSNYKLTF	-0.294818084216776	1.1142656617341	-0.819447577517326	6	0.757663852003762	2	CAFMKIYSGAGSYQLTF	0.953055030257433	PI	-0.577350269189626	cluster 2 (375)	mfuzz	none	none
CAAILNQGGKLIF	-0.372626134143281	1.13281310569556	-0.760186971552276	6	0.414026482722656	2	CAFMKTGANSKLTF	0.36833245567745	PI	-0.450215649240149	cluster 2 (375)	mfuzz	none	none
CAALGGSEKLVF	-0.293877886337501	1.11401021300431	-0.820132326666804	6	0.759604861521375	2	CAFMMDGNKLVF	0.953055030257432	PI	-0.577350269189626	cluster 2 (375)	mfuzz	none	none
CAAPRGTGGFKTIF	-0.271925773804499	1.10783853746441	-0.835912763659908	6	0.656659698555988	2	CAFPDAGNMLTF	0.325918257321227	PI	-0.686488854142402	cluster 2 (375)	mfuzz	none	none
CAASAGISSGSARQLTF	-0.02736173772251	1.01340008018092	-0.986038342458405	6	0.234542525921566	2	CAFPEIQGAQKLVF	0.31108770541412	PI	-0.390070558006138	cluster 2 (375)	mfuzz	none	none
CAASDNGNQFYF	-0.140748497667459	1.06291764602262	-0.922169148355162	6	0.325258549915539	2	CAFTDGQKLLF	0.404866258881147	PI	-0.653095664220708	cluster 2 (375)	mfuzz	none	none
CAASEGSGTYKYIF	-0.0424119158425021	1.02053119128921	-0.978119275446708	6	0.24395004982015	2	CAFTNYNQGGKLIF	0.953055030257436	PI	-0.577350269189626	cluster 2 (375)	mfuzz	none	none
CAASHNFNKFYF	-0.080508226497366	1.03782056171199	-0.957312335214619	6	0.270511692694716	2	CAGAGGQKLLF	0.425554730023347	PI	-0.646027115141881	cluster 2 (375)	mfuzz	none	none
CAASIGYSTLTF	-0.28954860882317	1.11282451093314	-0.82327590210997	6	0.757586169602842	2	CAGALGGAGSYQLTF	0.953055030257433	PI	-0.577350269189626	cluster 2 (375)	mfuzz	none	none
CAASMGSGYSTLTF	-0.0952235688141156	1.04420566054554	-0.948982091731426	6	0.282136954690872	2	CAGDNNYGQNFVF	0.953055030257436	PI	-0.577350269189626	cluster 2 (375)	mfuzz	none	none
CAASNDFGNEKLTF	-0.250975207106712	1.10158113598931	-0.850605928882602	6	0.551120773876745	2	CAGEGDEKLTF	0.953055030257435	PI	-0.577350269189626	cluster 2 (375)	mfuzz	none	none
CAASPFTGNQFYF	-0.0914130398952531	1.04256796573778	-0.951154925842525	6	0.279039047238869	2	CAGGADKLIF	0.178812565105393	PI	-0.0158111132168622	cluster 2 (375)	mfuzz	none	none
CAEEGGGADGLTF	-0.186259033939376	1.0800341117543	-0.893775077814922	6	0.386101011880008	2	CAGGDSSNTGKLIF	0.953055030257433	PI	-0.577350269189626	cluster 2 (375)	mfuzz	none	none
CAEPFSGGYNKLIF	-0.200339997748723	1.08500395136409	-0.884663953615362	6	0.411011118610356	2	CAGGGETSGSRLTF	0.301504417651053	PI	-0.699057212727069	cluster 2 (375)	mfuzz	none	none
CAERDNAGNMLTF	-0.124418781182789	1.05638743056549	-0.931968649382705	6	0.308304176983577	2	CAGGRHTGNQFYF	0.953055030257435	PI	-0.577350269189626	cluster 2 (375)	mfuzz	none	none
CAERNAGKSTF	-0.11730497260455	1.05347893224734	-0.936173959642788	6	0.301487428942054	2	CAGGTASKLTF	0.235309650811696	PI	-0.239124618050248	cluster 2 (375)	mfuzz	none	none
CAESLGGYNKLIF	-0.292857014230801	1.11373201528223	-0.820875001051434	6	0.760767699049175	2	CAGGYQKVTF	0.274034349050641	PI	-0.330544060765305	cluster 2 (375)	mfuzz	none	none
CAESSMDSNYQLIW	-0.123491235851044	1.05601038950349	-0.932519153652445	6	0.307397259901919	2	CAGHKYNFNKFYF	0.953055030257433	PI	-0.577350269189626	cluster 2 (375)	mfuzz	none	none
CAEVGSQGNLIF	-0.248871671891382	1.10093323389281	-0.852061562001427	6	0.54273344094974	2	CAGHPKTSYDKVIF	0.953055030257436	PI	-0.577350269189626	cluster 2 (375)	mfuzz	none	none
CAFAEYGNKLVF	-0.0331482285013631	1.01616197742751	-0.983013748926146	6	0.238099218620755	2	CAGHSSYKLIF	0.289718247428993	PI	-0.358374784467971	cluster 2 (375)	mfuzz	none	none
CAFCGGTSYGKLTF	-0.362942170750098	1.13078912245135	-0.767846951701254	6	0.43937723339046	2	CAGITGANSKLTF	0.248279517743396	PI	-0.2739861694951	cluster 2 (375)	mfuzz	none	none
CAFGDTGRRALTF	-0.395951369711286	1.13734615736253	-0.741394787651247	6	0.362926055455558	2	CAGLLYGGSQGNLIF	0.953055030257436	PI	-0.577350269189626	cluster 2 (375)	mfuzz	none	none
CAFMDTGGFKTIF	-0.0760672791568991	1.03586144375172	-0.959794164594821	6	0.267172195611246	2	CAGLNQGAQKLVF	0.228111438476041	PI	-0.217567396008844	cluster 2 (375)	mfuzz	none	none
CAFMKYTGANSKLTF	-0.181935081290291	1.07847689232083	-0.896541811030534	6	0.379169600108878	2	CAGMEYGNKLVF	0.661056867428413	PI	-0.597565809802414	cluster 2 (375)	mfuzz	none	none
CAFYYGGSQGNLIF	-0.384847095138773	1.135248841578	-0.750401746439231	6	0.385770093507072	2	CAGPKNTGNQFYF	0.293923868974345	PI	-0.703172249076873	cluster 2 (375)	mfuzz	none	none
CAGCNFGNEKLTF	-0.0503433237652159	1.02422079096196	-0.97387746719674	6	0.249127007864999	2	CAGPRNAGNMLTF	0.332846219606963	PI	-0.416501828953744	cluster 2 (375)	mfuzz	none	none
CAGEAGTALIF	-0.361806651281317	1.13054639559718	-0.768739744315864	6	0.442554045533611	2	CAGQLFGGSQGNLIF	0.953055030257433	PI	-0.577350269189626	cluster 2 (375)	mfuzz	none	none
CAGPNNNNDMRF	-0.152333943600935	1.06742666391966	-0.915092720318727	6	0.338584161747401	2	CAGQLFKAAGNKLTF	0.953055030257433	PI	-0.577350269189626	cluster 2 (375)	mfuzz	none	none
CAGPNTGGFKTIF	-0.179951368879831	1.07775760805904	-0.897806239179213	6	0.376089007391882	2	CAGQLVASYDKVIF	0.953055030257432	PI	-0.577350269189626	cluster 2 (375)	mfuzz	none	none
CAGPRGGGADGLTF	-0.22280023924943	1.09260857863982	-0.86980833939039	6	0.46054800286551	2	CAGQLYKAAGNKLTF	0.953055030257439	PI	-0.577350269189626	cluster 2 (375)	mfuzz	none	none
CAGRGSEKLVF	-0.0868593074054432	1.04059643791577	-0.953737130510323	6	0.275419169102787	2	CAGQLYTGTASKLTF	0.953055030257436	PI	-0.577350269189626	cluster 2 (375)	mfuzz	none	none
CAGYMDSNYQLIW	-0.236826522170099	1.09715474830096	-0.86032822613086	6	0.500383170808381	2	CAGQRDDMRF	0.953055030257435	PI	-0.577350269189626	cluster 2 (375)	mfuzz	none	none
CAINYGGSQGNLIF	-0.401980695099722	1.1384382877446	-0.736457592644878	6	0.351436013595817	2	CAGSYQLTF	0.184624010889261	PI	-0.0451809983139784	cluster 2 (375)	mfuzz	none	none
CAISTGNQFYF	-0.399828921763199	1.13805231055576	-0.738223388792562	6	0.355470331711322	2	CAGTDNYGQNFVF	0.233752534425339	PI	-0.234602671512248	cluster 2 (375)	mfuzz	none	none
CAIYSGSARQLTF	-0.397950255137485	1.13771188290914	-0.73976162777165	6	0.359051935154784	2	CAGTDYGGSQGNLIF	0.953055030257436	PI	-0.577350269189626	cluster 2 (375)	mfuzz	none	none
CALDAGGTSYGKLTF	-0.269168601130179	1.10703542947811	-0.837866828347936	6	0.640178584581622	2	CAGTHNDYKLSF	0.469752573929913	PI	-0.632889703923271	cluster 2 (375)	mfuzz	none	none
CALGDSNDYKLSF	-0.325914723317437	1.12229812220405	-0.79638339888661	6	0.576700021557827	2	CAGVDQAGTALIF	0.256058074856496	PI	-0.292695893998489	cluster 2 (375)	mfuzz	none	none
CALKDNQGGKLIF	-0.428300227289307	1.14281538513807	-0.714515157848766	6	0.306885513656203	2	CAGVIAGTYKYIF	0.953055030257432	PI	-0.577350269189626	cluster 2 (375)	mfuzz	none	none
CALMTGNQFYF	-0.377913478116196	1.13388321889322	-0.755969740777022	6	0.401346408177372	2	CAGVRGNNNDMRF	0.953055030257439	PI	-0.577350269189626	cluster 2 (375)	mfuzz	none	none
CALRSSGGSNYKLTF	-0.168157660497281	1.07341813044451	-0.905260469947233	6	0.358936387701959	2	CAGWNFNKFYF	0.597178204955232	PI	-0.543802628391448	cluster 2 (375)	mfuzz	none	none
CALSAPYSGGGADGLTF	-0.306460311548188	1.11736788353105	-0.810907571982859	6	0.693185156489645	2	CAGYTSGTYKYIF	0.321882670274783	PI	-0.403830857458483	cluster 2 (375)	mfuzz	none	none
CALSEAERDDKIIF	-0.166727115646593	1.07288442757852	-0.906157311931923	6	0.356979998387246	2	CAKTQGAQKLVF	0.52208799570509	PI	-0.620252939509316	cluster 2 (375)	mfuzz	none	none
CALSEAGSGYSTLTF	-0.0871092237802025	1.04070504555059	-0.953595821770391	6	0.275615584972675	2	CALAIYNFNKFYF	0.953055030257436	PI	-0.577350269189626	cluster 2 (375)	mfuzz	none	none
CALSEEMDSSYKLIF	-0.36273263441109	1.13074441730576	-0.76801178289467	6	0.439959961592239	2	CALDVSGSARQLTF	0.953055030257436	PI	-0.577350269189626	cluster 2 (375)	mfuzz	none	none
CALSEENYGQNFVF	-0.274526097707409	1.10859026779599	-0.834064170088582	6	0.672889986896336	2	CALGNTGGFKTIF	0.180319721516862	PI	-0.023580549191932	cluster 2 (375)	mfuzz	none	none
CALSEVDSNYQLIW	-0.182351096657745	1.07862734875297	-0.896276252095223	6	0.379823390973458	2	CALILNNARLMF	0.205945837819103	PI	-0.139574481402004	cluster 2 (375)	mfuzz	none	none
CALSLLSDGQKLLF	-0.0233945683774746	1.01149202343666	-0.988097455059186	6	0.232144513746393	2	CALKGMNRDDKIIF	0.953055030257433	PI	-0.577350269189626	cluster 2 (375)	mfuzz	none	none
CALSMNSGYSTLTF	-0.183927849853515	1.0791963745232	-0.895268524669688	6	0.382326295072927	2	CALMDAGNMLTF	0.953055030257435	PI	-0.577350269189626	cluster 2 (375)	mfuzz	none	none
CALSNGNQFYF	-0.370681724055389	1.13241334847659	-0.761731624421201	6	0.418883465143644	2	CALNLQGGSEKLVF	0.953055030257433	PI	-0.577350269189626	cluster 2 (375)	mfuzz	none	none
CALSNSGYALNF	-0.400611634908762	1.13819319794406	-0.7375815630353	6	0.353994596164354	2	CALPTDGQKLLF	0.953055030257436	PI	-0.577350269189626	cluster 2 (375)	mfuzz	none	none
CALVPNARLMF	-0.037438349459692	1.01819342526975	-0.980755075810057	6	0.240783860793157	2	CALQTNAGGTSYGKLTF	0.953055030257436	PI	-0.577350269189626	cluster 2 (375)	mfuzz	none	none
CALYSNSGYALNF	-0.13775147350029	1.06173443699977	-0.92398296349948	6	0.321997507399905	2	CALRGGTSYGKLTF	0.251745161118764	PI	-0.282512342078458	cluster 2 (375)	mfuzz	none	none
CAMREGLGSGGSNYKLTF	-0.0850006819726767	1.03978724205751	-0.95478656008483	6	0.273966416813727	2	CALRGSGAGSYQLTF	0.220764626056023	PI	-0.193759359545794	cluster 2 (375)	mfuzz	none	none
CAMRLYNFNKFYF	-0.270520409424615	1.10742995895462	-0.836909549530003	6	0.648159239366092	2	CALRPQAGTALIF	0.601762421853839	PI	-0.544666245639997	cluster 2 (375)	mfuzz	none	none
CAMRVNRDDKIIF	-0.409608987476583	1.13977259909473	-0.730163611618146	6	0.337673522478535	2	CALRPSETSGSRLTF	0.953055030257433	PI	-0.577350269189626	cluster 2 (375)	mfuzz	none	none
CAMSGDNAGNMLTF	-0.34907250044891	1.12774729300185	-0.778674792552935	6	0.481747035613679	2	CALRYGKLTF	0.953055030257439	PI	-0.577350269189626	cluster 2 (375)	mfuzz	none	none
CAPIGFGNVLHC	-0.375241702460554	1.13334557256883	-0.758103870108273	6	0.407660780102445	2	CALSANNTDKLIF	0.953055030257435	PI	-0.577350269189626	cluster 2 (375)	mfuzz	none	none
CATDASRDDKIIF	-0.257555916469476	1.10358497114482	-0.846029054675344	6	0.579666590888087	2	CALSDLNQGGKLIF	0.300023166083874	PI	-0.374464022694411	cluster 2 (375)	mfuzz	none	none
CATDDTGFQKLVF	-0.15404490866602	1.06808381700717	-0.914038908341147	6	0.340656959489726	2	CALSDLRDTGRRALTF	0.953055030257435	PI	-0.577350269189626	cluster 2 (375)	mfuzz	none	none
CATDTGFQKLVF	-0.0990343361981112	1.04583245463758	-0.946798118439472	6	0.285300874332563	2	CALSDYGGATNKLIF	0.945451455634693	PI	-0.575591546015149	cluster 2 (375)	mfuzz	none	none
CATDVGNARLMF	-0.350337039909624	1.12803155777847	-0.777694517868842	6	0.477529159448633	2	CALSEADRDDKIIF	0.222049063828418	PI	-0.198059816329552	cluster 2 (375)	mfuzz	none	none
CATVLNQAGTALIF	-0.276881677550689	1.10926646806082	-0.832384790510131	6	0.688040606989092	2	CALSEAGGATNKLIF	0.240219452952878	PI	-0.252895501439563	cluster 2 (375)	mfuzz	none	none
CAVASNTGNQFYF	-0.184805880048406	1.07951240205192	-0.894706522003515	6	0.383737472943124	2	CALSEAIYNFNKFYF	0.953055030257436	PI	-0.577350269189626	cluster 2 (375)	mfuzz	none	none
CAVEYARLMF	-0.0814928320627271	1.03825290159514	-0.956760069532413	6	0.271262138364982	2	CALSEAKEYGNKLVF	0.707425036976705	PI	-0.559932812093005	cluster 2 (375)	mfuzz	none	none
CAVGSNYQLIW	-0.0805066879130473	1.03781988554709	-0.957313197634037	6	0.27051052291972	2	CALSEALGAAGNKLTF	0.313535336339617	PI	-0.69273051816948	cluster 2 (375)	mfuzz	none	none
CAVGTNSGGYQKVTF	-0.0715444582447946	1.03385090481427	-0.962306446569476	6	0.26384449964711	2	CALSEAQGAGNMLTF	0.953055030257439	PI	-0.577350269189626	cluster 2 (375)	mfuzz	none	none
CAVIHSGNTPLVF	-0.338526462548031	1.12532278779549	-0.786796325247458	6	0.520362095853188	2	CALSEAQNTDKLIF	0.464266486595971	PI	-0.634386930894622	cluster 2 (375)	mfuzz	none	none
CAVINSGYSTLTF	-0.397008631585268	1.13754004984917	-0.740531418263901	6	0.360868639784497	2	CALSEGSGGGADGLTF	0.318196770163464	PI	-0.399283899918272	cluster 2 (375)	mfuzz	none	none
CAVITNTGNQFYF	-0.202530869504603	1.08576324337012	-0.883232373865515	6	0.415253581102811	2	CALSEGSNRLAF	0.953055030257433	PI	-0.577350269189626	cluster 2 (375)	mfuzz	none	none
CAVLGGGGADGLTF	-0.0261977755154086	1.01284148333845	-0.986643707823045	6	0.233835635771235	2	CALSEGTYNNNDMRF	0.953055030257439	PI	-0.577350269189626	cluster 2 (375)	mfuzz	none	none
CAVLPGGYNKLIF	-0.40066757950584	1.13820324658031	-0.737535667074467	6	0.353889481783907	2	CALSEISSGSARQLTF	0.953055030257433	PI	-0.577350269189626	cluster 2 (375)	mfuzz	none	none
CAVMNYGGSQGNLIF	-0.379807244843571	1.13426046311986	-0.754453218276291	6	0.396979852448605	2	CALSENKLSF	0.953055030257435	PI	-0.577350269189626	cluster 2 (375)	mfuzz	none	none
CAVQGGYNFNKFYF	-0.433686751723643	1.1436318366416	-0.709945084917955	6	0.298628231621953	2	CALSESDRGSTLGRLYF	0.953055030257432	PI	-0.577350269189626	cluster 2 (375)	mfuzz	none	none
CAVR	-0.422377365525241	1.14188628178121	-0.719508916255969	6	0.316252614442875	2	CALSFSSASKIIF	0.953055030257435	PI	-0.577350269189626	cluster 2 (375)	mfuzz	none	none
CAVRDGDSGGYQKVTF	-0.346502619183255	1.12716532624845	-0.780662707065198	6	0.490571365886511	2	CALSGPTGTASKLTF	0.296399984975211	PI	-0.368988113667623	cluster 2 (375)	mfuzz	none	none
CAVRDGYGQNFVF	-0.361395470253799	1.1304582236502	-0.769062753396405	6	0.44371594719457	2	CALSINTGRRALTF	0.953055030257435	PI	-0.577350269189626	cluster 2 (375)	mfuzz	none	none
CAVRDKQAGTALIF	-0.314339960642022	1.11940321184946	-0.805063251207437	6	0.641516519251537	2	CALSLIIYNQGGKLIF	0.953055030257433	PI	-0.577350269189626	cluster 2 (375)	mfuzz	none	none
CAVRDLTDKLIF	-0.430021061086794	1.14307917847109	-0.713058117384298	6	0.304222047634038	2	CALSQGNLIF	0.176014550183782	PI	-0.00110548522455286	cluster 2 (375)	mfuzz	none	none
CAVRDMRAAGNKLTF	-0.298229957377349	1.11518649229004	-0.816956534912689	6	0.744610794285669	2	CALSSATSGTYKYIF	0.953055030257432	PI	-0.577350269189626	cluster 2 (375)	mfuzz	none	none
CAVRLNTDKLIF	-0.162427193712278	1.07127069372332	-0.908843500011039	6	0.351246260991934	2	CALSTSQGNLIF	0.953055030257436	PI	-0.577350269189626	cluster 2 (375)	mfuzz	none	none
CAVRRSYNTDKLIF	-0.38711608075132	1.13568640478138	-0.748570324030064	6	0.380905722805375	2	CALSVAGTASKLTF	0.700973443823028	PI	-0.559208924454766	cluster 2 (375)	mfuzz	none	none
CAVRVPSGGSYIPTF	-0.156913989062278	1.06918071990942	-0.912266730847143	6	0.344198348120289	2	CALSVISSGSARQLTF	0.953055030257436	PI	-0.577350269189626	cluster 2 (375)	mfuzz	none	none
CAVSGMNTGFQKLVF	-0.39044721539034	1.13632043002295	-0.745873214632611	6	0.373954246506534	2	CALSVLTGANNLFF	0.213827434760775	PI	-0.169469030273269	cluster 2 (375)	mfuzz	none	none
CAVTTDKLIF	-0.111676829260318	1.05115053369371	-0.93947370443339	6	0.296309414255131	2	CALSVRIQGAQKLVF	0.953055030257433	PI	-0.577350269189626	cluster 2 (375)	mfuzz	none	none
CAVVFSGGYNKLIF	-0.166818220064816	1.07291846374808	-0.906100243683263	6	0.357103847202948	2	CAMIKNNDMRF	0.209804097222141	PI	-0.154524640385776	cluster 2 (375)	mfuzz	none	none
CAYRRRGNQFYF	-0.218702103899467	1.09125076287364	-0.872548658974178	6	0.450385176276327	2	CAMKRGTGGFKTIF	0.953055030257436	PI	-0.577350269189626	cluster 2 (375)	mfuzz	none	none
CAYRSNRDDKIIF	-0.280898908594669	1.11040917117363	-0.82951026257896	6	0.71413384653379	2	CAMKSGGFKTIF	0.381101314759377	PI	-0.662028655402677	cluster 2 (375)	mfuzz	none	none
CAYRSVPLNRDDKIIF	-0.280629010635041	1.11033281380066	-0.829703803165623	6	0.712402453178308	2	CAMRALNAGGTSYGKLTF	0.953055030257436	PI	-0.577350269189626	cluster 2 (375)	mfuzz	none	none
CAYRSVPMNRDDKIIF	-0.37299043731573	1.13288763211714	-0.759897194801407	6	0.413128517153761	2	CAMREFSNDYKLSF	0.953055030257433	PI	-0.577350269189626	cluster 2 (375)	mfuzz	none	none
CAYSSQGGSEKLVF	-0.262650181768492	1.10511211149642	-0.842461929727927	6	0.60448217719401	2	CAMREGGAGGSYIPTF	0.448688183093957	PI	-0.49948206547459	cluster 2 (375)	mfuzz	none	none
CAYWAGNQFYF	-0.299814541637095	1.11561086430218	-0.815796322665087	6	0.736113878570908	2	CAMREGLGSGGYNKLIF	0.953055030257433	PI	-0.577350269189626	cluster 2 (375)	mfuzz	none	none
CGANTGNQFYF	-0.184402637936184	1.07936733861303	-0.894964700676847	6	0.383087812938416	2	CAMREGQGNAGNMLTF	0.953055030257436	PI	-0.577350269189626	cluster 2 (375)	mfuzz	none	none
CIVRAGNQFYF	-0.405079093910694	1.13898666012158	-0.733907566210884	6	0.345748215591287	2	CAMREGSGYALNF	0.392607906808517	PI	-0.657590467960973	cluster 2 (375)	mfuzz	none	none
CIVRVGNTGNQFYF	-0.38085238333982	1.13446729065781	-0.753614907317991	6	0.394607196494572	2	CAMRESRNNRLAF	0.953055030257436	PI	-0.577350269189626	cluster 2 (375)	mfuzz	none	none
CLVGDTGTGGFKTIF	-0.308248876615176	1.11783444269123	-0.80958556607605	6	0.681104335304292	2	CAMRESSNYQLIW	0.953055030257433	PI	-0.577350269189626	cluster 2 (375)	mfuzz	none	none
CLVVSDYKLSF	-0.218998789450859	1.09134950938871	-0.872350719937849	6	0.451101620262449	2	CAMREVNDKIIF	0.953055030257436	PI	-0.577350269189626	cluster 2 (375)	mfuzz	none	none
CVMDSSYKLIF	-0.27118016429397	1.10762196890283	-0.836441804608857	6	0.652124530893247	2	CAMREYNAGKSTF	0.953055030257432	PI	-0.577350269189626	cluster 2 (375)	mfuzz	none	none
CVVGTGGGNKLTF	-0.247805052217077	1.10060334625346	-0.852798294036386	6	0.538604987198827	2	CAMRGGAGSYQLTF	0.32012923054008	PI	-0.401686702053998	cluster 2 (375)	mfuzz	none	none
CVVIGSQGNLIF	-0.121092371106129	1.05503222278281	-0.93393985167668	6	0.305077335827723	2	CAMRGGGYNKLIF	0.335979410622699	PI	-0.681622565905212	cluster 2 (375)	mfuzz	none	none
CVVKDNNNDMRF	-0.358602347937769	1.12985536339742	-0.771253015459651	6	0.451777145175676	2	CAMRGGNQFYF	0.506284089700486	PI	-0.521373058476921	cluster 2 (375)	mfuzz	none	none
CVVNGADKLIF	-0.349448300732831	1.12783191648534	-0.778383615752507	6	0.480485218325248	2	CAMRGRNTGNQFYF	0.187577677440636	PI	-0.0594992912401078	cluster 2 (375)	mfuzz	none	none
CVVNILNDMRF	-0.255796546930412	1.10305266889901	-0.847256121968593	6	0.571670003536316	2	CAMRGTSNDYKLSF	0.953055030257436	PI	-0.577350269189626	cluster 2 (375)	mfuzz	none	none
CVVNKPGAGSYQLTF	-0.0906224436429137	1.04222680477276	-0.951604361129848	6	0.278404274680028	2	CAMRVSYNQGGKLIF	0.953055030257436	PI	-0.577350269189626	cluster 2 (375)	mfuzz	none	none
CVVNMNNDMRF	-0.178256534697868	1.07714064372796	-0.898884109030092	6	0.373504230976873	2	CAMSAISGGSNYKLTF	0.191825996824566	PI	-0.0793785858476718	cluster 2 (375)	mfuzz	none	none
CVVNRDTGNQFYF	-0.392547863144576	1.1367151213101	-0.744167258165524	6	0.36968058911504	2	CAMSARSGYSTLTF	0.446969562884231	PI	-0.639347315061192	cluster 2 (375)	mfuzz	none	none
CVVNRGDKIIF	-0.293811326337607	1.11399210107743	-0.820180774739826	6	0.759711180379442	2	CAMSGASKIIF	0.953055030257439	PI	-0.577350269189626	cluster 2 (375)	mfuzz	none	none
CVVNWGTDKLIF	-0.0234738860560456	1.01153028792739	-0.988056401871347	6	0.232192148342168	2	CAMSGRAGGTSYGKLTF	0.208980987062785	PI	-0.151386801988704	cluster 2 (375)	mfuzz	none	none
CVVSSNTNAGKSTF	-0.0866826243144012	1.04051962719493	-0.953837002880524	6	0.275280463892612	2	CAMSHYGGSQGNLIF	0.953055030257433	PI	-0.577350269189626	cluster 2 (375)	mfuzz	none	none
CAAGGDGQKLLF	-0.292532270949611	-0.821111067502294	1.11364333845191	7	0.434741811620543	2	CAMSQMDSSYKLIF	0.953055030257436	PI	-0.577350269189626	cluster 2 (375)	mfuzz	none	none
CAAGRDDKIIF	-0.0810537145311276	-0.957006461235893	1.03806017576702	7	0.397831774101078	2	CAPEIQGAQKLVF	0.953055030257436	PI	-0.577350269189626	cluster 2 (375)	mfuzz	none	none
CAAGRSNDYKLSF	0.00905207455896376	-1.00449530928719	0.99544323472823	7	0.305556172977463	2	CAPGRIQGAQKLVF	0.953055030257436	PI	-0.577350269189626	cluster 2 (375)	mfuzz	none	none
CAAHNNARLMF	-0.348773221671784	-0.778906591638306	1.12767981331009	7	0.337279120247067	2	CAPGSGYALNF	0.953055030257435	PI	-0.577350269189626	cluster 2 (375)	mfuzz	none	none
CAAINDYKLSF	-0.34590087401309	-0.781127358048835	1.12702823206192	7	0.341291130489242	2	CAPKAAGNKLTF	0.343027511486146	PI	-0.427226770764279	cluster 2 (375)	mfuzz	none	none
CAALDSNYQLIW	-0.248056974756851	-0.852624369554814	1.10068134431167	7	0.566975654709731	2	CAPLGSARQLTF	0.296556213163666	PI	-0.369228168705171	cluster 2 (375)	mfuzz	none	none
CAALGNQFYF	0.00773426955093498	-1.00384470242681	0.99611043287587	7	0.30654989504844	2	CAPLTTSGTYKYIF	0.953055030257433	PI	-0.577350269189626	cluster 2 (375)	mfuzz	none	none
CAALNDYKLSF	-0.0260030203141627	-0.98674489878916	1.01274791910332	7	0.334798740366047	2	CAPPYGNKLVF	0.185229148211961	PI	-0.0481478636381585	cluster 2 (375)	mfuzz	none	none
CAALYNNNDMRF	-0.366663911713315	-0.764912834208291	1.13157674592161	7	0.313817561990172	2	CAPRGFKTIF	0.700372443238986	PI	-0.559140350932155	cluster 2 (375)	mfuzz	none	none
CAANAGNNRKLIW	-0.223888709907275	-0.869078266692796	1.09296697660007	7	0.691277128130434	2	CAPTAAGNMLTF	0.953055030257433	PI	-0.577350269189626	cluster 2 (375)	mfuzz	none	none
CAANRNNNARLMF	-0.360713914488464	-0.769597833217296	1.13031174770576	7	0.32135032378962	2	CASFDNYGQNFVF	0.342177853690577	PI	-0.426367273376666	cluster 2 (375)	mfuzz	none	none
CAANSGGYQKVTF	0.0773426708836747	-1.0364256055131	0.959082934629424	7	0.262079115863577	2	CASLNYGGSQGNLIF	0.196299603248209	PI	-0.0994126773309671	cluster 2 (375)	mfuzz	none	none
CAAPGGFGNEKLTF	0.173388751920331	-1.07535622691358	0.901967474993249	7	0.217692343271981	2	CASNAGGTSYGKLTF	0.637702197841424	PI	-0.600526956178303	cluster 2 (375)	mfuzz	none	none
CAAPTGGGNKLTF	-0.0248757500934974	-0.987330046919627	1.01220579701312	7	0.333755908355715	2	CASPGNMLTF	0.953055030257433	PI	-0.577350269189626	cluster 2 (375)	mfuzz	none	none
CAARSGNTPLVF	-0.276976221846627	-0.832317291512558	1.10929351335919	7	0.472436059714498	2	CASPQGDSSYKLIF	0.953055030257433	PI	-0.577350269189626	cluster 2 (375)	mfuzz	none	none
CAARYSGNTPLVF	-0.189431328995443	-0.891735970756773	1.08116729975222	7	0.738855496554623	2	CASQNNARLMF	0.953055030257436	PI	-0.577350269189626	cluster 2 (375)	mfuzz	none	none
CAASAEGGGADGLTF	0.107446872374436	-1.0493847125321	0.941937840157661	7	0.24661479594565	2	CASSYQKVTF	0.953055030257436	PI	-0.577350269189626	cluster 2 (375)	mfuzz	none	none
CAASAGGNNRLAF	-0.0995966362597493	-0.94647492879303	1.04607156505278	7	0.426709811302509	2	CASYNFGNEKLTF	0.355107961658813	PI	-0.438802207459257	cluster 2 (375)	mfuzz	none	none
CAASGASGTYKYIF	-0.112924524393756	-0.938744268550803	1.05166879294456	7	0.451170384486222	2	CATADFTSGTYKYIF	0.953055030257432	PI	-0.577350269189626	cluster 2 (375)	mfuzz	none	none
CAASIGGFNKFYF	0.178165997263951	-1.07710762285154	0.898941625587586	7	0.215796970072304	2	CATDADNFNKFYF	0.273750491145233	PI	-0.329999024648455	cluster 2 (375)	mfuzz	none	none
CAASKAAGNKLTF	-0.136331451416682	-0.924839964867482	1.06117141628416	7	0.504859895946651	2	CATDAGETSGSRLTF	0.189586072827066	PI	-0.0690018761589571	cluster 2 (375)	mfuzz	none	none
CAASPNSGGSNYKLTF	-0.0980525535116059	-0.947361836663055	1.04541439017466	7	0.424096414855584	2	CATDASSNYQLIW	0.273403367799623	PI	-0.329330378862541	cluster 2 (375)	mfuzz	none	none
CAASTGTASKLTF	0.148660100552951	-1.06600798734964	0.917347886796691	7	0.227886586081988	2	CATDAYTGNQFYF	0.242732790162999	PI	-0.259668343755161	cluster 2 (375)	mfuzz	none	none
CAASYFGNEKLTF	-0.0658328337076344	-0.965457024552011	1.03128985825965	7	0.377564758028456	2	CATDDGANNLFF	0.953055030257432	PI	-0.577350269189626	cluster 2 (375)	mfuzz	none	none
CAATGNQFYF	0.175976920157006	-1.07630728145096	0.900330361293953	7	0.216662732654676	2	CATDLLYSSASKIIF	0.953055030257436	PI	-0.577350269189626	cluster 2 (375)	mfuzz	none	none
CAAVGGYQKVTF	-0.314494682653087	-0.804947971973828	1.11944265462692	7	0.391046255344654	2	CATDPLFSDGQKLLF	0.953055030257435	PI	-0.577350269189626	cluster 2 (375)	mfuzz	none	none
CAAYKAAGNKLTF	-0.0759688519567917	-0.959849002079251	1.03581785403604	7	0.39075844045103	2	CATDRGSNYKLTF	0.235274929162709	PI	-0.239024611765474	cluster 2 (375)	mfuzz	none	none
CACNAGNMLTF	-0.00426540415069924	-0.997860475274163	1.00212587942486	7	0.315948031186536	2	CATEDYKLSF	0.953055030257435	PI	-0.577350269189626	cluster 2 (375)	mfuzz	none	none
CAENNSGTYKYIF	-0.271664044427534	-0.836098523259497	1.10776256768703	7	0.487021108038216	2	CATEMDSSYKLIF	0.493478619765413	PI	-0.517162968870908	cluster 2 (375)	mfuzz	none	none
CAENSPMDSSYKLIF	-0.0537460515401349	-0.972043147618813	1.02578919915895	7	0.363211743530311	2	CATSTSGTYKYIF	0.369472803390921	PI	-0.666737807217398	cluster 2 (375)	mfuzz	none	none
CAEPQGGSEKLVF	0.159912671337115	-1.07032038648996	0.910407715152842	7	0.223164093652541	2	CAVAYSGGYQKVTF	0.581339264624558	PI	-0.608963047054183	cluster 2 (375)	mfuzz	none	none
CAESTSGSARQLTF	0.18629477311797	-1.08004692203952	0.893752148921549	7	0.212621422469306	2	CAVDDSGYALNF	0.449024636769472	PI	-0.499634913661758	cluster 2 (375)	mfuzz	none	none
CAETFTGNQFYF	-0.280752756049889	-0.829615074245534	1.11036783029542	7	0.46264369010658	2	CAVDFTDKLIF	0.19345512792567	PI	-0.0867801956432259	cluster 2 (375)	mfuzz	none	none
CAETLNTGFQKLVF	0.0756881357478937	-1.03569349518262	0.960005359434731	7	0.26298218786874	2	CAVDGQFYF	0.192499228245319	PI	-0.0824520661279334	cluster 2 (375)	mfuzz	none	none
CAGARAGGTSYGKLTF	-0.36028962648953	-0.769930730479536	1.13022035696907	7	0.321897133146361	2	CAVDGRDDKIIF	0.211352958701706	PI	-0.160354509874119	cluster 2 (375)	mfuzz	none	none
CAGARSGNTGKLIF	0.0603811226956275	-1.02882242045131	0.968441297755686	7	0.271636987812204	2	CAVERDSGGSNYKLTF	0.669771231628972	PI	-0.555374138322647	cluster 2 (375)	mfuzz	none	none
CAGAYYGGSQGNLIF	-0.229491857478024	-0.865305149273489	1.09479700675151	7	0.656954565716348	2	CAVERDSGYALNF	0.5273555443657	PI	-0.527639092446331	cluster 2 (375)	mfuzz	none	none
CAGDQTGANNLFF	-0.251676204961456	-0.850120050255417	1.10179625521687	7	0.552728214238997	2	CAVEVYSGGGADGLTF	0.953055030257435	PI	-0.577350269189626	cluster 2 (375)	mfuzz	none	none
CAGEETSGSRLTF	-0.168487998901703	-0.905053147856051	1.07354114675775	7	0.617573019988999	2	CAVFEEYGNKLVF	0.953055030257436	PI	-0.577350269189626	cluster 2 (375)	mfuzz	none	none
CAGGADGLTF	-0.289168862961059	-0.823550903336022	1.11271976629708	7	0.442334988648865	2	CAVGAAGGTSYGKLTF	0.227502599146112	PI	-0.215665734443193	cluster 2 (375)	mfuzz	none	none
CAGGAQKLVF	-0.169332984500941	-0.904522445854886	1.07385543035583	7	0.621520745740432	2	CAVGANPGRRALTF	0.953055030257435	PI	-0.577350269189626	cluster 2 (375)	mfuzz	none	none
CAGLIGFGNVLHC	-0.348547724755984	-0.779081193556349	1.12762891831233	7	0.337591393507596	2	CAVGDGNNRLAF	0.225990310848362	PI	-0.210887503314488	cluster 2 (375)	mfuzz	none	none
CAGNFGNEKLTF	-0.361399558655409	-0.76905954242321	1.13045910107862	7	0.320469479748218	2	CAVGPSGGGADGLTF	0.329888987407827	PI	-0.684546301950867	cluster 2 (375)	mfuzz	none	none
CAGPNYGGSQGNLIF	-0.193796827301761	-0.888917031701762	1.08271385900352	7	0.769235081706241	2	CAVGTNYGNNRLAF	0.953055030257435	PI	-0.577350269189626	cluster 2 (375)	mfuzz	none	none
CAGPYNFNKFYF	-0.305109904905216	-0.811903942185493	1.11701384709071	7	0.408592407807253	2	CAVHFQGAQKLVF	0.953055030257433	PI	-0.577350269189626	cluster 2 (375)	mfuzz	none	none
CAGQLGTGNQFYF	-0.329730643043119	-0.793496967635719	1.12322761067884	7	0.365417604362003	2	CAVHLNDYKLSF	0.297373614238308	PI	-0.701287536844274	cluster 2 (375)	mfuzz	none	none
CAGQLYGGSQGNLIF	-0.280883018513511	-0.829521658823896	1.11040467733741	7	0.462313891320964	2	CAVHRGSQGNLIF	0.174295184534109	PI	0.008111371178275	cluster 2 (375)	mfuzz	none	none
CAGRGTSGSRLTF	-0.146140754572868	-0.918888371800268	1.06502912637314	7	0.533064622508224	2	CAVIDTGRRALTF	0.400464121318892	PI	-0.473451842004275	cluster 2 (375)	mfuzz	none	none
CAGSEGGGADGLTF	-0.0395180279643814	-0.979655186486941	1.01917321445132	7	0.347939599243291	2	CAVIKGGGADGLTF	0.239560871096082	PI	-0.251090341390619	cluster 2 (375)	mfuzz	none	none
CAGTDSNYQLIW	-0.34227958516872	-0.783917019433934	1.12619660460265	7	0.346458996932836	2	CAVILDSSYKLIF	0.857319143512744	PI	-0.571788201292747	cluster 2 (375)	mfuzz	none	none
CAIYNQGGKLIF	-0.139948383390472	-0.922654055681292	1.06260243907176	7	0.514779409386802	2	CAVIPDFGNEKLTF	0.953055030257432	PI	-0.577350269189626	cluster 2 (375)	mfuzz	none	none
CALANNNDMRF	0.0989000262036095	-1.0457753056708	0.946875279467191	7	0.250830725666215	2	CAVIPVYNFNKFYF	0.953055030257436	PI	-0.577350269189626	cluster 2 (375)	mfuzz	none	none
CALENYGGSQGNLIF	-0.102111431768886	-0.945026580728935	1.04713801249782	7	0.431057674837805	2	CAVIWSGTYKYIF	0.647194475974994	PI	-0.55221406486214	cluster 2 (375)	mfuzz	none	none
CALGEDAGGTSYGKLTF	-0.338118143250849	-0.787108848200089	1.12522699145094	7	0.352557726846771	2	CAVKDKLIF	0.953055030257433	PI	-0.577350269189626	cluster 2 (375)	mfuzz	none	none
CALGGSNDYKLSF	-0.186995886866434	-0.893302139522433	1.08029802638887	7	0.722170783451749	2	CAVKGTNFGNEKLTF	0.953055030257433	PI	-0.577350269189626	cluster 2 (375)	mfuzz	none	none
CALGGTSYGKLTF	-0.284232849609515	-0.827114592756144	1.11134744236566	7	0.454005736473058	2	CAVLDPGAGSYQLTF	0.953055030257436	PI	-0.577350269189626	cluster 2 (375)	mfuzz	none	none
CALNSGGYQKVTF	-0.275166731648787	-0.833607888432611	1.1087746200814	7	0.477293148184028	2	CAVLHAGKSTF	0.953055030257435	PI	-0.577350269189626	cluster 2 (375)	mfuzz	none	none
CALRTGNQFYF	-0.118099566936174	-0.935706151028971	1.05380571796515	7	0.461712807642508	2	CAVLNSGGYQKVTF	0.296757026990127	PI	-0.369536204273444	cluster 2 (375)	mfuzz	none	none
CALSAPNNARLMF	-0.330590519185933	-0.792844830095531	1.12343534928146	7	0.364062035438012	2	CAVLRRQLTF	0.953055030257435	PI	-0.577350269189626	cluster 2 (375)	mfuzz	none	none
CALSEVYNQGGKLIF	-0.116636142470796	-0.93656735317394	1.05320349564474	7	0.458665458980591	2	CAVMAGAQKLVF	0.953055030257432	PI	-0.577350269189626	cluster 2 (375)	mfuzz	none	none
CALSGGGSNYKLTF	0.190131289376483	-1.0814162768673	0.891284987490816	7	0.211143336695359	2	CAVMNTGFQKLVF	0.466580365498385	PI	-0.633751105111618	cluster 2 (375)	mfuzz	none	none
CALSGNTDKLIF	-0.0320740121760305	-0.983577141124397	1.01565115330043	7	0.340551637168374	2	CAVMRSQGNLIF	0.737716152630983	PI	-0.563050688898131	cluster 2 (375)	mfuzz	none	none
CALSGSQGNLIF	-0.293976267852581	-0.820060709439235	1.11403697729182	7	0.431565397500561	2	CAVNAAGGGADGLTF	0.187551120272485	PI	-0.0593723751416568	cluster 2 (375)	mfuzz	none	none
CALSNFGNEKLTF	-0.275708230224416	-0.833221952371638	1.10893018259605	7	0.475827987420922	2	CAVNALDDYKLSF	0.953055030257433	PI	-0.577350269189626	cluster 2 (375)	mfuzz	none	none
CALTHYNQGGKLIF	-0.0654761094770471	-0.965652980535638	1.03112909001269	7	0.377120742507138	2	CAVNAPNTDKLIF	0.316618222857132	PI	-0.6911506899358	cluster 2 (375)	mfuzz	none	none
CALVDSNYQLIW	-0.0180712920305902	-0.990841882136657	1.00891317416725	7	0.32762080560126	2	CAVNHNAGNMLTF	0.703825844339878	PI	-0.592825259753151	cluster 2 (375)	mfuzz	none	none
CAMGAGYSTLTF	0.0349019251698441	-1.01699405405951	0.982092128889667	7	0.287408258777145	2	CAVNHRDDKIIF	0.369719563038134	PI	-0.451343571413587	cluster 2 (375)	mfuzz	none	none
CAMRDTGRRALTF	0.072782304381433	-1.03440270128556	0.96162039690413	7	0.264582999860519	2	CAVNIRGGSYIPTF	0.953055030257432	PI	-0.577350269189626	cluster 2 (375)	mfuzz	none	none
CAMREGPSGTYKYIF	-0.222539421799155	-0.869983138425699	1.09252256022485	7	0.700118314973444	2	CAVNMDNDMRF	0.39163592723852	PI	-0.467626613026866	cluster 2 (375)	mfuzz	none	none
CAMREYGQNFVF	0.11670753347631	-1.05323291202285	0.936525378546541	7	0.242186719297684	2	CAVNRYDKIIF	0.953055030257435	PI	-0.577350269189626	cluster 2 (375)	mfuzz	none	none
CAMRGPMDSNYQLIW	-0.118134003986874	-0.935685865721214	1.05381986970809	7	0.461785167664313	2	CAVNSAGTASKLTF	0.953055030257436	PI	-0.577350269189626	cluster 2 (375)	mfuzz	none	none
CAMSHSGAGSYQLTF	-0.201092591277999	-0.884172612120888	1.08526520339889	7	0.808054414008736	2	CAVNWEGGGNKLTF	0.331245434422784	PI	-0.41472751975661	cluster 2 (375)	mfuzz	none	none
CAMTQYSSASKIIF	0.115284983307493	-1.05264602404338	0.937361040735884	7	0.242857879977771	2	CAVPLTGNQFYF	0.485650423501435	PI	-0.628746179708751	cluster 2 (375)	mfuzz	none	none
CAPGGSQGNLIF	0.0361294453612065	-1.01757510150787	0.98144565614666	7	0.286604403157598	2	CAVPLYGNNRLAF	0.309662033370708	PI	-0.694739492053278	cluster 2 (375)	mfuzz	none	none
CAPGTGRRALTF	0.171662089133665	-1.07471885183604	0.903056762702373	7	0.218382922964421	2	CAVPPGFQKLVF	0.173782482994305	PI	0.0108861098474231	cluster 2 (375)	mfuzz	none	none
CAPLDSNYQLIW	0.136188563672278	-1.06111467757011	0.924926113897837	7	0.233301314897517	2	CAVPQYSSASKIIF	0.223281456093965	PI	-0.202130045786123	cluster 2 (375)	mfuzz	none	none
CAPLGRDDKIIF	0.175987801069048	-1.07631126879543	0.900323467726381	7	0.216658417902903	2	CAVPSYGNKLVF	0.420273925458761	PI	-0.485224603979221	cluster 2 (375)	mfuzz	none	none
CAPNAGGTSYGKLTF	0.0435438641386227	-1.02106065357171	0.977516789433092	7	0.28184872930679	2	CAVPTYKYIF	0.953055030257439	PI	-0.577350269189626	cluster 2 (375)	mfuzz	none	none
CAPNSGGYQKVTF	-0.234902391929602	-0.861637997979915	1.09654038990952	7	0.627307671941235	2	CAVRADFNKFYF	0.405013155630155	PI	-0.476307375176521	cluster 2 (375)	mfuzz	none	none
CAPNTGGFKTIF	0.0625966341483432	-1.02982785897314	0.967231224824802	7	0.270349324695361	2	CAVRATNKLIF	0.854357064237017	PI	-0.581509162081845	cluster 2 (375)	mfuzz	none	none
CARGGATNKLIF	-0.299995203687836	-0.815663911484236	1.11565911517207	7	0.418828257186453	2	CAVRAYNTDKLIF	0.260668530111223	PI	-0.303084088465145	cluster 2 (375)	mfuzz	none	none
CASGGSQGNLIF	0.0537043817253308	-1.02577004511177	0.972065663386434	7	0.275593927156313	2	CAVRDAGQAGTALIF	0.715196179119125	PI	-0.591698578346678	cluster 2 (375)	mfuzz	none	none
CASLSGGYNKLIF	-0.343620423539845	-0.782885422133743	1.12650584567359	7	0.344530848012736	2	CAVRDDDTGGFKTIF	0.638377376797317	PI	-0.600437310198221	cluster 2 (375)	mfuzz	none	none
CASNTGNQFYF	-0.344432881585805	-0.782259589582861	1.12669247116867	7	0.34337097593712	2	CAVRDIMNRDDKIIF	0.403755452059196	PI	-0.475527438760759	cluster 2 (375)	mfuzz	none	none
CATDRAQKLVF	-0.0298181892216713	-0.984757428132451	1.01457561735412	7	0.338386560635834	2	CAVRDSPGGYQKVTF	0.301056016439205	PI	-0.375990677414627	cluster 2 (375)	mfuzz	none	none
CATNTGNQFYF	-0.169398628085579	-0.904481194561198	1.07387982264678	7	0.62183028799798	2	CAVRDYYNQGGKLIF	0.31306725194235	PI	-0.392696774097638	cluster 2 (375)	mfuzz	none	none
CAVAGSNFGNEKLTF	-0.338154729887059	-0.78708085103919	1.12523558092625	7	0.352503330821161	2	CAVRERDGQKLLF	0.953055030257439	PI	-0.577350269189626	cluster 2 (375)	mfuzz	none	none
CAVAHNTNAGKSTF	-0.311692598249395	-0.807032609745678	1.11872520799507	7	0.396129418211158	2	CAVRERGGYNKLIF	0.953055030257432	PI	-0.577350269189626	cluster 2 (375)	mfuzz	none	none
CAVANQAGTALIF	-0.271476529857394	-0.836231575293951	1.10770810515135	7	0.487554540505217	2	CAVRGGDMRF	0.326042879108525	PI	-0.686427450648883	cluster 2 (375)	mfuzz	none	none
CAVANYGGSQGNLIF	-0.0266269675027854	-0.98642060762051	1.0130475751233	7	0.33537929338225	2	CAVRGHGNKLVF	0.953055030257436	PI	-0.577350269189626	cluster 2 (375)	mfuzz	none	none
CAVDTGRRALTF	-0.17110104816018	-0.903410204912151	1.07451125307233	7	0.630005790355051	2	CAVRGSSGTYKYIF	0.325139710166862	PI	-0.407725021424503	cluster 2 (375)	mfuzz	none	none
CAVDTGTASKLTF	-0.247505586501083	-0.85300497533288	1.10051056183396	7	0.569224557197643	2	CAVRGTGNQFYF	0.252327713056106	PI	-0.283915058560406	cluster 2 (375)	mfuzz	none	none
CAVEGNAGNMLTF	-0.111608220083863	-0.939513780838809	1.05112200092267	7	0.448589409785706	2	CAVRNMDSNYQLIW	0.248535609402316	PI	-0.274626993057655	cluster 2 (375)	mfuzz	none	none
CAVESYNTDKLIF	-0.246936092856452	-0.853397821812441	1.10033391466889	7	0.571570054752274	2	CAVRSDYKLSF	0.638628797226988	PI	-0.600403991616978	cluster 2 (375)	mfuzz	none	none
CAVFMDSNYQLIW	0.121371143004358	-1.05514612086267	0.933774977858309	7	0.240008592351318	2	CAVRSGSQGNLIF	0.635514592595315	PI	-0.550435659556998	cluster 2 (375)	mfuzz	none	none
CAVGARSGGGADGLTF	-0.068778224970565	-0.963835394741135	1.0326136197117	7	0.381281822511512	2	CAVRSNYQLIW	0.191806096204839	PI	-0.0792874162931325	cluster 2 (375)	mfuzz	none	none
CAVGDSGNTPLVF	-0.104625824604428	-0.943573666390049	1.04819949099448	7	0.435522827320997	2	CAVRSRGNNRLAF	0.582613441767223	PI	-0.608749766296659	cluster 2 (375)	mfuzz	none	none
CAVGGGADGLTF	0.0429756850761746	-1.02079501146523	0.977819326389052	7	0.282207261059901	2	CAVRSWETSGSRLTF	0.185022650031602	PI	-0.0471373810263688	cluster 2 (375)	mfuzz	none	none
CAVGNTGGFKTIF	0.0396058217257771	-1.0192145048341	0.979608683108319	7	0.284353628413649	2	CAVRVLISSGSARQLTF	0.953055030257435	PI	-0.577350269189626	cluster 2 (375)	mfuzz	none	none
CAVGSSGSARQLTF	-0.232437885300307	-0.86331128766836	1.09574917296867	7	0.640410225409138	2	CAVS	0.600611453799077	PI	-0.544451348901748	cluster 2 (375)	mfuzz	none	none
CAVIPGAGSYQLTF	-0.113922304765506	-0.938160087144213	1.05208239190972	7	0.453153220744447	2	CAVSDLAAGNKLTF	0.4575140075416	PI	-0.503380868193288	cluster 2 (375)	mfuzz	none	none
CAVKRTGANNLFF	-0.196108132700904	-0.887418510749704	1.08352664345061	7	0.784444664897902	2	CAVSDLAVTGNQFYF	0.953055030257436	PI	-0.577350269189626	cluster 2 (375)	mfuzz	none	none
CAVLDSNYQLIW	-0.0633393137013314	-0.966824759009976	1.03016407271131	7	0.374488241524673	2	CAVSDLRYGGATNKLIF	0.350332289282576	PI	-0.434365960999467	cluster 2 (375)	mfuzz	none	none
CAVLEGDDKIIF	-0.326033225028432	-0.796293948322664	1.1223271733511	7	0.371349918998258	2	CAVSDRNTNAGKSTF	0.953055030257433	PI	-0.577350269189626	cluster 2 (375)	mfuzz	none	none
CAVLGGATNKLIF	-0.366919708695761	-0.764710723938518	1.13163043263428	7	0.313499192053537	2	CAVSGGTGGGNKLTF	0.620406580568615	PI	-0.60291023587694	cluster 2 (375)	mfuzz	none	none
CAVLNNNARLMF	-0.0873936843709823	-0.953434923404719	1.0408286077757	7	0.407126571640271	2	CAVSIYNTDKLIF	0.222083697086248	PI	-0.19817494487254	cluster 2 (375)	mfuzz	none	none
CAVLSGGYQKVTF	-0.148512834140622	-0.917438068934144	1.06595090307477	7	0.540552615071964	2	CAVSLISSGSARQLTF	0.363077561903021	PI	-0.669426382935357	cluster 2 (375)	mfuzz	none	none
CAVLSGNTGKLIF	-0.21243676143292	-0.876712423966108	1.08914918539903	7	0.771009035261617	2	CAVSVLDSNYQLIW	0.700323701731666	PI	-0.559134780958423	cluster 2 (375)	mfuzz	none	none
CAVLTGTASKLTF	-0.0617737025170315	-0.967681127027391	1.02945482954442	7	0.372588425184493	2	CAVTGNQFYF	0.76911558237847	PI	-0.587020664400684	cluster 2 (375)	mfuzz	none	none
CAVLTSGTYKYIF	-0.178464435111092	-0.898752010076838	1.07721644518793	7	0.668940306976527	2	CAVVGFSDGQKLLF	0.42682802877588	PI	-0.488766044300867	cluster 2 (375)	mfuzz	none	none
CAVMDSNYQLIW	-0.085021095504778	-0.954775048247761	1.03979614375254	7	0.403583376545918	2	CAVVRSGTYKYIF	0.388247157626374	PI	-0.65924701164016	cluster 2 (375)	mfuzz	none	none
CAVMDSSYKLIF	-0.199201296416517	-0.885406525689213	1.08460782210573	7	0.801314217302048	2	CAVVYSGNTPLVF	0.35897657724582	PI	-0.671188011059231	cluster 2 (375)	mfuzz	none	none
CAVMGNTDKLIF	-0.186871146787189	-0.893382231914878	1.08025337870207	7	0.721330592461916	2	CAYLDTGNQFYF	0.695932748506699	PI	-0.593638861985838	cluster 2 (375)	mfuzz	none	none
CAVNAGNNRKLIW	-0.140975018592462	-0.922031776712681	1.06300679530514	7	0.517692741791269	2	CAYNAGKSTF	0.185388500016646	PI	-0.0489262684909165	cluster 2 (375)	mfuzz	none	none
CAVNAGQAGTALIF	-0.31565747185062	-0.804080963759987	1.11973843561061	7	0.388973399440959	2	CAYREDDMRF	0.953055030257436	PI	-0.577350269189626	cluster 2 (375)	mfuzz	none	none
CAVNEGGGSYIPTF	-0.359516422521996	-0.770536983114276	1.13005340563627	7	0.322897046977879	2	CAYRSARANFGNEKLTF	0.953055030257433	PI	-0.577350269189626	cluster 2 (375)	mfuzz	none	none
CAVNGISGGYNKLIF	-0.269619888157248	-0.837547416634275	1.10716730479152	7	0.492908722808141	2	CAYRSGNQFYF	0.217539220781591	PI	-0.182692459415197	cluster 2 (375)	mfuzz	none	none
CAVNGRRDDKIIF	-0.252424013654472	-0.849601288838449	1.10202530249292	7	0.549890485659487	2	CAYRSHENSGGSNYKLTF	0.953055030257436	PI	-0.577350269189626	cluster 2 (375)	mfuzz	none	none
CAVNKGSARQLTF	-0.074839979623413	-0.960477416281463	1.03531739590488	7	0.389231204094461	2	CAYRSLRRDDKIIF	0.953055030257436	PI	-0.577350269189626	cluster 2 (375)	mfuzz	none	none
CAVNMRRDDKIIF	-0.24970826940319	-0.851483068903669	1.10119133830686	7	0.560366852417013	2	CAYSENNNDMRF	0.953055030257433	PI	-0.577350269189626	cluster 2 (375)	mfuzz	none	none
CAVNPPSGTYKYIF	-0.387157500587581	-0.748536848931742	1.13569434951932	7	0.289554045708965	2	CAYSPNAGGTSYGKLTF	0.538116709339727	PI	-0.616915280173917	cluster 2 (375)	mfuzz	none	none
CAVNQAGTALIF	0.0217822788536586	-1.01071319821827	0.988930919364612	7	0.296313999031711	2	CAYYYNTDKLIF	0.953055030257432	PI	-0.577350269189626	cluster 2 (375)	mfuzz	none	none
CAVNSGGSNYKLTF	-0.13407101419193	-0.926200981543654	1.06027199573558	7	0.49891807638025	2	CCYSSASKIIF	0.953055030257433	PI	-0.577350269189626	cluster 2 (375)	mfuzz	none	none
CAVNSGGYQKVTF	0.0115849006294908	-1.00574212032722	0.994157219697728	7	0.303666405197816	2	CGRGGNNRKLIW	0.953055030257432	PI	-0.577350269189626	cluster 2 (375)	mfuzz	none	none
CAVNTGGFKTIF	-0.196438379284606	-0.887204055647772	1.08364243493238	7	0.78648613173161	2	CGTADYGGSQGNLIF	0.953055030257436	PI	-0.577350269189626	cluster 2 (375)	mfuzz	none	none
CAVPGNNDMRF	-0.0455035231834429	-0.976471472742539	1.02197499592598	7	0.354169391758891	2	CGTEVNDYKLSF	0.520736241924378	PI	-0.620544950099711	cluster 2 (375)	mfuzz	none	none
CAVPSNTGKLIF	-0.371252721569848	-0.761278366495089	1.13253108806494	7	0.308171028036677	2	CIAFTGGGNKLTF	0.953055030257436	PI	-0.577350269189626	cluster 2 (375)	mfuzz	none	none
CAVPSYNTDKLIF	-0.195966158480369	-0.887510679516224	1.08347683799659	7	0.783554244541026	2	CILNDYKLSF	0.320236216653488	PI	-0.401818502587934	cluster 2 (375)	mfuzz	none	none
CAVQADSNYQLIW	0.186963036537646	-1.08028626958818	0.893323233050538	7	0.212363032892324	2	CILNRDDKIIF	0.759494549966068	PI	-0.587780245978415	cluster 2 (375)	mfuzz	none	none
CAVQAEGFGNVLHC	-0.360936003581706	-0.76942351885182	1.13035952243353	7	0.321064630345502	2	CILRDDGGTSYGKLTF	0.953055030257433	PI	-0.577350269189626	cluster 2 (375)	mfuzz	none	none
CAVQMDSSYKLIF	0.18119747314029	-1.07820979705685	0.897012323916563	7	0.214605571702231	2	CILRDGNDYKLSF	0.28955141468768	PI	-0.358100874890287	cluster 2 (375)	mfuzz	none	none
CAVRAHTGGFKTIF	-0.136718509482368	-0.924606523558194	1.06132503304056	7	0.505896661598691	2	CILRDYSGGGADGLTF	0.25503006857991	PI	-0.290310405096722	cluster 2 (375)	mfuzz	none	none
CAVRDEDDKIIF	-0.387999515122817	-0.747856007510051	1.13585552263287	7	0.288605081988881	2	CILRGGGGTSYGKLTF	0.953055030257433	PI	-0.577350269189626	cluster 2 (375)	mfuzz	none	none
CAVRDSNYQLIW	0.0868340416113568	-1.04058545538084	0.953751413769483	7	0.257011794461327	2	CIVRSDYKLSF	0.201396732734406	PI	-0.121140704004962	cluster 2 (375)	mfuzz	none	none
CAVREGSGGYQKVTF	0.100504242755716	-1.04645700637445	0.945952763618735	7	0.250029529664483	2	CIVRVDHTGGFKTIF	0.953055030257433	PI	-0.577350269189626	cluster 2 (375)	mfuzz	none	none
CAVRFSDGQKLLF	-0.232521670494177	-0.863254480898068	1.09577615139225	7	0.639954026221753	2	CIVRVEGNNRLAF	0.689851713330497	PI	-0.557907501988693	cluster 2 (375)	mfuzz	none	none
CAVRGGSQGNLIF	0.00163285335021584	-1.00081542684583	0.999182573495619	7	0.311247738576964	2	CLILTGGGNKLTF	0.259314545719622	PI	-0.300085038121481	cluster 2 (375)	mfuzz	none	none
CAVRGYSGAGSYQLTF	-0.323557086959484	-0.798160573656715	1.1217176606162	7	0.375420366150864	2	CLMYSGGGADGLTF	0.953055030257432	PI	-0.577350269189626	cluster 2 (375)	mfuzz	none	none
CAVRPGTYKYIF	0.0381691503045772	-1.01853809431852	0.980368944013946	7	0.285279228755116	2	CLVATILTGGGNKLTF	0.953055030257433	PI	-0.577350269189626	cluster 2 (375)	mfuzz	none	none
CAVRPNTDKLIF	-0.110096949947716	-0.940395645109815	1.05049259505753	7	0.44567382350117	2	CLVDGGATNKLIF	0.504872045677813	PI	-0.624100890036852	cluster 2 (375)	mfuzz	none	none
CAVRPWGNQFYF	0.159015787223411	-1.06998024787521	0.910964460651799	7	0.223535171287624	2	CLVENRDDKIIF	0.961623612217587	PI	-0.577018422089319	cluster 2 (375)	mfuzz	none	none
CAVRPYSSASKIIF	-0.220975258015066	-0.87103030333445	1.09200556134952	7	0.710637614106173	2	CLVGDIDTDKLIF	0.761663205413294	PI	-0.56521898692565	cluster 2 (375)	mfuzz	none	none
CAVRQAGTALIF	-0.0266054644676212	-0.986431788499242	1.01303725296686	7	0.335359245934329	2	CLVGDQILTGGGNKLTF	0.953055030257433	PI	-0.577350269189626	cluster 2 (375)	mfuzz	none	none
CAVRRNTGNQFYF	-0.175438644278679	-0.900671269464124	1.0761099137428	7	0.652200411119593	2	CLVGDTDKLIF	0.270421918527254	PI	-0.323489245343431	cluster 2 (375)	mfuzz	none	none
CAVRSLSNFGNEKLTF	-0.0120280317202314	-0.993931730087985	1.00595976180822	7	0.322389656340859	2	CLVGDVDTDKLIF	0.953055030257439	PI	-0.577350269189626	cluster 2 (375)	mfuzz	none	none
CAVRSNDYKLSF	-0.29151793350694	-0.821847859820672	1.11336579332761	7	0.437002613881569	2	CLVGDVGGSYIPTF	0.953055030257436	PI	-0.577350269189626	cluster 2 (375)	mfuzz	none	none
CAVRSYNTDKLIF	0.126410912813057	-1.05719499902824	0.930784086215187	7	0.237691844334554	2	CLVGENFNKFYF	0.173360643274141	PI	0.0131781294184705	cluster 2 (375)	mfuzz	none	none
CAVSDNNNDMRF	-0.372747135854024	-0.760090736489413	1.13283787234344	7	0.3063608628832	2	CLVGNNARLMF	0.763523585076872	PI	-0.58745840928349	cluster 2 (375)	mfuzz	none	none
CAVSEGGSQGNLIF	0.0101617605778766	-1.00504215652241	0.994880395944531	7	0.304724986120158	2	CLVGSSGNTGKLIF	0.953055030257433	PI	-0.577350269189626	cluster 2 (375)	mfuzz	none	none
CAVSEGGSYIPTF	-0.0184958705150179	-0.990623770052936	1.00911964056796	7	0.327995836482478	2	CLVISGAGSYQLTF	0.953055030257433	PI	-0.577350269189626	cluster 2 (375)	mfuzz	none	none
CAVSGGGADGLTF	-0.366145028196668	-0.765322637589583	1.13146766578625	7	0.314464720408573	2	CVFYQGGKLIF	0.953055030257435	PI	-0.577350269189626	cluster 2 (375)	mfuzz	none	none
CAVSGNTPLVF	-0.0698630047315371	-0.963236504748971	1.03309950948051	7	0.382674196583582	2	CVGGGADGLTF	0.265280506634399	PI	-0.312988752293251	cluster 2 (375)	mfuzz	none	none
CAVSNTGNQFYF	0.184023158629896	-1.07923070788566	0.895207549255759	7	0.213502744299751	2	CVGMNYGGSQGNLIF	0.953055030257435	PI	-0.577350269189626	cluster 2 (375)	mfuzz	none	none
CAVSNYGGSQGNLIF	-0.183791844328438	-0.895355524261039	1.07914736858948	7	0.701137949319445	2	CVGSNNARLMF	0.953055030257435	PI	-0.577350269189626	cluster 2 (375)	mfuzz	none	none
CAVSPTGGGNKLTF	-0.238614984307258	-0.85910814904802	1.09772313335528	7	0.608739572392323	2	CVPGNTPLVF	0.953055030257436	PI	-0.577350269189626	cluster 2 (375)	mfuzz	none	none
CAVSSGGYQKVTF	-0.344862946472432	-0.781928082231619	1.12679102870405	7	0.342759559311325	2	CVVILIKAAGNKLTF	0.479843467530318	PI	-0.630226811187329	cluster 2 (375)	mfuzz	none	none
CAVSSSYKLIF	-0.247556660776236	-0.852969730669076	1.10052639144531	7	0.569015339493602	2	CVVNALSGAGSYQLTF	0.953055030257433	PI	-0.577350269189626	cluster 2 (375)	mfuzz	none	none
CAVTRFSDGQKLLF	-0.294697392211629	-0.81953551892086	1.11423291113249	7	0.42999720996822	2	CVVNDAAAGNKLTF	0.953055030257439	PI	-0.577350269189626	cluster 2 (375)	mfuzz	none	none
CAVVNSGYALNF	-0.207933069259266	-0.879686289811651	1.08761935907092	7	0.798654642589839	2	CVVNDGDKIIF	0.953055030257433	PI	-0.577350269189626	cluster 2 (375)	mfuzz	none	none
CAVVPNRDDKIIF	-0.219751850930211	-0.87184798837705	1.09159983930726	7	0.719054207842258	2	CVVNDNTDKLIF	0.544803657553608	PI	-0.615588498878373	cluster 2 (375)	mfuzz	none	none
CAVVVTGTASKLTF	-0.342588891337789	-0.783679186767603	1.12626807810539	7	0.346012651743984	2	CVVNDYGGSQGNLIF	0.766139146082962	PI	-0.565597844610965	cluster 2 (375)	mfuzz	none	none
CAYRSGGTYKYIF	-0.225887797602482	-0.867734961565763	1.09362275916824	7	0.678589119436534	2	CVVNEENDMRF	0.953055030257436	PI	-0.577350269189626	cluster 2 (375)	mfuzz	none	none
CAYRSHNSGNTPLVF	-0.388160422655992	-0.747725827468019	1.13588625012401	7	0.288424116485569	2	CVVNEGDDMRF	0.953055030257436	PI	-0.577350269189626	cluster 2 (375)	mfuzz	none	none
CAYRSPYNQGGKLIF	0.10568168044032	-1.04864380105854	0.942962120618218	7	0.2474750497179	2	CVVNEGDKIIF	0.953055030257435	PI	-0.577350269189626	cluster 2 (375)	mfuzz	none	none
CAYSGYSTLTF	-0.0848033158860601	-0.954897844819829	1.03970116070589	7	0.403262111452645	2	CVVNEGNDMRF	0.552562726582083	PI	-0.614095212206814	cluster 2 (375)	mfuzz	none	none
CAYSSGYALNF	-0.093302766150799	-0.950078743574466	1.04338150972526	7	0.416311689691762	2	CVVNGANNDMRF	0.953055030257439	PI	-0.577350269189626	cluster 2 (375)	mfuzz	none	none
CILPGGGADGLTF	-0.0709161603544193	-0.962654224952048	1.03357038530647	7	0.384038329878946	2	CVVNGANNLFF	0.594172271608268	PI	-0.54322502504638	cluster 2 (375)	mfuzz	none	none
CLVGDLYTGGFKTIF	-0.173361674047569	-0.901984575276337	1.07534624932391	7	0.641319324099608	2	CVVNGGNDMRF	0.424650093019627	PI	-0.646323169152459	cluster 2 (375)	mfuzz	none	none
CLVGDWQAGTALIF	-0.322005508059221	-0.799327574339041	1.12133308239826	7	0.378012631681285	2	CVVNGKAAGNKLTF	0.242791492164609	PI	-0.259824359619465	cluster 2 (375)	mfuzz	none	none
CVVGTGFQKLVF	-0.232103041526822	-0.863538257452704	1.09564129897953	7	0.642241148193788	2	CVVNILDDMRF	0.953055030257436	PI	-0.577350269189626	cluster 2 (375)	mfuzz	none	none
CVVNAGNMLTF	-0.388078390922045	-0.747792197026252	1.1358705879483	7	0.288516358759676	2	CVVNIPQAGTALIF	0.215195337328811	PI	-0.174404115568936	cluster 2 (375)	mfuzz	none	none
CVVSDPDDMRF	0.0345733832711061	-1.01683834656735	0.982264963296243	7	0.287624226770366	2	CVVNKGDKIIF	0.623814452010375	PI	-0.548546800384849	cluster 2 (375)	mfuzz	none	none
CAAANYGGSQGNLIF	1.15044860474553	-0.489486295168816	-0.66096230957671	8	0.350465621877814	2	CVVNKGSGYALNF	0.218459568557918	PI	-0.185889876361428	cluster 2 (375)	mfuzz	none	none
CAAEAAGNKLTF	1.12867560739455	-0.3532252035181	-0.775450403876447	8	0.468401491230557	2	CVVNKPQAGTALIF	0.953055030257433	PI	-0.577350269189626	cluster 2 (375)	mfuzz	none	none
CAAGSGTYKYIF	1.14440198159502	-0.438941550640183	-0.705460430954836	8	0.564218768493155	2	CVVNKVQAGTALIF	0.206214842227733	PI	-0.140636928041431	cluster 2 (375)	mfuzz	none	none
CAALAGTASKLTF	1.12338944390453	-0.330400281913394	-0.79298916199114	8	0.410913357938154	2	CVVNMEDKIIF	0.953055030257435	PI	-0.577350269189626	cluster 2 (375)	mfuzz	none	none
CAAPGANNLFF	1.14484949084469	-0.442080077389899	-0.702769413454792	8	0.544636718476889	2	CVVNMETDKLIF	0.953055030257436	PI	-0.577350269189626	cluster 2 (375)	mfuzz	none	none
CAAPRNNNARLMF	1.12045935575407	-0.318510576278972	-0.801948779475101	8	0.387747137449933	2	CVVNMGAGNMLTF	0.202474966153528	PI	-0.125590392487729	cluster 2 (375)	mfuzz	none	none
CAARAVYNTDKLIF	1.14814157847406	-0.46763683396747	-0.680504744506589	8	0.423640000788958	2	CVVNNGDKLIF	0.953055030257436	PI	-0.577350269189626	cluster 2 (375)	mfuzz	none	none
CAARNYGGSQGNLIF	1.11487847756262	-0.297084701273815	-0.817793776288805	8	0.353521386492499	2	CVVNNPGTYKYIF	0.498274582517253	PI	-0.518778079277477	cluster 2 (375)	mfuzz	none	none
CAARRGNKLVF	1.11495097060042	-0.297353879377363	-0.81759709122306	8	0.353903861581978	2	CVVNNPNSGYALNF	0.953055030257439	PI	-0.577350269189626	cluster 2 (375)	mfuzz	none	none
CAASEILTGGGNKLTF	1.14282432211513	-0.428358232112658	-0.714466090002469	8	0.642800224585624	2	CVVNNPSGNTPLVF	0.953055030257436	PI	-0.577350269189626	cluster 2 (375)	mfuzz	none	none
CAASFTNFGNEKLTF	1.1193715337612	-0.314215754345833	-0.80515577941537	8	0.380200168465725	2	CVVNQGDKIIF	0.953055030257436	PI	-0.577350269189626	cluster 2 (375)	mfuzz	none	none
CAASGADSNYQLIW	1.09935455408166	-0.243793846115043	-0.855560707966619	8	0.293328695590136	2	CVVNRADGLTF	0.953055030257433	PI	-0.577350269189626	cluster 2 (375)	mfuzz	none	none
CAASGGFGNEKLTF	1.14537912360372	-0.445882632142698	-0.699496491461021	8	0.522700958214978	2	CVVNRANDMRF	0.953055030257432	PI	-0.577350269189626	cluster 2 (375)	mfuzz	none	none
CAASLDSSASKIIF	1.14100226325303	-0.416925819682853	-0.72407644357018	8	0.752401878794137	2	CVVNRDDKIIF	0.393918357404903	PI	-0.657098639136113	cluster 2 (375)	mfuzz	none	none
CAASMNNYGQNFVF	1.12078809549505	-0.319820703946875	-0.80096739154818	8	0.390129274772683	2	CVVNRDDKLIF	0.953055030257436	PI	-0.577350269189626	cluster 2 (375)	mfuzz	none	none
CAASSNYGGSQGNLIF	1.08886713697149	-0.211602878017408	-0.877264258954083	8	0.266776181017658	2	CVVNRNNDMRF	0.242935939459624	PI	-0.260207848364821	cluster 2 (375)	mfuzz	none	none
CAASSTGAGSYQLTF	1.07496909654675	-0.172339260610915	-0.902629835935834	8	0.24002457228304	2	CVVNRRDDMRF	0.953055030257435	PI	-0.577350269189626	cluster 2 (375)	mfuzz	none	none
CAASVGAGNMLTF	1.13479004466718	-0.382493248699073	-0.752296795968109	8	0.590852239006479	2	CVVNSDTDKLIF	0.349614531306773	PI	-0.675321166822854	cluster 2 (375)	mfuzz	none	none
CAASVGNNARLMF	1.06311665299434	-0.141254295523141	-0.921862357471203	8	0.221744143201189	2	CVVNSPQAGTALIF	0.953055030257433	PI	-0.577350269189626	cluster 2 (375)	mfuzz	none	none
CAAVLNNAGNMLTF	1.13572650083304	-0.387325203237648	-0.748401297595388	8	0.621172123164794	2	CVVNTATGFQKLVF	0.953055030257436	PI	-0.577350269189626	cluster 2 (375)	mfuzz	none	none
CAEGSGGYNKLIF	1.14035688940699	-0.413049123485259	-0.727307765921734	8	0.784754307118133	2	CVVNVLMDSSYKLIF	0.953055030257433	PI	-0.577350269189626	cluster 2 (375)	mfuzz	none	none
CAESIGDDKIIF	1.1453340179362	-0.445554891061913	-0.699779126874284	8	0.524521118348794	2	CVVNVVTGGGNKLTF	0.953055030257433	PI	-0.577350269189626	cluster 2 (375)	mfuzz	none	none
CAETGTYKYIF	1.13426020049376	-0.37980592086289	-0.754454279630874	8	0.575693729638624	2	CVVNWGDKLIF	0.953055030257433	PI	-0.577350269189626	cluster 2 (375)	mfuzz	none	none
CAETTNRDDKIIF	1.12652897486469	-0.343720980143377	-0.782807994721309	8	0.441899893887052	2	CVVNWVTGGGNKLTF	0.442844794282559	PI	-0.640586163810889	cluster 2 (375)	mfuzz	none	none
CAFMKINQFYF	1.10712931013361	-0.269489809326632	-0.83763950080698	8	0.319059394447073	2	CVVSAPRGGSQGNLIF	0.953055030257435	PI	-0.577350269189626	cluster 2 (375)	mfuzz	none	none
CAFVIQGAQKLVF	1.14062896028785	-0.414673286321402	-0.725955673966445	8	0.772944480750978	2	CVVSDLGDDMRF	0.953055030257433	PI	-0.577350269189626	cluster 2 (375)	mfuzz	none	none
CAGASTGNQFYF	1.12736684334612	-0.347389639069723	-0.779977204276394	8	0.451624953132005	2	CVVSDQYNFNKFYF	0.313414178134409	PI	-0.692792953938739	cluster 2 (375)	mfuzz	none	none
CAGETGNQFYF	1.14428432163242	-0.438127074166696	-0.706157247465723	8	0.569543037912534	2	CVVSDRPWDMRF	0.953055030257435	PI	-0.577350269189626	cluster 2 (375)	mfuzz	none	none
CAGFNYGGSQGNLIF	1.08432788900394	-0.198398367624061	-0.885929521379876	8	0.25721262094275	2	CVVSETSGTYKYIF	0.178802291315137	PI	-0.0157577858717051	cluster 2 (375)	mfuzz	none	none
CAGGGGADGLTF	1.10870255984945	-0.274916179521322	-0.833786380328126	8	0.325183696939883	2	CVVSHNAGNMLTF	0.805107304405265	PI	-0.568578475229897	cluster 2 (375)	mfuzz	none	none
CAGGMNTGFQKLVF	1.12382727288582	-0.332219937054974	-0.791607335830846	8	0.414797032331774	2	CVVSPNSGYALNF	0.861415633992904	PI	-0.57200649547194	cluster 2 (375)	mfuzz	none	none
CAGGRSGNTGKLIF	1.13991449270576	-0.410438557825374	-0.729475934880382	8	0.794278003884168	2	CVVSSPGGSYIPTF	0.953055030257436	PI	-0.577350269189626	cluster 2 (375)	mfuzz	none	none
CAGQETGNQFYF	1.15099679658185	-0.495468524532758	-0.655528272049087	8	0.332936808913672	2	NNNDMRF	0.511754845366016	PI	-0.622528477069353	cluster 2 (375)	mfuzz	none	none
CAGQLRGGSEKLVF	1.13326694297546	-0.374853579504014	-0.758413363471449	8	0.550436554977031	2	NYGGSQGNLIF	0.485165098664263	PI	-0.628868511016544	cluster 2 (375)	mfuzz	none	none
CAGSLGTYKYIF	1.0797311643657	-0.185414655363457	-0.894316509002238	8	0.248397622714923	2	TTSGTYKYIF	0.953055030257433	PI	-0.577350269189626	cluster 2 (375)	mfuzz	none	none
CAINDYKLSF	1.12468779427158	-0.335831151219814	-0.788856643051766	8	0.422809494907357	3	CAAENAGNNRKLIW	0.71362563492474	RI	0.272423424835264	cluster 3 (139)	mfuzz	none	none
CAIPGYSSASKIIF	1.08163273702297	-0.190740710045853	-0.890892026977119	8	0.251948798134012	3	CAAENQGGKLIF	0.198637705166088	RI	0.623273731797279	cluster 3 (139)	mfuzz	none	none
CALAPYNQGGKLIF	1.1428544150407	-0.428553698721518	-0.714300716319179	8	0.641141571618336	3	CAAHNNAGNMLTF	0.381803151211262	RI	0.14438206214287	cluster 3 (139)	mfuzz	none	none
CALGSNYQLIW	1.14269606290278	-0.427527723880233	-0.715168339022548	8	0.64994455993268	3	CAAHRNNNARLMF	0.460569319383265	RI	0.184678531184728	cluster 3 (139)	mfuzz	none	none
CALLNYGGSQGNLIF	1.09800237050056	-0.239496587899341	-0.858505782601217	8	0.289468352205013	3	CAALTGGGADGLTF	0.268716883703629	RI	0.0413879128372893	cluster 3 (139)	mfuzz	none	none
CALNYRDDKIIF	1.13344093318346	-0.375713298563547	-0.757727634619918	8	0.554594828626736	3	CAANSGYALNF	0.317965753983514	RI	0.433079846310385	cluster 3 (139)	mfuzz	none	none
CALRGYNQGGKLIF	1.12867828855264	-0.35323729513137	-0.775440993421268	8	0.468438083510165	3	CAAQNYGGSQGNLIF	0.411877167595136	RI	0.361197284610152	cluster 3 (139)	mfuzz	none	none
CALRSGGYQKVTF	1.13924964283554	-0.406582837639627	-0.732666805195918	8	0.781977679620593	3	CAARDYGQNFVF	0.383168835555978	RI	0.378831923940373	cluster 3 (139)	mfuzz	none	none
CALRVNNAGNMLTF	1.1209758026178	-0.320571379453832	-0.800404423163968	8	0.391511827346732	3	CAARVNNNARLMF	0.312268892591662	RI	0.439036796528964	cluster 3 (139)	mfuzz	none	none
CALSALNTGGFKTIF	1.12391332931956	-0.332578982368395	-0.791334346951164	8	0.415575179024202	3	CAASAPEYGNKLVF	0.263135074697125	RI	0.0342008439427152	cluster 3 (139)	mfuzz	none	none
CALSALTGNQFYF	1.13318579351852	-0.374453707560787	-0.758732085957736	8	0.5485325439223	3	CAASARGDYKLSF	0.270115117547998	RI	0.0431504266112432	cluster 3 (139)	mfuzz	none	none
CALSASSNTGKLIF	1.06977113268271	-0.158465199252815	-0.911305933429892	8	0.231612465482717	3	CAASDDNYGQNFVF	0.22903113774547	RI	0.559495263383137	cluster 3 (139)	mfuzz	none	none
CALSEAGNYGGSQGNLIF	1.14768146603785	-0.463747865925233	-0.683933600112617	8	0.438842305823902	3	CAASDEGSQGNLIF	0.554657282188777	RI	0.21559908629017	cluster 3 (139)	mfuzz	none	none
CALSEDYGGATNKLIF	1.08436512813895	-0.19850509658412	-0.885860031554831	8	0.257287373305323	3	CAASDGTASKLTF	0.295450940676706	RI	0.0725903941820092	cluster 3 (139)	mfuzz	none	none
CALSEGRDDKIIF	1.14290787704305	-0.428901532562471	-0.714006344480578	8	0.638211316955121	3	CAASEGNAGKSTF	0.467764293093679	RI	0.334269848436499	cluster 3 (139)	mfuzz	none	none
CALSGGYNTDKLIF	1.07777084253243	-0.179987792073426	-0.897783050459002	8	0.244865426942886	3	CAASMTDSWGKLQF	0.286412330939059	RI	0.469239698939505	cluster 3 (139)	mfuzz	none	none
CALTGSQGNLIF	1.13293438552584	-0.373219272800278	-0.759715112725563	8	0.542771237239824	3	CAASRADKLIF	0.33711819990297	RI	0.11196038366527	cluster 3 (139)	mfuzz	none	none
CAMKGNTGGFKTIF	1.10799930431841	-0.272480281205022	-0.835519023113389	8	0.322400170884204	3	CAASRDNNARLMF	0.339419623448842	RI	0.412607708477834	cluster 3 (139)	mfuzz	none	none
CAMRDPSTGNQFYF	1.13221463594918	-0.369721184027103	-0.762493451922082	8	0.527338998363641	3	CAASSGNTGKLIF	0.355519085043753	RI	0.126372852201905	cluster 3 (139)	mfuzz	none	none
CAMREGGGSGGSNYKLTF	1.13008889150069	-0.359680566306905	-0.770408325193783	8	0.489160984643225	3	CAASSNSGYALNF	0.246111474824743	RI	0.528767884526991	cluster 3 (139)	mfuzz	none	none
CAMREGKNDYKLSF	1.12703306564497	-0.345922066653922	-0.781110998991045	8	0.44766381981229	3	CAASVGYGGATNKLIF	0.458229755476046	RI	0.183712690878369	cluster 3 (139)	mfuzz	none	none
CAMREGPGAGSYQLTF	1.12754996279398	-0.348198287265929	-0.779351675528047	8	0.453849699415317	3	CAATSNFGNEKLTF	0.509874293166358	RI	0.318717068421562	cluster 3 (139)	mfuzz	none	none
CAMREGPGTASKLTF	1.14254515161846	-0.426555844278751	-0.715989307339708	8	0.658506119991922	3	CAAYSGGGADGLTF	0.220116615660223	RI	0.576978381621845	cluster 3 (139)	mfuzz	none	none
CAMREGPTSYDKVIF	1.0680994535957	-0.154085691761089	-0.914013761834615	8	0.229046157787686	3	CACLTGTASKLTF	0.201306962731103	RI	0.617204034535379	cluster 3 (139)	mfuzz	none	none
CAMREGSSGTYKYIF	1.14463733873126	-0.440584003894967	-0.704053334836291	8	0.553792195520254	3	CADFARLMF	0.226084852008004	RI	0.56516156368248	cluster 3 (139)	mfuzz	none	none
CAMREGYSNDYKLSF	1.1329445456436	-0.373269031719802	-0.759675513923796	8	0.543000137092626	3	CAENARLMF	0.288950663380124	RI	0.0654728522572736	cluster 3 (139)	mfuzz	none	none
CAMREVMDSNYQLIW	1.08834695527297	-0.210069184471839	-0.878277770801128	8	0.265631188473169	3	CAERAGANNLFF	0.337950309895514	RI	0.112647679653595	cluster 3 (139)	mfuzz	none	none
CAMSDRGSTLGRLYF	1.14248496560352	-0.426169819879224	-0.7163151457243	8	0.661967193339289	3	CAESMDSGNTPLVF	0.627637571885728	RI	0.288399564843678	cluster 3 (139)	mfuzz	none	none
CAMSGDNYGQNFVF	1.06895047915126	-0.156310388165931	-0.912640090985328	8	0.230344784166847	3	CAESRTGNTPLVF	0.264514021233611	RI	0.0359989976468579	cluster 3 (139)	mfuzz	none	none
CAMSGYKLSF	1.14970262351314	-0.481910964677088	-0.66779165883605	8	0.373938231454047	3	CAETYTGNQFYF	0.311818200118786	RI	0.439518102078822	cluster 3 (139)	mfuzz	none	none
CAPFSGGYQKVTF	1.09414441453693	-0.227484973319384	-0.866659441217548	8	0.279229531377061	3	CAEYRTGGFKTIF	0.4121420683944	RI	0.16201377574923	cluster 3 (139)	mfuzz	none	none
CAPNSGGGADGLTF	1.09885914350918	-0.242213951961729	-0.856645191547447	8	0.291896528474481	3	CAFHTGANSKLTF	0.633974402845174	RI	0.233477195404732	cluster 3 (139)	mfuzz	none	none
CAPSYGGSQGNLIF	1.08278859312632	-0.194008852212598	-0.888779740913725	8	0.254171706833437	3	CAFMKHRTGTASKLTF	0.272697680354626	RI	0.0463665067163126	cluster 3 (139)	mfuzz	none	none
CASHILTGGGNKLTF	1.145128400588	-0.444070194110522	-0.701058206477476	8	0.532928635390974	3	CAFTLSGAGSYQLTF	0.580822909628934	RI	0.298701440406721	cluster 3 (139)	mfuzz	none	none
CASSSDGQKLLF	1.1390977322977	-0.405712767545165	-0.733384964752535	8	0.77576312699657	3	CAGEGGFQKLVF	0.570251235688721	RI	0.219559871086432	cluster 3 (139)	mfuzz	none	none
CASYGQNFVF	1.07504733286196	-0.172551168727664	-0.902496164134292	8	0.240156635076212	3	CAGEGSQGNLIF	0.334063227467044	RI	0.417445370350998	cluster 3 (139)	mfuzz	none	none
CATAPNQAGTALIF	1.11861684364014	-0.311271594224994	-0.807345249415145	8	0.375244901162739	3	CAGHNYGGSQGNLIF	0.276486969547745	RI	0.0509940833591747	cluster 3 (139)	mfuzz	none	none
CATASNQAGTALIF	1.13997645550658	-0.410801982530947	-0.729174472975635	8	0.793810626694455	3	CAGKNYGGSQGNLIF	0.326211554780857	RI	0.102618507729328	cluster 3 (139)	mfuzz	none	none
CATDAGGYQKVTF	1.13890908338312	-0.404637749948213	-0.734271333434905	8	0.767053226740303	3	CAGPRSGGGADGLTF	0.265553486170403	RI	0.037344604505035	cluster 3 (139)	mfuzz	none	none
CATDAGSSASKIIF	1.12826290386933	-0.351370753462758	-0.776892150406575	8	0.462882681076403	3	CAGQTYSGAGSYQLTF	0.527663299226341	RI	0.313069102934179	cluster 3 (139)	mfuzz	none	none
CATDGGYKLSF	1.08852480450235	-0.210592936331167	-0.877931868171182	8	0.266021138494505	3	CAILQGAQKLVF	0.215051882337721	RI	0.587364554637861	cluster 3 (139)	mfuzz	none	none
CATDKLTGGGNKLTF	1.10507906684474	-0.262539202360182	-0.842539864484554	8	0.311599847742641	3	CAIPNFGNEKLTF	0.25220062054244	RI	0.518656965440607	cluster 3 (139)	mfuzz	none	none
CATDYGNNRLAF	1.08287499031021	-0.194254090424275	-0.888620899885939	8	0.254339905132403	3	CALEGSQGNLIF	0.254550000745464	RI	0.022665843875944	cluster 3 (139)	mfuzz	none	none
CATGNDYKLSF	1.14154794784283	-0.420270777670068	-0.72127717017276	8	0.718775801644679	3	CALFDFGNEKLTF	0.473504374849756	RI	0.331944992673626	cluster 3 (139)	mfuzz	none	none
CATGNNNDMRF	1.11345868870652	-0.291857089468048	-0.821601599238468	8	0.346294636350535	3	CALGYDKIIF	0.213198154606991	RI	0.591248384572238	cluster 3 (139)	mfuzz	none	none
CATGRNNDMRF	1.12923807526191	-0.35577453319266	-0.773463542069253	8	0.476298792761844	3	CALMGETSGSRLTF	0.222959072314177	RI	0.571293669252562	cluster 3 (139)	mfuzz	none	none
CATSNSGYALNF	1.12803063805554	-0.350332938598289	-0.777697699457251	8	0.459872643243937	3	CALPNAGNNRKLIW	0.22943728123108	RI	0.558722773974993	cluster 3 (139)	mfuzz	none	none
CAVAGGGNKLTF	1.11798299468103	-0.308820520400679	-0.809162474280348	8	0.371246058091772	3	CALSATSGTYKYIF	0.353930612464646	RI	0.400332089411643	cluster 3 (139)	mfuzz	none	none
CAVDFSGTYKYIF	1.13674433025911	-0.392704166570283	-0.74404016368883	8	0.660435841035277	3	CALSDPSSGTYKYIF	0.298539076278588	RI	0.454394922102994	cluster 3 (139)	mfuzz	none	none
CAVDGGGFKTIF	1.10304119476889	-0.255758713460718	-0.847282481308173	8	0.30470065507469	3	CALSEAGGGSNYKLTF	0.351088329434237	RI	0.123048370409853	cluster 3 (139)	mfuzz	none	none
CAVDLSGSARQLTF	1.1239962745291	-0.332925482559707	-0.791070791969395	8	0.416329915022287	3	CALSEGNARLMF	0.24307420630648	RI	0.00631258911272302	cluster 3 (139)	mfuzz	none	none
CAVDMIKAAGNKLTF	1.12956735317874	-0.357278987546977	-0.772288365631764	8	0.481138796711994	3	CALSGPYNFNKFYF	0.709500740030336	RI	0.273188657621288	cluster 3 (139)	mfuzz	none	none
CAVDPSNSGYALNF	1.15037704480392	-0.488733383218921	-0.661643661584994	8	0.352729199370627	3	CALSSTTSGTYKYIF	0.237158531778145	RI	0.54442904429476	cluster 3 (139)	mfuzz	none	none
CAVEDSGYALNF	1.13027419203119	-0.360539471099824	-0.769734720931369	8	0.492123192154108	3	CAMREATGTASKLTF	0.524736430096774	RI	0.207206660902901	cluster 3 (139)	mfuzz	none	none
CAVEGNNRLAF	1.13306681593092	-0.373868691483378	-0.759198124447544	8	0.54578052543004	3	CAMRGYGGSQGNLIF	0.387532153889885	RI	0.37594911983207	cluster 3 (139)	mfuzz	none	none
CAVFNAGKSTF	1.09862229096375	-0.241460863123438	-0.857161427840313	8	0.291219185640437	3	CAMSGPGGSYIPTF	0.256208827323322	RI	0.512232286923466	cluster 3 (139)	mfuzz	none	none
CAVGAYNQGGKLIF	1.12081300861409	-0.319920226546589	-0.800892782067498	8	0.390311823398098	3	CAQNGGSQGNLIF	0.401822766293731	RI	0.367028831443658	cluster 3 (139)	mfuzz	none	none
CAVGGGSGNTGKLIF	1.08263508253594	-0.193573442041553	-0.889061640494391	8	0.253873562503704	3	CASASGTYKYIF	0.73701027853178	RI	0.26763667374039	cluster 3 (139)	mfuzz	none	none
CAVGVDTGTASKLTF	1.12000731326169	-0.316718404960607	-0.803288908301081	8	0.384550150436155	3	CATDADDKIIF	0.28035369573414	RI	0.477144407572038	cluster 3 (139)	mfuzz	none	none
CAVIRFGNEKLTF	1.09665593034453	-0.235263550346608	-0.861392379997921	8	0.285770889266853	3	CATDAGSSNTGKLIF	0.745363030080441	RI	0.25500116903741	cluster 3 (139)	mfuzz	none	none
CAVKGNQAGTALIF	1.14485100780564	-0.442090829142795	-0.702760178662849	8	0.544572050473584	3	CATDDTGNQFYF	0.397208580384423	RI	0.153716693088487	cluster 3 (139)	mfuzz	none	none
CAVLGGYNKLIF	1.15064880493423	-0.491625562704756	-0.659023242229477	8	0.344107770964917	3	CATDGAQKLVF	0.37495869174848	RI	0.139958847070702	cluster 3 (139)	mfuzz	none	none
CAVMNYGGATNKLIF	1.06576864704677	-0.148042936418172	-0.917725710628602	8	0.225568793857481	3	CATDHNAGNMLTF	0.237796204335461	RI	-0.00157337498746147	cluster 3 (139)	mfuzz	none	none
CAVNEGAGRRALTF	1.14468000263573	-0.440883663796984	-0.703796338838743	8	0.551932969816697	3	CATDLKTSYDKVIF	0.681004015670224	RI	0.242178527348509	cluster 3 (139)	mfuzz	none	none
CAVNRGDKIIF	1.14181591842455	-0.421937135477472	-0.719878782947078	8	0.70208225439817	3	CATDPYSSASKIIF	0.590825780002719	RI	0.296344533595251	cluster 3 (139)	mfuzz	none	none
CAVNRGDKLIF	1.06683337229896	-0.150794265463086	-0.916039106835877	8	0.227143215884652	3	CAVDRDNDMRF	0.337894575435519	RI	0.413967506150272	cluster 3 (139)	mfuzz	none	none
CAVNSGYALNF	1.14244792582549	-0.425932694824202	-0.716515231001288	8	0.664110283280457	3	CAVDSNAGKSTF	0.297609252000666	RI	0.0748905188097367	cluster 3 (139)	mfuzz	none	none
CAVPAGNMLTF	1.14722875193802	-0.460037780470397	-0.68719097146762	8	0.45419173591384	3	CAVEGADGLTF	0.295027502139327	RI	0.0721354841974563	cluster 3 (139)	mfuzz	none	none
CAVPAGTALIF	1.14981476366371	-0.483013383411223	-0.666801380252484	8	0.370418942606908	3	CAVEGGDSNYQLIW	0.610498376237871	RI	0.291967903126608	cluster 3 (139)	mfuzz	none	none
CAVPAYNNNDMRF	1.1431155186861	-0.430259552686885	-0.71285596599922	8	0.627028623600342	3	CAVEGGFGNVLHC	0.362133301950132	RI	0.13117340172509	cluster 3 (139)	mfuzz	none	none
CAVPGFGNEKLTF	1.14847965179904	-0.470577551890755	-0.677902099908284	8	0.412678035450262	3	CAVGADTGNQFYF	0.240912195577086	RI	0.00311019572658065	cluster 3 (139)	mfuzz	none	none
CAVQNFNKFYF	1.08425507173514	-0.198189744163215	-0.886065327571926	8	0.257066615723727	3	CAVGAYNTDKLIF	0.33226581522728	RI	0.107881666623222	cluster 3 (139)	mfuzz	none	none
CAVRAGNNRKLIW	1.14475525519617	-0.441413684943749	-0.703341570252419	8	0.548675925810349	3	CAVGVSDGQKLLF	0.381565442875084	RI	0.144231396403364	cluster 3 (139)	mfuzz	none	none
CAVRALYNFNKFYF	1.09425651644608	-0.227829014313079	-0.866427502132998	8	0.279512273262587	3	CAVHSGYSTLTF	0.217424801055677	RI	0.582457396437583	cluster 3 (139)	mfuzz	none	none
CAVRAYNNDMRF	1.0847715015626	-0.199671449871308	-0.885100051691288	8	0.258106857100372	3	CAVIAYNTDKLIF	0.288943313486457	RI	0.466036181135828	cluster 3 (139)	mfuzz	none	none
CAVRDDNNARLMF	1.12639624890887	-0.343144454107803	-0.783251794801065	8	0.44042388543357	3	CAVKDYGGATNKLIF	0.301436187716507	RI	0.0788934334969605	cluster 3 (139)	mfuzz	none	none
CAVRDGQNFVF	1.14716958778862	-0.459560881316008	-0.687608706472613	8	0.456230610979103	3	CAVKPQGAQKLVF	0.250923740290288	RI	0.0176150060069223	cluster 3 (139)	mfuzz	none	none
CAVRDHDTDKLIF	1.13672651715222	-0.392608830744989	-0.744117686407227	8	0.65968326139999	3	CAVLGGSEKLVF	0.566706768649818	RI	0.218682117805525	cluster 3 (139)	mfuzz	none	none
CAVRDIDTNAGKSTF	1.15058913838749	-0.490982790843721	-0.659606347543773	8	0.346006951344811	3	CAVLHSGTYKYIF	0.225863478705158	RI	0.565591755114904	cluster 3 (139)	mfuzz	none	none
CAVRDLDSNYQLIW	1.14948160667167	-0.479772245683087	-0.669709360988579	8	0.380878402382605	3	CAVLPYNTDKLIF	0.388039923086701	RI	0.148261511541453	cluster 3 (139)	mfuzz	none	none
CAVRDLNNAGNMLTF	1.09421999418222	-0.227716895648858	-0.86650309853336	8	0.279420066529184	3	CAVNDNAGNMLTF	0.278426541666306	RI	0.479730461730575	cluster 3 (139)	mfuzz	none	none
CAVRDPGNTPLVF	1.09999723631199	-0.24585299500899	-0.854144241303004	8	0.29521849803598	3	CAVNPAAGNKLTF	0.308145232148046	RI	0.443496878785588	cluster 3 (139)	mfuzz	none	none
CAVRDRMNRDDKIIF	1.13041589782484	-0.361198332818835	-0.769217565006001	8	0.494430233516861	3	CAVQAEAGGTSYGKLTF	0.222635490193595	RI	0.571935591577683	cluster 3 (139)	mfuzz	none	none
CAVRPLIKAAGNKLTF	1.12927326308442	-0.355934875531393	-0.773338387553028	8	0.476808104881354	3	CAVRDGTGANNLFF	0.444212013006703	RI	0.177671500768321	cluster 3 (139)	mfuzz	none	none
CAVRPLMDSNYQLIW	1.12355262735851	-0.331077115226296	-0.792475512132216	8	0.412346354789069	3	CAVRDKNTDKLIF	0.264812284027441	RI	0.499038302729601	cluster 3 (139)	mfuzz	none	none
CAVRSNFNKFYF	1.12226879177247	-0.325795131716057	-0.796473660056418	8	0.40150858645375	3	CAVRDPHSGGYQKVTF	0.290907364515747	RI	0.0676457961928787	cluster 3 (139)	mfuzz	none	none
CAVRSSGGSYIPTF	1.11374534479975	-0.292905855919737	-0.820839488880016	8	0.347714614513725	3	CAVRDQDSGTYKYIF	0.482354289271234	RI	0.328495543262315	cluster 3 (139)	mfuzz	none	none
CAVRVFNARLMF	1.0732307202146	-0.167654839332063	-0.905575880882539	8	0.237133707924313	3	CAVRDQDTGRRALTF	0.242827738583891	RI	0.53440041933182	cluster 3 (139)	mfuzz	none	none
CAVSDRSGGSQGNLIF	1.14719570684677	-0.459771197299931	-0.687424509546843	8	0.455329515358397	3	CAVRDYNNARLMF	0.595248757472803	RI	0.295331813772059	cluster 3 (139)	mfuzz	none	none
CAVSGDGNNRLAF	1.06432398626185	-0.144333630061951	-0.919990356199901	8	0.223468695074557	3	CAVRERDDKIIF	0.235352217323164	RI	0.547706645105864	cluster 3 (139)	mfuzz	none	none
CAVSLGYSTLTF	1.07879054635208	-0.182802763683718	-0.895987782668363	8	0.246687093316992	3	CAVRHPLGGATNKLIF	0.300035264724537	RI	0.077439184022014	cluster 3 (139)	mfuzz	none	none
CAVSYYGGSQGNLIF	1.14120096419866	-0.418136488041607	-0.723064476157054	8	0.740385243194498	3	CAVRRGNYQLIW	0.217069621880963	RI	0.583187294493248	cluster 3 (139)	mfuzz	none	none
CAVYYNQGGKLIF	1.15035059595269	-0.488456616059086	-0.661893979893604	8	0.353564818264705	3	CAVSDRSGGGADGLTF	0.406976333793062	RI	0.363996174632822	cluster 3 (139)	mfuzz	none	none
CAYGDNDMRF	1.13510316838473	-0.384096963530417	-0.751006204854308	8	0.600452217655441	3	CAVSFFNQAGTALIF	0.29289524160331	RI	0.461146775894577	cluster 3 (139)	mfuzz	none	none
CAYRENYGGSQGNLIF	1.14023720190095	-0.41233918990196	-0.727898011998992	8	0.788675862492864	3	CAVSGFKTIF	0.361179260295491	RI	0.394622221079525	cluster 3 (139)	mfuzz	none	none
CGADGSNDYKLSF	1.08008133820444	-0.186390803915092	-0.893690534289351	8	0.249042043371587	3	CAVSGRDDKIIF	0.246770306557844	RI	0.527653134229767	cluster 3 (139)	mfuzz	none	none
CGAETSGSRLTF	1.09764470353901	-0.238367719665914	-0.859276983873092	8	0.28847235316147	3	CAVSGYGNKLVF	0.306674509050682	RI	0.0842197433055358	cluster 3 (139)	mfuzz	none	none
CGTEINNDMRF	1.08027979335317	-0.186944941935414	-0.893334851417759	8	0.24940913189438	3	CAVSKGTSGTYKYIF	0.231912684180502	RI	-0.0106359561207566	cluster 3 (139)	mfuzz	none	none
CINTGTASKLTF	1.13663952629125	-0.392143883825252	-0.744495642465996	8	0.656043517051583	3	CAVSPEGSNYQLIW	0.610902700513571	RI	0.228799112195984	cluster 3 (139)	mfuzz	none	none
CIRGSNYKLTF	1.14333505628339	-0.431707848929812	-0.711627207353578	8	0.615541823585939	3	CAVSSARQLTF	0.249972361150755	RI	0.0162721082654588	cluster 3 (139)	mfuzz	none	none
CSKTSYDKVIF	1.14012505643721	-0.41167647528767	-0.728448581149537	8	0.791491428777229	3	CAVTDNYGQNFVF	0.366374938899442	RI	0.39069038969657	cluster 3 (139)	mfuzz	none	none
CVVLSGNTGKLIF	1.15050378437953	-0.490071016423639	-0.660432767955891	8	0.348717206267622	3	CAVVGNAGGTSYGKLTF	0.315443133774602	RI	0.435688909664253	cluster 3 (139)	mfuzz	none	none
CVVLSSASKIIF	1.14192846725404	-0.422641842343295	-0.719286624910748	8	0.695148128556262	3	CAVWDNQGGKLIF	0.35460275127157	RI	0.125692589151017	cluster 3 (139)	mfuzz	none	none
CVVNAGNDMRF	1.14532747873725	-0.445507438553344	-0.699820040183909	8	0.524785704469868	3	CAWRTGNQFYF	0.447365584707869	RI	0.343138245402356	cluster 3 (139)	mfuzz	none	none
CVVNEDDKIIF	1.14240169257767	-0.425637184625755	-0.716764507951911	8	0.666799152385754	3	CAYPGNTPLVF	0.245929580275383	RI	0.0104827423757337	cluster 3 (139)	mfuzz	none	none
CVVNGDNDMRF	1.14112921381858	-0.417698364634072	-0.723430849184506	8	0.744775210241698	3	CAYRGNRDDKIIF	0.503542267538398	RI	0.200528340649473	cluster 3 (139)	mfuzz	none	none
CVVNGNNDMRF	1.12366293941607	-0.331535575395663	-0.792127364020404	8	0.413324746993157	3	CAYRSAYQFYF	0.245298581358622	RI	0.530150340862362	cluster 3 (139)	mfuzz	none	none
CVVNGNTDKLIF	1.09449140587392	-0.228550830290565	-0.865940575583353	8	0.280107401260793	3	CAYRTYKYIF	0.734753281575618	RI	0.252275042787088	cluster 3 (139)	mfuzz	none	none
CVVNGRNTPLVF	1.105121039699	-0.262680172618173	-0.842440867080825	8	0.311747109034138	3	CAYRYGGSQGNLIF	0.579767537273322	RI	0.29895571489774	cluster 3 (139)	mfuzz	none	none
CVVNNNNNDMRF	1.12734587544771	-0.34729720471925	-0.780048670728457	8	0.451372579819857	3	CIGGGGADGLTF	0.354518636151314	RI	0.399858835179259	cluster 3 (139)	mfuzz	none	none
CVVNNPGAGSYQLTF	1.13588695639047	-0.388164122521407	-0.747722833869063	8	0.62688633033604	3	CILRDGGAQKLVF	0.587225070425489	RI	0.223593328703512	cluster 3 (139)	mfuzz	none	none
CVVNPTGTASKLTF	1.0751348381203	-0.172788294253062	-0.902346543867239	8	0.240304548582211	3	CILRGGSSNTGKLIF	0.747046057411005	RI	0.264885737789637	cluster 3 (139)	mfuzz	none	none
CVVNSDQAGTALIF	1.1427987566828	-0.428192355841877	-0.714606400840926	8	0.644214581133039	3	CIPNSNSGYALNF	0.390328792385146	RI	0.149650431497353	cluster 3 (139)	mfuzz	none	none
CVVNSGNDMRF	1.1093787425171	-0.277274331582662	-0.832104410934442	8	0.327933916962277	3	CIVRGNSGNTPLVF	0.207073159633029	RI	0.604394107761282	cluster 3 (139)	mfuzz	none	none
CVVNSNNDMRF	1.12809783078043	-0.350632741819968	-0.777465088960462	8	0.460736546963513	3	CIVRSGNQFYF	0.726974511824141	RI	0.269827624879006	cluster 3 (139)	mfuzz	none	none
CVVNSPSGNTPLVF	1.14486588603377	-0.442196322793958	-0.702669563239808	8	0.543938379268326	3	CLLFGNEKLTF	0.47846657927312	RI	0.329991211185076	cluster 3 (139)	mfuzz	none	none
CVVNVNTDKLIF	1.10908339334051	-0.276242361489174	-0.832841031851333	8	0.326723510406239	3	CLVGDPFYNQGGKLIF	0.299922201979604	RI	0.0773212614184723	cluster 3 (139)	mfuzz	none	none
CVVNYNAGNMLTF	1.12196249086723	-0.324549168897331	-0.797413321969895	8	0.399062296871684	3	CLVGDQGGKLIF	0.561439135888296	RI	0.217353550626033	cluster 3 (139)	mfuzz	none	none
CVVRDTGFQKLVF	1.13011039561263	-0.359780088998171	-0.770330306614461	8	0.489501636315673	3	CLVGVILTGGGNKLTF	0.351991909986257	RI	0.123733593948886	cluster 3 (139)	mfuzz	none	none
CVVRGFQKLVF	1.09296280035792	-0.223876009995639	-0.86908679036228	8	0.276298496219109	3	CSNARLMF	0.313008607141539	RI	0.0904317803601227	cluster 3 (139)	mfuzz	none	none
CVVSDRGDMRF	1.10324298692998	-0.256424637380172	-0.846818349549809	8	0.30536277056189	3	CVVEMDSSYKLIF	0.198606737719874	RI	0.623344660170358	cluster 3 (139)	mfuzz	none	none
CVVTSNTGGFKTIF	1.15034692275412	-0.488418242614167	-0.661928680139951	8	0.353680828044477	3	CVVNDGNDMRF	0.3975979284153	RI	0.36958591266653	cluster 3 (139)	mfuzz	none	none
CAAASGAGSYQLTF	-0.755763144184605	-0.378171701440158	1.13393484562476	9	0.316838914585649	3	CVVNDGNKLVF	0.243189144289508	RI	0.00648175316963832	cluster 3 (139)	mfuzz	none	none
CAADNNNDMRF	-0.438366547976533	-0.705952433468404	1.14431898144494	9	0.328773524893695	3	CVVNDYKLSF	0.292071516809311	RI	0.462154739368197	cluster 3 (139)	mfuzz	none	none
CAADNSGGYQKVTF	-0.57768421289063	-0.577016261091028	1.15470047398166	9	0.929990902109529	3	CVVNEDYKLSF	0.385072560323617	RI	0.146433257508916	cluster 3 (139)	mfuzz	none	none
CAAFTGGGNKLTF	-0.574413481345855	-0.580282085961803	1.15469556730766	9	0.868423276915167	3	CVVNGAGNTPLVF	0.387448020320174	RI	0.14789933439837	cluster 3 (139)	mfuzz	none	none
CAAGAGTASKLTF	-0.903157265268224	-0.171502594530466	1.07465985979869	9	0.220641918468685	3	CVVNGDSGNTPLVF	0.290543586838303	RI	0.464039919976469	cluster 3 (139)	mfuzz	none	none
CAAGGYNKLIF	-0.695250067878367	-0.450792467958381	1.14604253583675	9	0.388328591307296	3	CVVNGNNNDMRF	0.321048130468129	RI	0.429952382480255	cluster 3 (139)	mfuzz	none	none
CAAHGSSNTGKLIF	-0.943671105885838	-0.104457456677317	1.04812856256315	9	0.20199321159254	3	CVVNKNNDMRF	0.322341027279331	RI	0.0991488919499337	cluster 3 (139)	mfuzz	none	none
CAALISGGYNKLIF	-0.473328967365311	-0.675459283406914	1.14878825077222	9	0.384971999633705	3	CVVNNNNDMRF	0.245402932185422	RI	0.529972439850008	cluster 3 (139)	mfuzz	none	none
CAALLYGGSQGNLIF	-0.478704903900131	-0.67066469691938	1.14936960081951	9	0.395250560008339	3	CVVNRDTDKLIF	0.716248442694659	RI	0.271930024938151	cluster 3 (139)	mfuzz	none	none
CAALNNARLMF	-0.669598909531633	-0.479895565021058	1.14949447455269	9	0.432878147249447	3	CVVNSPGAGSYQLTF	0.274272724960664	RI	0.048303085840778	cluster 3 (139)	mfuzz	none	none
CAARGETSGSRLTF	-0.555521859992481	-0.598906964535589	1.15442882452807	9	0.668509857861138	3	CVVRGYGQNFVF	0.364675754341821	RI	0.132968648035666	cluster 3 (139)	mfuzz	none	none
CAASAAGNQFYF	-0.687326185411838	-0.459883443678508	1.14720962909035	9	0.400813410013325	3	CVVRNDYKLSF	0.295244641630488	RI	0.458303680418172	cluster 3 (139)	mfuzz	none	none
CAASDGFGNEKLTF	-0.701114244242591	-0.444005092176683	1.14511933641927	9	0.379694425377899	3	CVVRSDSNYQLIW	0.324506703761055	RI	0.101100502941751	cluster 3 (139)	mfuzz	none	none
CAASDGNTGKLIF	-0.908250182574404	-0.163378920351727	1.07162910292613	9	0.218198084608954	3	CVVRSNSGYALNF	0.351319058893922	RI	0.123223699034639	cluster 3 (139)	mfuzz	none	none
CAASEAGGFKTIF	-0.590849001683841	-0.563745501489927	1.15459450317377	9	0.775068291422908	3	CVVSEGFGNVLHC	0.57296399875642	RI	0.220223090474485	cluster 3 (139)	mfuzz	none	none
CAASGEYNNNDMRF	-0.577350269189626	-0.577350269189626	1.15470053837925	9	0.923443533001301	3	CVVTANTGGFKTIF	0.225158188362472	RI	0.566966491808324	cluster 3 (139)	mfuzz	none	none
CAASGGNDMRF	-0.601712175823034	-0.55264074459563	1.15435292041866	9	0.679765915541529	3	CVVTMDSSYKLIF	0.297372001869305	RI	0.0746391941965612	cluster 3 (139)	mfuzz	none	none
CAASGGSYIPTF	-0.463389781252261	-0.684248575409431	1.14763835666169	9	0.367290398500789	3	CAAENAGNNRKLIW	0.71362563492474	HC	0.835559406828443	cluster 3 (139)	mfuzz	none	none
CAASGLSGAGSYQLTF	-0.720774735646072	-0.420869846761733	1.1416445824078	9	0.353878799930193	3	CAAENQGGKLIF	0.198637705166088	HC	0.530175103271804	cluster 3 (139)	mfuzz	none	none
CAASIGGFGNVLHC	-0.674333370424225	-0.474594288935591	1.14892765935982	9	0.423677633399477	3	CAAHNNAGNMLTF	0.381803151211262	HC	0.919960855031965	cluster 3 (139)	mfuzz	none	none
CAASKYNNDMRF	-0.577350269189626	-0.577350269189626	1.15470053837925	9	0.923443533001302	3	CAAHRNNNARLMF	0.460569319383265	HC	0.894788071730227	cluster 3 (139)	mfuzz	none	none
CAASMGSGGGADGLTF	-0.654296427941306	-0.49681910230314	1.15111553024445	9	0.466609606557274	3	CAALTGGGADGLTF	0.268716883703629	HC	0.978663477387313	cluster 3 (139)	mfuzz	none	none
CAASMSGGYQKVTF	-0.585488234501965	-0.569173886647781	1.15466212114975	9	0.843358359964855	3	CAANSGYALNF	0.317965753983514	HC	0.710461363273166	cluster 3 (139)	mfuzz	none	none
CAASNGNNARLMF	-0.649821427942439	-0.501708354185412	1.15152978212785	9	0.477860097432469	3	CAAQNYGGSQGNLIF	0.411877167595136	HC	0.769218388071138	cluster 3 (139)	mfuzz	none	none
CAASNPGGGNKLTF	-0.970237472992017	-0.0570799673954231	1.02731744038744	9	0.190514261334951	3	CAARDYGQNFVF	0.383168835555978	HC	0.755234650718297	cluster 3 (139)	mfuzz	none	none
CAASPFNNNNDMRF	-0.577350269189626	-0.577350269189626	1.15470053837925	9	0.923443533001302	3	CAARVNNNARLMF	0.312268892591662	HC	0.705378903315639	cluster 3 (139)	mfuzz	none	none
CAASPLNRDDKIIF	-0.645917220124247	-0.50595224676159	1.15186946688584	9	0.488293231098331	3	CAASAPEYGNKLVF	0.263135074697125	HC	0.98246084513797	cluster 3 (139)	mfuzz	none	none
CAASRSGNEKLTF	-0.755890781480327	-0.378012177417466	1.13390295889779	9	0.316719904935257	3	CAASARGDYKLSF	0.270115117547998	HC	0.977726308014371	cluster 3 (139)	mfuzz	none	none
CAASSHYKLSF	-0.809659248287339	-0.308149285956122	1.11780853424346	9	0.273869205585694	3	CAASDDNYGQNFVF	0.22903113774547	HC	0.595023074087309	cluster 3 (139)	mfuzz	none	none
CAASSNAGNNRKLIW	-0.602232983836526	-0.552104801114509	1.15433778495104	9	0.67608592537695	3	CAASDEGSQGNLIF	0.554657282188777	HC	0.87461471545112	cluster 3 (139)	mfuzz	none	none
CAASSYSTLTF	-0.577350269189626	-0.577350269189626	1.15470053837925	9	0.923443533001303	3	CAASDGTASKLTF	0.295450940676706	HC	0.961726834732129	cluster 3 (139)	mfuzz	none	none
CAASTGGNQFYF	-0.635902817743323	-0.516746563325215	1.15264938106854	9	0.518157373543302	3	CAASEGNAGKSTF	0.467764293093679	HC	0.790047269159626	cluster 3 (139)	mfuzz	none	none
CAASTGGQKLLF	-0.892791226637417	-0.18779116455469	1.08058239119211	9	0.225722950870781	3	CAASMTDSWGKLQF	0.286412330939059	HC	0.679087203531576	cluster 3 (139)	mfuzz	none	none
CAASVNTDKLIF	-0.514204212787628	-0.638272407797645	1.15247662058527	9	0.4812299243692	3	CAASRADKLIF	0.33711819990297	HC	0.9393080349475	cluster 3 (139)	mfuzz	none	none
CAATSGTYKYIF	-0.429460113727674	-0.713533379902774	1.14299349363045	9	0.316676945724407	3	CAASRDNNARLMF	0.339419623448842	HC	0.727674817454662	cluster 3 (139)	mfuzz	none	none
CAAVNNNARLMF	-0.864560527064854	-0.230593269866672	1.09515379693153	9	0.24040874654288	3	CAASSGNTGKLIF	0.355519085043753	HC	0.930806746244697	cluster 3 (139)	mfuzz	none	none
CAAWKTSYDKVIF	-0.588247543143587	-0.566383997706992	1.15463154085058	9	0.805577928974147	3	CAASSNSGYALNF	0.246111474824743	HC	0.62460615510522	cluster 3 (139)	mfuzz	none	none
CAAYMRF	-0.471683636746627	-0.676920971249	1.14860460799563	9	0.381931723164672	3	CAASVGYGGATNKLIF	0.458229755476046	HC	0.895406150256701	cluster 3 (139)	mfuzz	none	none
CACLGTSYGKLTF	-0.577350269189626	-0.577350269189626	1.15470053837925	9	0.923443533001302	3	CAATSNFGNEKLTF	0.509874293166358	HC	0.80179419700449	cluster 3 (139)	mfuzz	none	none
CACSGGYNKLIF	-0.569933064075754	-0.584735846281808	1.15466891035756	9	0.803092632147804	3	CAAYSGGGADGLTF	0.220116615660223	HC	0.577722076926791	cluster 3 (139)	mfuzz	none	none
CACTGGGADGLTF	-0.650777645922806	-0.500665861472611	1.15144350739542	9	0.47539516257328	3	CACLTGTASKLTF	0.201306962731103	HC	0.536557366999525	cluster 3 (139)	mfuzz	none	none
CADPGANNLFF	-0.984200906612459	-0.0308827505994121	1.01508365721187	9	0.184623628119058	3	CADFARLMF	0.226084852008004	HC	0.589453796144049	cluster 3 (139)	mfuzz	none	none
CAEGPYGQNFVF	-0.592177448344948	-0.562395056835501	1.15457250518045	9	0.760970728405368	3	CAENARLMF	0.288950663380124	HC	0.965654769351859	cluster 3 (139)	mfuzz	none	none
CAEIFTGGFKTIF	-0.958389569308982	-0.078583912572113	1.0369734818811	9	0.195580139687172	3	CAERAGANNLFF	0.337950309895514	HC	0.938906221617035	cluster 3 (139)	mfuzz	none	none
CAEKSSYKLIF	-0.469415293445246	-0.678931757916749	1.14834705136199	9	0.377816666063653	3	CAESMDSGNTPLVF	0.627637571885728	HC	0.824107642029964	cluster 3 (139)	mfuzz	none	none
CAELGAGNMLTF	-0.464968709994099	-0.682858790519875	1.14782750051397	9	0.369994146176527	3	CAESRTGNTPLVF	0.264514021233611	HC	0.981514410097461	cluster 3 (139)	mfuzz	none	none
CAEMNSGYSTLTF	-0.840580489999378	-0.265325047911945	1.10590553791132	9	0.254086538989432	3	CAETYTGNQFYF	0.311818200118786	HC	0.704966788579431	cluster 3 (139)	mfuzz	none	none
CAENPNTGGFKTIF	-0.832032986094179	-0.277374329316751	1.10940731541093	9	0.259286939678872	3	CAEYRTGGFKTIF	0.4121420683944	HC	0.909101011473031	cluster 3 (139)	mfuzz	none	none
CAENTGGFKTIF	-0.556269500749759	-0.598177512406893	1.15444701315665	9	0.673873628990836	3	CAFHTGANSKLTF	0.633974402845174	HC	0.862606234019054	cluster 3 (139)	mfuzz	none	none
CAERDNDMRF	-0.456978920785888	-0.689866516049756	1.14684543683564	9	0.3566819914969	3	CAFMKHRTGTASKLTF	0.272697680354626	HC	0.976010226550112	cluster 3 (139)	mfuzz	none	none
CAESIGYGGSQGNLIF	-0.700565998183796	-0.444641815995388	1.14520781417918	9	0.380481424911498	3	CAFTLSGAGSYQLTF	0.580822909628934	HC	0.816611539475667	cluster 3 (139)	mfuzz	none	none
CAESILFSGGYNKLIF	-0.577350269189626	-0.577350269189626	1.15470053837925	9	0.923443533001303	3	CAGEGGFQKLVF	0.570251235688721	HC	0.871976193674413	cluster 3 (139)	mfuzz	none	none
CAEVNGGSQGNLIF	-0.577350269189626	-0.577350269189626	1.15470053837925	9	0.923443533001302	3	CAGEGSQGNLIF	0.334063227467044	HC	0.723642330298263	cluster 3 (139)	mfuzz	none	none
CAFKGGTSYGKLTF	-0.574843156174634	-0.579853758440472	1.15469691461511	9	0.875809042795445	3	CAGHNYGGSQGNLIF	0.276486969547745	HC	0.973527333697094	cluster 3 (139)	mfuzz	none	none
CAFKGTYKYIF	-0.914247419133782	-0.15370666169457	1.06795408082835	9	0.215361329412877	3	CAGKNYGGSQGNLIF	0.326211554780857	HC	0.944733958753923	cluster 3 (139)	mfuzz	none	none
CAFLNAGGTSYGKLTF	-0.711411561957665	-0.431961783501714	1.14337334545938	9	0.365622120587464	3	CAGPRSGGGADGLTF	0.265553486170403	HC	0.980804578613554	cluster 3 (139)	mfuzz	none	none
CAFMNPSNDYKLSF	-0.981781018565119	-0.0354929286112707	1.01727394717639	9	0.185639718219892	3	CAGQTYSGAGSYQLTF	0.527663299226341	HC	0.806009370954631	cluster 3 (139)	mfuzz	none	none
CAFTPGTYKYIF	-0.735414053425017	-0.403249928972269	1.13866398239729	9	0.337211017048833	3	CAILQGAQKLVF	0.215051882337721	HC	0.567277744962186	cluster 3 (139)	mfuzz	none	none
CAGACGNQFYF	-0.577350269189626	-0.577350269189626	1.15470053837925	9	0.923443533001305	3	CAIPNFGNEKLTF	0.25220062054244	HC	0.634117774281177	cluster 3 (139)	mfuzz	none	none
CAGARGGSQGNLIF	-0.954469119881142	-0.0855633828372859	1.04003250271843	9	0.197273996820799	3	CALEGSQGNLIF	0.254550000745464	HC	0.988474406821446	cluster 3 (139)	mfuzz	none	none
CAGCSNDYKLSF	-0.77730772531701	-0.350835505163556	1.12814323048057	9	0.298052992295695	3	CALFDFGNEKLTF	0.473504374849756	HC	0.791816306781693	cluster 3 (139)	mfuzz	none	none
CAGGGFQKLVF	-0.587708917882534	-0.56692929490229	1.15463821278482	9	0.812458598608606	3	CALGYDKIIF	0.213198154606991	HC	0.563339724770668	cluster 3 (139)	mfuzz	none	none
CAGGRNYQLIW	-0.880801954503394	-0.206237204196979	1.08703915870037	9	0.231796616514276	3	CALMGETSGSRLTF	0.222959072314177	HC	0.583385764074112	cluster 3 (139)	mfuzz	none	none
CAGGYNNNDMRF	-0.862732740075235	-0.233290808063777	1.09602354813901	9	0.24140850745992	3	CALPNAGNNRKLIW	0.22943728123108	HC	0.595779542452595	cluster 3 (139)	mfuzz	none	none
CAGHTGGFKTIF	-0.416374868791819	-0.72453652073709	1.14091138952891	9	0.300086717918068	3	CALSATSGTYKYIF	0.353930612464646	HC	0.73781085460486	cluster 3 (139)	mfuzz	none	none
CAGLAGGYQKVTF	-0.860988790660901	-0.235856658369631	1.09684544903053	9	0.24236855837224	3	CALSDPSSGTYKYIF	0.298539076278588	HC	0.692119644780468	cluster 3 (139)	mfuzz	none	none
CAGLGDGGSQGNLIF	-0.577350269189626	-0.577350269189626	1.15470053837925	9	0.923443533001302	3	CALSEAGGGSNYKLTF	0.351088329434237	HC	0.932781765649542	cluster 3 (139)	mfuzz	none	none
CAGLLYKAAGNKLTF	-0.577350269189626	-0.577350269189626	1.15470053837925	9	0.923443533001305	3	CALSEGNARLMF	0.24307420630648	HC	0.996828762038996	cluster 3 (139)	mfuzz	none	none
CAGLNSGGSNYKLTF	-0.447405075662282	-0.698182229210663	1.14558730487294	9	0.341837040266971	3	CALSGPYNFNKFYF	0.709500740030336	HC	0.835015658792566	cluster 3 (139)	mfuzz	none	none
CAGLNYGGSQGNLIF	-0.400459923175035	-0.737706010346593	1.13816593352163	9	0.281456670873987	3	CALSSTTSGTYKYIF	0.237158531778145	HC	0.609657215576548	cluster 3 (139)	mfuzz	none	none
CAGLSYNTDKLIF	-0.873885704893755	-0.216695297515897	1.09058100240965	9	0.235406488300702	3	CAMREATGTASKLTF	0.524736430096774	HC	0.88016445198407	cluster 3 (139)	mfuzz	none	none
CAGPGYSTLTF	-0.978702906834762	-0.0413136623711835	1.02001656920595	9	0.18693476029143	3	CAMRGYGGSQGNLIF	0.387532153889885	HC	0.757539424366122	cluster 3 (139)	mfuzz	none	none
CAGPIGTSYDKVIF	-0.577350269189626	-0.577350269189626	1.15470053837925	9	0.923443533001302	3	CAMSGPGGSYIPTF	0.256208827323322	HC	0.640105683529145	cluster 3 (139)	mfuzz	none	none
CAGPPFNFGNEKLTF	-0.577350269189626	-0.577350269189626	1.15470053837925	9	0.923443533001301	3	CAQNGGSQGNLIF	0.401822766293731	HC	0.764624486373653	cluster 3 (139)	mfuzz	none	none
CAGPPSGTYKYIF	-0.514250498736321	-0.638229327552114	1.15247982628844	9	0.481369890416469	3	CASASGTYKYIF	0.73701027853178	HC	0.838949856561254	cluster 3 (139)	mfuzz	none	none
CAGPSYNQGGKLIF	-0.592456231043218	-0.562111392321033	1.15456762336425	9	0.758122416475034	3	CATDADDKIIF	0.28035369573414	HC	0.672059396117063	cluster 3 (139)	mfuzz	none	none
CAGQDNDMRF	-0.824693303810332	-0.287589570895026	1.11228287470536	9	0.263907671643589	3	CATDAGSSNTGKLIF	0.745363030080441	HC	0.847810034126537	cluster 3 (139)	mfuzz	none	none
CAGQLVTDKLIF	-0.577350269189626	-0.577350269189626	1.15470053837925	9	0.923443533001303	3	CATDDTGNQFYF	0.397208580384423	HC	0.914241236595339	cluster 3 (139)	mfuzz	none	none
CAGRDSNYQLIW	-0.558051381960685	-0.596436467721464	1.15448784968215	9	0.687180323893005	3	CATDGAQKLVF	0.37495869174848	HC	0.922647717361461	cluster 3 (139)	mfuzz	none	none
CAGREAGNMLTF	-0.67566655283859	-0.473095840107799	1.14876239294639	9	0.421177081926942	3	CATDHNAGNMLTF	0.237796204335461	HC	1.00078575917748	cluster 3 (139)	mfuzz	none	none
CAGRSNAGKSTF	-0.611791523166648	-0.542209980135287	1.15400150330193	9	0.617763624489167	3	CATDLKTSYDKVIF	0.681004015670224	HC	0.856669485030394	cluster 3 (139)	mfuzz	none	none
CAGRTSYDKVIF	-0.457491388010536	-0.6894189004015	1.14691028841204	9	0.357509139357487	3	CATDPYSSASKIIF	0.590825780002719	HC	0.818334297099464	cluster 3 (139)	mfuzz	none	none
CAGSNYGGSQGNLIF	-0.702568369816198	-0.442314116690611	1.14488248650681	9	0.377626434821208	3	CAVDRDNDMRF	0.337894575435519	HC	0.726543524452839	cluster 3 (139)	mfuzz	none	none
CAGSSASKIIF	-0.676527627957012	-0.472126694639496	1.14865432259651	9	0.419582136190557	3	CAVDSNAGKSTF	0.297609252000666	HC	0.960449302983517	cluster 3 (139)	mfuzz	none	none
CAGTGANNLFF	-0.489011796885189	-0.661391776176531	1.15040357306172	9	0.416613447978344	3	CAVEGADGLTF	0.295027502139327	HC	0.961979027316262	cluster 3 (139)	mfuzz	none	none
CAGTNYGGATNKLIF	-0.415914649249972	-0.724920616696629	1.1408352659466	9	0.299525883527546	3	CAVEGGDSNYQLIW	0.610498376237871	HC	0.821521116980468	cluster 3 (139)	mfuzz	none	none
CAGTNYGGSQGNLIF	-0.939755800182857	-0.111193762457185	1.05094956264004	9	0.203726093845567	3	CAVEGGFGNVLHC	0.362133301950132	HC	0.92793992384859	cluster 3 (139)	mfuzz	none	none
CAGVVNNAGNMLTF	-0.606873248561826	-0.547315187433298	1.15418843599512	9	0.645790159584006	3	CAVGADTGNQFYF	0.240912195577086	HC	0.998441274636083	cluster 3 (139)	mfuzz	none	none
CAGWDQAGTALIF	-0.577350269189626	-0.577350269189626	1.15470053837925	9	0.923443533001303	3	CAVGAYNTDKLIF	0.33226581522728	HC	0.941685180563552	cluster 3 (139)	mfuzz	none	none
CAGYNSGGSNYKLTF	-0.918347263463126	-0.147026605621855	1.06537386908498	9	0.21344616391844	3	CAVGVSDGQKLLF	0.381565442875084	HC	0.920052623313699	cluster 3 (139)	mfuzz	none	none
CAHPSGNTPLVF	-0.847121263140448	-0.255990083352142	1.10311134649259	9	0.250229005584584	3	CAVHSGYSTLTF	0.217424801055677	HC	0.572228038393625	cluster 3 (139)	mfuzz	none	none
CAILGDYKLSF	-0.577350269189626	-0.577350269189626	1.15470053837925	9	0.923443533001303	3	CAVIAYNTDKLIF	0.288943313486457	HC	0.681917813418945	cluster 3 (139)	mfuzz	none	none
CAILTSYDKVIF	-0.577350269189626	-0.577350269189626	1.15470053837925	9	0.923443533001301	3	CAVKDYGGATNKLIF	0.301436187716507	HC	0.958216487751563	cluster 3 (139)	mfuzz	none	none
CAINTGNQFYF	-0.573691739450873	-0.581001087441767	1.15469282689264	9	0.85653194585814	3	CAVKPQGAQKLVF	0.250923740290288	HC	0.991076132062406	cluster 3 (139)	mfuzz	none	none
CAIRWTGNQFYF	-0.577350269189626	-0.577350269189626	1.15470053837925	9	0.923443533001301	3	CAVLGGSEKLVF	0.566706768649818	HC	0.87256199054462	cluster 3 (139)	mfuzz	none	none
CAKYNFNKFYF	-0.63837796201991	-0.514090793858894	1.1524687558788	9	0.510315064644214	3	CAVLHSGTYKYIF	0.225863478705158	HC	0.589029491945829	cluster 3 (139)	mfuzz	none	none
CALDYGQNFVF	-0.963675021796621	-0.0690688688741155	1.03274389067074	9	0.193311013825127	3	CAVLPYNTDKLIF	0.388039923086701	HC	0.917591933869166	cluster 3 (139)	mfuzz	none	none
CALDYTNAGKSTF	-0.974041372110879	-0.0500384857890307	1.02407985789991	9	0.188902287164639	3	CAVNDNAGNMLTF	0.278426541666306	HC	0.669746781514622	cluster 3 (139)	mfuzz	none	none
CALFLSSGSARQLTF	-0.577350269189626	-0.577350269189626	1.15470053837925	9	0.923443533001303	3	CAVNPAAGNKLTF	0.308145232148046	HC	0.701551560001001	cluster 3 (139)	mfuzz	none	none
CALGGSQGNLIF	-0.414113457405973	-0.726421998047898	1.14053545545387	9	0.297344520626135	3	CAVQAEAGGTSYGKLTF	0.222635490193595	HC	0.58274807221117	cluster 3 (139)	mfuzz	none	none
CALGGTGNQFYF	-0.562003706585424	-0.5925620398131	1.15456574639852	9	0.719725878170498	3	CAVRDGTGANNLFF	0.444212013006703	HC	0.899255656501381	cluster 3 (139)	mfuzz	none	none
CALGSSSGSARQLTF	-0.577350269189626	-0.577350269189626	1.15470053837925	9	0.923443533001301	3	CAVRDKNTDKLIF	0.264812284027441	HC	0.652268284401838	cluster 3 (139)	mfuzz	none	none
CALGTGTYKYIF	-0.78495313809959	-0.340930840403304	1.12588397850289	9	0.291948878657332	3	CAVRDPHSGGYQKVTF	0.290907364515747	HC	0.964459644419994	cluster 3 (139)	mfuzz	none	none
CALGVNNDMRF	-0.78536134035982	-0.340398911994611	1.12576025235443	9	0.291630348428983	3	CAVRDQDSGTYKYIF	0.482354289271234	HC	0.794432575795761	cluster 3 (139)	mfuzz	none	none
CALHDYKLSF	-0.502944633934899	-0.648686014326034	1.15163064826093	9	0.449756360247093	3	CAVRDQDTGRRALTF	0.242827738583891	HC	0.619260248484075	cluster 3 (139)	mfuzz	none	none
CALILNYGGSQGNLIF	-0.514176217446811	-0.638298463132051	1.15247468057886	9	0.48114531436105	3	CAVRDYNNARLMF	0.595248757472803	HC	0.819073116755087	cluster 3 (139)	mfuzz	none	none
CALIRDSNYQLIW	-0.400889477588765	-0.737353597773216	1.13824307536198	9	0.281940480121016	3	CAVRERDDKIIF	0.235352217323164	HC	0.606494945566089	cluster 3 (139)	mfuzz	none	none
CALKNTGGFKTIF	-0.644957552538412	-0.50699233026058	1.15194988279899	9	0.490953168671977	3	CAVRHPLGGATNKLIF	0.300035264724537	HC	0.959029063504751	cluster 3 (139)	mfuzz	none	none
CALLYNFNKFYF	-0.401245636920319	-0.737061272339779	1.1383069092601	9	0.282342358315392	3	CAVRRGNYQLIW	0.217069621880963	HC	0.571493506322605	cluster 3 (139)	mfuzz	none	none
CALNAGKSTF	-0.513195486766074	-0.639210715090202	1.15240620185628	9	0.478203078000118	3	CAVSDRSGGGADGLTF	0.406976333793062	HC	0.767017238502674	cluster 3 (139)	mfuzz	none	none
CALNTGNQFYF	-0.746273837866121	-0.389953193168667	1.13622703103479	9	0.325978752850183	3	CAVSFFNQAGTALIF	0.29289524160331	HC	0.686218703157084	cluster 3 (139)	mfuzz	none	none
CALPSGGYQKVTF	-0.600918599223854	-0.553456754710821	1.15437535393468	9	0.685495099361962	3	CAVSGFKTIF	0.361179260295491	HC	0.742478747339485	cluster 3 (139)	mfuzz	none	none
CALRGNTGKLIF	-0.956003738975646	-0.0828391403344255	1.03884287931007	9	0.196609805849761	3	CAVSGRDDKIIF	0.246770306557844	HC	0.625660154232393	cluster 3 (139)	mfuzz	none	none
CALRGQAGTALIF	-0.48210439801191	-0.667617989821202	1.14972238783311	9	0.402041796651031	3	CAVSGYGNKLVF	0.306674509050682	HC	0.955226719538071	cluster 3 (139)	mfuzz	none	none
CALRRDSNYQLIW	-0.59261747919963	-0.561947278445095	1.15456475764473	9	0.756491442103072	3	CAVSKGTSGTYKYIF	0.231912684180502	HC	1.00527555582458	cluster 3 (139)	mfuzz	none	none
CALSAPSGGSYIPTF	-0.442473684886382	-0.702431268209818	1.1449049530962	9	0.334604163012138	3	CAVSPEGSNYQLIW	0.610902700513571	HC	0.865772992330981	cluster 3 (139)	mfuzz	none	none
CALSDLDTGRRALTF	-0.666992412454732	-0.482800823839425	1.14979323629416	9	0.438169939435992	3	CAVSSARQLTF	0.249972361150755	HC	0.991764647871948	cluster 3 (139)	mfuzz	none	none
CALSDPLSGNTPLVF	-0.600602073071892	-0.553782017016991	1.15438409008888	9	0.687822698402076	3	CAVTDNYGQNFVF	0.366374938899442	HC	0.745675933792861	cluster 3 (139)	mfuzz	none	none
CALSDPYGGSQGNLIF	-0.805065359094172	-0.31433713129023	1.1194024903844	9	0.277059039225644	3	CAVVGNAGGTSYGKLTF	0.315443133774602	HC	0.708239440123768	cluster 3 (139)	mfuzz	none	none
CALSDQMDSNYQLIW	-0.577350269189626	-0.577350269189626	1.15470053837925	9	0.923443533001303	3	CAVWDNQGGKLIF	0.35460275127157	HC	0.931211565800026	cluster 3 (139)	mfuzz	none	none
CALSDQRAAGNKLTF	-0.734111846853821	-0.404831275088296	1.13894312194212	9	0.338618700984441	3	CAWRTGNQFYF	0.447365584707869	HC	0.783256572599616	cluster 3 (139)	mfuzz	none	none
CALSEAEGQNFVF	-0.577350269189626	-0.577350269189626	1.15470053837925	9	0.923443533001302	3	CAYPGNTPLVF	0.245929580275383	HC	0.994717420005157	cluster 3 (139)	mfuzz	none	none
CALSEAGFGNVLHC	-0.51847537919114	-0.634287609922833	1.15276298911397	9	0.494563645449265	3	CAYRGNRDDKIIF	0.503542267538398	HC	0.884541032975529	cluster 3 (139)	mfuzz	none	none
CALSEAQGAAGNKLTF	-0.968186055192724	-0.0608490077594755	1.0290350629522	9	0.191386261360656	3	CAYRSAYQFYF	0.245298581358622	HC	0.623297196351263	cluster 3 (139)	mfuzz	none	none
CALSEAYGGYQKVTF	-0.577350269189626	-0.577350269189626	1.15470053837925	9	0.923443533001303	3	CAYRTYKYIF	0.734753281575618	HC	0.849704667226153	cluster 3 (139)	mfuzz	none	none
CALSEDGATNKLIF	-0.464424958347129	-0.683337679773613	1.14776263812074	9	0.369058786262679	3	CAYRYGGSQGNLIF	0.579767537273322	HC	0.816425403958548	cluster 3 (139)	mfuzz	none	none
CALSEGAAGNKLTF	-0.559030385938274	-0.595478390263493	1.15450877620177	9	0.694828809046252	3	CIGGGGADGLTF	0.354518636151314	HC	0.738198869984525	cluster 3 (139)	mfuzz	none	none
CALSEGPGGGNKLTF	-0.695948146094306	-0.449987162515655	1.14593530860996	9	0.387275098826661	3	CILRDGGAQKLVF	0.587225070425489	HC	0.869276481504078	cluster 3 (139)	mfuzz	none	none
CALSEGYNDYKLSF	-0.577350269189626	-0.577350269189626	1.15470053837925	9	0.923443533001301	3	CILRGGSSNTGKLIF	0.747046057411005	HC	0.840889889948081	cluster 3 (139)	mfuzz	none	none
CALSEIQGAQKLVF	-0.738531997121254	-0.39945232886566	1.13798432598691	9	0.333895273540667	3	CIPNSNSGYALNF	0.390328792385146	HC	0.916741000529637	cluster 3 (139)	mfuzz	none	none
CALSENTGKLIF	-0.577350269189626	-0.577350269189626	1.15470053837925	9	0.923443533001305	3	CIVRGNSGNTPLVF	0.207073159633029	HC	0.549877368853419	cluster 3 (139)	mfuzz	none	none
CALSERETSGSRLTF	-0.732586153380263	-0.406680497183279	1.13926665056354	9	0.340285582556797	3	CIVRSGNQFYF	0.726974511824141	HC	0.83740032899788	cluster 3 (139)	mfuzz	none	none
CALSESYGGSQGNLIF	-0.923886452329944	-0.137911229016361	1.0617976813463	9	0.210887878479723	3	CLLFGNEKLTF	0.47846657927312	HC	0.793299417041647	cluster 3 (139)	mfuzz	none	none
CALSETSYDKVIF	-0.810191998074741	-0.307428873996368	1.11762087207111	9	0.273503925462536	3	CLVGDPFYNQGGKLIF	0.299922201979604	HC	0.959094883883137	cluster 3 (139)	mfuzz	none	none
CALSEVNTGNQFYF	-0.842804043137863	-0.26216290486663	1.10496694800449	9	0.25276371538344	3	CLVGDQGGKLIF	0.561439135888296	HC	0.873447491530387	cluster 3 (139)	mfuzz	none	none
CALSGAGNQFYF	-0.445377298063875	-0.699932235609741	1.14530953367361	9	0.338831034801212	3	CLVGVILTGGGNKLTF	0.351991909986257	HC	0.932375375887063	cluster 3 (139)	mfuzz	none	none
CALSGDAGGTSYGKLTF	-0.70361216399584	-0.44109835234951	1.14471051634535	9	0.376159071024576	3	CSNARLMF	0.313008607141539	HC	0.951712677885712	cluster 3 (139)	mfuzz	none	none
CALSGGSSNTGKLIF	-0.511021016450333	-0.641229777788321	1.15225079423865	9	0.471826648457112	3	CVVEMDSSYKLIF	0.198606737719874	HC	0.530100249640382	cluster 3 (139)	mfuzz	none	none
CALSGVIKAAGNKLTF	-0.987249974305331	-0.0250301161439217	1.01228009044925	9	0.183345557388075	3	CVVNDGNDMRF	0.3975979284153	HC	0.762600673510654	cluster 3 (139)	mfuzz	none	none
CALSPAGNMLTF	-0.68840950206402	-0.458645962426585	1.14705546449061	9	0.399046839453534	3	CVVNDGNKLVF	0.243189144289508	HC	0.996743368369513	cluster 3 (139)	mfuzz	none	none
CALSPSGGGADGLTF	-0.913123030243175	-0.155528959179101	1.06865198942228	9	0.215889922803283	3	CVVNDYKLSF	0.292071516809311	HC	0.685333972268649	cluster 3 (139)	mfuzz	none	none
CALSPYSGGSNYKLTF	-0.557552200944832	-0.596924566089041	1.15447676703387	9	0.683375100650343	3	CVVNEDYKLSF	0.385072560323617	HC	0.918709767618527	cluster 3 (139)	mfuzz	none	none
CALSRFNAGNNRKLIW	-0.577350269189626	-0.577350269189626	1.15470053837925	9	0.923443533001301	3	CVVNGAGNTPLVF	0.387448020320174	HC	0.917813580841087	cluster 3 (139)	mfuzz	none	none
CALSRYSTLTF	-0.577350269189626	-0.577350269189626	1.15470053837925	9	0.923443533001303	3	CVVNGDSGNTPLVF	0.290543586838303	HC	0.683676613392475	cluster 3 (139)	mfuzz	none	none
CALSSLSGSARQLTF	-0.577350269189626	-0.577350269189626	1.15470053837925	9	0.923443533001301	3	CVVNGNNNDMRF	0.321048130468129	HC	0.713116321174268	cluster 3 (139)	mfuzz	none	none
CALSSTSGTYKYIF	-0.470351220869316	-0.678102713391139	1.14845393426046	9	0.379504016822338	3	CVVNKNNDMRF	0.322341027279331	HC	0.946732295404828	cluster 3 (139)	mfuzz	none	none
CALSVGTGANNLFF	-0.415349236462436	-0.725392238337781	1.14074147480022	9	0.298838809057163	3	CVVNNNNDMRF	0.245402932185422	HC	0.623465753875253	cluster 3 (139)	mfuzz	none	none
CALSVNYGQNFVF	-0.40646354305502	-0.73276531240244	1.13922885545746	9	0.288309023201046	3	CVVNRDTDKLIF	0.716248442694659	HC	0.835909746001815	cluster 3 (139)	mfuzz	none	none
CALSYNAGKSTF	-0.577350269189626	-0.577350269189626	1.15470053837925	9	0.923443533001302	3	CVVNSPGAGSYQLTF	0.274272724960664	HC	0.974973128441346	cluster 3 (139)	mfuzz	none	none
CALSYSSASKIIF	-0.513224663692033	-0.639183589909407	1.15240825360144	9	0.478290003232439	3	CVVRGYGQNFVF	0.364675754341821	HC	0.926863300925054	cluster 3 (139)	mfuzz	none	none
CALTDKLIF	-0.744730755324654	-0.391854536076629	1.13658529140128	9	0.327522105966939	3	CVVRNDYKLSF	0.295244641630488	HC	0.688708880372403	cluster 3 (139)	mfuzz	none	none
CALVGNQFYF	-0.694713555171906	-0.451410902778813	1.14612445795072	9	0.389143148416407	3	CVVRSDSNYQLIW	0.324506703761055	HC	0.945609382437613	cluster 3 (139)	mfuzz	none	none
CAMETGNQFYF	-0.53916309399512	-0.61471329554943	1.15387638954455	9	0.574690543089874	3	CVVRSNSGYALNF	0.351319058893922	HC	0.932677816524305	cluster 3 (139)	mfuzz	none	none
CAMGTSYDKVIF	-0.959897047715373	-0.0758826045801545	1.03577965229553	9	0.194931323849328	3	CVVSEGFGNVLHC	0.57296399875642	HC	0.87153316789292	cluster 3 (139)	mfuzz	none	none
CAMIGAGSYQLTF	-0.733095819878358	-0.406063175379727	1.13915899525809	9	0.339726615491572	3	CVVTANTGGFKTIF	0.225158188362472	HC	0.587672163810385	cluster 3 (139)	mfuzz	none	none
CAMNKAAGNKLTF	-0.625658400737883	-0.52765498995803	1.15331339069591	9	0.554568597245989	3	CVVTMDSSYKLIF	0.297372001869305	HC	0.960589087610529	cluster 3 (139)	mfuzz	none	none
CAMRATGGFKTIF	-0.532099121286846	-0.621448548562633	1.15354766984948	9	0.543848297722339	3	CAAENAGNNRKLIW	0.71362563492474	PI	-1.10798283166371	cluster 3 (139)	mfuzz	none	none
CAMRDAGGGADGLTF	-0.577350269189626	-0.577350269189626	1.15470053837925	9	0.923443533001303	3	CAAENQGGKLIF	0.198637705166088	PI	-1.15344883506908	cluster 3 (139)	mfuzz	none	none
CAMRDNYQLIW	-0.577350269189626	-0.577350269189626	1.15470053837925	9	0.923443533001302	3	CAAHNNAGNMLTF	0.381803151211262	PI	-1.06434291717483	cluster 3 (139)	mfuzz	none	none
CAMREGGGGATNKLIF	-0.933136783762759	-0.122449270919721	1.05558605468248	9	0.20668495625726	3	CAAHRNNNARLMF	0.460569319383265	PI	-1.07946660291496	cluster 3 (139)	mfuzz	none	none
CAMREGGSAGNQFYF	-0.577350269189626	-0.577350269189626	1.15470053837925	9	0.923443533001303	3	CAALTGGGADGLTF	0.268716883703629	PI	-1.0200513902246	cluster 3 (139)	mfuzz	none	none
CAMREGSGGFGNVLHC	-0.577350269189626	-0.577350269189626	1.15470053837925	9	0.923443533001303	3	CAANSGYALNF	0.317965753983514	PI	-1.14354120958355	cluster 3 (139)	mfuzz	none	none
CAMREHSGNTPLVF	-0.766647263106484	-0.364465764251823	1.13111302735831	9	0.307034882572713	3	CAAQNYGGSQGNLIF	0.411877167595136	PI	-1.13041567268129	cluster 3 (139)	mfuzz	none	none
CAMREPRSNDYKLSF	-0.536642465954131	-0.617122806926644	1.15376527288078	9	0.563178932303395	3	CAARDYGQNFVF	0.383168835555978	PI	-1.13406657465867	cluster 3 (139)	mfuzz	none	none
CAMRESNTGNQFYF	-0.846561093966187	-0.256793519304602	1.10335461327079	9	0.250555429665087	3	CAARVNNNARLMF	0.312268892591662	PI	-1.1444156998446	cluster 3 (139)	mfuzz	none	none
CAMREVNDYKLSF	-0.97261026932284	-0.0526957447495633	1.0253060140724	9	0.189508020552665	3	CAASAPEYGNKLVF	0.263135074697125	PI	-1.01666168908068	cluster 3 (139)	mfuzz	none	none
CAMREVYGGATNKLIF	-0.49001124497456	-0.660486914670736	1.1504981596453	9	0.418814502158178	3	CAASARGDYKLSF	0.270115117547998	PI	-1.02087673462561	cluster 3 (139)	mfuzz	none	none
CAMRGLNTGGFKTIF	-0.445915981475391	-0.699467726108181	1.14538370758357	9	0.339625162406945	3	CAASDDNYGQNFVF	0.22903113774547	PI	-1.15451833747045	cluster 3 (139)	mfuzz	none	none
CAMRGPSYNTDKLIF	-0.577350269189626	-0.577350269189626	1.15470053837925	9	0.923443533001302	3	CAASDEGSQGNLIF	0.554657282188777	PI	-1.09021380174129	cluster 3 (139)	mfuzz	none	none
CAMRGRTGNQFYF	-0.715578338598951	-0.427042488443746	1.1426208270427	9	0.360281413747681	3	CAASDGTASKLTF	0.295450940676706	PI	-1.03431722891414	cluster 3 (139)	mfuzz	none	none
CAMRGSTGNQFYF	-0.734762779942388	-0.404041155012099	1.13880393495449	9	0.337913329964362	3	CAASEGNAGKSTF	0.467764293093679	PI	-1.12431711759612	cluster 3 (139)	mfuzz	none	none
CAMRHSGGYQKVTF	-0.577350269189626	-0.577350269189626	1.15470053837925	9	0.923443533001305	3	CAASMTDSWGKLQF	0.286412330939059	PI	-1.14832690247108	cluster 3 (139)	mfuzz	none	none
CAMRRNNNARLMF	-0.858326935839242	-0.239758166810198	1.09808510264944	9	0.243845732432753	3	CAASRADKLIF	0.33711819990297	PI	-1.05126841861277	cluster 3 (139)	mfuzz	none	none
CAMRRPGANNLFF	-0.577350269189626	-0.577350269189626	1.15470053837925	9	0.923443533001301	3	CAASRDNNARLMF	0.339419623448842	PI	-1.1402825259325	cluster 3 (139)	mfuzz	none	none
CAMRSSASKIIF	-0.894948730611093	-0.184427586885768	1.07937631749686	9	0.224653043032779	3	CAASSGNTGKLIF	0.355519085043753	PI	-1.0571795984466	cluster 3 (139)	mfuzz	none	none
CAMRSSGGSNYKLTF	-0.916116871416032	-0.150667617973092	1.06678448938912	9	0.214485695136178	3	CAASSNSGYALNF	0.246111474824743	PI	-1.15337403963221	cluster 3 (139)	mfuzz	none	none
CAMRTGFQKLVF	-0.754133489457825	-0.380206000098618	1.13433948955644	9	0.318367275116856	3	CAASVGYGGATNKLIF	0.458229755476046	PI	-1.07911884113507	cluster 3 (139)	mfuzz	none	none
CAMRTSGTYKYIF	-0.716674125765831	-0.42574434111372	1.14241846687955	9	0.358908086859498	3	CAATSNFGNEKLTF	0.509874293166358	PI	-1.12051126542605	cluster 3 (139)	mfuzz	none	none
CAMRVVNRDDKIIF	-0.577350269189626	-0.577350269189626	1.15470053837925	9	0.923443533001303	3	CAAYSGGGADGLTF	0.220116615660223	PI	-1.15470045854864	cluster 3 (139)	mfuzz	none	none
CAMSAIETSGSRLTF	-0.577350269189626	-0.577350269189626	1.15470053837925	9	0.923443533001303	3	CACLTGTASKLTF	0.201306962731103	PI	-1.1537614015349	cluster 3 (139)	mfuzz	none	none
CAMSAMGAQKLVF	-0.662438089786289	-0.487854720344285	1.15029281013057	9	0.447836316268485	3	CADFARLMF	0.226084852008004	PI	-1.15461535982653	cluster 3 (139)	mfuzz	none	none
CAMSANAGNMLTF	-0.432016411574442	-0.711365162979511	1.14338157455395	9	0.32007648775465	3	CAENARLMF	0.288950663380124	PI	-1.03112762160913	cluster 3 (139)	mfuzz	none	none
CAMSDLTGTASKLTF	-0.577350269189626	-0.577350269189626	1.15470053837925	9	0.9234435330013	3	CAERAGANNLFF	0.337950309895514	PI	-1.05155390127063	cluster 3 (139)	mfuzz	none	none
CAMSGYGGSQGNLIF	-0.858635860448915	-0.239306287377155	1.09794214782607	9	0.243673555300933	3	CAESMDSGNTPLVF	0.627637571885728	PI	-1.11250720687364	cluster 3 (139)	mfuzz	none	none
CAMSRNDYKLSF	-0.629649058569661	-0.523421584503808	1.15307064307347	9	0.539555674813394	3	CAESRTGNTPLVF	0.264514021233611	PI	-1.01751340774432	cluster 3 (139)	mfuzz	none	none
CAPDNYGQNFVF	-0.659959183480939	-0.490593626872214	1.15055281035315	9	0.453338636156179	3	CAETYTGNQFYF	0.311818200118786	PI	-1.14448489065825	cluster 3 (139)	mfuzz	none	none
CAPDRDDKIIF	-0.958995308619508	-0.0774996513698435	1.03649495998935	9	0.195319268808412	3	CAEYRTGGFKTIF	0.4121420683944	PI	-1.07111478722226	cluster 3 (139)	mfuzz	none	none
CAPINTGGFKTIF	-0.944387611727859	-0.103218245722768	1.04760585745063	9	0.20167741165433	3	CAFHTGANSKLTF	0.633974402845174	PI	-1.09608342942379	cluster 3 (139)	mfuzz	none	none
CAPPRGSSNTGKLIF	-0.577350269189626	-0.577350269189626	1.15470053837925	9	0.923443533001301	3	CAFMKHRTGTASKLTF	0.272697680354626	PI	-1.02237673326642	cluster 3 (139)	mfuzz	none	none
CAPSDGNNRLAF	-0.577350269189626	-0.577350269189626	1.15470053837925	9	0.923443533001303	3	CAFTLSGAGSYQLTF	0.580822909628934	PI	-1.11531297988239	cluster 3 (139)	mfuzz	none	none
CAPSNTGNQFYF	-0.453256449290581	-0.693110294381923	1.1463667436725	9	0.350776264129368	3	CAGEGGFQKLVF	0.570251235688721	PI	-1.09153606476084	cluster 3 (139)	mfuzz	none	none
CAPTNAGGTSYGKLTF	-0.604225070054639	-0.550051796858321	1.15427686691296	9	0.662557178757586	3	CAGEGSQGNLIF	0.334063227467044	PI	-1.14108770064926	cluster 3 (139)	mfuzz	none	none
CAQEDSSYKLIF	-0.493553319576174	-0.657271923282261	1.15082524285844	9	0.426819477626071	3	CAGHNYGGSQGNLIF	0.276486969547745	PI	-1.02452141705627	cluster 3 (139)	mfuzz	none	none
CAQNSGGYQKVTF	-0.881268528396148	-0.205526966180123	1.08679549457627	9	0.231555997856861	3	CAGKNYGGSQGNLIF	0.326211554780857	PI	-1.04735246648325	cluster 3 (139)	mfuzz	none	none
CARGEYGGATNKLIF	-0.577350269189626	-0.577350269189626	1.15470053837925	9	0.923443533001301	3	CAGPRSGGGADGLTF	0.265553486170403	PI	-1.01814918311859	cluster 3 (139)	mfuzz	none	none
CARGRGQNFVF	-0.577350269189626	-0.577350269189626	1.15470053837925	9	0.923443533001301	3	CAGQTYSGAGSYQLTF	0.527663299226341	PI	-1.11907847388881	cluster 3 (139)	mfuzz	none	none
CARMNYGGSQGNLIF	-0.93555375197723	-0.118358247401031	1.05391199937826	9	0.205600068634556	3	CAILQGAQKLVF	0.215051882337721	PI	-1.15464229960005	cluster 3 (139)	mfuzz	none	none
CARNSGGYQKVTF	-0.585133490793125	-0.569531913959888	1.15466540475301	9	0.848726653897816	3	CAIPNFGNEKLTF	0.25220062054244	PI	-1.15277473972178	cluster 3 (139)	mfuzz	none	none
CARQAGNMLTF	-0.577350269189626	-0.577350269189626	1.15470053837925	9	0.923443533001301	3	CALEGSQGNLIF	0.254550000745464	PI	-1.01114025069739	cluster 3 (139)	mfuzz	none	none
CARVEGGYQKVTF	-0.577350269189626	-0.577350269189626	1.15470053837925	9	0.923443533001303	3	CALFDFGNEKLTF	0.473504374849756	PI	-1.12376129945532	cluster 3 (139)	mfuzz	none	none
CARYNFNKFYF	-0.747616837601507	-0.388295116226504	1.13591195382801	9	0.324648971306139	3	CALGYDKIIF	0.213198154606991	PI	-1.15458810934291	cluster 3 (139)	mfuzz	none	none
CASPNYGGSQGNLIF	-0.546447472116264	-0.607711204878659	1.15415867699492	9	0.61176964723328	3	CALMGETSGSRLTF	0.222959072314177	PI	-1.15467943332667	cluster 3 (139)	mfuzz	none	none
CASQNYGGSQGNLIF	-0.83083282258488	-0.279052893779232	1.10988571636411	9	0.260032383579932	3	CALPNAGNNRKLIW	0.22943728123108	PI	-1.15450231642759	cluster 3 (139)	mfuzz	none	none
CASSGFQKLVF	-0.403356401870967	-0.735326446759649	1.13868284863062	9	0.284737962322099	3	CALSATSGTYKYIF	0.353930612464646	PI	-1.1381429440165	cluster 3 (139)	mfuzz	none	none
CASTSGTYKYIF	-0.639241076478903	-0.513162827712685	1.15240390419159	9	0.507656124022504	3	CALSDPSSGTYKYIF	0.298539076278588	PI	-1.14651456688346	cluster 3 (139)	mfuzz	none	none
CASVDRGSTLGRLYF	-0.580116228468063	-0.574579885798925	1.15469611426699	9	0.938998120812696	3	CALSEAGGGSNYKLTF	0.351088329434237	PI	-1.0558301360594	cluster 3 (139)	mfuzz	none	none
CATASGGGADGLTF	-0.669382035575556	-0.480137656128736	1.14951969170429	9	0.433312102515109	3	CALSEGNARLMF	0.24307420630648	PI	-1.00314135115172	cluster 3 (139)	mfuzz	none	none
CATASNDYKLSF	-0.68723735437915	-0.459984840759084	1.14722219513823	9	0.400959146839179	3	CALSGPYNFNKFYF	0.709500740030336	PI	-1.10820431641385	cluster 3 (139)	mfuzz	none	none
CATDADSGNTPLVF	-0.643028790623684	-0.509079055674729	1.15210784629841	9	0.496420127904312	3	CALSSTTSGTYKYIF	0.237158531778145	PI	-1.15408625987131	cluster 3 (139)	mfuzz	none	none
CATDAGSNYKLTF	-0.461993488294048	-0.685475575446112	1.14746906374016	9	0.364930258130583	3	CAMREATGTASKLTF	0.524736430096774	PI	-1.08737111288697	cluster 3 (139)	mfuzz	none	none
CATDARGTSYGKLTF	-0.989193584612216	-0.0212733843096042	1.01046696892182	9	0.182531975458324	3	CAMRGYGGSQGNLIF	0.387532153889885	PI	-1.13348854419819	cluster 3 (139)	mfuzz	none	none
CATDASGNTPLVF	-0.872656983792812	-0.218539694442054	1.09119667823487	9	0.236056493927329	3	CAMSGPGGSYIPTF	0.256208827323322	PI	-1.15233797045261	cluster 3 (139)	mfuzz	none	none
CATDAVTGGFKTIF	-0.84402558315434	-0.260420803167206	1.10444638632155	9	0.252042071914095	3	CAQNGGSQGNLIF	0.401822766293731	PI	-1.13165331781731	cluster 3 (139)	mfuzz	none	none
CATDEDTNAGKSTF	-0.577350269189626	-0.577350269189626	1.15470053837925	9	0.923443533001301	3	CASASGTYKYIF	0.73701027853178	PI	-1.10658653030164	cluster 3 (139)	mfuzz	none	none
CATEETSGSRLTF	-0.470156201627345	-0.678275532536253	1.1484317341636	9	0.379151214038659	3	CATDADDKIIF	0.28035369573414	PI	-1.1492038036891	cluster 3 (139)	mfuzz	none	none
CATGSFTSGTYKYIF	-0.577350269189626	-0.577350269189626	1.15470053837925	9	0.923443533001301	3	CATDAGSSNTGKLIF	0.745363030080441	PI	-1.10281120316395	cluster 3 (139)	mfuzz	none	none
CATGSGYALNF	-0.536945581160378	-0.616833417550229	1.15377899871061	9	0.564531735197299	3	CATDDTGNQFYF	0.397208580384423	PI	-1.06795792968383	cluster 3 (139)	mfuzz	none	none
CATLNYGGSQGNLIF	-0.475643483317809	-0.673398570660227	1.14904205397804	9	0.389330882563754	3	CATDGAQKLVF	0.37495869174848	PI	-1.06260656443216	cluster 3 (139)	mfuzz	none	none
CATMNYGGSQGNLIF	-0.730130238329237	-0.409649264532992	1.13977950286223	9	0.3430096582706	3	CATDHNAGNMLTF	0.237796204335461	PI	-0.999212384190019	cluster 3 (139)	mfuzz	none	none
CATRDNFNKFYF	-0.550662554374552	-0.603632921974027	1.15429547634858	9	0.636391055999363	3	CATDLKTSYDKVIF	0.681004015670224	PI	-1.0988480123789	cluster 3 (139)	mfuzz	none	none
CAVAFSGGYNKLIF	-0.929513159920206	-0.128542639786026	1.05805579970623	9	0.208321509622858	3	CATDPYSSASKIIF	0.590825780002719	PI	-1.11467883069472	cluster 3 (139)	mfuzz	none	none
CAVAPGSGGYQKVTF	-0.700781240263469	-0.444391890981272	1.14517313124474	9	0.380171965984514	3	CAVDRDNDMRF	0.337894575435519	PI	-1.14051103060311	cluster 3 (139)	mfuzz	none	none
CAVASGTYKYIF	-0.457168999589627	-0.689700520969799	1.14686952055943	9	0.356988380613559	3	CAVDSNAGKSTF	0.297609252000666	PI	-1.03533982179325	cluster 3 (139)	mfuzz	none	none
CAVDANNDMRF	-0.782610730542052	-0.343977120125115	1.12658785066717	9	0.29379089263138	3	CAVEGADGLTF	0.295027502139327	PI	-1.03411451151372	cluster 3 (139)	mfuzz	none	none
CAVDGNFNKFYF	-0.687077684731006	-0.460167068623407	1.14724475335441	9	0.401221439886544	3	CAVEGGDSNYQLIW	0.610498376237871	PI	-1.11348902010708	cluster 3 (139)	mfuzz	none	none
CAVDLDGQKLLF	-0.687916730437671	-0.459209069994992	1.14712580043266	9	0.399847956802234	3	CAVEGGFGNVLHC	0.362133301950132	PI	-1.05911332557368	cluster 3 (139)	mfuzz	none	none
CAVDSGAGSYQLTF	-0.515471541752448	-0.637092043416847	1.1525635851693	9	0.485097110086642	3	CAVGADTGNQFYF	0.240912195577086	PI	-1.00155147036266	cluster 3 (139)	mfuzz	none	none
CAVDYGQNFVF	-0.489060077820351	-0.661348087667437	1.15040816548779	9	0.416719210751304	3	CAVGAYNTDKLIF	0.33226581522728	PI	-1.04956684718677	cluster 3 (139)	mfuzz	none	none
CAVEDGQKLLF	-0.530194352019984	-0.623255491467617	1.1534498434876	9	0.536231250826876	3	CAVGVSDGQKLLF	0.381565442875084	PI	-1.06428401971707	cluster 3 (139)	mfuzz	none	none
CAVEDKGANNLFF	-0.577350269189626	-0.577350269189626	1.15470053837925	9	0.923443533001301	3	CAVHSGYSTLTF	0.217424801055677	PI	-1.15468543483121	cluster 3 (139)	mfuzz	none	none
CAVEDNDMRF	-0.510415424382445	-0.641791212509564	1.15220663689201	9	0.470085720280402	3	CAVIAYNTDKLIF	0.288943313486457	PI	-1.14795399455477	cluster 3 (139)	mfuzz	none	none
CAVEEGSNYQLIW	-0.650501465450431	-0.500967085156445	1.15146855060688	9	0.476103589979215	3	CAVKDYGGATNKLIF	0.301436187716507	PI	-1.03710992124852	cluster 3 (139)	mfuzz	none	none
CAVEFYF	-0.555516050820102	-0.598912629945156	1.15442868076526	9	0.668468663587626	3	CAVKPQGAQKLVF	0.250923740290288	PI	-1.00869113806933	cluster 3 (139)	mfuzz	none	none
CAVELSSGNTPLVF	-0.577350269189626	-0.577350269189626	1.15470053837925	9	0.923443533001302	3	CAVLGGSEKLVF	0.566706768649818	PI	-1.09124410835014	cluster 3 (139)	mfuzz	none	none
CAVFNAGGTSYGKLTF	-0.619572170232147	-0.534072756400309	1.15364492663246	9	0.579920355880619	3	CAVLHSGTYKYIF	0.225863478705158	PI	-1.15462124706073	cluster 3 (139)	mfuzz	none	none
CAVFYTGRRALTF	-0.945545474808333	-0.101211422919194	1.04675689772753	9	0.201167920774866	3	CAVLPYNTDKLIF	0.388039923086701	PI	-1.06585344541062	cluster 3 (139)	mfuzz	none	none
CAVGAGGATNKLIF	-0.836557860517795	-0.271016514020562	1.10757437453836	9	0.256510672653227	3	CAVNDNAGNMLTF	0.278426541666306	PI	-1.1494772432452	cluster 3 (139)	mfuzz	none	none
CAVGAGGTSYGKLTF	-0.469583228717145	-0.678783064297029	1.14836629301417	9	0.378118354979233	3	CAVNPAAGNKLTF	0.308145232148046	PI	-1.14504843878659	cluster 3 (139)	mfuzz	none	none
CAVGAGNQFYF	-0.543303007436837	-0.610740915550109	1.15404392298695	9	0.595003802408953	3	CAVQAEAGGTSYGKLTF	0.222635490193595	PI	-1.15468366378885	cluster 3 (139)	mfuzz	none	none
CAVGAQNDYKLSF	-0.970401754378116	-0.0567772831872677	1.02717903756538	9	0.190444513767106	3	CAVRDGTGANNLFF	0.444212013006703	PI	-1.0769271572697	cluster 3 (139)	mfuzz	none	none
CAVGDNFNKFYF	-0.81239344131228	-0.304445715724206	1.11683915703649	9	0.272004479216193	3	CAVRDKNTDKLIF	0.264812284027441	PI	-1.15130658713144	cluster 3 (139)	mfuzz	none	none
CAVGEAAGNKLTF	-0.614616387741302	-0.539264320412606	1.15388070815391	9	0.603208578554174	3	CAVRDPHSGGYQKVTF	0.290907364515747	PI	-1.03210544061287	cluster 3 (139)	mfuzz	none	none
CAVGGYNKLIF	-0.63205076971839	-0.520864015464285	1.15291478518267	9	0.531051470118329	3	CAVRDQDSGTYKYIF	0.482354289271234	PI	-1.12292811905808	cluster 3 (139)	mfuzz	none	none
CAVGNQGGKLIF	-0.685756700314297	-0.461673270921659	1.14742997123595	9	0.403408267822082	3	CAVRDQDTGRRALTF	0.242827738583891	PI	-1.15366066781589	cluster 3 (139)	mfuzz	none	none
CAVGSGYALNF	-0.5676241764105	-0.587022049714094	1.15464622612459	9	0.775575563659173	3	CAVRDYNNARLMF	0.595248757472803	PI	-1.11440493052715	cluster 3 (139)	mfuzz	none	none
CAVHNTDKLIF	-0.510576837871506	-0.641641605911141	1.15221844378265	9	0.470548291293118	3	CAVRERDDKIIF	0.235352217323164	PI	-1.15420159067195	cluster 3 (139)	mfuzz	none	none
CAVINSGNTPLVF	-0.600266942751697	-0.554126265518995	1.15439320827069	9	0.690314308918525	3	CAVRHPLGGATNKLIF	0.300035264724537	PI	-1.03646824752677	cluster 3 (139)	mfuzz	none	none
CAVIRDNYGQNFVF	-0.806223034697859	-0.312781850228904	1.11900488492676	9	0.276248334883159	3	CAVRRGNYQLIW	0.217069621880963	PI	-1.15468080081585	cluster 3 (139)	mfuzz	none	none
CAVISNFGNEKLTF	-0.509484677812478	-0.642653349909869	1.15213802772235	9	0.467438761796497	3	CAVSDRSGGGADGLTF	0.406976333793062	PI	-1.1310134131355	cluster 3 (139)	mfuzz	none	none
CAVITSAGNMLTF	-0.577350269189626	-0.577350269189626	1.15470053837925	9	0.9234435330013	3	CAVSFFNQAGTALIF	0.29289524160331	PI	-1.14736547905166	cluster 3 (139)	mfuzz	none	none
CAVIYSGNTPLVF	-0.804242675610042	-0.315440707627777	1.11968338323782	9	0.277638014295523	3	CAVSGFKTIF	0.361179260295491	PI	-1.13710096841901	cluster 3 (139)	mfuzz	none	none
CAVKAEGGGNKLTF	-0.677889055903277	-0.470592266094761	1.14848132199804	9	0.417091855310084	3	CAVSGRDDKIIF	0.246770306557844	PI	-1.15331328846216	cluster 3 (139)	mfuzz	none	none
CAVKDFGNVLHC	-0.903499178755581	-0.170959753326326	1.07445893208191	9	0.220476809340081	3	CAVSGYGNKLVF	0.306674509050682	PI	-1.03944646284361	cluster 3 (139)	mfuzz	none	none
CAVKDRLMF	-0.897924935868456	-0.179764903156948	1.0776898390254	9	0.223188019786014	3	CAVSKGTSGTYKYIF	0.231912684180502	PI	-0.994639599703823	cluster 3 (139)	mfuzz	none	none
CAVKDTDKLIF	-0.406071600230132	-0.733088866590659	1.13916046682079	9	0.287855551419091	3	CAVSPEGSNYQLIW	0.610902700513571	PI	-1.09457210452696	cluster 3 (139)	mfuzz	none	none
CAVKGTNAGKSTF	-0.595050104059151	-0.559467672702902	1.15451777676205	9	0.733234749318476	3	CAVSSARQLTF	0.249972361150755	PI	-1.00803675613741	cluster 3 (139)	mfuzz	none	none
CAVKKGTYKYIF	-0.421026228003763	-0.720643525076471	1.14166975308023	9	0.305837463330426	3	CAVTDNYGQNFVF	0.366374938899442	PI	-1.13636632348943	cluster 3 (139)	mfuzz	none	none
CAVKNTGGFKTIF	-0.498579910396814	-0.652687624739991	1.1512675351368	9	0.438766501982149	3	CAVVGNAGGTSYGKLTF	0.315443133774602	PI	-1.14392834978802	cluster 3 (139)	mfuzz	none	none
CAVKTDMRF	-0.909803393456701	-0.160885067453053	1.07068846090975	9	0.217459248167056	3	CAVWDNQGGKLIF	0.35460275127157	PI	-1.05690415495104	cluster 3 (139)	mfuzz	none	none
CAVKVGRTDKLIF	-0.577350269189626	-0.577350269189626	1.15470053837925	9	0.923443533001301	3	CAWRTGNQFYF	0.447365584707869	PI	-1.12639481800197	cluster 3 (139)	mfuzz	none	none
CAVLKPGTYKYIF	-0.577350269189626	-0.577350269189626	1.15470053837925	9	0.923443533001301	3	CAYPGNTPLVF	0.245929580275383	PI	-1.00520016238089	cluster 3 (139)	mfuzz	none	none
CAVLNFGNEKLTF	-0.575612428821068	-0.579086367654876	1.15469879647594	9	0.889640005059242	3	CAYRGNRDDKIIF	0.503542267538398	PI	-1.085069373625	cluster 3 (139)	mfuzz	none	none
CAVLPHGNNRLAF	-0.577350269189626	-0.577350269189626	1.15470053837925	9	0.923443533001301	3	CAYRSAYQFYF	0.245298581358622	PI	-1.15344753721362	cluster 3 (139)	mfuzz	none	none
[truncated: 4,805 more rows]
