# Supplementary material for: Distinct characteristics of T cell receptor repertoire associated with the SARS-CoV-2 reinfection
Source: Front Immunol. 2025 Oct 23;16:1680089. doi: 10.3389/fimmu.2025.1680089 (PMC12589064; doi:10.3389/fimmu.2025.1680089)
Supplement: Supplementary file 4 [file Table4.xls]

wide.res.gene	wide.res.RI	wide.res.HC	wide.res.PI	wide.res.cluster	wide.res.membership	long.res.cluster	long.res.gene	long.res.membership	long.res.cell_type	long.res.norm_value	long.res.cluster_name	type	geneMode	geneType
CASGASSYNEQFF	1.05933620007912	-0.131729522616555	-0.927606677462566	1	0.240558920241563	1	CASGASSYNEQFF	0.240558920241563	RI	1.05933620007912	cluster 1 (100)	mfuzz	none	none
CASGLVGNEQFF	1.14808645809746	-0.467164262222111	-0.680922195875347	1	0.335823843754202	1	CASGLVGNEQFF	0.335823843754202	RI	1.14808645809746	cluster 1 (100)	mfuzz	none	none
CASGSLNTGELFF	1.09895026012327	-0.242504049451027	-0.856446210672245	1	0.336994281453208	1	CASGSLNTGELFF	0.336994281453208	RI	1.09895026012327	cluster 1 (100)	mfuzz	none	none
CASKGGQETQYF	1.11645635200617	-0.302995124560295	-0.813461227445879	1	0.443525250397759	1	CASKGGQETQYF	0.443525250397759	RI	1.11645635200617	cluster 1 (100)	mfuzz	none	none
CASKGSNTGELFF	1.14025452789185	-0.412441789926944	-0.727812737964912	1	0.511879330216711	1	CASKGSNTGELFF	0.511879330216711	RI	1.14025452789185	cluster 1 (100)	mfuzz	none	none
CASLAGETQYF	1.09442708969127	-0.228353059660615	-0.866074030030653	1	0.320305390410551	1	CASLAGETQYF	0.320305390410551	RI	1.09442708969127	cluster 1 (100)	mfuzz	none	none
CASNPSGSYNEQFF	1.13364033019632	-0.376702566453832	-0.756937763742487	1	0.770961318376318	1	CASNPSGSYNEQFF	0.770961318376318	RI	1.13364033019632	cluster 1 (100)	mfuzz	none	none
CASREGNTGELFF	1.120050479592	-0.31688907964229	-0.803161399949714	1	0.483093665947871	1	CASREGNTGELFF	0.483093665947871	RI	1.120050479592	cluster 1 (100)	mfuzz	none	none
CASRGGYGYTF	1.0845750450692	-0.199107207379641	-0.885467837689559	1	0.291095321465254	1	CASRGGYGYTF	0.291095321465254	RI	1.0845750450692	cluster 1 (100)	mfuzz	none	none
CASRRDRVNTEAFF	1.14630841880204	-0.452809883661612	-0.69349853514043	1	0.371523503902389	1	CASRRDRVNTEAFF	0.371523503902389	RI	1.14630841880204	cluster 1 (100)	mfuzz	none	none
CASSALAGGFNEQFF	1.14900358882026	-0.475289574101245	-0.673714014719017	1	0.317300421366885	1	CASSALAGGFNEQFF	0.317300421366885	RI	1.14900358882026	cluster 1 (100)	mfuzz	none	none
CASSATGGTDTQYF	1.13742960366838	-0.396405711754475	-0.741023891913902	1	0.602608527100601	1	CASSATGGTDTQYF	0.602608527100601	RI	1.13742960366838	cluster 1 (100)	mfuzz	none	none
CASSDMNTGELFF	1.08214050184236	-0.192173488677292	-0.889967013165071	1	0.284987083111735	1	CASSDMNTGELFF	0.284987083111735	RI	1.08214050184236	cluster 1 (100)	mfuzz	none	none
CASSDPGGTGELFF	1.05476982102026	-0.120450679339217	-0.934319141681046	1	0.233543448100586	1	CASSDPGGTGELFF	0.233543448100586	RI	1.05476982102026	cluster 1 (100)	mfuzz	none	none
CASSDSFGYTF	1.07521967243259	-0.173018294884806	-0.902201377547781	1	0.269378667256992	1	CASSDSFGYTF	0.269378667256992	RI	1.07521967243259	cluster 1 (100)	mfuzz	none	none
CASSEAGGYEQFF	1.0518206733749	-0.113290713673861	-0.93852995970104	1	0.229239128787866	1	CASSEAGGYEQFF	0.229239128787866	RI	1.0518206733749	cluster 1 (100)	mfuzz	none	none
CASSEGLNNEQFF	1.09541541325418	-0.231402783643146	-0.864012629611035	1	0.323737569697208	1	CASSEGLNNEQFF	0.323737569697208	RI	1.09541541325418	cluster 1 (100)	mfuzz	none	none
CASSESGRATDTQYF	1.13288772198876	-0.372990876976732	-0.759896845012031	1	0.794742173078653	1	CASSESGRATDTQYF	0.794742173078653	RI	1.13288772198876	cluster 1 (100)	mfuzz	none	none
CASSETGGYEQYF	1.06498373472885	-0.146024231497936	-0.918959503230919	1	0.249921595479119	1	CASSETGGYEQYF	0.249921595479119	RI	1.06498373472885	cluster 1 (100)	mfuzz	none	none
CASSFDRNTEAFF	1.07113830788706	-0.162076123175038	-0.909062184712022	1	0.261176577773123	1	CASSFDRNTEAFF	0.261176577773123	RI	1.07113830788706	cluster 1 (100)	mfuzz	none	none
CASSFGRNYGYTF	1.09574458299009	-0.232423632223984	-0.863320950766104	1	0.32490556589745	1	CASSFGRNYGYTF	0.32490556589745	RI	1.09574458299009	cluster 1 (100)	mfuzz	none	none
CASSFGTTDTQYF	1.11570248855698	-0.300157690283012	-0.815544798273969	1	0.43648370552568	1	CASSFGTTDTQYF	0.43648370552568	RI	1.11570248855698	cluster 1 (100)	mfuzz	none	none
CASSFQNTGELFF	1.09169011511543	-0.220023757733034	-0.871666357382396	1	0.311341269547957	1	CASSFQNTGELFF	0.311341269547957	RI	1.09169011511543	cluster 1 (100)	mfuzz	none	none
CASSFRQGAREQYF	1.13771597717009	-0.397972745018109	-0.739743232151981	1	0.592158097730951	1	CASSFRQGAREQYF	0.592158097730951	RI	1.13771597717009	cluster 1 (100)	mfuzz	none	none
CASSFRSNSYEQYF	1.07868035915527	-0.182497760463142	-0.896182598692133	1	0.27688674982949	1	CASSFRSNSYEQYF	0.27688674982949	RI	1.07868035915527	cluster 1 (100)	mfuzz	none	none
CASSFRTDSYEQYF	1.10837397429937	-0.273775949881429	-0.834598024417944	1	0.382738152340487	1	CASSFRTDSYEQYF	0.382738152340487	RI	1.10837397429937	cluster 1 (100)	mfuzz	none	none
CASSFTSGSYEQYF	1.0740794885715	-0.169936299501473	-0.90414318907003	1	0.267020672869413	1	CASSFTSGSYEQYF	0.267020672869413	RI	1.0740794885715	cluster 1 (100)	mfuzz	none	none
CASSGASGANVLTF	1.11815087666239	-0.309467820730415	-0.80868305593198	1	0.460813501491423	1	CASSGASGANVLTF	0.460813501491423	RI	1.11815087666239	cluster 1 (100)	mfuzz	none	none
CASSGDGPQHF	1.13827197088815	-0.401050619579595	-0.73722135130856	1	0.572783281664398	1	CASSGDGPQHF	0.572783281664398	RI	1.13827197088815	cluster 1 (100)	mfuzz	none	none
CASSGQGNYEQYF	1.08339719333028	-0.195739218828587	-0.887657974501693	1	0.288094800470432	1	CASSGQGNYEQYF	0.288094800470432	RI	1.08339719333028	cluster 1 (100)	mfuzz	none	none
CASSHGRSSYNEQFF	1.13356025696923	-0.376304781353027	-0.757255475616198	1	0.774275981214062	1	CASSHGRSSYNEQFF	0.774275981214062	RI	1.13356025696923	cluster 1 (100)	mfuzz	none	none
CASSLAGDDYNEQFF	1.07842830968351	-0.181800828768312	-0.896627480915195	1	0.276320960337695	1	CASSLAGDDYNEQFF	0.276320960337695	RI	1.07842830968351	cluster 1 (100)	mfuzz	none	none
CASSLDIEAFF	1.10025507837336	-0.246682203277179	-0.853572875096178	1	0.342325996580105	1	CASSLDIEAFF	0.342325996580105	RI	1.10025507837336	cluster 1 (100)	mfuzz	none	none
CASSLDSEQFF	1.14430892583554	-0.438297032455999	-0.706011893379544	1	0.413216030021159	1	CASSLDSEQFF	0.413216030021159	RI	1.14430892583554	cluster 1 (100)	mfuzz	none	none
CASSLELGNYGYTF	1.12798783828466	-0.350142153866861	-0.777845684417794	1	0.639626085426607	1	CASSLELGNYGYTF	0.639626085426607	RI	1.12798783828466	cluster 1 (100)	mfuzz	none	none
CASSLGEYTDTQYF	1.06618716271742	-0.149122618208598	-0.917064544508826	1	0.252028737557206	1	CASSLGEYTDTQYF	0.252028737557206	RI	1.06618716271742	cluster 1 (100)	mfuzz	none	none
CASSLGLAGSDEQYF	1.13636099342835	-0.3906621329855	-0.745698860442847	1	0.64477355558893	1	CASSLGLAGSDEQYF	0.64477355558893	RI	1.13636099342835	cluster 1 (100)	mfuzz	none	none
CASSLGLSGELFF	1.09795870945374	-0.239358612122283	-0.858600097331453	1	0.333109272470759	1	CASSLGLSGELFF	0.333109272470759	RI	1.09795870945374	cluster 1 (100)	mfuzz	none	none
CASSLGPDTQYF	1.14250686937051	-0.426310204140016	-0.716196665230498	1	0.45395136882762	1	CASSLGPDTQYF	0.45395136882762	RI	1.14250686937051	cluster 1 (100)	mfuzz	none	none
CASSLGRNNQPQHF	1.12963464645757	-0.357587561510034	-0.772047084947536	1	0.69763770937333	1	CASSLGRNNQPQHF	0.69763770937333	RI	1.12963464645757	cluster 1 (100)	mfuzz	none	none
CASSLGRSTGELFF	1.1165902220713	-0.303501651580586	-0.813088570490711	1	0.444814863114541	1	CASSLGRSTGELFF	0.444814863114541	RI	1.1165902220713	cluster 1 (100)	mfuzz	none	none
CASSLGSSEAFF	1.12329205608703	-0.329997117947166	-0.793294938139866	1	0.530959783441802	1	CASSLGSSEAFF	0.530959783441802	RI	1.12329205608703	cluster 1 (100)	mfuzz	none	none
CASSLGTGHGYTF	1.12343629841279	-0.330594453847354	-0.79284184456544	1	0.533467431398339	1	CASSLGTGHGYTF	0.533467431398339	RI	1.12343629841279	cluster 1 (100)	mfuzz	none	none
CASSLGTSGSTDTQYF	1.1345668438704	-0.381357206482731	-0.753209637387664	1	0.727393699581846	1	CASSLGTSGSTDTQYF	0.727393699581846	RI	1.1345668438704	cluster 1 (100)	mfuzz	none	none
CASSLGTTQETQYF	1.13994553537546	-0.41062054058321	-0.729324994792248	1	0.52065108480827	1	CASSLGTTQETQYF	0.52065108480827	RI	1.13994553537546	cluster 1 (100)	mfuzz	none	none
CASSLLAQQFF	1.09748299551548	-0.237858391243758	-0.859624604271718	1	0.331293444050481	1	CASSLLAQQFF	0.331293444050481	RI	1.09748299551548	cluster 1 (100)	mfuzz	none	none
CASSLMGTEAFF	1.10959238975755	-0.278022737979296	-0.831569651778259	1	0.39021726387662	1	CASSLMGTEAFF	0.39021726387662	RI	1.10959238975755	cluster 1 (100)	mfuzz	none	none
CASSLQVNTEAFF	1.13959937462632	-0.408601210231435	-0.730998164394889	1	0.530765285690331	1	CASSLQVNTEAFF	0.530765285690331	RI	1.13959937462632	cluster 1 (100)	mfuzz	none	none
CASSLRDGYTDTQYF	1.06283500838242	-0.14053861154342	-0.922296396838997	1	0.246261267868854	1	CASSLRDGYTDTQYF	0.246261267868854	RI	1.06283500838242	cluster 1 (100)	mfuzz	none	none
CASSLRGAGGYTF	1.14193942546527	-0.422710610394773	-0.719228815070501	1	0.467680706039298	1	CASSLRGAGGYTF	0.467680706039298	RI	1.14193942546527	cluster 1 (100)	mfuzz	none	none
CASSLRTDSYEQYF	1.12323660172222	-0.32976780503753	-0.79346879668469	1	0.53000586483477	1	CASSLRTDSYEQYF	0.53000586483477	RI	1.12323660172222	cluster 1 (100)	mfuzz	none	none
CASSLSAGTEAFF	1.10513020598903	-0.262710965784113	-0.842419240204915	1	0.36485656635035	1	CASSLSAGTEAFF	0.36485656635035	RI	1.10513020598903	cluster 1 (100)	mfuzz	none	none
CASSLSGEYEQYF	1.1033176821929	-0.256671436076555	-0.846646246116342	1	0.355947345607895	1	CASSLSGEYEQYF	0.355947345607895	RI	1.1033176821929	cluster 1 (100)	mfuzz	none	none
CASSLTGGGYTF	1.09289947030698	-0.223683471656134	-0.869215998650845	1	0.315208877935077	1	CASSLTGGGYTF	0.315208877935077	RI	1.09289947030698	cluster 1 (100)	mfuzz	none	none
CASSLTGGHGYTF	1.07941140863975	-0.184525104942932	-0.894886303696817	1	0.27854566698575	1	CASSLTGGHGYTF	0.27854566698575	RI	1.07941140863975	cluster 1 (100)	mfuzz	none	none
CASSLTRAGELFF	1.07292220874183	-0.166828245318297	-0.906093963423534	1	0.264681416134565	1	CASSLTRAGELFF	0.264681416134565	RI	1.07292220874183	cluster 1 (100)	mfuzz	none	none
CASSLTSAYEQYF	1.0665636784689	-0.150095931575832	-0.916467746893072	1	0.252696811240601	1	CASSLTSAYEQYF	0.252696811240601	RI	1.0665636784689	cluster 1 (100)	mfuzz	none	none
CASSLVGLSYNEQFF	1.12882775965993	-0.353912296069035	-0.774915463590894	1	0.667481831607055	1	CASSLVGLSYNEQFF	0.667481831607055	RI	1.12882775965993	cluster 1 (100)	mfuzz	none	none
CASSPGLGFYNEQFF	1.13616817244475	-0.389642462875483	-0.746525709569263	1	0.652954856245376	1	CASSPGLGFYNEQFF	0.652954856245376	RI	1.13616817244475	cluster 1 (100)	mfuzz	none	none
CASSPGSDNEQFF	1.13460577253459	-0.381554923429506	-0.753050849105085	1	0.725487460612279	1	CASSPGSDNEQFF	0.725487460612279	RI	1.13460577253459	cluster 1 (100)	mfuzz	none	none
CASSPIAGGNTGELFF	1.12859810461083	-0.352875925137116	-0.775722179473719	1	0.659519640865095	1	CASSPIAGGNTGELFF	0.659519640865095	RI	1.12859810461083	cluster 1 (100)	mfuzz	none	none
CASSPLGTYEQYF	1.1278919853708	-0.349715387957147	-0.778176597413655	1	0.636660331172732	1	CASSPLGTYEQYF	0.636660331172732	RI	1.1278919853708	cluster 1 (100)	mfuzz	none	none
CASSPQVSGANVLTF	1.05535929600555	-0.121893291343269	-0.933466004662284	1	0.23442416420528	1	CASSPQVSGANVLTF	0.23442416420528	RI	1.05535929600555	cluster 1 (100)	mfuzz	none	none
CASSPRDHQETQYF	1.14452665254641	-0.439809348574627	-0.704717303971787	1	0.408532944068633	1	CASSPRDHQETQYF	0.408532944068633	RI	1.14452665254641	cluster 1 (100)	mfuzz	none	none
CASSPRDRGFSPLHF	1.14535991411173	-0.445742963395701	-0.699616950716027	1	0.390970442503674	1	CASSPRDRGFSPLHF	0.390970442503674	RI	1.14535991411173	cluster 1 (100)	mfuzz	none	none
CASSPRQGANTGELFF	1.13287716846094	-0.372939253779599	-0.759937914681345	1	0.794923301632805	1	CASSPRQGANTGELFF	0.794923301632805	RI	1.13287716846094	cluster 1 (100)	mfuzz	none	none
CASSPTANEKLFF	1.1469122902971	-0.457507239271488	-0.689405051025617	1	0.359342994254826	1	CASSPTANEKLFF	0.359342994254826	RI	1.1469122902971	cluster 1 (100)	mfuzz	none	none
CASSQDPPDTQYF	1.10006326026668	-0.246065155734295	-0.853998104532384	1	0.34152582841378	1	CASSQDPPDTQYF	0.34152582841378	RI	1.10006326026668	cluster 1 (100)	mfuzz	none	none
CASSQDRASYNEQFF	1.09316065209902	-0.224478103879526	-0.86868254821949	1	0.316063076670471	1	CASSQDRASYNEQFF	0.316063076670471	RI	1.09316065209902	cluster 1 (100)	mfuzz	none	none
CASSQEDRDNSPLHF	1.10119580296202	-0.249722756854329	-0.85147304610769	1	0.346336152690893	1	CASSQEDRDNSPLHF	0.346336152690893	RI	1.10119580296202	cluster 1 (100)	mfuzz	none	none
CASSQGPYSGNTIYF	1.10861842696587	-0.274623876820855	-0.833994550145019	1	0.384201906336953	1	CASSQGPYSGNTIYF	0.384201906336953	RI	1.10861842696587	cluster 1 (100)	mfuzz	none	none
CASSQGQGNIQYF	1.14209931373383	-0.42371714797451	-0.718382165759323	1	0.463760777583449	1	CASSQGQGNIQYF	0.463760777583449	RI	1.14209931373383	cluster 1 (100)	mfuzz	none	none
CASSQLGGYEQYF	1.12091927323451	-0.320345107343082	-0.800574165891431	1	0.494533479568606	1	CASSQLGGYEQYF	0.494533479568606	RI	1.12091927323451	cluster 1 (100)	mfuzz	none	none
CASSRGTATNEKLFF	1.14784961798035	-0.465154680385095	-0.682694937595259	1	0.340569075800852	1	CASSRGTATNEKLFF	0.340569075800852	RI	1.14784961798035	cluster 1 (100)	mfuzz	none	none
CASSSGGLGYTF	1.05849676751418	-0.129638017435698	-0.928858750078486	1	0.239234822035494	1	CASSSGGLGYTF	0.239234822035494	RI	1.05849676751418	cluster 1 (100)	mfuzz	none	none
CASSSGTGDTGELFF	1.08617335482753	-0.203718761359487	-0.882454593468047	1	0.295311801663821	1	CASSSGTGDTGELFF	0.295311801663821	RI	1.08617335482753	cluster 1 (100)	mfuzz	none	none
CASSSLQGPYEQYF	1.13824185955288	-0.400882700258872	-0.737359159294006	1	0.573803246574733	1	CASSSLQGPYEQYF	0.573803246574733	RI	1.13824185955288	cluster 1 (100)	mfuzz	none	none
CASSSQNTGELFF	1.1458747473855	-0.44953438556785	-0.696340361817655	1	0.38035648418973	1	CASSSQNTGELFF	0.38035648418973	RI	1.1458747473855	cluster 1 (100)	mfuzz	none	none
CASSSRAASTDTQYF	1.1425677439556	-0.426700979303209	-0.715866764652394	1	0.452507673225301	1	CASSSRAASTDTQYF	0.452507673225301	RI	1.1425677439556	cluster 1 (100)	mfuzz	none	none
CASSSSVNEQFF	1.14612641361725	-0.451425700230103	-0.69470071338715	1	0.375220171247493	1	CASSSSVNEQFF	0.375220171247493	RI	1.14612641361725	cluster 1 (100)	mfuzz	none	none
CASSSTSGVTDTQYF	1.05442827533125	-0.119616592117963	-0.934811683213285	1	0.233036351016783	1	CASSSTSGVTDTQYF	0.233036351016783	RI	1.05442827533125	cluster 1 (100)	mfuzz	none	none
CASSTRDSNQPQHF	1.14547843578867	-0.446606887156474	-0.698871548632191	1	0.388512905715532	1	CASSTRDSNQPQHF	0.388512905715532	RI	1.14547843578867	cluster 1 (100)	mfuzz	none	none
CASSVDPNTEAFF	1.10988149769909	-0.279038056222366	-0.830843441476719	1	0.39206186880515	1	CASSVDPNTEAFF	0.39206186880515	RI	1.10988149769909	cluster 1 (100)	mfuzz	none	none
CASSVDSSSGNTIYF	1.13449912831434	-0.381013703242858	-0.753485425071485	1	0.730710106594484	1	CASSVDSSSGNTIYF	0.730710106594484	RI	1.13449912831434	cluster 1 (100)	mfuzz	none	none
CASSVGAGELFF	1.05363850449513	-0.11769283366286	-0.935945670832272	1	0.23187257702013	1	CASSVGAGELFF	0.23187257702013	RI	1.05363850449513	cluster 1 (100)	mfuzz	none	none
CASSVGLAGYTGELFF	1.12680847914233	-0.344939165704152	-0.781869313438174	1	0.605821065742994	1	CASSVGLAGYTGELFF	0.605821065742994	RI	1.12680847914233	cluster 1 (100)	mfuzz	none	none
CASSVSGGRTGELFF	1.07744027742387	-0.179078877955354	-0.898361399468515	1	0.274132706121087	1	CASSVSGGRTGELFF	0.274132706121087	RI	1.07744027742387	cluster 1 (100)	mfuzz	none	none
CASSWGQGEETQYF	1.14617659474304	-0.451805939844	-0.694370654899042	1	0.374199543909772	1	CASSWGQGEETQYF	0.374199543909772	RI	1.14617659474304	cluster 1 (100)	mfuzz	none	none
CASSYLAGGYNEQFF	1.09922173116487	-0.243369638277593	-0.85585209288728	1	0.338082456097121	1	CASSYLAGGYNEQFF	0.338082456097121	RI	1.09922173116487	cluster 1 (100)	mfuzz	none	none
CASSYQNTGELFF	1.13076895103347	-0.362847603481056	-0.767921347552416	1	0.745051756953736	1	CASSYQNTGELFF	0.745051756953736	RI	1.13076895103347	cluster 1 (100)	mfuzz	none	none
CASSYTGTEQYF	1.10235027503929	-0.253487543991462	-0.848862731047828	1	0.351463246856495	1	CASSYTGTEQYF	0.351463246856495	RI	1.10235027503929	cluster 1 (100)	mfuzz	none	none
CASTDLNTGELFF	1.10553286025566	-0.264066202952302	-0.841466657303359	1	0.366933184912607	1	CASTDLNTGELFF	0.366933184912607	RI	1.10553286025566	cluster 1 (100)	mfuzz	none	none
CASTLGATGELFF	1.12113593270316	-0.32121328120552	-0.799922651497636	1	0.49752718628042	1	CASTLGATGELFF	0.49752718628042	RI	1.12113593270316	cluster 1 (100)	mfuzz	none	none
CASTPLNTGELFF	1.14874419525036	-0.472932064063678	-0.675812131186678	1	0.322574525317547	1	CASTPLNTGELFF	0.322574525317547	RI	1.14874419525036	cluster 1 (100)	mfuzz	none	none
CASTSVNTGELFF	1.14117444784109	-0.417974446945797	-0.72320000089529	1	0.487050243617805	1	CASTSVNTGELFF	0.487050243617805	RI	1.14117444784109	cluster 1 (100)	mfuzz	none	none
CSARDRTSGTYEQYF	1.05199659549104	-0.113715176205905	-0.938281419285133	1	0.229491299839124	1	CSARDRTSGTYEQYF	0.229491299839124	RI	1.05199659549104	cluster 1 (100)	mfuzz	none	none
CSVGDSNQPQHF	1.13554460300543	-0.386378142448638	-0.749166460556789	1	0.680660715064744	1	CSVGDSNQPQHF	0.680660715064744	RI	1.13554460300543	cluster 1 (100)	mfuzz	none	none
CSVGNEQFF	1.12270134481896	-0.327563872619012	-0.795137472199951	1	0.521076289249439	1	CSVGNEQFF	0.521076289249439	RI	1.12270134481896	cluster 1 (100)	mfuzz	none	none
CSVQGSSYEQYF	1.13815581375913	-0.400403641786417	-0.737752171972717	1	0.576735863254101	1	CSVQGSSYEQYF	0.576735863254101	RI	1.13815581375913	cluster 1 (100)	mfuzz	none	none
CSVVRGSYNEQFF	1.10513595878864	-0.262730293017565	-0.842405665771077	1	0.364885974167852	1	CSVVRGSYNEQFF	0.364885974167852	RI	1.10513595878864	cluster 1 (100)	mfuzz	none	none
CAIEDRNTGELFF	1.15470053837925	-0.577350269189626	-0.577350269189626	2	0.953074928511098	1	CASGASSYNEQFF	0.240558920241563	HC	-0.131729522616555	cluster 1 (100)	mfuzz	none	none
CAIGDRNTGELFF	1.15470053837925	-0.577350269189626	-0.577350269189626	2	0.953074928511101	1	CASGLVGNEQFF	0.335823843754202	HC	-0.467164262222111	cluster 1 (100)	mfuzz	none	none
CAIRDNNEQFF	1.15470053837925	-0.577350269189626	-0.577350269189626	2	0.953074928511102	1	CASGSLNTGELFF	0.336994281453208	HC	-0.242504049451027	cluster 1 (100)	mfuzz	none	none
CAISESSGYEQYF	1.09707908730627	-0.86049003194645	-0.236589055359815	2	0.228099024205652	1	CASKGGQETQYF	0.443525250397759	HC	-0.302995124560295	cluster 1 (100)	mfuzz	none	none
CAISPGGGSYEQYF	1.15470053837925	-0.577350269189626	-0.577350269189626	2	0.953074928511102	1	CASKGSNTGELFF	0.511879330216711	HC	-0.412441789926944	cluster 1 (100)	mfuzz	none	none
CAISVGESSYNEQFF	1.15470053837925	-0.577350269189626	-0.577350269189626	2	0.953074928511102	1	CASLAGETQYF	0.320305390410551	HC	-0.228353059660615	cluster 1 (100)	mfuzz	none	none
CAITRGNTGELFF	1.15470053837925	-0.577350269189626	-0.577350269189626	2	0.953074928511098	1	CASNPSGSYNEQFF	0.770961318376318	HC	-0.376702566453832	cluster 1 (100)	mfuzz	none	none
CARGLADTGELFF	1.15470053837925	-0.577350269189626	-0.577350269189626	2	0.953074928511102	1	CASREGNTGELFF	0.483093665947871	HC	-0.31688907964229	cluster 1 (100)	mfuzz	none	none
CASGDQNTGELFF	1.15470053837925	-0.577350269189626	-0.577350269189626	2	0.953074928511099	1	CASRGGYGYTF	0.291095321465254	HC	-0.199107207379641	cluster 1 (100)	mfuzz	none	none
CASGEAAYEQYF	1.09868477259739	-0.857025385255354	-0.241659387342039	2	0.229745427614596	1	CASRRDRVNTEAFF	0.371523503902389	HC	-0.452809883661612	cluster 1 (100)	mfuzz	none	none
CASGEGGIYNEQFF	1.15470053837925	-0.577350269189626	-0.577350269189626	2	0.953074928511099	1	CASSALAGGFNEQFF	0.317300421366885	HC	-0.475289574101245	cluster 1 (100)	mfuzz	none	none
CASGELNTGELFF	1.15470053837925	-0.577350269189626	-0.577350269189626	2	0.953074928511099	1	CASSATGGTDTQYF	0.602608527100601	HC	-0.396405711754475	cluster 1 (100)	mfuzz	none	none
CASGQLNTGELFF	1.14774313772383	-0.68348118229015	-0.464261955433684	2	0.37067803207813	1	CASSDMNTGELFF	0.284987083111735	HC	-0.192173488677292	cluster 1 (100)	mfuzz	none	none
CASGQRDYNEQFF	1.15470053837925	-0.577350269189626	-0.577350269189626	2	0.953074928511102	1	CASSDPGGTGELFF	0.233543448100586	HC	-0.120450679339217	cluster 1 (100)	mfuzz	none	none
CASGTANTGELFF	1.15061183552755	-0.491226770777511	-0.659385064750041	2	0.34748462443747	1	CASSDSFGYTF	0.269378667256992	HC	-0.173018294884806	cluster 1 (100)	mfuzz	none	none
CASLSQNTGELFF	1.15470053837925	-0.577350269189626	-0.577350269189626	2	0.953074928511099	1	CASSEAGGYEQFF	0.229239128787866	HC	-0.113290713673861	cluster 1 (100)	mfuzz	none	none
CASLTGNTEAFF	1.14693707077492	-0.689233455642651	-0.457703615132266	2	0.362246951827301	1	CASSEGLNNEQFF	0.323737569697208	HC	-0.231402783643146	cluster 1 (100)	mfuzz	none	none
CASMADTQYF	1.15468871860621	-0.581868996598352	-0.572819722007863	2	0.86340760342434	1	CASSESGRATDTQYF	0.794742173078653	HC	-0.372990876976732	cluster 1 (100)	mfuzz	none	none
CASMDLNTGELFF	1.15470053837925	-0.577350269189626	-0.577350269189626	2	0.953074928511101	1	CASSETGGYEQYF	0.249921595479119	HC	-0.146024231497936	cluster 1 (100)	mfuzz	none	none
CASMEENTGELFF	1.15470053837925	-0.577350269189626	-0.577350269189626	2	0.953074928511102	1	CASSFDRNTEAFF	0.261176577773123	HC	-0.162076123175038	cluster 1 (100)	mfuzz	none	none
CASMGQGASGELFF	1.15470053837925	-0.577350269189626	-0.577350269189626	2	0.953074928511102	1	CASSFGRNYGYTF	0.32490556589745	HC	-0.232423632223984	cluster 1 (100)	mfuzz	none	none
CASNDLNTGELFF	1.15470053837925	-0.577350269189626	-0.577350269189626	2	0.953074928511099	1	CASSFGTTDTQYF	0.43648370552568	HC	-0.300157690283012	cluster 1 (100)	mfuzz	none	none
CASNEENTGELFF	1.15470053837925	-0.577350269189626	-0.577350269189626	2	0.953074928511101	1	CASSFQNTGELFF	0.311341269547957	HC	-0.220023757733034	cluster 1 (100)	mfuzz	none	none
CASNNQNTGELFF	1.15470053837925	-0.577350269189626	-0.577350269189626	2	0.953074928511099	1	CASSFRQGAREQYF	0.592158097730951	HC	-0.397972745018109	cluster 1 (100)	mfuzz	none	none
CASQETNTGELFF	1.15470053837925	-0.577350269189626	-0.577350269189626	2	0.953074928511098	1	CASSFRSNSYEQYF	0.27688674982949	HC	-0.182497760463142	cluster 1 (100)	mfuzz	none	none
CASRGTSGSLEQFF	1.15470053837925	-0.577350269189626	-0.577350269189626	2	0.953074928511099	1	CASSFRTDSYEQYF	0.382738152340487	HC	-0.273775949881429	cluster 1 (100)	mfuzz	none	none
CASRLQGAGTEAFF	1.15470053837925	-0.577350269189626	-0.577350269189626	2	0.953074928511102	1	CASSFTSGSYEQYF	0.267020672869413	HC	-0.169936299501473	cluster 1 (100)	mfuzz	none	none
CASRLYYEQYF	1.09708351996298	-0.860480556333006	-0.23660296362997	2	0.228103498152803	1	CASSGASGANVLTF	0.460813501491423	HC	-0.309467820730415	cluster 1 (100)	mfuzz	none	none
CASRPRQGSYNEQFF	1.15470053837925	-0.577350269189626	-0.577350269189626	2	0.953074928511104	1	CASSGDGPQHF	0.572783281664398	HC	-0.401050619579595	cluster 1 (100)	mfuzz	none	none
CASRQGGTEAFF	1.15213911979071	-0.642639722024601	-0.50949939776611	2	0.452095056640073	1	CASSGQGNYEQYF	0.288094800470432	HC	-0.195739218828587	cluster 1 (100)	mfuzz	none	none
CASRQGTLYGYTF	1.15470053837925	-0.577350269189626	-0.577350269189626	2	0.953074928511099	1	CASSHGRSSYNEQFF	0.774275981214062	HC	-0.376304781353027	cluster 1 (100)	mfuzz	none	none
CASRRTSGANTGELFF	1.15417887371788	-0.607145145093713	-0.547033728624168	2	0.591160194349179	1	CASSLAGDDYNEQFF	0.276320960337695	HC	-0.181800828768312	cluster 1 (100)	mfuzz	none	none
CASRTDGLAGYNEQFF	1.15470053837925	-0.577350269189626	-0.577350269189626	2	0.953074928511102	1	CASSLDIEAFF	0.342325996580105	HC	-0.246682203277179	cluster 1 (100)	mfuzz	none	none
CASRTPAGANTEAFF	1.15470053837925	-0.577350269189626	-0.577350269189626	2	0.953074928511101	1	CASSLDSEQFF	0.413216030021159	HC	-0.438297032455999	cluster 1 (100)	mfuzz	none	none
CASSADIEQFF	1.15470053837925	-0.577350269189626	-0.577350269189626	2	0.953074928511104	1	CASSLELGNYGYTF	0.639626085426607	HC	-0.350142153866861	cluster 1 (100)	mfuzz	none	none
CASSAGTGAYGYTF	1.05335628895597	-0.936349227650432	-0.117007061305533	2	0.196225986494716	1	CASSLGEYTDTQYF	0.252028737557206	HC	-0.149122618208598	cluster 1 (100)	mfuzz	none	none
CASSAGTGVPDTQYF	1.15470053837925	-0.577350269189626	-0.577350269189626	2	0.953074928511103	1	CASSLGLAGSDEQYF	0.64477355558893	HC	-0.3906621329855	cluster 1 (100)	mfuzz	none	none
CASSARDYTGELFF	1.15470053837925	-0.577350269189626	-0.577350269189626	2	0.953074928511098	1	CASSLGLSGELFF	0.333109272470759	HC	-0.239358612122283	cluster 1 (100)	mfuzz	none	none
CASSARLAGATGELFF	1.15470053837925	-0.577350269189626	-0.577350269189626	2	0.953074928511099	1	CASSLGPDTQYF	0.45395136882762	HC	-0.426310204140016	cluster 1 (100)	mfuzz	none	none
CASSAVSYNEQFF	1.15470053837925	-0.577350269189626	-0.577350269189626	2	0.953074928511099	1	CASSLGRNNQPQHF	0.69763770937333	HC	-0.357587561510034	cluster 1 (100)	mfuzz	none	none
CASSDGGSSGNTIYF	1.15470053837925	-0.577350269189626	-0.577350269189626	2	0.953074928511102	1	CASSLGRSTGELFF	0.444814863114541	HC	-0.303501651580586	cluster 1 (100)	mfuzz	none	none
CASSDRDPYEQYF	1.15470019942848	-0.57658388833203	-0.578116311096441	2	0.926086848082048	1	CASSLGSSEAFF	0.530959783441802	HC	-0.329997117947166	cluster 1 (100)	mfuzz	none	none
CASSDRGTGELFF	1.07003437682417	-0.91087597081697	-0.159158406007201	2	0.206192997603517	1	CASSLGTGHGYTF	0.533467431398339	HC	-0.330594453847354	cluster 1 (100)	mfuzz	none	none
CASSDRQVMNTEAFF	1.15470053837925	-0.577350269189626	-0.577350269189626	2	0.953074928511102	1	CASSLGTSGSTDTQYF	0.727393699581846	HC	-0.381357206482731	cluster 1 (100)	mfuzz	none	none
CASSDSLGYTF	1.15470053837925	-0.577350269189626	-0.577350269189626	2	0.953074928511099	1	CASSLGTTQETQYF	0.52065108480827	HC	-0.41062054058321	cluster 1 (100)	mfuzz	none	none
CASSEAGGYEQYF	1.1540572071919	-0.543652386070349	-0.610404821121555	2	0.54125274875413	1	CASSLLAQQFF	0.331293444050481	HC	-0.237858391243758	cluster 1 (100)	mfuzz	none	none
CASSEGGANNEQFF	1.02684518806584	-0.970797407298276	-0.0560477807675676	2	0.183501101933785	1	CASSLMGTEAFF	0.39021726387662	HC	-0.278022737979296	cluster 1 (100)	mfuzz	none	none
CASSEGGETQYF	1.15469403820923	-0.580702401802021	-0.573991636407209	2	0.891799517144957	1	CASSLQVNTEAFF	0.530765285690331	HC	-0.408601210231435	cluster 1 (100)	mfuzz	none	none
CASSEGQGYEQYF	1.09079656804877	-0.873456412028814	-0.217340156019955	2	0.222117484873716	1	CASSLRDGYTDTQYF	0.246261267868854	HC	-0.14053861154342	cluster 1 (100)	mfuzz	none	none
CASSEGVNEQFF	1.15462220625202	-0.588958876402237	-0.56566332984978	2	0.745883674631283	1	CASSLRGAGGYTF	0.467680706039298	HC	-0.422710610394773	cluster 1 (100)	mfuzz	none	none
CASSEGVRGGETQYF	1.15470053837925	-0.577350269189626	-0.577350269189626	2	0.953074928511099	1	CASSLRTDSYEQYF	0.53000586483477	HC	-0.32976780503753	cluster 1 (100)	mfuzz	none	none
CASSEIAGGNTGELFF	1.15470053837925	-0.577350269189626	-0.577350269189626	2	0.953074928511099	1	CASSLSAGTEAFF	0.36485656635035	HC	-0.262710965784113	cluster 1 (100)	mfuzz	none	none
CASSEIDTGELFF	1.15470053837925	-0.577350269189626	-0.577350269189626	2	0.953074928511102	1	CASSLSGEYEQYF	0.355947345607895	HC	-0.256671436076555	cluster 1 (100)	mfuzz	none	none
CASSELAGGNTGELFF	1.13319289434159	-0.758704224629938	-0.374488669711656	2	0.289364409271608	1	CASSLTGGGYTF	0.315208877935077	HC	-0.223683471656134	cluster 1 (100)	mfuzz	none	none
CASSEMNTGELFF	1.15470053837925	-0.577350269189626	-0.577350269189626	2	0.953074928511102	1	CASSLTGGHGYTF	0.27854566698575	HC	-0.184525104942932	cluster 1 (100)	mfuzz	none	none
CASSEQGGYEQYF	1.12442556102149	-0.789699853310782	-0.334725707710709	2	0.267146399828203	1	CASSLTRAGELFF	0.264681416134565	HC	-0.166828245318297	cluster 1 (100)	mfuzz	none	none
CASSESGTSLYEQYF	1.15470053837925	-0.577350269189626	-0.577350269189626	2	0.953074928511099	1	CASSLTSAYEQYF	0.252696811240601	HC	-0.150095931575832	cluster 1 (100)	mfuzz	none	none
CASSEWIQETQYF	1.15470053837925	-0.577350269189626	-0.577350269189626	2	0.953074928511099	1	CASSLVGLSYNEQFF	0.667481831607055	HC	-0.353912296069035	cluster 1 (100)	mfuzz	none	none
CASSFGDQPQHF	1.1293059623627	-0.773221992611734	-0.356083969750962	2	0.278432998644391	1	CASSPGLGFYNEQFF	0.652954856245376	HC	-0.389642462875483	cluster 1 (100)	mfuzz	none	none
CASSFGLAGNTGELFF	1.1533208448152	-0.527790475752633	-0.62553036906257	2	0.464310219616291	1	CASSPGSDNEQFF	0.725487460612279	HC	-0.381554923429506	cluster 1 (100)	mfuzz	none	none
CASSFGTGGRGTQYF	1.15470053837925	-0.577350269189626	-0.577350269189626	2	0.953074928511102	1	CASSPIAGGNTGELFF	0.659519640865095	HC	-0.352875925137116	cluster 1 (100)	mfuzz	none	none
CASSFGTVNTEAFF	1.14554453851672	-0.69845354354332	-0.447090994973397	2	0.349768287118569	1	CASSPLGTYEQYF	0.636660331172732	HC	-0.349715387957147	cluster 1 (100)	mfuzz	none	none
CASSFLGQGAAGELFF	1.15470053837925	-0.577350269189626	-0.577350269189626	2	0.953074928511099	1	CASSPQVSGANVLTF	0.23442416420528	HC	-0.121893291343269	cluster 1 (100)	mfuzz	none	none
CASSFPGGGNTGELFF	1.15470053837925	-0.577350269189626	-0.577350269189626	2	0.953074928511102	1	CASSPRDHQETQYF	0.408532944068633	HC	-0.439809348574627	cluster 1 (100)	mfuzz	none	none
CASSFPGKHGYTF	1.15470053837925	-0.577350269189626	-0.577350269189626	2	0.953074928511101	1	CASSPRDRGFSPLHF	0.390970442503674	HC	-0.445742963395701	cluster 1 (100)	mfuzz	none	none
CASSFPGTEAFF	1.14982949347653	-0.483159082342926	-0.666670411133604	2	0.327622736700494	1	CASSPRQGANTGELFF	0.794923301632805	HC	-0.372939253779599	cluster 1 (100)	mfuzz	none	none
CASSFQDTGELFF	1.13269509958798	-0.760644638107321	-0.372050461480655	2	0.287843251334961	1	CASSPTANEKLFF	0.359342994254826	HC	-0.457507239271488	cluster 1 (100)	mfuzz	none	none
CASSFRDGGDTQYF	1.15470053837925	-0.577350269189626	-0.577350269189626	2	0.953074928511102	1	CASSQDPPDTQYF	0.34152582841378	HC	-0.246065155734295	cluster 1 (100)	mfuzz	none	none
CASSFRTSGNEQYF	1.15470053837925	-0.577350269189626	-0.577350269189626	2	0.953074928511099	1	CASSQDRASYNEQFF	0.316063076670471	HC	-0.224478103879526	cluster 1 (100)	mfuzz	none	none
CASSFSGGSYNEQFF	1.1543865364165	-0.55387388988817	-0.600512646528331	2	0.608828433881103	1	CASSQEDRDNSPLHF	0.346336152690893	HC	-0.249722756854329	cluster 1 (100)	mfuzz	none	none
CASSFTGGNGYTF	1.15464847457845	-0.586820295167993	-0.56782817941046	2	0.774853026126687	1	CASSQGPYSGNTIYF	0.384201906336953	HC	-0.274623876820855	cluster 1 (100)	mfuzz	none	none
CASSGLAGGYNEQFF	1.15462818254833	-0.566119447516603	-0.588508735031725	2	0.727641777001032	1	CASSQGQGNIQYF	0.463760777583449	HC	-0.42371714797451	cluster 1 (100)	mfuzz	none	none
CASSGPTDMNTEAFF	1.15470053837925	-0.577350269189626	-0.577350269189626	2	0.953074928511099	1	CASSQLGGYEQYF	0.494533479568606	HC	-0.320345107343082	cluster 1 (100)	mfuzz	none	none
CASSGSGGATDTQYF	1.1297900330561	-0.771488484249852	-0.35830154880625	2	0.279686086334153	1	CASSRGTATNEKLFF	0.340569075800852	HC	-0.465154680385095	cluster 1 (100)	mfuzz	none	none
CASSGSTYNEQFF	1.15086530049063	-0.493996816026185	-0.656868484464441	2	0.354645170735036	1	CASSSGGLGYTF	0.239234822035494	HC	-0.129638017435698	cluster 1 (100)	mfuzz	none	none
CASSGTGVTGELFF	1.15313007492972	-0.524427980399557	-0.628702094530165	2	0.450827103858623	1	CASSSGTGDTGELFF	0.295311801663821	HC	-0.203718761359487	cluster 1 (100)	mfuzz	none	none
CASSGTSGRNEQYF	1.15327155489717	-0.626370478601825	-0.526901076295343	2	0.502515891234343	1	CASSSLQGPYEQYF	0.573803246574733	HC	-0.400882700258872	cluster 1 (100)	mfuzz	none	none
CASSHGPGQGAYEQYF	1.15470053837925	-0.577350269189626	-0.577350269189626	2	0.953074928511099	1	CASSSQNTGELFF	0.38035648418973	HC	-0.44953438556785	cluster 1 (100)	mfuzz	none	none
CASSHRQGNTDTQYF	1.15470053837925	-0.577350269189626	-0.577350269189626	2	0.953074928511098	1	CASSSRAASTDTQYF	0.452507673225301	HC	-0.426700979303209	cluster 1 (100)	mfuzz	none	none
CASSHTGGYEQFF	1.15470053837925	-0.577350269189626	-0.577350269189626	2	0.953074928511102	1	CASSSSVNEQFF	0.375220171247493	HC	-0.451425700230103	cluster 1 (100)	mfuzz	none	none
CASSIGAREAFF	1.15470053837925	-0.577350269189626	-0.577350269189626	2	0.953074928511099	1	CASSSTSGVTDTQYF	0.233036351016783	HC	-0.119616592117963	cluster 1 (100)	mfuzz	none	none
CASSINPSSYNEQFF	1.15470053837925	-0.577350269189626	-0.577350269189626	2	0.953074928511101	1	CASSTRDSNQPQHF	0.388512905715532	HC	-0.446606887156474	cluster 1 (100)	mfuzz	none	none
CASSIQGRSNQPQHF	1.15470053837925	-0.577350269189626	-0.577350269189626	2	0.953074928511102	1	CASSVDPNTEAFF	0.39206186880515	HC	-0.279038056222366	cluster 1 (100)	mfuzz	none	none
CASSIRGSYNEQFF	1.15355385483226	-0.532222152125165	-0.621331702707092	2	0.483369706215494	1	CASSVDSSSGNTIYF	0.730710106594484	HC	-0.381013703242858	cluster 1 (100)	mfuzz	none	none
CASSIRVGNTEAFF	1.15470053837925	-0.577350269189626	-0.577350269189626	2	0.953074928511099	1	CASSVGAGELFF	0.23187257702013	HC	-0.11769283366286	cluster 1 (100)	mfuzz	none	none
CASSKPGDSYEQYF	1.15470053837925	-0.577350269189626	-0.577350269189626	2	0.953074928511099	1	CASSVGLAGYTGELFF	0.605821065742994	HC	-0.344939165704152	cluster 1 (100)	mfuzz	none	none
CASSL	1.154438550074	-0.598520110167979	-0.555918439906023	2	0.650385827426013	1	CASSVSGGRTGELFF	0.274132706121087	HC	-0.179078877955354	cluster 1 (100)	mfuzz	none	none
CASSLAGANEQFF	1.14159519020487	-0.721031799848968	-0.420563390355906	2	0.323539799955007	1	CASSWGQGEETQYF	0.374199543909772	HC	-0.451805939844	cluster 1 (100)	mfuzz	none	none
CASSLAGAQGYTF	1.15470053837925	-0.577350269189626	-0.577350269189626	2	0.953074928511102	1	CASSYLAGGYNEQFF	0.338082456097121	HC	-0.243369638277593	cluster 1 (100)	mfuzz	none	none
CASSLAGGGYYGYTF	1.15470053837925	-0.577350269189626	-0.577350269189626	2	0.953074928511101	1	CASSYQNTGELFF	0.745051756953736	HC	-0.362847603481056	cluster 1 (100)	mfuzz	none	none
CASSLAGGYEQYF	1.08168847749553	-0.890790703567824	-0.190897773927701	2	0.214518342075088	1	CASSYTGTEQYF	0.351463246856495	HC	-0.253487543991462	cluster 1 (100)	mfuzz	none	none
CASSLAGPNEQFF	1.15065974819081	-0.491743942742702	-0.658915805448107	2	0.348807164471172	1	CASTDLNTGELFF	0.366933184912607	HC	-0.264066202952302	cluster 1 (100)	mfuzz	none	none
CASSLAGVSSGANVLTF	1.15470053837925	-0.577350269189626	-0.577350269189626	2	0.953074928511102	1	CASTLGATGELFF	0.49752718628042	HC	-0.32121328120552	cluster 1 (100)	mfuzz	none	none
CASSLAKSSGANVLTF	1.15470053837925	-0.577350269189626	-0.577350269189626	2	0.953074928511099	1	CASTPLNTGELFF	0.322574525317547	HC	-0.472932064063678	cluster 1 (100)	mfuzz	none	none
CASSLALAGNEQFF	1.14482373357523	-0.702926096977892	-0.441897636597333	2	0.34412265204701	1	CASTSVNTGELFF	0.487050243617805	HC	-0.417974446945797	cluster 1 (100)	mfuzz	none	none
CASSLAQGYEQYF	1.14953583290086	-0.669242921915901	-0.480292910984955	2	0.394134010001164	1	CSARDRTSGTYEQYF	0.229491299839124	HC	-0.113715176205905	cluster 1 (100)	mfuzz	none	none
CASSLASGYEQYF	1.1510286257742	-0.655200114547588	-0.495828511226608	2	0.421888893971234	1	CSVGDSNQPQHF	0.680660715064744	HC	-0.386378142448638	cluster 1 (100)	mfuzz	none	none
CASSLASNQPQHF	1.12200850356342	-0.797272507052124	-0.3247359965113	2	0.262302889189047	1	CSVGNEQFF	0.521076289249439	HC	-0.327563872619012	cluster 1 (100)	mfuzz	none	none
CASSLAVNTEAFF	1.15212631288537	-0.642799348781396	-0.509326964103976	2	0.451671215014179	1	CSVQGSSYEQYF	0.576735863254101	HC	-0.400403641786417	cluster 1 (100)	mfuzz	none	none
CASSLDSPYEQYF	1.11958579235762	-0.804528958423861	-0.315056833933764	2	0.257841867453807	1	CSVVRGSYNEQFF	0.364885974167852	HC	-0.262730293017565	cluster 1 (100)	mfuzz	none	none
CASSLDSRGNEQFF	1.15470053837925	-0.577350269189626	-0.577350269189626	2	0.953074928511098	1	CASGASSYNEQFF	0.240558920241563	PI	-0.927606677462566	cluster 1 (100)	mfuzz	none	none
CASSLDVEQYF	1.14701826959808	-0.688669097052267	-0.458349172545816	2	0.363050816081285	1	CASGLVGNEQFF	0.335823843754202	PI	-0.680922195875347	cluster 1 (100)	mfuzz	none	none
CASSLEDTNYGYTF	1.10870765945625	-0.833773754567566	-0.274933904888688	2	0.241394224862005	1	CASGSLNTGELFF	0.336994281453208	PI	-0.856446210672245	cluster 1 (100)	mfuzz	none	none
CASSLEGDQPQHF	1.02626119397976	-0.971487413562322	-0.0547737804174412	2	0.183252553790272	1	CASKGGQETQYF	0.443525250397759	PI	-0.813461227445879	cluster 1 (100)	mfuzz	none	none
CASSLEIEAFF	1.15178519110104	-0.504877419917085	-0.646907771183959	2	0.384851996597311	1	CASKGSNTGELFF	0.511879330216711	PI	-0.727812737964912	cluster 1 (100)	mfuzz	none	none
CASSLETGRNIQYF	1.07538142067854	-0.901924289302762	-0.173457131375778	2	0.209845972418817	1	CASLAGETQYF	0.320305390410551	PI	-0.866074030030653	cluster 1 (100)	mfuzz	none	none
CASSLGAGVPNEQFF	1.15470053837925	-0.577350269189626	-0.577350269189626	2	0.953074928511101	1	CASNPSGSYNEQFF	0.770961318376318	PI	-0.756937763742487	cluster 1 (100)	mfuzz	none	none
CASSLGDSEKLFF	1.15470053837925	-0.577350269189626	-0.577350269189626	2	0.953074928511099	1	CASREGNTGELFF	0.483093665947871	PI	-0.803161399949714	cluster 1 (100)	mfuzz	none	none
CASSLGGANVLTF	1.1346712365603	-0.752783424123304	-0.381887812436996	2	0.29413070648948	1	CASRGGYGYTF	0.291095321465254	PI	-0.885467837689559	cluster 1 (100)	mfuzz	none	none
CASSLGGDRNSPLHF	1.15470053837925	-0.577350269189626	-0.577350269189626	2	0.953074928511096	1	CASRRDRVNTEAFF	0.371523503902389	PI	-0.69349853514043	cluster 1 (100)	mfuzz	none	none
CASSLGGGADTQYF	1.02921776789083	-0.967966457714032	-0.0612513101767955	2	0.18452290909053	1	CASSALAGGFNEQFF	0.317300421366885	PI	-0.673714014719017	cluster 1 (100)	mfuzz	none	none
CASSLGGSSTDTQYF	1.13311681359963	-0.759002463744603	-0.374114349855026	2	0.289129330826437	1	CASSATGGTDTQYF	0.602608527100601	PI	-0.741023891913902	cluster 1 (100)	mfuzz	none	none
CASSLGLAGGAKNIQYF	1.15470053837925	-0.577350269189626	-0.577350269189626	2	0.953074928511099	1	CASSDMNTGELFF	0.284987083111735	PI	-0.889967013165071	cluster 1 (100)	mfuzz	none	none
CASSLGQGPYEQYF	1.14590348514172	-0.696154429453298	-0.449749055688418	2	0.352769748482137	1	CASSDPGGTGELFF	0.233543448100586	PI	-0.934319141681046	cluster 1 (100)	mfuzz	none	none
CASSLGRGTEAFF	1.15450265598248	-0.558738818786832	-0.595763837195651	2	0.649279140426835	1	CASSDSFGYTF	0.269378667256992	PI	-0.902201377547781	cluster 1 (100)	mfuzz	none	none
CASSLGSGGTEAFF	1.04900709654619	-0.942460583800433	-0.106546512745754	2	0.193914716357259	1	CASSEAGGYEQFF	0.229239128787866	PI	-0.93852995970104	cluster 1 (100)	mfuzz	none	none
CASSLGSSNQPQHF	1.0525191877615	-0.937541151387768	-0.114978036373737	2	0.195773056439713	1	CASSEGLNNEQFF	0.323737569697208	PI	-0.864012629611035	cluster 1 (100)	mfuzz	none	none
CASSLGSTEAFF	1.15363570077356	-0.533881823258983	-0.61975387751458	2	0.490931235935667	1	CASSESGRATDTQYF	0.794742173078653	PI	-0.759896845012031	cluster 1 (100)	mfuzz	none	none
CASSLGTSGGLSTDTQYF	1.15470053837925	-0.577350269189626	-0.577350269189626	2	0.953074928511101	1	CASSETGGYEQYF	0.249921595479119	PI	-0.918959503230919	cluster 1 (100)	mfuzz	none	none
CASSLGTSGRAGETQYF	1.14583209898985	-0.696615688513764	-0.449216410476082	2	0.352161969294144	1	CASSFDRNTEAFF	0.261176577773123	PI	-0.909062184712022	cluster 1 (100)	mfuzz	none	none
CASSLGTSNEQFF	1.01793440086848	-0.981044701112245	-0.0368896997562401	2	0.179827981460414	1	CASSFGRNYGYTF	0.32490556589745	PI	-0.863320950766104	cluster 1 (100)	mfuzz	none	none
CASSLGTSQFF	1.15470053837925	-0.577350269189626	-0.577350269189626	2	0.953074928511102	1	CASSFGTTDTQYF	0.43648370552568	PI	-0.815544798273969	cluster 1 (100)	mfuzz	none	none
CASSLGVGYNEQFF	1.12680507868336	-0.781880767067087	-0.344924311616277	2	0.27236685661127	1	CASSFQNTGELFF	0.311341269547957	PI	-0.871666357382396	cluster 1 (100)	mfuzz	none	none
CASSLHLMNTEAFF	1.15366178218018	-0.534423707115708	-0.619238075064472	2	0.493454454069881	1	CASSFRQGAREQYF	0.592158097730951	PI	-0.739743232151981	cluster 1 (100)	mfuzz	none	none
CASSLKTDSYEQYF	1.15470053837925	-0.577350269189626	-0.577350269189626	2	0.953074928511102	1	CASSFRSNSYEQYF	0.27688674982949	PI	-0.896182598692133	cluster 1 (100)	mfuzz	none	none
CASSLLAGVSYNEQFF	1.13045031217397	-0.769091702580832	-0.361358609593139	2	0.281440958965992	1	CASSFRTDSYEQYF	0.382738152340487	PI	-0.834598024417944	cluster 1 (100)	mfuzz	none	none
CASSLLGGRGNTGELFF	1.15470053837925	-0.577350269189626	-0.577350269189626	2	0.953074928511099	1	CASSFTSGSYEQYF	0.267020672869413	PI	-0.90414318907003	cluster 1 (100)	mfuzz	none	none
CASSLLGGSYEQYF	1.15204055523785	-0.508182829882048	-0.6438577253558	2	0.394801631696509	1	CASSGASGANVLTF	0.460813501491423	PI	-0.80868305593198	cluster 1 (100)	mfuzz	none	none
CASSLLGYEQYF	1.11978009995123	-0.803958474428494	-0.315821625522736	2	0.25818651989066	1	CASSGDGPQHF	0.572783281664398	PI	-0.73722135130856	cluster 1 (100)	mfuzz	none	none
CASSLLQYNEQFF	1.15009083980253	-0.664310727561838	-0.48578011224069	2	0.403281949316182	1	CASSGQGNYEQYF	0.288094800470432	PI	-0.887657974501693	cluster 1 (100)	mfuzz	none	none
CASSLMDSLQETQYF	1.15470053837925	-0.577350269189626	-0.577350269189626	2	0.953074928511102	1	CASSHGRSSYNEQFF	0.774275981214062	PI	-0.757255475616198	cluster 1 (100)	mfuzz	none	none
CASSLMGGTEAFF	1.01395387952564	-0.985436078714285	-0.028517800811356	2	0.178264172186638	1	CASSLAGDDYNEQFF	0.276320960337695	PI	-0.896627480915195	cluster 1 (100)	mfuzz	none	none
CASSLNRELFF	1.15252998860592	-0.514979033243137	-0.637550955362784	2	0.416646853370095	1	CASSLDIEAFF	0.342325996580105	PI	-0.853572875096178	cluster 1 (100)	mfuzz	none	none
CASSLPGTGDYEQYF	1.0457702844706	-0.946882057423035	-0.0988882270475602	2	0.192258903043082	1	CASSLDSEQFF	0.413216030021159	PI	-0.706011893379544	cluster 1 (100)	mfuzz	none	none
CASSLPQPDTQYF	1.15470053837925	-0.577350269189626	-0.577350269189626	2	0.953074928511102	1	CASSLELGNYGYTF	0.639626085426607	PI	-0.777845684417794	cluster 1 (100)	mfuzz	none	none
CASSLQGGTYEQYF	1.15358193199598	-0.620797154532215	-0.53278477746377	2	0.524016322716334	1	CASSLGEYTDTQYF	0.252028737557206	PI	-0.917064544508826	cluster 1 (100)	mfuzz	none	none
CASSLRDRYNSPLHF	1.11637791789137	-0.813679190331134	-0.302698727560241	2	0.252447122382894	1	CASSLGLAGSDEQYF	0.64477355558893	PI	-0.745698860442847	cluster 1 (100)	mfuzz	none	none
CASSLREGLGEQYF	1.15470053837925	-0.577350269189626	-0.577350269189626	2	0.953074928511102	1	CASSLGLSGELFF	0.333109272470759	PI	-0.858600097331453	cluster 1 (100)	mfuzz	none	none
CASSLRSGLDTQYF	1.15470053837925	-0.577350269189626	-0.577350269189626	2	0.953074928511101	1	CASSLGPDTQYF	0.45395136882762	PI	-0.716196665230498	cluster 1 (100)	mfuzz	none	none
CASSLRTAEAFF	1.00883506339922	-0.99092432624848	-0.017910737150742	2	0.176316437341977	1	CASSLGRNNQPQHF	0.69763770937333	PI	-0.772047084947536	cluster 1 (100)	mfuzz	none	none
CASSLSAGLDEQFF	1.15470053837925	-0.577350269189626	-0.577350269189626	2	0.953074928511099	1	CASSLGRSTGELFF	0.444814863114541	PI	-0.813088570490711	cluster 1 (100)	mfuzz	none	none
CASSLSLIYEQYF	1.15470053837925	-0.577350269189626	-0.577350269189626	2	0.953074928511102	1	CASSLGSSEAFF	0.530959783441802	PI	-0.793294938139866	cluster 1 (100)	mfuzz	none	none
CASSLSQGSQYF	1.15470053837925	-0.577350269189626	-0.577350269189626	2	0.953074928511102	1	CASSLGTGHGYTF	0.533467431398339	PI	-0.79284184456544	cluster 1 (100)	mfuzz	none	none
CASSLSSGGTYNEQFF	1.07396325587586	-0.904340027557955	-0.169623228317909	2	0.208851493225453	1	CASSLGTSGSTDTQYF	0.727393699581846	PI	-0.753209637387664	cluster 1 (100)	mfuzz	none	none
CASSLSSGLDEQYF	1.15470053837925	-0.577350269189626	-0.577350269189626	2	0.953074928511099	1	CASSLGTTQETQYF	0.52065108480827	PI	-0.729324994792248	cluster 1 (100)	mfuzz	none	none
CASSLSTDSYEQYF	1.15460529243576	-0.590146477792068	-0.564458814643689	2	0.731365405779962	1	CASSLLAQQFF	0.331293444050481	PI	-0.859624604271718	cluster 1 (100)	mfuzz	none	none
CASSLSVSSYNEQFF	1.11534429455437	-0.816526021989865	-0.298818272564499	2	0.25081765033397	1	CASSLMGTEAFF	0.39021726387662	PI	-0.831569651778259	cluster 1 (100)	mfuzz	none	none
CASSLSYRGNTEAFF	1.15413717682045	-0.545835067784286	-0.608302109036164	2	0.554146460804265	1	CASSLQVNTEAFF	0.530765285690331	PI	-0.730998164394889	cluster 1 (100)	mfuzz	none	none
CASSLTGYNEQFF	1.15449443832757	-0.558354260077599	-0.596140178249971	2	0.645820895084802	1	CASSLRDGYTDTQYF	0.246261267868854	PI	-0.922296396838997	cluster 1 (100)	mfuzz	none	none
CASSLTSDGYNEQFF	1.15470053837925	-0.577350269189626	-0.577350269189626	2	0.953074928511104	1	CASSLRGAGGYTF	0.467680706039298	PI	-0.719228815070501	cluster 1 (100)	mfuzz	none	none
CASSLTTNTEAFF	1.14844743228145	-0.678153362847563	-0.470294069433887	2	0.378990742716487	1	CASSLRTDSYEQYF	0.53000586483477	PI	-0.79346879668469	cluster 1 (100)	mfuzz	none	none
CASSLVNTGELFF	1.15381987929013	-0.537861705162816	-0.615958174127313	2	0.510135670616425	1	CASSLSAGTEAFF	0.36485656635035	PI	-0.842419240204915	cluster 1 (100)	mfuzz	none	none
CASSLVQGGNTGELFF	1.15470053837925	-0.577350269189626	-0.577350269189626	2	0.953074928511102	1	CASSLSGEYEQYF	0.355947345607895	PI	-0.846646246116342	cluster 1 (100)	mfuzz	none	none
CASSLVVTGELFF	1.07399684862081	-0.904283159719363	-0.169713688901444	2	0.208874828381478	1	CASSLTGGGYTF	0.315208877935077	PI	-0.869215998650845	cluster 1 (100)	mfuzz	none	none
CASSLWGDGYGYTF	1.15470053837925	-0.577350269189626	-0.577350269189626	2	0.953074928511101	1	CASSLTGGHGYTF	0.27854566698575	PI	-0.894886303696817	cluster 1 (100)	mfuzz	none	none
CASSLYSGSFYEQYF	1.15470053837925	-0.577350269189626	-0.577350269189626	2	0.953074928511101	1	CASSLTRAGELFF	0.264681416134565	PI	-0.906093963423534	cluster 1 (100)	mfuzz	none	none
CASSLYSNSYEQYF	1.15470053837925	-0.577350269189626	-0.577350269189626	2	0.953074928511101	1	CASSLTSAYEQYF	0.252696811240601	PI	-0.916467746893072	cluster 1 (100)	mfuzz	none	none
CASSMAENTEAFF	1.14968869076127	-0.481774824313167	-0.667913866448103	2	0.324346667000172	1	CASSLVGLSYNEQFF	0.667481831607055	PI	-0.774915463590894	cluster 1 (100)	mfuzz	none	none
CASSNRGLGYTF	1.15470053837925	-0.577350269189626	-0.577350269189626	2	0.953074928511099	1	CASSPGLGFYNEQFF	0.652954856245376	PI	-0.746525709569263	cluster 1 (100)	mfuzz	none	none
CASSPDMNTGELFF	1.14360126043153	-0.710119529338611	-0.433481731092922	2	0.33553670774939	1	CASSPGSDNEQFF	0.725487460612279	PI	-0.753050849105085	cluster 1 (100)	mfuzz	none	none
CASSPDRGIGNEQFF	1.15470053837925	-0.577350269189626	-0.577350269189626	2	0.953074928511098	1	CASSPIAGGNTGELFF	0.659519640865095	PI	-0.775722179473719	cluster 1 (100)	mfuzz	none	none
CASSPDRGREKLFF	1.14940650823904	-0.670351093160971	-0.479055415078072	2	0.39215801403864	1	CASSPLGTYEQYF	0.636660331172732	PI	-0.778176597413655	cluster 1 (100)	mfuzz	none	none
CASSPEDEQYF	1.15470053837925	-0.577350269189626	-0.577350269189626	2	0.953074928511098	1	CASSPQVSGANVLTF	0.23442416420528	PI	-0.933466004662284	cluster 1 (100)	mfuzz	none	none
CASSPEGDYEQYF	1.15320082637311	-0.525650530563664	-0.627550295809443	2	0.45563922599656	1	CASSPRDHQETQYF	0.408532944068633	PI	-0.704717303971787	cluster 1 (100)	mfuzz	none	none
CASSPGGIGYTF	1.15470053837925	-0.577350269189626	-0.577350269189626	2	0.953074928511099	1	CASSPRDRGFSPLHF	0.390970442503674	PI	-0.699616950716027	cluster 1 (100)	mfuzz	none	none
CASSPGLTDTQYF	1.1228243086802	-0.794755632666849	-0.328068676013349	2	0.263890609223545	1	CASSPRQGANTGELFF	0.794923301632805	PI	-0.759937914681345	cluster 1 (100)	mfuzz	none	none
CASSPGSSYNEQFF	1.14206771127258	-0.718549980692039	-0.423517730580538	2	0.326168331250111	1	CASSPTANEKLFF	0.359342994254826	PI	-0.689405051025617	cluster 1 (100)	mfuzz	none	none
CASSPGTEAFF	1.15468048576288	-0.583233616176483	-0.5714468695864	2	0.834862327047008	1	CASSQDPPDTQYF	0.34152582841378	PI	-0.853998104532384	cluster 1 (100)	mfuzz	none	none
CASSPGTGDLETQYF	1.15470053837925	-0.577350269189626	-0.577350269189626	2	0.953074928511102	1	CASSQDRASYNEQFF	0.316063076670471	PI	-0.86868254821949	cluster 1 (100)	mfuzz	none	none
CASSPGTSGGSSYNEQFF	1.15334542510055	-0.625105633169671	-0.528239791930878	2	0.507164693464468	1	CASSQEDRDNSPLHF	0.346336152690893	PI	-0.85147304610769	cluster 1 (100)	mfuzz	none	none
CASSPGTSNTGELFF	1.15115017766891	-0.497217247238218	-0.653932930430696	2	0.363220367957697	1	CASSQGPYSGNTIYF	0.384201906336953	PI	-0.833994550145019	cluster 1 (100)	mfuzz	none	none
CASSPGTTYEQYF	1.15459552252511	-0.590784218311498	-0.563811304213608	2	0.723963170393615	1	CASSQGQGNIQYF	0.463760777583449	PI	-0.718382165759323	cluster 1 (100)	mfuzz	none	none
CASSPGVQYEQYF	1.15470053837925	-0.577350269189626	-0.577350269189626	2	0.953074928511099	1	CASSQLGGYEQYF	0.494533479568606	PI	-0.800574165891431	cluster 1 (100)	mfuzz	none	none
CASSPLTGGPNEQFF	1.15470053837925	-0.577350269189626	-0.577350269189626	2	0.953074928511099	1	CASSRGTATNEKLFF	0.340569075800852	PI	-0.682694937595259	cluster 1 (100)	mfuzz	none	none
CASSPMAGPTDTQYF	1.15470053837925	-0.577350269189626	-0.577350269189626	2	0.953074928511098	1	CASSSGGLGYTF	0.239234822035494	PI	-0.928858750078486	cluster 1 (100)	mfuzz	none	none
CASSPPGTEAFF	1.14856010042452	-0.677271660475457	-0.471288439949067	2	0.380416981964553	1	CASSSGTGDTGELFF	0.295311801663821	PI	-0.882454593468047	cluster 1 (100)	mfuzz	none	none
CASSPPQGGSYEQYF	1.15470053837925	-0.577350269189626	-0.577350269189626	2	0.953074928511098	1	CASSSLQGPYEQYF	0.573803246574733	PI	-0.737359159294006	cluster 1 (100)	mfuzz	none	none
CASSPQGASNQPQHF	1.06760481769202	-0.914807612131468	-0.152797205560551	2	0.204615364114557	1	CASSSQNTGELFF	0.38035648418973	PI	-0.696340361817655	cluster 1 (100)	mfuzz	none	none
CASSPRDRVNTGELFF	1.15470053837925	-0.577350269189626	-0.577350269189626	2	0.953074928511102	1	CASSSRAASTDTQYF	0.452507673225301	PI	-0.715866764652394	cluster 1 (100)	mfuzz	none	none
CASSPRDWYNEQFF	1.15470053837925	-0.577350269189626	-0.577350269189626	2	0.953074928511101	1	CASSSSVNEQFF	0.375220171247493	PI	-0.69470071338715	cluster 1 (100)	mfuzz	none	none
CASSPRGGEGYTF	1.15470053837925	-0.577350269189626	-0.577350269189626	2	0.953074928511104	1	CASSSTSGVTDTQYF	0.233036351016783	PI	-0.934811683213285	cluster 1 (100)	mfuzz	none	none
CASSPRLAGSTGELFF	1.05372861505699	-0.935816632815393	-0.117911982241595	2	0.196428719910016	1	CASSTRDSNQPQHF	0.388512905715532	PI	-0.698871548632191	cluster 1 (100)	mfuzz	none	none
CASSPRQGPLYGYTF	1.15470053837925	-0.577350269189626	-0.577350269189626	2	0.953074928511099	1	CASSVDPNTEAFF	0.39206186880515	PI	-0.830843441476719	cluster 1 (100)	mfuzz	none	none
CASSPRTAPEGYTF	1.15470053837925	-0.577350269189626	-0.577350269189626	2	0.953074928511099	1	CASSVDSSSGNTIYF	0.730710106594484	PI	-0.753485425071485	cluster 1 (100)	mfuzz	none	none
CASSPRTATYEQYF	1.14421244321754	-0.706580805042254	-0.437631638175287	2	0.339687764245654	1	CASSVGAGELFF	0.23187257702013	PI	-0.935945670832272	cluster 1 (100)	mfuzz	none	none
CASSPRTGAEAFF	1.15470053837925	-0.577350269189626	-0.577350269189626	2	0.953074928511099	1	CASSVGLAGYTGELFF	0.605821065742994	PI	-0.781869313438174	cluster 1 (100)	mfuzz	none	none
CASSPRTGIDGYTF	1.15470053837925	-0.577350269189626	-0.577350269189626	2	0.953074928511102	1	CASSVSGGRTGELFF	0.274132706121087	PI	-0.898361399468515	cluster 1 (100)	mfuzz	none	none
CASSPRTSGLGEQFF	1.15470053837925	-0.577350269189626	-0.577350269189626	2	0.953074928511099	1	CASSWGQGEETQYF	0.374199543909772	PI	-0.694370654899042	cluster 1 (100)	mfuzz	none	none
CASSPSGPYEQYF	1.14609982336418	-0.694875180667829	-0.451224642696351	2	0.354470412209811	1	CASSYLAGGYNEQFF	0.338082456097121	PI	-0.85585209288728	cluster 1 (100)	mfuzz	none	none
CASSPSGRAPDTQYF	1.15438880092117	-0.553959249700618	-0.600429551220552	2	0.609482281632154	1	CASSYQNTGELFF	0.745051756953736	PI	-0.767921347552416	cluster 1 (100)	mfuzz	none	none
CASSPSGSLEQYF	1.15470053837925	-0.577350269189626	-0.577350269189626	2	0.953074928511099	1	CASSYTGTEQYF	0.351463246856495	PI	-0.848862731047828	cluster 1 (100)	mfuzz	none	none
CASSPSYNEQFF	1.06179907644992	-0.923884322838277	-0.137914753611642	2	0.201030654991497	1	CASTDLNTGELFF	0.366933184912607	PI	-0.841466657303359	cluster 1 (100)	mfuzz	none	none
CASSPTGGTDTQYF	1.11280396830305	-0.823329869725013	-0.289474098578041	2	0.247011342592397	1	CASTLGATGELFF	0.49752718628042	PI	-0.799922651497636	cluster 1 (100)	mfuzz	none	none
CASSPTHSTDTQYF	1.15023342777385	-0.487240117322704	-0.662993310451148	2	0.337496973599503	1	CASTPLNTGELFF	0.322574525317547	PI	-0.675812131186678	cluster 1 (100)	mfuzz	none	none
CASSPVGGGNTGELFF	1.15470053837925	-0.577350269189626	-0.577350269189626	2	0.953074928511102	1	CASTSVNTGELFF	0.487050243617805	PI	-0.72320000089529	cluster 1 (100)	mfuzz	none	none
CASSPVSNTEAFF	1.14190947762379	-0.719386739016452	-0.422522738607336	2	0.325275846567378	1	CSARDRTSGTYEQYF	0.229491299839124	PI	-0.938281419285133	cluster 1 (100)	mfuzz	none	none
CASSQAGTGFYGYTF	1.15470053837925	-0.577350269189626	-0.577350269189626	2	0.953074928511101	1	CSVGDSNQPQHF	0.680660715064744	PI	-0.749166460556789	cluster 1 (100)	mfuzz	none	none
CASSQAGTPNEQFF	1.15470053837925	-0.577350269189626	-0.577350269189626	2	0.953074928511099	1	CSVGNEQFF	0.521076289249439	PI	-0.795137472199951	cluster 1 (100)	mfuzz	none	none
CASSQAVGSPLHF	1.14859989632932	-0.676958160764542	-0.47164173556478	2	0.380927715194361	1	CSVQGSSYEQYF	0.576735863254101	PI	-0.737752171972717	cluster 1 (100)	mfuzz	none	none
CASSQDAGITYEQYF	1.15470053837925	-0.577350269189626	-0.577350269189626	2	0.953074928511098	1	CSVVRGSYNEQFF	0.364885974167852	PI	-0.842405665771077	cluster 1 (100)	mfuzz	none	none
CASSQDDTYEQYF	1.12256931156916	-0.795546486952937	-0.327022824616227	2	0.263389396390049	2	CAIEDRNTGELFF	0.953074928511098	RI	1.15470053837925	cluster 2 (314)	mfuzz	none	none
CASSQDIEQYF	1.15099032963016	-0.495395565419126	-0.655594764211034	2	0.3583352863329	2	CAIGDRNTGELFF	0.953074928511101	RI	1.15470053837925	cluster 2 (314)	mfuzz	none	none
CASSQDLASSTDTQYF	1.15470053837925	-0.577350269189626	-0.577350269189626	2	0.953074928511099	2	CAIRDNNEQFF	0.953074928511102	RI	1.15470053837925	cluster 2 (314)	mfuzz	none	none
CASSQDLGSNQPQHF	1.10000074981603	-0.854136467476999	-0.245864282339033	2	0.231134775522637	2	CAISESSGYEQYF	0.228099024205652	RI	1.09707908730627	cluster 2 (314)	mfuzz	none	none
CASSQDPRGRSSYEQYF	1.15470053837925	-0.577350269189626	-0.577350269189626	2	0.953074928511101	2	CAISPGGGSYEQYF	0.953074928511102	RI	1.15470053837925	cluster 2 (314)	mfuzz	none	none
CASSQDRNTGELFF	1.07591295944965	-0.901010852741082	-0.174902106708563	2	0.210223734382561	2	CAISVGESSYNEQFF	0.953074928511102	RI	1.15470053837925	cluster 2 (314)	mfuzz	none	none
CASSQDSSETQYF	1.15470053837925	-0.577350269189626	-0.577350269189626	2	0.953074928511101	2	CAITRGNTGELFF	0.953074928511098	RI	1.15470053837925	cluster 2 (314)	mfuzz	none	none
CASSQGETQYF	1.13636860672265	-0.74566611155985	-0.3907024951628	2	0.300125688182935	2	CARGLADTGELFF	0.953074928511102	RI	1.15470053837925	cluster 2 (314)	mfuzz	none	none
CASSQGGAIQYF	1.15470053837925	-0.577350269189626	-0.577350269189626	2	0.953074928511099	2	CASGDQNTGELFF	0.953074928511099	RI	1.15470053837925	cluster 2 (314)	mfuzz	none	none
CASSQGGDDTEAFF	1.15470053837925	-0.577350269189626	-0.577350269189626	2	0.953074928511098	2	CASGEAAYEQYF	0.229745427614596	RI	1.09868477259739	cluster 2 (314)	mfuzz	none	none
CASSQGQKDEQYF	1.15470053837925	-0.577350269189626	-0.577350269189626	2	0.953074928511098	2	CASGEGGIYNEQFF	0.953074928511099	RI	1.15470053837925	cluster 2 (314)	mfuzz	none	none
CASSQTAGTGELFF	1.15470053837925	-0.577350269189626	-0.577350269189626	2	0.953074928511104	2	CASGELNTGELFF	0.953074928511099	RI	1.15470053837925	cluster 2 (314)	mfuzz	none	none
CASSQTGERYEQYF	1.15470053837925	-0.577350269189626	-0.577350269189626	2	0.953074928511099	2	CASGQLNTGELFF	0.37067803207813	RI	1.14774313772383	cluster 2 (314)	mfuzz	none	none
CASSQVGTEAFF	1.14920562646013	-0.477161440680801	-0.672044185779329	2	0.313670104435522	2	CASGQRDYNEQFF	0.953074928511102	RI	1.15470053837925	cluster 2 (314)	mfuzz	none	none
CASSQVTGSSYNEQFF	1.02917889871506	-0.968013197996424	-0.0611657007186314	2	0.184506010819802	2	CASGTANTGELFF	0.34748462443747	RI	1.15061183552755	cluster 2 (314)	mfuzz	none	none
CASSQWDRTNTGELFF	1.15470053837925	-0.577350269189626	-0.577350269189626	2	0.953074928511103	2	CASLSQNTGELFF	0.953074928511099	RI	1.15470053837925	cluster 2 (314)	mfuzz	none	none
CASSRDGSYEQYF	1.06139669109706	-0.924497530535187	-0.136899160561876	2	0.200791219608705	2	CASLTGNTEAFF	0.362246951827301	RI	1.14693707077492	cluster 2 (314)	mfuzz	none	none
CASSRDRGEYNEQFF	1.15470053837925	-0.577350269189626	-0.577350269189626	2	0.953074928511102	2	CASMADTQYF	0.86340760342434	RI	1.15468871860621	cluster 2 (314)	mfuzz	none	none
CASSRGFDQPQHF	1.14828216525145	-0.679431403757738	-0.468850761493712	2	0.376949583135671	2	CASMDLNTGELFF	0.953074928511101	RI	1.15470053837925	cluster 2 (314)	mfuzz	none	none
CASSRPEGEQYF	1.15470053837925	-0.577350269189626	-0.577350269189626	2	0.953074928511102	2	CASMEENTGELFF	0.953074928511102	RI	1.15470053837925	cluster 2 (314)	mfuzz	none	none
CASSRRGTEAFF	1.15277050679655	-0.634179015994427	-0.518591490802123	2	0.476362893573999	2	CASMGQGASGELFF	0.953074928511102	RI	1.15470053837925	cluster 2 (314)	mfuzz	none	none
CASSRSGNYGYTF	1.1539375417789	-0.613315878820589	-0.540621662958307	2	0.557747717466701	2	CASNDLNTGELFF	0.953074928511099	RI	1.15470053837925	cluster 2 (314)	mfuzz	none	none
CASSRTGGRFDTQYF	1.15470053837925	-0.577350269189626	-0.577350269189626	2	0.953074928511101	2	CASNEENTGELFF	0.953074928511101	RI	1.15470053837925	cluster 2 (314)	mfuzz	none	none
CASSSAPYGYTF	1.15470053837925	-0.577350269189626	-0.577350269189626	2	0.953074928511102	2	CASNNQNTGELFF	0.953074928511099	RI	1.15470053837925	cluster 2 (314)	mfuzz	none	none
CASSSDIEAFF	1.15470053837925	-0.577350269189626	-0.577350269189626	2	0.953074928511099	2	CASQETNTGELFF	0.953074928511098	RI	1.15470053837925	cluster 2 (314)	mfuzz	none	none
CASSSGHWNTEAFF	1.15470053837925	-0.577350269189626	-0.577350269189626	2	0.953074928511099	2	CASRGTSGSLEQFF	0.953074928511099	RI	1.15470053837925	cluster 2 (314)	mfuzz	none	none
CASSSGLAADTQYF	1.13526943751057	-0.750316075742886	-0.384953361767681	2	0.29617494402279	2	CASRLQGAGTEAFF	0.953074928511102	RI	1.15470053837925	cluster 2 (314)	mfuzz	none	none
CASSSGQGENEQFF	1.15470053837925	-0.577350269189626	-0.577350269189626	2	0.953074928511101	2	CASRLYYEQYF	0.228103498152803	RI	1.09708351996298	cluster 2 (314)	mfuzz	none	none
CASSSGQGVYEQYF	1.11656622043793	-0.813155444011236	-0.303410776426693	2	0.252749358076459	2	CASRPRQGSYNEQFF	0.953074928511104	RI	1.15470053837925	cluster 2 (314)	mfuzz	none	none
CASSSLNTGELFF	1.07720517748371	-0.898771652101993	-0.178433525381715	2	0.211153878599128	2	CASRQGGTEAFF	0.452095056640073	RI	1.15213911979071	cluster 2 (314)	mfuzz	none	none
CASSSMTGLNTEAFF	1.15470053837925	-0.577350269189626	-0.577350269189626	2	0.953074928511101	2	CASRQGTLYGYTF	0.953074928511099	RI	1.15470053837925	cluster 2 (314)	mfuzz	none	none
CASSSPVETQYF	1.12295645963181	-0.794344269264336	-0.328612190367471	2	0.264152164419161	2	CASRRTSGANTGELFF	0.591160194349179	RI	1.15417887371788	cluster 2 (314)	mfuzz	none	none
CASSSQDGSYEQYF	1.14949392032073	-0.479890250543962	-0.669603669776773	2	0.319941851262004	2	CASRTDGLAGYNEQFF	0.953074928511102	RI	1.15470053837925	cluster 2 (314)	mfuzz	none	none
CASSSQGGEQYF	1.15069349768461	-0.658583494272234	-0.492110003412378	2	0.414697493249636	2	CASRTPAGANTEAFF	0.953074928511101	RI	1.15470053837925	cluster 2 (314)	mfuzz	none	none
CASSSRAGATDTQYF	1.15470053837925	-0.577350269189626	-0.577350269189626	2	0.953074928511099	2	CASSADIEQFF	0.953074928511104	RI	1.15470053837925	cluster 2 (314)	mfuzz	none	none
CASSSRAQETQYF	1.15245030737029	-0.638624807382784	-0.513825499987511	2	0.46315081333001	2	CASSAGTGAYGYTF	0.196225986494716	RI	1.05335628895597	cluster 2 (314)	mfuzz	none	none
CASSSRGRTSSYEQYF	1.15470053837925	-0.577350269189626	-0.577350269189626	2	0.953074928511102	2	CASSAGTGVPDTQYF	0.953074928511103	RI	1.15470053837925	cluster 2 (314)	mfuzz	none	none
CASSSRQGVTDTQYF	1.15445709511867	-0.556695363499813	-0.597761731618857	2	0.631449224690409	2	CASSARDYTGELFF	0.953074928511098	RI	1.15470053837925	cluster 2 (314)	mfuzz	none	none
CASSSSYSGNTIYF	1.14902928381433	-0.673503422598953	-0.475525861215376	2	0.386685775951791	2	CASSARLAGATGELFF	0.953074928511099	RI	1.15470053837925	cluster 2 (314)	mfuzz	none	none
CASSSTSGRADTQYF	1.13135100546507	-0.765759677081448	-0.365591328383619	2	0.283924975882258	2	CASSAVSYNEQFF	0.953074928511099	RI	1.15470053837925	cluster 2 (314)	mfuzz	none	none
CASSSWVGELFF	1.15470053837925	-0.577350269189626	-0.577350269189626	2	0.953074928511104	2	CASSDGGSSGNTIYF	0.953074928511102	RI	1.15470053837925	cluster 2 (314)	mfuzz	none	none
CASSSYRGAYNEQFF	1.15470053837925	-0.577350269189626	-0.577350269189626	2	0.953074928511102	2	CASSDRDPYEQYF	0.926086848082048	RI	1.15470019942848	cluster 2 (314)	mfuzz	none	none
CASSTGTVGYEQYF	1.15470053837925	-0.577350269189626	-0.577350269189626	2	0.953074928511101	2	CASSDRGTGELFF	0.206192997603517	RI	1.07003437682417	cluster 2 (314)	mfuzz	none	none
CASSTRQANTGELFF	1.1544762904791	-0.596945276974432	-0.557531013504666	2	0.66338702423947	2	CASSDRQVMNTEAFF	0.953074928511102	RI	1.15470053837925	cluster 2 (314)	mfuzz	none	none
CASSTRQGSDEQYF	1.14644246216588	-0.692604063631341	-0.453838398534536	2	0.357545563930096	2	CASSDSLGYTF	0.953074928511099	RI	1.15470053837925	cluster 2 (314)	mfuzz	none	none
CASSTSGETGELFF	1.15470053837925	-0.577350269189626	-0.577350269189626	2	0.953074928511101	2	CASSEAGGYEQYF	0.54125274875413	RI	1.1540572071919	cluster 2 (314)	mfuzz	none	none
CASSTSSPQETQYF	1.15470053837925	-0.577350269189626	-0.577350269189626	2	0.953074928511099	2	CASSEGGANNEQFF	0.183501101933785	RI	1.02684518806584	cluster 2 (314)	mfuzz	none	none
CASSTSTDTQYF	1.15468458588871	-0.572085836603881	-0.582598749284831	2	0.818059961446607	2	CASSEGGETQYF	0.891799517144957	RI	1.15469403820923	cluster 2 (314)	mfuzz	none	none
CASSTTGGSPLHF	1.15470053837925	-0.577350269189626	-0.577350269189626	2	0.953074928511099	2	CASSEGQGYEQYF	0.222117484873716	RI	1.09079656804877	cluster 2 (314)	mfuzz	none	none
CASSVAGGLYEQFF	1.15470053837925	-0.577350269189626	-0.577350269189626	2	0.953074928511098	2	CASSEGVNEQFF	0.745883674631283	RI	1.15462220625202	cluster 2 (314)	mfuzz	none	none
CASSVAGGTDTQYF	0.999830370364082	-1.00016954335718	0.000339172993095483	2	0.173047214373416	2	CASSEGVRGGETQYF	0.953074928511099	RI	1.15470053837925	cluster 2 (314)	mfuzz	none	none
CASSVAYEQYF	1.15401648797175	-0.611424215815974	-0.542592272155777	2	0.567370974924717	2	CASSEIAGGNTGELFF	0.953074928511099	RI	1.15470053837925	cluster 2 (314)	mfuzz	none	none
CASSVGLAGATNEQFF	1.15470053837925	-0.577350269189626	-0.577350269189626	2	0.953074928511099	2	CASSEIDTGELFF	0.953074928511102	RI	1.15470053837925	cluster 2 (314)	mfuzz	none	none
CASSVRDRVNTGELFF	1.15470053837925	-0.577350269189626	-0.577350269189626	2	0.953074928511101	2	CASSELAGGNTGELFF	0.289364409271608	RI	1.13319289434159	cluster 2 (314)	mfuzz	none	none
CASSVRGLANTGELFF	1.15470053837925	-0.577350269189626	-0.577350269189626	2	0.953074928511102	2	CASSEMNTGELFF	0.953074928511102	RI	1.15470053837925	cluster 2 (314)	mfuzz	none	none
CASSVSGANYNEQFF	1.15470053837925	-0.577350269189626	-0.577350269189626	2	0.953074928511099	2	CASSEQGGYEQYF	0.267146399828203	RI	1.12442556102149	cluster 2 (314)	mfuzz	none	none
CASSVVGTEAFF	1.15214229207637	-0.509542174102988	-0.642600117973383	2	0.399014621214283	2	CASSESGTSLYEQYF	0.953074928511099	RI	1.15470053837925	cluster 2 (314)	mfuzz	none	none
CASSWGGAYEQYF	1.14948199189242	-0.479775935338283	-0.669706056554142	2	0.31967664443765	2	CASSEWIQETQYF	0.953074928511099	RI	1.15470053837925	cluster 2 (314)	mfuzz	none	none
CASSWINQPQHF	1.15470053837925	-0.577350269189626	-0.577350269189626	2	0.953074928511101	2	CASSFGDQPQHF	0.278432998644391	RI	1.1293059623627	cluster 2 (314)	mfuzz	none	none
CASSWTGMNTEAFF	1.15314584124249	-0.524698055620276	-0.628447785622211	2	0.451881611090773	2	CASSFGLAGNTGELFF	0.464310219616291	RI	1.1533208448152	cluster 2 (314)	mfuzz	none	none
CASSYGGVGNQPQHF	1.15470053837925	-0.577350269189626	-0.577350269189626	2	0.953074928511098	2	CASSFGTGGRGTQYF	0.953074928511102	RI	1.15470053837925	cluster 2 (314)	mfuzz	none	none
CASSYGNQPQHF	1.04831641622029	-0.943412926166224	-0.10490349005407	2	0.193556949902892	2	CASSFGTVNTEAFF	0.349768287118569	RI	1.14554453851672	cluster 2 (314)	mfuzz	none	none
CASSYGTGNQPQHF	1.13725309678068	-0.741807221091036	-0.395445875689644	2	0.303506603858851	2	CASSFLGQGAAGELFF	0.953074928511099	RI	1.15470053837925	cluster 2 (314)	mfuzz	none	none
CASSYLPGGNTEAFF	1.15470053837925	-0.577350269189626	-0.577350269189626	2	0.953074928511101	2	CASSFPGGGNTGELFF	0.953074928511102	RI	1.15470053837925	cluster 2 (314)	mfuzz	none	none
CASSYMNTGELFF	1.15470053837925	-0.577350269189626	-0.577350269189626	2	0.953074928511098	2	CASSFPGKHGYTF	0.953074928511101	RI	1.15470053837925	cluster 2 (314)	mfuzz	none	none
CASSYRARVNTGELFF	1.15470053837925	-0.577350269189626	-0.577350269189626	2	0.953074928511102	2	CASSFPGTEAFF	0.327622736700494	RI	1.14982949347653	cluster 2 (314)	mfuzz	none	none
CASSYRGGGTGELFF	1.15470053837925	-0.577350269189626	-0.577350269189626	2	0.953074928511098	2	CASSFQDTGELFF	0.287843251334961	RI	1.13269509958798	cluster 2 (314)	mfuzz	none	none
CASSYSGTENGYTF	1.15470053837925	-0.577350269189626	-0.577350269189626	2	0.953074928511099	2	CASSFRDGGDTQYF	0.953074928511102	RI	1.15470053837925	cluster 2 (314)	mfuzz	none	none
CASSYSPGSVYGYTF	1.15470053837925	-0.577350269189626	-0.577350269189626	2	0.953074928511099	2	CASSFRTSGNEQYF	0.953074928511099	RI	1.15470053837925	cluster 2 (314)	mfuzz	none	none
CASSYSQGAYEQYF	1.15062919790442	-0.491413843905675	-0.659215353998741	2	0.347962276285395	2	CASSFSGGSYNEQFF	0.608828433881103	RI	1.1543865364165	cluster 2 (314)	mfuzz	none	none
CASSYYRNTEAFF	1.08344751333733	-0.88756492596806	-0.195882587369266	2	0.215901078494698	2	CASSFTGGNGYTF	0.774853026126687	RI	1.15464847457845	cluster 2 (314)	mfuzz	none	none
CASTGADTQYF	1.07079752981638	-0.909623947925516	-0.161173581890867	2	0.206698725349605	2	CASSGLAGGYNEQFF	0.727641777001032	RI	1.15462818254833	cluster 2 (314)	mfuzz	none	none
CASTPKPFSGANVLTF	1.15470053837925	-0.577350269189626	-0.577350269189626	2	0.953074928511099	2	CASSGPTDMNTEAFF	0.953074928511099	RI	1.15470053837925	cluster 2 (314)	mfuzz	none	none
CASTQRGSTEAFF	1.15470053837925	-0.577350269189626	-0.577350269189626	2	0.953074928511099	2	CASSGSGGATDTQYF	0.279686086334153	RI	1.1297900330561	cluster 2 (314)	mfuzz	none	none
CASTTYNEQFF	1.15404352849567	-0.610750842992223	-0.543292685503449	2	0.570920731950491	2	CASSGSTYNEQFF	0.354645170735036	RI	1.15086530049063	cluster 2 (314)	mfuzz	none	none
CASTVSSYNEQFF	1.15470053837925	-0.577350269189626	-0.577350269189626	2	0.953074928511098	2	CASSGTGVTGELFF	0.450827103858623	RI	1.15313007492972	cluster 2 (314)	mfuzz	none	none
CATEGDSYEQYF	1.15470053837925	-0.577350269189626	-0.577350269189626	2	0.953074928511102	2	CASSGTSGRNEQYF	0.502515891234343	RI	1.15327155489717	cluster 2 (314)	mfuzz	none	none
CATGDRGGTDTQYF	1.15470053837925	-0.577350269189626	-0.577350269189626	2	0.953074928511102	2	CASSHGPGQGAYEQYF	0.953074928511099	RI	1.15470053837925	cluster 2 (314)	mfuzz	none	none
CATGGLNTGELFF	1.15470053837925	-0.577350269189626	-0.577350269189626	2	0.953074928511102	2	CASSHRQGNTDTQYF	0.953074928511098	RI	1.15470053837925	cluster 2 (314)	mfuzz	none	none
CATLGSNTGELFF	1.15470053837925	-0.577350269189626	-0.577350269189626	2	0.953074928511099	2	CASSHTGGYEQFF	0.953074928511102	RI	1.15470053837925	cluster 2 (314)	mfuzz	none	none
CATQGLNTGELFF	1.15470053837925	-0.577350269189626	-0.577350269189626	2	0.953074928511102	2	CASSIGAREAFF	0.953074928511099	RI	1.15470053837925	cluster 2 (314)	mfuzz	none	none
CATRGGSYNSPLHF	1.15470053837925	-0.577350269189626	-0.577350269189626	2	0.953074928511102	2	CASSINPSSYNEQFF	0.953074928511101	RI	1.15470053837925	cluster 2 (314)	mfuzz	none	none
CATSDLTGANEQFF	1.15470053837925	-0.577350269189626	-0.577350269189626	2	0.953074928511098	2	CASSIQGRSNQPQHF	0.953074928511102	RI	1.15470053837925	cluster 2 (314)	mfuzz	none	none
CATSESGRVDTQYF	1.15470053837925	-0.577350269189626	-0.577350269189626	2	0.953074928511099	2	CASSIRGSYNEQFF	0.483369706215494	RI	1.15355385483226	cluster 2 (314)	mfuzz	none	none
CATSGPDSNQPQHF	1.15470053837925	-0.577350269189626	-0.577350269189626	2	0.953074928511099	2	CASSIRVGNTEAFF	0.953074928511099	RI	1.15470053837925	cluster 2 (314)	mfuzz	none	none
CATSPGGTEAFF	1.15470053837925	-0.577350269189626	-0.577350269189626	2	0.953074928511098	2	CASSKPGDSYEQYF	0.953074928511099	RI	1.15470053837925	cluster 2 (314)	mfuzz	none	none
CATSRDLGLYNEQFF	1.15470053837925	-0.577350269189626	-0.577350269189626	2	0.953074928511101	2	CASSL	0.650385827426013	RI	1.154438550074	cluster 2 (314)	mfuzz	none	none
CATSRDPTGLNTEAFF	1.15470053837925	-0.577350269189626	-0.577350269189626	2	0.953074928511099	2	CASSLAGANEQFF	0.323539799955007	RI	1.14159519020487	cluster 2 (314)	mfuzz	none	none
CATSRLAGGYNEQFF	1.15470053837925	-0.577350269189626	-0.577350269189626	2	0.953074928511101	2	CASSLAGAQGYTF	0.953074928511102	RI	1.15470053837925	cluster 2 (314)	mfuzz	none	none
CATTDLNTGELFF	1.15470053837925	-0.577350269189626	-0.577350269189626	2	0.953074928511104	2	CASSLAGGGYYGYTF	0.953074928511101	RI	1.15470053837925	cluster 2 (314)	mfuzz	none	none
CAWSVTGVTEAFF	1.07532783235656	-0.902016135492928	-0.17331169686363	2	0.209808041371852	2	CASSLAGGYEQYF	0.214518342075088	RI	1.08168847749553	cluster 2 (314)	mfuzz	none	none
CAWSWTDYEQYF	1.15470053837925	-0.577350269189626	-0.577350269189626	2	0.953074928511099	2	CASSLAGPNEQFF	0.348807164471172	RI	1.15065974819081	cluster 2 (314)	mfuzz	none	none
CSAHRDLNTGELFF	1.15470053837925	-0.577350269189626	-0.577350269189626	2	0.953074928511099	2	CASSLAGVSSGANVLTF	0.953074928511102	RI	1.15470053837925	cluster 2 (314)	mfuzz	none	none
CSAHRDRNTGELFF	1.15470053837925	-0.577350269189626	-0.577350269189626	2	0.953074928511101	2	CASSLAKSSGANVLTF	0.953074928511099	RI	1.15470053837925	cluster 2 (314)	mfuzz	none	none
CSARDLGAAYEQYF	1.15470053837925	-0.577350269189626	-0.577350269189626	2	0.953074928511101	2	CASSLALAGNEQFF	0.34412265204701	RI	1.14482373357523	cluster 2 (314)	mfuzz	none	none
CSARDLTSGGYNEQFF	1.15470053837925	-0.577350269189626	-0.577350269189626	2	0.953074928511098	2	CASSLAQGYEQYF	0.394134010001164	RI	1.14953583290086	cluster 2 (314)	mfuzz	none	none
CSARDPDGAYEQYF	1.15470053837925	-0.577350269189626	-0.577350269189626	2	0.953074928511102	2	CASSLASGYEQYF	0.421888893971234	RI	1.1510286257742	cluster 2 (314)	mfuzz	none	none
CSARDQDRAYEQYF	1.15470053837925	-0.577350269189626	-0.577350269189626	2	0.953074928511102	2	CASSLASNQPQHF	0.262302889189047	RI	1.12200850356342	cluster 2 (314)	mfuzz	none	none
CSARDQGQTYEQYF	1.15470053837925	-0.577350269189626	-0.577350269189626	2	0.953074928511101	2	CASSLAVNTEAFF	0.451671215014179	RI	1.15212631288537	cluster 2 (314)	mfuzz	none	none
CSARDWTASTDTQYF	1.15470053837925	-0.577350269189626	-0.577350269189626	2	0.953074928511102	2	CASSLDSPYEQYF	0.257841867453807	RI	1.11958579235762	cluster 2 (314)	mfuzz	none	none
CSARFPRSGNTIYF	1.15470053837925	-0.577350269189626	-0.577350269189626	2	0.953074928511102	2	CASSLDSRGNEQFF	0.953074928511098	RI	1.15470053837925	cluster 2 (314)	mfuzz	none	none
CSARGDRNSYEQYF	1.15470053837925	-0.577350269189626	-0.577350269189626	2	0.953074928511098	2	CASSLDVEQYF	0.363050816081285	RI	1.14701826959808	cluster 2 (314)	mfuzz	none	none
CSARGELAVNTGELFF	1.15470053837925	-0.577350269189626	-0.577350269189626	2	0.953074928511098	2	CASSLEDTNYGYTF	0.241394224862005	RI	1.10870765945625	cluster 2 (314)	mfuzz	none	none
CSARSAASTDTQYF	1.15470053837925	-0.577350269189626	-0.577350269189626	2	0.953074928511104	2	CASSLEGDQPQHF	0.183252553790272	RI	1.02626119397976	cluster 2 (314)	mfuzz	none	none
CSARTGIGYTF	1.15470053837925	-0.577350269189626	-0.577350269189626	2	0.953074928511101	2	CASSLEIEAFF	0.384851996597311	RI	1.15178519110104	cluster 2 (314)	mfuzz	none	none
CSARVQGYYEQYF	1.15470053837925	-0.577350269189626	-0.577350269189626	2	0.953074928511102	2	CASSLETGRNIQYF	0.209845972418817	RI	1.07538142067854	cluster 2 (314)	mfuzz	none	none
CSASAGLVGYEQYF	1.15470053837925	-0.577350269189626	-0.577350269189626	2	0.953074928511102	2	CASSLGAGVPNEQFF	0.953074928511101	RI	1.15470053837925	cluster 2 (314)	mfuzz	none	none
CSASEGRNTEAFF	1.15470053837925	-0.577350269189626	-0.577350269189626	2	0.953074928511099	2	CASSLGDSEKLFF	0.953074928511099	RI	1.15470053837925	cluster 2 (314)	mfuzz	none	none
CSVDGQGNYEQYF	1.15470053837925	-0.577350269189626	-0.577350269189626	2	0.953074928511098	2	CASSLGGANVLTF	0.29413070648948	RI	1.1346712365603	cluster 2 (314)	mfuzz	none	none
CSVEDRNSYEQYF	1.15470053837925	-0.577350269189626	-0.577350269189626	2	0.953074928511102	2	CASSLGGDRNSPLHF	0.953074928511096	RI	1.15470053837925	cluster 2 (314)	mfuzz	none	none
CSVEEVSGANVLTF	1.15470053837925	-0.577350269189626	-0.577350269189626	2	0.953074928511104	2	CASSLGGGADTQYF	0.18452290909053	RI	1.02921776789083	cluster 2 (314)	mfuzz	none	none
CSVEQGTYEQYF	1.15470053837925	-0.577350269189626	-0.577350269189626	2	0.953074928511102	2	CASSLGGSSTDTQYF	0.289129330826437	RI	1.13311681359963	cluster 2 (314)	mfuzz	none	none
CSVVDRSSYNEQFF	1.15470053837925	-0.577350269189626	-0.577350269189626	2	0.953074928511099	2	CASSLGLAGGAKNIQYF	0.953074928511099	RI	1.15470053837925	cluster 2 (314)	mfuzz	none	none
STDTQYF	1.15470053837925	-0.577350269189626	-0.577350269189626	2	0.953074928511099	2	CASSLGQGPYEQYF	0.352769748482137	RI	1.14590348514172	cluster 2 (314)	mfuzz	none	none
CASGRQNTGELFF	-1.15262651844963	0.516404313941098	0.636222204508535	3	0.236121173205225	2	CASSLGRGTEAFF	0.649279140426835	RI	1.15450265598248	cluster 2 (314)	mfuzz	none	none
CASGTLNTGELFF	-1.15357408213547	0.620947292074518	0.532626790060951	3	0.291442644466276	2	CASSLGSGGTEAFF	0.193914716357259	RI	1.04900709654619	cluster 2 (314)	mfuzz	none	none
CASQDTNTGELFF	-1.11382059415817	0.820638875397504	0.293181718760667	3	0.770756935041822	2	CASSLGSSNQPQHF	0.195773056439713	RI	1.0525191877615	cluster 2 (314)	mfuzz	none	none
CASSADIEQYF	-1.15223014047509	0.641493029333566	0.510737111141527	3	0.306689235101526	2	CASSLGSTEAFF	0.490931235935667	RI	1.15363570077356	cluster 2 (314)	mfuzz	none	none
CASSAGEAGELFF	-1.14506866070667	0.443641655229534	0.701427005477138	3	0.210056244791945	2	CASSLGTSGGLSTDTQYF	0.953074928511101	RI	1.15470053837925	cluster 2 (314)	mfuzz	none	none
CASSAGTSGRSETQYF	-1.13599840866676	0.747249620315989	0.388748788350774	3	0.444386907943338	2	CASSLGTSGRAGETQYF	0.352161969294144	RI	1.14583209898985	cluster 2 (314)	mfuzz	none	none
CASSAGVGYTF	-0.922608375560102	1.06263216734675	-0.140023791786643	3	0.198989709059834	2	CASSLGTSNEQFF	0.179827981460414	RI	1.01793440086848	cluster 2 (314)	mfuzz	none	none
CASSARGDTQYF	-1.14968813914366	0.481769438042634	0.667918701101024	3	0.222863161381915	2	CASSLGTSQFF	0.953074928511102	RI	1.15470053837925	cluster 2 (314)	mfuzz	none	none
CASSDGNTGELFF	-1.11950647851956	0.804761266504903	0.314745212014659	3	0.662364982275406	2	CASSLGVGYNEQFF	0.27236685661127	RI	1.12680507868336	cluster 2 (314)	mfuzz	none	none
CASSDRGRSYEQYF	-1.07090900107972	0.909440374009472	0.161468627070246	3	0.402381476968732	2	CASSLHLMNTEAFF	0.493454454069881	RI	1.15366178218018	cluster 2 (314)	mfuzz	none	none
CASSDRQNTEAFF	-1.14132905780112	0.418921369700177	0.722407688100939	3	0.202550673745978	2	CASSLKTDSYEQYF	0.953074928511102	RI	1.15470053837925	cluster 2 (314)	mfuzz	none	none
CASSDSSGAYEQYF	-0.919314156225905	1.06475716208418	-0.145443005858277	3	0.197053106274763	2	CASSLLAGVSYNEQFF	0.281440958965992	RI	1.13045031217397	cluster 2 (314)	mfuzz	none	none
CASSEGEGYEQYF	-1.03729086727953	0.957986693361472	0.0793041739180616	3	0.314133107221385	2	CASSLLGGRGNTGELFF	0.953074928511099	RI	1.15470053837925	cluster 2 (314)	mfuzz	none	none
CASSEGQGPYEQYF	-0.981543612149402	1.01748719704646	-0.035943584897054	3	0.242233623329374	2	CASSLLGGSYEQYF	0.394801631696509	RI	1.15204055523785	cluster 2 (314)	mfuzz	none	none
CASSESNTGELFF	-0.989052901944175	1.01059889537002	-0.0215459934258413	3	0.249422656593325	2	CASSLLGYEQYF	0.25818651989066	RI	1.11978009995123	cluster 2 (314)	mfuzz	none	none
CASSEVPSYEQYF	-1.13642978434083	0.745402670945607	0.391027113395226	3	0.440367887919966	2	CASSLLQYNEQFF	0.403281949316182	RI	1.15009083980253	cluster 2 (314)	mfuzz	none	none
CASSFAGPYNEQFF	-1.02154754535779	0.976960923327753	0.0445866220300402	3	0.28833958694691	2	CASSLMDSLQETQYF	0.953074928511102	RI	1.15470053837925	cluster 2 (314)	mfuzz	none	none
CASSFGGSTEAFF	-1.15454009859816	0.560600599796856	0.593939498801308	3	0.256054827198048	2	CASSLMGGTEAFF	0.178264172186638	RI	1.01395387952564	cluster 2 (314)	mfuzz	none	none
CASSFGIGYTF	-1.04866193477164	0.942937118703196	0.105724816068449	3	0.337389049178853	2	CASSLNRELFF	0.416646853370095	RI	1.15252998860592	cluster 2 (314)	mfuzz	none	none
CASSFGTPSTDTQYF	-1.12448499950332	0.334975884475654	0.789509115027667	3	0.180503901087815	2	CASSLPGTGDYEQYF	0.192258903043082	RI	1.0457702844706	cluster 2 (314)	mfuzz	none	none
CASSFRDHTDTQYF	-1.14697690345002	0.458019896636803	0.688957006813213	3	0.214694805498916	2	CASSLPQPDTQYF	0.953074928511102	RI	1.15470053837925	cluster 2 (314)	mfuzz	none	none
CASSFRGPGNTIYF	-1.15295280481289	0.631475242444835	0.521477562368055	3	0.298997973368649	2	CASSLQGGTYEQYF	0.524016322716334	RI	1.15358193199598	cluster 2 (314)	mfuzz	none	none
CASSFSGSYGYTF	-1.07744384436736	0.898355168249953	0.179088676117406	3	0.429774994149748	2	CASSLRDRYNSPLHF	0.252447122382894	RI	1.11637791789137	cluster 2 (314)	mfuzz	none	none
CASSIGGGLYEQYF	-1.09829841421497	0.857865006832185	0.240433407382785	3	0.579148734724247	2	CASSLREGLGEQYF	0.953074928511102	RI	1.15470053837925	cluster 2 (314)	mfuzz	none	none
CASSILAGGGTDTQYF	-1.13765857119998	0.740000929079301	0.397657642120684	3	0.429174101875244	2	CASSLRSGLDTQYF	0.953074928511101	RI	1.15470053837925	cluster 2 (314)	mfuzz	none	none
CASSKGGSNQPQHF	-1.15388723285002	0.539417753353158	0.614469479496865	3	0.246011858137531	2	CASSLRTAEAFF	0.176316437341977	RI	1.00883506339922	cluster 2 (314)	mfuzz	none	none
CASSLAGSTEAFF	-1.12416183954751	0.333618408890974	0.790543430656538	3	0.18018212669752	2	CASSLSAGLDEQFF	0.953074928511099	RI	1.15470053837925	cluster 2 (314)	mfuzz	none	none
CASSLAGVEQYF	-1.15253524342924	0.515055821462286	0.637479421966952	3	0.235570696354624	2	CASSLSLIYEQYF	0.953074928511102	RI	1.15470053837925	cluster 2 (314)	mfuzz	none	none
CASSLDRGVYNEQFF	-1.11307169697244	0.822625209508359	0.290446487464081	3	0.778308536541849	2	CASSLSQGSQYF	0.953074928511102	RI	1.15470053837925	cluster 2 (314)	mfuzz	none	none
CASSLDWNYGYTF	-0.960467924469252	1.03532496788081	-0.0748570434115605	3	0.224490894587018	2	CASSLSSGGTYNEQFF	0.208851493225453	RI	1.07396325587586	cluster 2 (314)	mfuzz	none	none
CASSLEAGGTEAFF	-0.996881312885717	1.00308977812488	-0.00620846523916412	3	0.257519194118325	2	CASSLSSGLDEQYF	0.953074928511099	RI	1.15470053837925	cluster 2 (314)	mfuzz	none	none
CASSLFPTDTQYF	-1.13859797982977	0.735720083066195	0.402877896763574	3	0.420848343196213	2	CASSLSTDSYEQYF	0.731365405779962	RI	1.15460529243576	cluster 2 (314)	mfuzz	none	none
CASSLGGAEAFF	-1.15467283646907	0.570409619526106	0.584263216942968	3	0.261059954237896	2	CASSLSVSSYNEQFF	0.25081765033397	RI	1.11534429455437	cluster 2 (314)	mfuzz	none	none
CASSLGLSSNEQFF	-1.11457883557721	0.818604389542055	0.29597444603516	3	0.759534215840097	2	CASSLSYRGNTEAFF	0.554146460804265	RI	1.15413717682045	cluster 2 (314)	mfuzz	none	none
CASSLGLTTDTQYF	-1.15014243108566	0.486305844128775	0.663836586956885	3	0.224502599906076	2	CASSLTGYNEQFF	0.645820895084802	RI	1.15449443832757	cluster 2 (314)	mfuzz	none	none
CASSLGPGQGYNEQFF	-1.00826250335523	0.991527438825079	0.0167350645301493	3	0.270597916200689	2	CASSLTSDGYNEQFF	0.953074928511104	RI	1.15470053837925	cluster 2 (314)	mfuzz	none	none
CASSLGPPADTQYF	-1.14568017304265	0.697590660959758	0.448089512082894	3	0.362371855270457	2	CASSLTTNTEAFF	0.378990742716487	RI	1.14844743228145	cluster 2 (314)	mfuzz	none	none
CASSLGREQYF	-0.959273277328878	1.03627483763396	-0.077001560305084	3	0.223575785386333	2	CASSLVNTGELFF	0.510135670616425	RI	1.15381987929013	cluster 2 (314)	mfuzz	none	none
CASSLINTGELFF	-1.15419869454166	0.606578664405861	0.547620030135798	3	0.281898168229526	2	CASSLVQGGNTGELFF	0.953074928511102	RI	1.15470053837925	cluster 2 (314)	mfuzz	none	none
CASSLLGSYNEQFF	-1.14443713733028	0.439185756831168	0.705251380499114	3	0.208661306583183	2	CASSLVVTGELFF	0.208874828381478	RI	1.07399684862081	cluster 2 (314)	mfuzz	none	none
CASSLPNEQFF	-1.15100043348765	0.495509582395575	0.655490851092073	3	0.227914072101855	2	CASSLWGDGYGYTF	0.953074928511101	RI	1.15470053837925	cluster 2 (314)	mfuzz	none	none
CASSLPPREQYF	-0.93499668399258	1.05429975703562	-0.11930307304304	3	0.206628770680273	2	CASSLYSGSFYEQYF	0.953074928511101	RI	1.15470053837925	cluster 2 (314)	mfuzz	none	none
CASSLQGNYEQYF	-0.93188395299394	1.05644534110575	-0.12456138811181	3	0.204653320462614	2	CASSLYSNSYEQYF	0.953074928511101	RI	1.15470053837925	cluster 2 (314)	mfuzz	none	none
CASSLQGVSYEQYF	-1.15382920164864	0.61575568818228	0.538073513466359	3	0.287897642977431	2	CASSMAENTEAFF	0.324346667000172	RI	1.14968869076127	cluster 2 (314)	mfuzz	none	none
CASSLRGADGYTF	-1.15412518390092	0.545498452262444	0.608626731638479	3	0.248795147771144	2	CASSNRGLGYTF	0.953074928511099	RI	1.15470053837925	cluster 2 (314)	mfuzz	none	none
CASSLRGGDGYTF	-1.12268697857969	0.795182025668472	0.327504952911233	3	0.606207061135447	2	CASSPDMNTGELFF	0.33553670774939	RI	1.14360126043153	cluster 2 (314)	mfuzz	none	none
CASSLSGFYGYTF	-0.922941029763857	1.06241551376604	-0.139474484002183	3	0.199187362556755	2	CASSPDRGIGNEQFF	0.953074928511098	RI	1.15470053837925	cluster 2 (314)	mfuzz	none	none
CASSLTSGAYNEQFF	-1.15323143371994	0.526188093376608	0.627043340343337	3	0.240208082921069	2	CASSPDRGREKLFF	0.39215801403864	RI	1.14940650823904	cluster 2 (314)	mfuzz	none	none
CASSLVGLGTEAFF	-1.0837673243835	0.886972476772817	0.196794847610687	3	0.462413449581735	2	CASSPEDEQYF	0.953074928511098	RI	1.15470053837925	cluster 2 (314)	mfuzz	none	none
CASSLVTGEQYF	-1.1476496618053	0.4634835860364	0.684166075768901	3	0.216515535065498	2	CASSPEGDYEQYF	0.45563922599656	RI	1.15320082637311	cluster 2 (314)	mfuzz	none	none
CASSMSANTEAFF	-1.1438195757036	0.708868116105045	0.434951459598558	3	0.377261806114346	2	CASSPGGIGYTF	0.953074928511099	RI	1.15470053837925	cluster 2 (314)	mfuzz	none	none
CASSNGNTGELFF	-1.10505347794094	0.842600192026713	0.262453285914228	3	0.673350392839152	2	CASSPGLTDTQYF	0.263890609223545	RI	1.1228243086802	cluster 2 (314)	mfuzz	none	none
CASSNSYGYTF	-0.982965972506347	1.01620522007883	-0.0332392475724837	3	0.243555585789628	2	CASSPGSSYNEQFF	0.326168331250111	RI	1.14206771127258	cluster 2 (314)	mfuzz	none	none
CASSPDPNTGELFF	-1.14311630903549	0.71285156559132	0.430264743444171	3	0.382938995428458	2	CASSPGTEAFF	0.834862327047008	RI	1.15468048576288	cluster 2 (314)	mfuzz	none	none
CASSPDRGGGYTF	-1.07177181383074	0.908013417734539	0.163758396096204	3	0.405702073853315	2	CASSPGTGDLETQYF	0.953074928511102	RI	1.15470053837925	cluster 2 (314)	mfuzz	none	none
CASSPERGEETQYF	-1.03093245951593	0.965892359037037	0.0650401004788921	3	0.302965704563625	2	CASSPGTSGGSSYNEQFF	0.507164693464468	RI	1.15334542510055	cluster 2 (314)	mfuzz	none	none
CASSPGDSYGYTF	-1.15456170779375	0.592787212988754	0.561774494804995	3	0.27346389289301	2	CASSPGTSNTGELFF	0.363220367957697	RI	1.15115017766891	cluster 2 (314)	mfuzz	none	none
CASSPGLAASTDTQYF	-1.09870592327452	0.856979310673098	0.241726612601417	3	0.583811422347658	2	CASSPGTTYEQYF	0.723963170393615	RI	1.15459552252511	cluster 2 (314)	mfuzz	none	none
CASSPGQVEAFF	-1.06558344404363	0.918017555572852	0.147565888470775	3	0.383531934701195	2	CASSPGVQYEQYF	0.953074928511099	RI	1.15470053837925	cluster 2 (314)	mfuzz	none	none
CASSPLAGREQYF	-1.13423452211331	0.379676506057147	0.754558016056167	3	0.191667051970328	2	CASSPLTGGPNEQFF	0.953074928511099	RI	1.15470053837925	cluster 2 (314)	mfuzz	none	none
CASSPLRENTEAFF	-0.983010950441855	1.01616451067495	-0.0331535602330991	3	0.243597680754706	2	CASSPMAGPTDTQYF	0.953074928511098	RI	1.15470053837925	cluster 2 (314)	mfuzz	none	none
CASSPRGQGNTGELFF	-1.06446764057466	0.919766375857909	0.144701264716749	3	0.379903937870742	2	CASSPPGTEAFF	0.380416981964553	RI	1.14856010042452	cluster 2 (314)	mfuzz	none	none
CASSPSGDIQYF	-1.13933970566954	0.407100555876131	0.732239149793413	3	0.199149382757726	2	CASSPPQGGSYEQYF	0.953074928511098	RI	1.15470053837925	cluster 2 (314)	mfuzz	none	none
CASSPSGTSTGELFF	-1.08282571684988	0.88871150540821	0.194114211441669	3	0.457078904330785	2	CASSPQGASNQPQHF	0.204615364114557	RI	1.06760481769202	cluster 2 (314)	mfuzz	none	none
CASSPTSGSRETQYF	-1.11441391965341	0.819048919340537	0.295365000312873	3	0.762218313396297	2	CASSPRDRVNTGELFF	0.953074928511102	RI	1.15470053837925	cluster 2 (314)	mfuzz	none	none
CASSQDGLAGNNEQFF	-1.12942253723946	0.35661621994803	0.772806317291434	3	0.185764231308079	2	CASSPRDWYNEQFF	0.953074928511101	RI	1.15470053837925	cluster 2 (314)	mfuzz	none	none
CASSQDGTAGNTIYF	-1.14971764111776	0.482057908510775	0.667659732606985	3	0.222966613600618	2	CASSPRGGEGYTF	0.953074928511104	RI	1.15470053837925	cluster 2 (314)	mfuzz	none	none
CASSQDPSGTDTQYF	-1.01528337305541	0.983981643174137	0.0313017298812696	3	0.279594439102333	2	CASSPRLAGSTGELFF	0.196428719910016	RI	1.05372861505699	cluster 2 (314)	mfuzz	none	none
CASSQGPNGYTF	-0.986831094988479	1.012668176253	-0.0258370812645186	3	0.247240391893806	2	CASSPRQGPLYGYTF	0.953074928511099	RI	1.15470053837925	cluster 2 (314)	mfuzz	none	none
CASSQRNTGELFF	-1.12652754262854	0.343714752244546	0.782812790383993	3	0.182597927496803	2	CASSPRTAPEGYTF	0.953074928511099	RI	1.15470053837925	cluster 2 (314)	mfuzz	none	none
CASSRGGLNTGELFF	-1.05457571887105	0.934599214391056	0.11997650447999	3	0.351617738406773	2	CASSPRTATYEQYF	0.339687764245654	RI	1.14421244321754	cluster 2 (314)	mfuzz	none	none
CASSRLAGGNTGELFF	-1.09784919770936	0.858836448122642	0.239012749586716	3	0.57413323571	2	CASSPRTGAEAFF	0.953074928511099	RI	1.15470053837925	cluster 2 (314)	mfuzz	none	none
CASSSGQGNNSPLHF	-1.15468248859211	0.582932568293629	0.571749920298484	3	0.267820688757708	2	CASSPRTGIDGYTF	0.953074928511102	RI	1.15470053837925	cluster 2 (314)	mfuzz	none	none
CASSSGSNYEQYF	-1.12961530496585	0.357498831903115	0.77211647306273	3	0.185984254405491	2	CASSPRTSGLGEQFF	0.953074928511099	RI	1.15470053837925	cluster 2 (314)	mfuzz	none	none
CASSSGTGIYNEQFF	-1.11044406722855	0.829421742162047	0.281022325066506	3	0.76822913426402	2	CASSPSGPYEQYF	0.354470412209811	RI	1.14609982336418	cluster 2 (314)	mfuzz	none	none
CASSSGTVPYEQYF	-1.15306572860349	0.629726558853538	0.523339169749957	3	0.29770725499717	2	CASSPSGRAPDTQYF	0.609482281632154	RI	1.15438880092117	cluster 2 (314)	mfuzz	none	none
CASSSPRGETQYF	-1.03595318667589	0.959678694603102	0.0762744920727844	3	0.311687709413858	2	CASSPSGSLEQYF	0.953074928511099	RI	1.15470053837925	cluster 2 (314)	mfuzz	none	none
CASSTGGGELFF	-1.1544044193478	0.599847903364001	0.554556515983796	3	0.277699279024232	2	CASSPSYNEQFF	0.201030654991497	RI	1.06179907644992	cluster 2 (314)	mfuzz	none	none
CASSTGGVGYEQYF	-1.09003058229328	0.874977406015951	0.21505317627733	3	0.503407408360475	2	CASSPTGGTDTQYF	0.247011342592397	RI	1.11280396830305	cluster 2 (314)	mfuzz	none	none
CASSTTVNTEAFF	-1.1546031671094	0.564315249364309	0.590287917745093	3	0.257921899851592	2	CASSPTHSTDTQYF	0.337496973599503	RI	1.15023342777385	cluster 2 (314)	mfuzz	none	none
CASSVGGYTEAFF	-1.11824019051595	0.80842745021594	0.309812740300011	3	0.687216720259089	2	CASSPVGGGNTGELFF	0.953074928511102	RI	1.15470053837925	cluster 2 (314)	mfuzz	none	none
CASSVGQGNQPQHF	-1.15222185668939	0.510623565247329	0.641598291442059	3	0.23378238722566	2	CASSPVSNTEAFF	0.325275846567378	RI	1.14190947762379	cluster 2 (314)	mfuzz	none	none
CASSVSYGYTF	-1.02538339814594	0.972519563719093	0.0528638344268469	3	0.294077645453624	2	CASSQAGTGFYGYTF	0.953074928511101	RI	1.15470053837925	cluster 2 (314)	mfuzz	none	none
CASSVTANTGELFF	-1.12019939777801	0.317478632381277	0.802720765396728	3	0.176424945936126	2	CASSQAGTPNEQFF	0.953074928511099	RI	1.15470053837925	cluster 2 (314)	mfuzz	none	none
CASSWTGGSGNTIYF	-1.06240653229623	0.922954807435091	0.139451724861142	3	0.37346053154134	2	CASSQAVGSPLHF	0.380927715194361	RI	1.14859989632932	cluster 2 (314)	mfuzz	none	none
CASSYGLTDTQYF	-1.15463346815852	0.588094751344239	0.566538716814285	3	0.270739288963557	2	CASSQDAGITYEQYF	0.953074928511098	RI	1.15470053837925	cluster 2 (314)	mfuzz	none	none
CASSYLNSPLHF	-0.921782168733708	1.06316861595295	-0.141386447219237	3	0.198500480181428	2	CASSQDDTYEQYF	0.263389396390049	RI	1.12256931156916	cluster 2 (314)	mfuzz	none	none
CASSYRGQPQHF	-0.994260442703058	1.00564239333657	-0.0113819506335081	3	0.254734439451211	2	CASSQDIEQYF	0.3583352863329	RI	1.15099032963016	cluster 2 (314)	mfuzz	none	none
CASSYRLGNEQFF	-1.14531558116391	0.445421142333935	0.69989443882997	3	0.210618792632334	2	CASSQDLASSTDTQYF	0.953074928511099	RI	1.15470053837925	cluster 2 (314)	mfuzz	none	none
CASSYSGGNTEAFF	-1.1266117735454	0.344081267302912	0.782530506242484	3	0.182686624608924	2	CASSQDLGSNQPQHF	0.231134775522637	RI	1.10000074981603	cluster 2 (314)	mfuzz	none	none
CASTERNTGELFF	-1.09187754159482	0.871288698752898	0.22058884284192	3	0.517748570076828	2	CASSQDPRGRSSYEQYF	0.953074928511101	RI	1.15470053837925	cluster 2 (314)	mfuzz	none	none
CATGNTGELFF	-1.03811916861794	0.956931076656892	0.0811880919610496	3	0.315674767508359	2	CASSQDRNTGELFF	0.210223734382561	RI	1.07591295944965	cluster 2 (314)	mfuzz	none	none
CATRGVGETQYF	-1.14967111610911	0.481603355525977	0.66806776058313	3	0.222803649050727	2	CASSQDSSETQYF	0.953074928511101	RI	1.15470053837925	cluster 2 (314)	mfuzz	none	none
CATSDLFQETQYF	-1.15430330612066	0.550923650673794	0.603379655446864	3	0.251344248555973	2	CASSQGETQYF	0.300125688182935	RI	1.13636860672265	cluster 2 (314)	mfuzz	none	none
CATSDSSGSNEQFF	-1.06745936356842	0.915040421663869	0.152418941904554	3	0.389869380277723	2	CASSQGGAIQYF	0.953074928511099	RI	1.15470053837925	cluster 2 (314)	mfuzz	none	none
CATSTENTGELFF	-1.15429153384001	0.550532026503446	0.603759507336562	3	0.251158093500795	2	CASSQGGDDTEAFF	0.953074928511098	RI	1.15470053837925	cluster 2 (314)	mfuzz	none	none
CAWSPRGTEAFF	-1.1057093786267	0.8410474676974	0.2646619109293	3	0.684681016678918	2	CASSQGQKDEQYF	0.953074928511098	RI	1.15470053837925	cluster 2 (314)	mfuzz	none	none
CSARDFTYEQYF	-0.923557880052963	1.06201275417232	-0.138454874119354	3	0.199554912603788	2	CASSQTAGTGELFF	0.953074928511104	RI	1.15470053837925	cluster 2 (314)	mfuzz	none	none
CSARDGGTDTQYF	-1.05657568927847	0.931693173829727	0.124882515448748	3	0.356838858930892	2	CASSQTGERYEQYF	0.953074928511099	RI	1.15470053837925	cluster 2 (314)	mfuzz	none	none
CSVEEQNTGELFF	-1.12697482301705	0.781308005608957	0.345666817408094	3	0.543644230539638	2	CASSQVGTEAFF	0.313670104435522	RI	1.14920562646013	cluster 2 (314)	mfuzz	none	none
CSVESSGSYEQYF	-1.07930327803723	0.895078601295765	0.184224676741469	3	0.43864736137049	2	CASSQVTGSSYNEQFF	0.184506010819802	RI	1.02917889871506	cluster 2 (314)	mfuzz	none	none
CAAGQGNTGELFF	-0.583972099388026	-0.570703025438075	1.1546751248261	4	0.816980095180489	2	CASSQWDRTNTGELFF	0.953074928511103	RI	1.15470053837925	cluster 2 (314)	mfuzz	none	none
CAISEQGGNTEAFF	-0.678979493899273	-0.469361373559085	1.14834086745836	4	0.363066716530921	2	CASSRDGSYEQYF	0.200791219608705	RI	1.06139669109706	cluster 2 (314)	mfuzz	none	none
CAISESPGTSGTDTQYF	-0.577350269189626	-0.577350269189626	1.15470053837925	4	0.948545821858174	2	CASSRDRGEYNEQFF	0.953074928511102	RI	1.15470053837925	cluster 2 (314)	mfuzz	none	none
CAISESRGAVETQYF	-0.577350269189626	-0.577350269189626	1.15470053837925	4	0.948545821858173	2	CASSRGFDQPQHF	0.376949583135671	RI	1.14828216525145	cluster 2 (314)	mfuzz	none	none
CAISGTGGSGANVLTF	-0.164903588043438	-0.907298227442186	1.07220181548562	4	0.216252060528016	2	CASSRPEGEQYF	0.953074928511102	RI	1.15470053837925	cluster 2 (314)	mfuzz	none	none
CASAGTSNTGELFF	-0.577350269189626	-0.577350269189626	1.15470053837925	4	0.948545821858175	2	CASSRRGTEAFF	0.476362893573999	RI	1.15277050679655	cluster 2 (314)	mfuzz	none	none
CASGDGNTGELFF	-0.283293733673987	-0.827790338631101	1.11108407230509	4	0.258658977522518	2	CASSRSGNYGYTF	0.557747717466701	RI	1.1539375417789	cluster 2 (314)	mfuzz	none	none
CASGDSPLHF	-0.577350269189626	-0.577350269189626	1.15470053837925	4	0.948545821858173	2	CASSRTGGRFDTQYF	0.953074928511101	RI	1.15470053837925	cluster 2 (314)	mfuzz	none	none
CASGEANTGELFF	-0.482841949248942	-0.666955455625737	1.14979740487468	4	0.429670641440545	2	CASSSAPYGYTF	0.953074928511102	RI	1.15470053837925	cluster 2 (314)	mfuzz	none	none
CASGNLNTGELFF	-0.577350269189626	-0.577350269189626	1.15470053837925	4	0.948545821858174	2	CASSSDIEAFF	0.953074928511099	RI	1.15470053837925	cluster 2 (314)	mfuzz	none	none
CASGTQNTGELFF	-0.577350269189626	-0.577350269189626	1.15470053837925	4	0.948545821858175	2	CASSSGHWNTEAFF	0.953074928511099	RI	1.15470053837925	cluster 2 (314)	mfuzz	none	none
CASIDQNTGELFF	-0.577350269189626	-0.577350269189626	1.15470053837925	4	0.948545821858173	2	CASSSGLAADTQYF	0.29617494402279	RI	1.13526943751057	cluster 2 (314)	mfuzz	none	none
CASIGLNTGELFF	-0.216364895401582	-0.874105531472525	1.09047042687411	4	0.232590756674833	2	CASSSGQGENEQFF	0.953074928511101	RI	1.15470053837925	cluster 2 (314)	mfuzz	none	none
CASNHRGTGELFF	-0.577350269189626	-0.577350269189626	1.15470053837925	4	0.948545821858173	2	CASSSGQGVYEQYF	0.252749358076459	RI	1.11656622043793	cluster 2 (314)	mfuzz	none	none
CASNSGVYNEQFF	-0.577350269189626	-0.577350269189626	1.15470053837925	4	0.948545821858177	2	CASSSLNTGELFF	0.211153878599128	RI	1.07720517748371	cluster 2 (314)	mfuzz	none	none
CASQQGNTGELFF	-0.559409145779138	-0.595107438752927	1.15451658453207	4	0.716390500561158	2	CASSSMTGLNTEAFF	0.953074928511101	RI	1.15470053837925	cluster 2 (314)	mfuzz	none	none
CASRAGGTTGELFF	-0.577350269189626	-0.577350269189626	1.15470053837925	4	0.948545821858173	2	CASSSPVETQYF	0.264152164419161	RI	1.12295645963181	cluster 2 (314)	mfuzz	none	none
CASRDTGELFF	-0.662248256702422	-0.488064760044471	1.15031301674689	4	0.401310735379924	2	CASSSQDGSYEQYF	0.319941851262004	RI	1.14949392032073	cluster 2 (314)	mfuzz	none	none
CASRGASGSYEQYF	-0.406070510862724	-0.73308976568268	1.1391602765454	4	0.334284296922615	2	CASSSQGGEQYF	0.414697493249636	RI	1.15069349768461	cluster 2 (314)	mfuzz	none	none
CASRGATNTGELFF	-0.682856597930982	-0.464971198800098	1.14782779673108	4	0.354989728774128	2	CASSSRAGATDTQYF	0.953074928511099	RI	1.15470053837925	cluster 2 (314)	mfuzz	none	none
CASRGEGSYEQYF	-0.43347750698366	-0.710123123059592	1.14360063004325	4	0.361002300772315	2	CASSSRAQETQYF	0.46315081333001	RI	1.15245030737029	cluster 2 (314)	mfuzz	none	none
CASRGGGTEAFF	-0.574488171276149	-0.580207645467374	1.15469581674352	4	0.925038708533241	2	CASSSRGRTSSYEQYF	0.953074928511102	RI	1.15470053837925	cluster 2 (314)	mfuzz	none	none
CASRGLASSTDTQYF	-0.548049964422221	-0.606163024621863	1.15421298904408	4	0.635630449095282	2	CASSSRQGVTDTQYF	0.631449224690409	RI	1.15445709511867	cluster 2 (314)	mfuzz	none	none
CASRIQGRQPQHF	-0.577350269189626	-0.577350269189626	1.15470053837925	4	0.948545821858175	2	CASSSSYSGNTIYF	0.386685775951791	RI	1.14902928381433	cluster 2 (314)	mfuzz	none	none
CASRPGTSGGYEQYF	-0.197816904705371	-0.886307947307607	1.08412485201298	4	0.226399744132827	2	CASSSTSGRADTQYF	0.283924975882258	RI	1.13135100546507	cluster 2 (314)	mfuzz	none	none
CASRQASYEQYF	-0.294814032139413	-0.819450530231855	1.11426456237127	4	0.263892030531306	2	CASSSWVGELFF	0.953074928511104	RI	1.15470053837925	cluster 2 (314)	mfuzz	none	none
CASSAPSNTGELFF	-0.577350269189626	-0.577350269189626	1.15470053837925	4	0.948545821858172	2	CASSSYRGAYNEQFF	0.953074928511102	RI	1.15470053837925	cluster 2 (314)	mfuzz	none	none
CASSARGGNGYTF	-0.577350269189626	-0.577350269189626	1.15470053837925	4	0.948545821858172	2	CASSTGTVGYEQYF	0.953074928511101	RI	1.15470053837925	cluster 2 (314)	mfuzz	none	none
CASSATSNQPQHF	-0.637708307014989	-0.514810099278396	1.15251840629339	4	0.471808643237629	2	CASSTRQANTGELFF	0.66338702423947	RI	1.1544762904791	cluster 2 (314)	mfuzz	none	none
CASSDDNTGELFF	-0.469915056335563	-0.678489175188172	1.14840423152373	4	0.408139756889887	2	CASSTRQGSDEQYF	0.357545563930096	RI	1.14644246216588	cluster 2 (314)	mfuzz	none	none
CASSDIAGGNTGELFF	-0.577350269189626	-0.577350269189626	1.15470053837925	4	0.948545821858173	2	CASSTSGETGELFF	0.953074928511101	RI	1.15470053837925	cluster 2 (314)	mfuzz	none	none
CASSDPGYYNEQFF	-0.577350269189626	-0.577350269189626	1.15470053837925	4	0.948545821858173	2	CASSTSSPQETQYF	0.953074928511099	RI	1.15470053837925	cluster 2 (314)	mfuzz	none	none
CASSDSLDGYTF	-0.577350269189626	-0.577350269189626	1.15470053837925	4	0.948545821858174	2	CASSTSTDTQYF	0.818059961446607	RI	1.15468458588871	cluster 2 (314)	mfuzz	none	none
CASSDSSRGEQFF	-0.577350269189626	-0.577350269189626	1.15470053837925	4	0.948545821858172	2	CASSTTGGSPLHF	0.953074928511099	RI	1.15470053837925	cluster 2 (314)	mfuzz	none	none
CASSDTNTGELFF	-0.115509313949028	-0.937229362391259	1.05273867634029	4	0.202654617810267	2	CASSVAGGLYEQFF	0.953074928511098	RI	1.15470053837925	cluster 2 (314)	mfuzz	none	none
CASSEAANQPQHF	-0.577350269189626	-0.577350269189626	1.15470053837925	4	0.948545821858174	2	CASSVAGGTDTQYF	0.173047214373416	RI	0.999830370364082	cluster 2 (314)	mfuzz	none	none
CASSEAGGGYEQYF	-0.462550025478677	-0.684986743227403	1.14753676870608	4	0.397192775717766	2	CASSVAYEQYF	0.567370974924717	RI	1.15401648797175	cluster 2 (314)	mfuzz	none	none
CASSEDPASYEQYF	-0.577350269189626	-0.577350269189626	1.15470053837925	4	0.948545821858177	2	CASSVGLAGATNEQFF	0.953074928511099	RI	1.15470053837925	cluster 2 (314)	mfuzz	none	none
CASSEGASNQPQHF	-0.0580483726564796	-0.969711409224432	1.02775978188091	4	0.188701362159596	2	CASSVRDRVNTGELFF	0.953074928511101	RI	1.15470053837925	cluster 2 (314)	mfuzz	none	none
CASSEGDEQYF	-0.640730590151555	-0.511559120441059	1.15228971059261	4	0.461869163244198	2	CASSVRGLANTGELFF	0.953074928511102	RI	1.15470053837925	cluster 2 (314)	mfuzz	none	none
CASSEGDTEAFF	-0.485960230983468	-0.664148315562475	1.15010854654594	4	0.435378967778924	2	CASSVSGANYNEQFF	0.953074928511099	RI	1.15470053837925	cluster 2 (314)	mfuzz	none	none
CASSEGGGEQYF	-0.600752708789923	-0.55362723878318	1.1543799475731	4	0.649466730058743	2	CASSVVGTEAFF	0.399014621214283	RI	1.15214229207637	cluster 2 (314)	mfuzz	none	none
CASSEGLAGTNTGELFF	-0.577350269189626	-0.577350269189626	1.15470053837925	4	0.948545821858174	2	CASSWGGAYEQYF	0.31967664443765	RI	1.14948199189242	cluster 2 (314)	mfuzz	none	none
CASSEGLVYEQYF	-0.577350269189626	-0.577350269189626	1.15470053837925	4	0.948545821858175	2	CASSWINQPQHF	0.953074928511101	RI	1.15470053837925	cluster 2 (314)	mfuzz	none	none
CASSELNTGELFF	-0.630395353830663	-0.522627647004598	1.15302300083526	4	0.497803483057881	2	CASSWTGMNTEAFF	0.451881611090773	RI	1.15314584124249	cluster 2 (314)	mfuzz	none	none
CASSEQNTGELFF	-0.0594566267115246	-0.968945147869209	1.02840177458073	4	0.189023955880007	2	CASSYGGVGNQPQHF	0.953074928511098	RI	1.15470053837925	cluster 2 (314)	mfuzz	none	none
CASSERGQGGYTF	-0.577350269189626	-0.577350269189626	1.15470053837925	4	0.948545821858173	2	CASSYGNQPQHF	0.193556949902892	RI	1.04831641622029	cluster 2 (314)	mfuzz	none	none
CASSESGAELFF	-0.577350269189626	-0.577350269189626	1.15470053837925	4	0.948545821858173	2	CASSYGTGNQPQHF	0.303506603858851	RI	1.13725309678068	cluster 2 (314)	mfuzz	none	none
CASSESNYGYTF	-0.486288303310781	-0.663852410933102	1.15014071424388	4	0.435992516696225	2	CASSYLPGGNTEAFF	0.953074928511101	RI	1.15470053837925	cluster 2 (314)	mfuzz	none	none
CASSESTGYGYTF	-0.577350269189626	-0.577350269189626	1.15470053837925	4	0.948545821858175	2	CASSYMNTGELFF	0.953074928511098	RI	1.15470053837925	cluster 2 (314)	mfuzz	none	none
CASSETGTGGYEQYF	-0.189768239993735	-0.891518947373293	1.08128718736703	4	0.223824854429595	2	CASSYRARVNTGELFF	0.953074928511102	RI	1.15470053837925	cluster 2 (314)	mfuzz	none	none
CASSETHSNQPQHF	-0.577350269189626	-0.577350269189626	1.15470053837925	4	0.948545821858173	2	CASSYRGGGTGELFF	0.953074928511098	RI	1.15470053837925	cluster 2 (314)	mfuzz	none	none
CASSEWGPNTEAFF	-0.577350269189626	-0.577350269189626	1.15470053837925	4	0.948545821858175	2	CASSYSGTENGYTF	0.953074928511099	RI	1.15470053837925	cluster 2 (314)	mfuzz	none	none
CASSFAEYYEQYF	-0.577350269189626	-0.577350269189626	1.15470053837925	4	0.948545821858175	2	CASSYSPGSVYGYTF	0.953074928511099	RI	1.15470053837925	cluster 2 (314)	mfuzz	none	none
CASSFAGLNYGYTF	-0.577350269189626	-0.577350269189626	1.15470053837925	4	0.948545821858175	2	CASSYSQGAYEQYF	0.347962276285395	RI	1.15062919790442	cluster 2 (314)	mfuzz	none	none
CASSFAVYEQYF	-0.577350269189626	-0.577350269189626	1.15470053837925	4	0.948545821858172	2	CASSYYRNTEAFF	0.215901078494698	RI	1.08344751333733	cluster 2 (314)	mfuzz	none	none
CASSFEGGPREQYF	-0.577350269189626	-0.577350269189626	1.15470053837925	4	0.948545821858174	2	CASTGADTQYF	0.206698725349605	RI	1.07079752981638	cluster 2 (314)	mfuzz	none	none
CASSFGDSYNEQFF	-0.562974677689992	-0.591607520955409	1.1545821986454	4	0.749926969147374	2	CASTPKPFSGANVLTF	0.953074928511099	RI	1.15470053837925	cluster 2 (314)	mfuzz	none	none
CASSFGGDEKLFF	-0.538589386888146	-0.615262316730279	1.15385170361842	4	0.586726667815221	2	CASTQRGSTEAFF	0.953074928511099	RI	1.15470053837925	cluster 2 (314)	mfuzz	none	none
CASSFGGNTEAFF	-0.325206360937899	-0.796917854789865	1.12212421572776	4	0.279092897014341	2	CASTTYNEQFF	0.570920731950491	RI	1.15404352849567	cluster 2 (314)	mfuzz	none	none
CASSFGGRSTDTQYF	-0.55941650697147	-0.595100227723656	1.15451673469512	4	0.71645451102669	2	CASTVSSYNEQFF	0.953074928511098	RI	1.15470053837925	cluster 2 (314)	mfuzz	none	none
CASSFGQGAYNEQFF	-0.662600821152387	-0.487674628027631	1.15027544918002	4	0.400438751226929	2	CATEGDSYEQYF	0.953074928511102	RI	1.15470053837925	cluster 2 (314)	mfuzz	none	none
CASSFGTGGYTF	-0.0696262519142298	-0.96336728798782	1.03299353990205	4	0.191379873711548	2	CATGDRGGTDTQYF	0.953074928511102	RI	1.15470053837925	cluster 2 (314)	mfuzz	none	none
CASSFKTDSYEQYF	-0.577350269189626	-0.577350269189626	1.15470053837925	4	0.948545821858175	2	CATGGLNTGELFF	0.953074928511102	RI	1.15470053837925	cluster 2 (314)	mfuzz	none	none
CASSFRGSNGYTF	-0.577350269189626	-0.577350269189626	1.15470053837925	4	0.948545821858174	2	CATLGSNTGELFF	0.953074928511099	RI	1.15470053837925	cluster 2 (314)	mfuzz	none	none
CASSGGNTIYF	-0.0668760439935222	-0.96488341724755	1.03175946124107	4	0.190738112206554	2	CATQGLNTGELFF	0.953074928511102	RI	1.15470053837925	cluster 2 (314)	mfuzz	none	none
CASSGGYEQYF	-0.588849457980699	-0.565774222925355	1.15462368090606	4	0.754943651246648	2	CATRGGSYNSPLHF	0.953074928511102	RI	1.15470053837925	cluster 2 (314)	mfuzz	none	none
CASSGLRGSSYNEQFF	-0.529649325386819	-0.623771811578217	1.15342113696504	4	0.549807294680029	2	CATSDLTGANEQFF	0.953074928511098	RI	1.15470053837925	cluster 2 (314)	mfuzz	none	none
CASSHRGQGNYGYTF	-0.577350269189626	-0.577350269189626	1.15470053837925	4	0.948545821858175	2	CATSESGRVDTQYF	0.953074928511099	RI	1.15470053837925	cluster 2 (314)	mfuzz	none	none
CASSIANTEAFF	-0.607133623982334	-0.547045656746835	1.15417928072917	4	0.607616094105399	2	CATSGPDSNQPQHF	0.953074928511099	RI	1.15470053837925	cluster 2 (314)	mfuzz	none	none
CASSIGATEAFF	-0.642512477212307	-0.50963682760025	1.15214930481256	4	0.456204521934702	2	CATSPGGTEAFF	0.953074928511098	RI	1.15470053837925	cluster 2 (314)	mfuzz	none	none
CASSIGDQETQYF	-0.444986526754824	-0.700269026302335	1.14525555305716	4	0.374166583334287	2	CATSRDLGLYNEQFF	0.953074928511101	RI	1.15470053837925	cluster 2 (314)	mfuzz	none	none
CASSILAGAADTQYF	-0.577350269189626	-0.577350269189626	1.15470053837925	4	0.948545821858175	2	CATSRDPTGLNTEAFF	0.953074928511099	RI	1.15470053837925	cluster 2 (314)	mfuzz	none	none
CASSISESSYNEQFF	-0.649613907250329	-0.501934438002363	1.15154834525269	4	0.434921523717143	2	CATSRLAGGYNEQFF	0.953074928511101	RI	1.15470053837925	cluster 2 (314)	mfuzz	none	none
CASSITSGTNEQFF	-0.577350269189626	-0.577350269189626	1.15470053837925	4	0.948545821858177	2	CATTDLNTGELFF	0.953074928511104	RI	1.15470053837925	cluster 2 (314)	mfuzz	none	none
CASSKRQGTGELFF	-0.577350269189626	-0.577350269189626	1.15470053837925	4	0.948545821858173	2	CAWSVTGVTEAFF	0.209808041371852	RI	1.07532783235656	cluster 2 (314)	mfuzz	none	none
CASSLAGAGELFF	-0.0633482633466839	-0.966819858367769	1.03016812171445	4	0.189919981173705	2	CAWSWTDYEQYF	0.953074928511099	RI	1.15470053837925	cluster 2 (314)	mfuzz	none	none
CASSLAGGSYEQYF	-0.186997928520254	-0.893300828528081	1.08029875704834	4	0.222953236612855	2	CSAHRDLNTGELFF	0.953074928511099	RI	1.15470053837925	cluster 2 (314)	mfuzz	none	none
CASSLAGSSYNSPLHF	-0.152174969607382	-0.915190520585687	1.06736549019307	4	0.212578177369421	2	CSAHRDRNTGELFF	0.953074928511101	RI	1.15470053837925	cluster 2 (314)	mfuzz	none	none
CASSLAGTEAFF	-0.3414809606645	-0.784530719447027	1.12601168011153	4	0.288218533245301	2	CSARDLGAAYEQYF	0.953074928511101	RI	1.15470053837925	cluster 2 (314)	mfuzz	none	none
CASSLAGVETQYF	-0.508477278946021	-0.64358547615139	1.15206275509741	4	0.484492032846293	2	CSARDLTSGGYNEQFF	0.953074928511098	RI	1.15470053837925	cluster 2 (314)	mfuzz	none	none
CASSLAHQTYEQYF	-0.577350269189626	-0.577350269189626	1.15470053837925	4	0.948545821858174	2	CSARDPDGAYEQYF	0.953074928511102	RI	1.15470053837925	cluster 2 (314)	mfuzz	none	none
CASSLAQEGGEQYF	-0.577350269189626	-0.577350269189626	1.15470053837925	4	0.948545821858175	2	CSARDQDRAYEQYF	0.953074928511102	RI	1.15470053837925	cluster 2 (314)	mfuzz	none	none
CASSLASGSQPQHF	-0.493061064572551	-0.65771948289312	1.15078054746567	4	0.449253309112799	2	CSARDQGQTYEQYF	0.953074928511101	RI	1.15470053837925	cluster 2 (314)	mfuzz	none	none
CASSLASTDTQYF	-0.286724149900166	-0.825318443279751	1.11204259317992	4	0.260189990935004	2	CSARDWTASTDTQYF	0.953074928511102	RI	1.15470053837925	cluster 2 (314)	mfuzz	none	none
CASSLATGSGNQPQHF	-0.555524248162941	-0.598904635455613	1.15442888361855	4	0.685079720994896	2	CSARFPRSGNTIYF	0.953074928511102	RI	1.15470053837925	cluster 2 (314)	mfuzz	none	none
CASSLDFNQPQHF	-0.680890748823966	-0.467199870187682	1.14809061901165	4	0.35905314837583	2	CSARGDRNSYEQYF	0.953074928511098	RI	1.15470053837925	cluster 2 (314)	mfuzz	none	none
CASSLDGATNEKLFF	-0.590457715987997	-0.564142868456598	1.15460058444459	4	0.737659398197235	2	CSARGELAVNTGELFF	0.953074928511098	RI	1.15470053837925	cluster 2 (314)	mfuzz	none	none
CASSLDGYTGELFF	-0.603031207505838	-0.551282744088198	1.15431395159404	4	0.633668443580514	2	CSARSAASTDTQYF	0.953074928511104	RI	1.15470053837925	cluster 2 (314)	mfuzz	none	none
CASSLDKNTEAFF	-0.623810492159022	-0.529608480727271	1.15341897288629	4	0.52401671839095	2	CSARTGIGYTF	0.953074928511101	RI	1.15470053837925	cluster 2 (314)	mfuzz	none	none
CASSLDRGVEETQYF	-0.577350269189626	-0.577350269189626	1.15470053837925	4	0.948545821858173	2	CSARVQGYYEQYF	0.953074928511102	RI	1.15470053837925	cluster 2 (314)	mfuzz	none	none
CASSLDRNTGELFF	-0.403674122989458	-0.735064962102999	1.13873908509246	4	0.332203916069841	2	CSASAGLVGYEQYF	0.953074928511102	RI	1.15470053837925	cluster 2 (314)	mfuzz	none	none
CASSLDRVSYNEQFF	-0.456887723695569	-0.689946145693789	1.14683386938936	4	0.389330618869602	2	CSASEGRNTEAFF	0.953074928511099	RI	1.15470053837925	cluster 2 (314)	mfuzz	none	none
CASSLDSSYEQYF	-0.338616150973493	-0.786727659580161	1.12534381055365	4	0.286555373839152	2	CSVDGQGNYEQYF	0.953074928511098	RI	1.15470053837925	cluster 2 (314)	mfuzz	none	none
CASSLDSYEQYF	-0.544862341653018	-0.609239840087592	1.15410218174061	4	0.617750121497902	2	CSVEDRNSYEQYF	0.953074928511102	RI	1.15470053837925	cluster 2 (314)	mfuzz	none	none
CASSLEAGGREQYF	-0.321114119208918	-0.799997099115137	1.12111121832406	4	0.276914963087175	2	CSVEEVSGANVLTF	0.953074928511104	RI	1.15470053837925	cluster 2 (314)	mfuzz	none	none
CASSLEGHEQYF	-0.531092364800002	-0.622404083683836	1.15349644848384	4	0.555287829026653	2	CSVEQGTYEQYF	0.953074928511102	RI	1.15470053837925	cluster 2 (314)	mfuzz	none	none
CASSLEGIGGYTF	-0.395875556757305	-0.741456658304667	1.13733221506197	4	0.325674924782969	2	CSVVDRSSYNEQFF	0.953074928511099	RI	1.15470053837925	cluster 2 (314)	mfuzz	none	none
CASSLEGVSSPLHF	-0.577350269189626	-0.577350269189626	1.15470053837925	4	0.948545821858172	2	STDTQYF	0.953074928511099	RI	1.15470053837925	cluster 2 (314)	mfuzz	none	none
CASSLEIEQYF	-0.375553372760655	-0.757855244212159	1.13340861697281	4	0.310198006638179	2	CAIEDRNTGELFF	0.953074928511098	HC	-0.577350269189626	cluster 2 (314)	mfuzz	none	none
CASSLETGYEQYF	-0.61036350662122	-0.54369532397372	1.15405883059494	4	0.588939731617889	2	CAIGDRNTGELFF	0.953074928511101	HC	-0.577350269189626	cluster 2 (314)	mfuzz	none	none
CASSLFRGGEKLFF	-0.577350269189626	-0.577350269189626	1.15470053837925	4	0.948545821858172	2	CAIRDNNEQFF	0.953074928511102	HC	-0.577350269189626	cluster 2 (314)	mfuzz	none	none
CASSLGDRGYQPQHF	-0.439987105640682	-0.70456499597603	1.14455210161671	4	0.368282608507956	2	CAISESSGYEQYF	0.228099024205652	HC	-0.86049003194645	cluster 2 (314)	mfuzz	none	none
CASSLGDSYNEQFF	-0.518823659962474	-0.63396183618391	1.15278549614639	4	0.513329035054187	2	CAISPGGGSYEQYF	0.953074928511102	HC	-0.577350269189626	cluster 2 (314)	mfuzz	none	none
CASSLGEQYF	-0.523447918995627	-0.629624292912186	1.15307221190781	4	0.527994355051521	2	CAISVGESSYNEQFF	0.953074928511102	HC	-0.577350269189626	cluster 2 (314)	mfuzz	none	none
CASSLGERSEQYF	-0.577350269189626	-0.577350269189626	1.15470053837925	4	0.948545821858173	2	CAITRGNTGELFF	0.953074928511098	HC	-0.577350269189626	cluster 2 (314)	mfuzz	none	none
CASSLGGAGGADTQYF	-0.577350269189626	-0.577350269189626	1.15470053837925	4	0.948545821858175	2	CARGLADTGELFF	0.953074928511102	HC	-0.577350269189626	cluster 2 (314)	mfuzz	none	none
CASSLGGAGYNEQFF	-0.54693577502403	-0.607239750412823	1.15417552543685	4	0.629195612737424	2	CASGDQNTGELFF	0.953074928511099	HC	-0.577350269189626	cluster 2 (314)	mfuzz	none	none
CASSLGGGELFF	-0.333065723902621	-0.790964092441191	1.12402981634381	4	0.283403810725096	2	CASGEAAYEQYF	0.229745427614596	HC	-0.857025385255354	cluster 2 (314)	mfuzz	none	none
CASSLGGGSTDTQYF	-0.434549277241612	-0.709210760204558	1.14376003744617	4	0.362172853402061	2	CASGEGGIYNEQFF	0.953074928511099	HC	-0.577350269189626	cluster 2 (314)	mfuzz	none	none
CASSLGGSEAFF	-0.633806341155706	-0.518989849750174	1.15279619090588	4	0.48531226888165	2	CASGELNTGELFF	0.953074928511099	HC	-0.577350269189626	cluster 2 (314)	mfuzz	none	none
CASSLGIAKNIQYF	-0.513467521026457	-0.638957776031695	1.15242529705815	4	0.497780514805165	2	CASGQLNTGELFF	0.37067803207813	HC	-0.68348118229015	cluster 2 (314)	mfuzz	none	none
CASSLGLAGSDEQFF	-0.564806283888048	-0.589804056065962	1.15461033995401	4	0.769481981179777	2	CASGQRDYNEQFF	0.953074928511102	HC	-0.577350269189626	cluster 2 (314)	mfuzz	none	none
CASSLGNYEQYF	-0.476072906245245	-0.67301565348512	1.14908855973036	4	0.417995473054151	2	CASGTANTGELFF	0.34748462443747	HC	-0.491226770777511	cluster 2 (314)	mfuzz	none	none
CASSLGPEAFF	-0.377357410052516	-0.756414432610897	1.13377184266341	4	0.311490889276612	2	CASLSQNTGELFF	0.953074928511099	HC	-0.577350269189626	cluster 2 (314)	mfuzz	none	none
CASSLGPGLASDTQYF	-0.577350269189626	-0.577350269189626	1.15470053837925	4	0.948545821858174	2	CASLTGNTEAFF	0.362246951827301	HC	-0.689233455642651	cluster 2 (314)	mfuzz	none	none
CASSLGQAYEQYF	-0.292073308103325	-0.821444553528198	1.11351786163152	4	0.262623102286044	2	CASMADTQYF	0.86340760342434	HC	-0.581868996598352	cluster 2 (314)	mfuzz	none	none
CASSLGQKNSPLHF	-0.705185151455433	-0.439263109751073	1.14444826120651	4	0.31264900966815	2	CASMDLNTGELFF	0.953074928511101	HC	-0.577350269189626	cluster 2 (314)	mfuzz	none	none
CASSLGQSLEQYF	-0.577350269189626	-0.577350269189626	1.15470053837925	4	0.948545821858172	2	CASMEENTGELFF	0.953074928511102	HC	-0.577350269189626	cluster 2 (314)	mfuzz	none	none
CASSLGQSSYNEQFF	-0.0636339987897588	-0.966663363781342	1.0302973625711	4	0.189986036486351	2	CASMGQGASGELFF	0.953074928511102	HC	-0.577350269189626	cluster 2 (314)	mfuzz	none	none
CASSLGQSYEQYF	-0.506312825604375	-0.645584646664545	1.15189747226892	4	0.479047640048583	2	CASNDLNTGELFF	0.953074928511099	HC	-0.577350269189626	cluster 2 (314)	mfuzz	none	none
CASSLGQTEAFF	-0.641751201484303	-0.510458595923119	1.15220979740742	4	0.45860754865942	2	CASNEENTGELFF	0.953074928511101	HC	-0.577350269189626	cluster 2 (314)	mfuzz	none	none
CASSLGRGPLNEQFF	-0.577350269189626	-0.577350269189626	1.15470053837925	4	0.948545821858177	2	CASNNQNTGELFF	0.953074928511099	HC	-0.577350269189626	cluster 2 (314)	mfuzz	none	none
CASSLGRMAEAFF	-0.577350269189626	-0.577350269189626	1.15470053837925	4	0.948545821858177	2	CASQETNTGELFF	0.953074928511098	HC	-0.577350269189626	cluster 2 (314)	mfuzz	none	none
CASSLGSGAYNEQFF	-0.051728129128774	-0.97313200674552	1.02486013587429	4	0.187264102749353	2	CASRGTSGSLEQFF	0.953074928511099	HC	-0.577350269189626	cluster 2 (314)	mfuzz	none	none
CASSLGSGGGETQYF	-0.606043269152335	-0.54817379946725	1.15421706861959	4	0.614267492604338	2	CASRLQGAGTEAFF	0.953074928511102	HC	-0.577350269189626	cluster 2 (314)	mfuzz	none	none
CASSLGSYGSPLHF	-0.577350269189626	-0.577350269189626	1.15470053837925	4	0.948545821858175	2	CASRLYYEQYF	0.228103498152803	HC	-0.860480556333006	cluster 2 (314)	mfuzz	none	none
CASSLGTGDTDTQYF	-0.531005277747466	-0.622486688907436	1.1534919666549	4	0.554952347715717	2	CASRPRQGSYNEQFF	0.953074928511104	HC	-0.577350269189626	cluster 2 (314)	mfuzz	none	none
CASSLGTSGYNEQFF	-0.376402392099035	-0.757177526694227	1.13357991879326	4	0.310804640355732	2	CASRQGGTEAFF	0.452095056640073	HC	-0.642639722024601	cluster 2 (314)	mfuzz	none	none
CASSLGVGRAYEQYF	-0.577350269189626	-0.577350269189626	1.15470053837925	4	0.948545821858173	2	CASRQGTLYGYTF	0.953074928511099	HC	-0.577350269189626	cluster 2 (314)	mfuzz	none	none
CASSLGYEQYF	-0.107071246176793	-0.942156001452862	1.04922724762966	4	0.200494177217253	2	CASRRTSGANTGELFF	0.591160194349179	HC	-0.607145145093713	cluster 2 (314)	mfuzz	none	none
CASSLIGAGSTDTQYF	-0.577350269189626	-0.577350269189626	1.15470053837925	4	0.948545821858174	2	CASRTDGLAGYNEQFF	0.953074928511102	HC	-0.577350269189626	cluster 2 (314)	mfuzz	none	none
CASSLLDSLEQYF	-0.632679951758081	-0.520192784377571	1.15287273613565	4	0.489362657049582	2	CASRTPAGANTEAFF	0.953074928511101	HC	-0.577350269189626	cluster 2 (314)	mfuzz	none	none
CASSLLGARNEQFF	-0.577350269189626	-0.577350269189626	1.15470053837925	4	0.948545821858175	2	CASSADIEQFF	0.953074928511104	HC	-0.577350269189626	cluster 2 (314)	mfuzz	none	none
CASSLLGSNQETQYF	-0.577350269189626	-0.577350269189626	1.15470053837925	4	0.948545821858175	2	CASSAGTGAYGYTF	0.196225986494716	HC	-0.936349227650432	cluster 2 (314)	mfuzz	none	none
CASSLLPEQETQYF	-0.577350269189626	-0.577350269189626	1.15470053837925	4	0.948545821858173	2	CASSAGTGVPDTQYF	0.953074928511103	HC	-0.577350269189626	cluster 2 (314)	mfuzz	none	none
CASSLMGLGDTQYF	-0.577350269189626	-0.577350269189626	1.15470053837925	4	0.948545821858173	2	CASSARDYTGELFF	0.953074928511098	HC	-0.577350269189626	cluster 2 (314)	mfuzz	none	none
CASSLMVNEQYF	-0.577350269189626	-0.577350269189626	1.15470053837925	4	0.948545821858175	2	CASSARLAGATGELFF	0.953074928511099	HC	-0.577350269189626	cluster 2 (314)	mfuzz	none	none
CASSLNNEQFF	-0.299032058237492	-0.81636950815246	1.11540156638995	4	0.265875450444342	2	CASSAVSYNEQFF	0.953074928511099	HC	-0.577350269189626	cluster 2 (314)	mfuzz	none	none
CASSLNPNTEAFF	-0.425351444080452	-0.717005466197982	1.14235691027843	4	0.352462919129519	2	CASSDGGSSGNTIYF	0.953074928511102	HC	-0.577350269189626	cluster 2 (314)	mfuzz	none	none
CASSLNRANTEAFF	-0.625434038944017	-0.527892400649864	1.15332643959388	4	0.517272470843175	2	CASSDRDPYEQYF	0.926086848082048	HC	-0.57658388833203	cluster 2 (314)	mfuzz	none	none
CASSLNRGQETQYF	-0.635728516118611	-0.516933286465845	1.15266180258446	4	0.478560946835928	2	CASSDRGTGELFF	0.206192997603517	HC	-0.91087597081697	cluster 2 (314)	mfuzz	none	none
CASSLPDPYEQYF	-0.500908291142665	-0.65055537873926	1.15146366988193	4	0.466207903194	2	CASSDRQVMNTEAFF	0.953074928511102	HC	-0.577350269189626	cluster 2 (314)	mfuzz	none	none
CASSLPGWEQYF	-0.577350269189626	-0.577350269189626	1.15470053837925	4	0.948545821858173	2	CASSDSLGYTF	0.953074928511099	HC	-0.577350269189626	cluster 2 (314)	mfuzz	none	none
CASSLQGGNTEAFF	-0.409432368399202	-0.730309939382123	1.13974230778132	4	0.337264967263423	2	CASSEAGGYEQYF	0.54125274875413	HC	-0.543652386070349	cluster 2 (314)	mfuzz	none	none
CASSLQNTGELFF	-0.161268355074138	-0.909564988408228	1.07083334348237	4	0.215189632236543	2	CASSEGGANNEQFF	0.183501101933785	HC	-0.970797407298276	cluster 2 (314)	mfuzz	none	none
CASSLRAGNQETQYF	-0.577350269189626	-0.577350269189626	1.15470053837925	4	0.948545821858175	2	CASSEGGETQYF	0.891799517144957	HC	-0.580702401802021	cluster 2 (314)	mfuzz	none	none
CASSLRDSSSYEQYF	-0.609244862830443	-0.544857128571972	1.15410199140242	4	0.595243100890966	2	CASSEGQGYEQYF	0.222117484873716	HC	-0.873456412028814	cluster 2 (314)	mfuzz	none	none
CASSLRGANGYTF	-0.318128591934261	-0.802234642576673	1.12036323451093	4	0.275353568085222	2	CASSEGVNEQFF	0.745883674631283	HC	-0.588958876402237	cluster 2 (314)	mfuzz	none	none
CASSLRGSYNEQFF	-0.576963368382784	-0.577737083590913	1.1547004519737	4	0.959051463374446	2	CASSEGVRGGETQYF	0.953074928511099	HC	-0.577350269189626	cluster 2 (314)	mfuzz	none	none
CASSLRQGEYNEQFF	-0.577350269189626	-0.577350269189626	1.15470053837925	4	0.948545821858175	2	CASSEIAGGNTGELFF	0.953074928511099	HC	-0.577350269189626	cluster 2 (314)	mfuzz	none	none
CASSLSAAYEQYF	-0.619945893964639	-0.533680012721662	1.1536259066863	4	0.540905172853341	2	CASSEIDTGELFF	0.953074928511102	HC	-0.577350269189626	cluster 2 (314)	mfuzz	none	none
CASSLSGGALDTQYF	-0.406722062587189	-0.732551824080033	1.13927388666722	4	0.334856230629274	2	CASSELAGGNTGELFF	0.289364409271608	HC	-0.758704224629938	cluster 2 (314)	mfuzz	none	none
CASSLSGGRTKNIQYF	-0.577350269189626	-0.577350269189626	1.15470053837925	4	0.948545821858175	2	CASSEMNTGELFF	0.953074928511102	HC	-0.577350269189626	cluster 2 (314)	mfuzz	none	none
CASSLSGSPLHF	-0.166149211031176	-0.906519164551347	1.07266837558252	4	0.21661860030951	2	CASSEQGGYEQYF	0.267146399828203	HC	-0.789699853310782	cluster 2 (314)	mfuzz	none	none
CASSLSGSPSPLHF	-0.535853240451698	-0.617875828700017	1.15372906915171	4	0.574628543416498	2	CASSESGTSLYEQYF	0.953074928511099	HC	-0.577350269189626	cluster 2 (314)	mfuzz	none	none
CASSLSTDTQYF	-0.240629062766306	-0.857731091588576	1.09836015435488	4	0.241297629351323	2	CASSEWIQETQYF	0.953074928511099	HC	-0.577350269189626	cluster 2 (314)	mfuzz	none	none
CASSLVGGAGEQYF	-0.705639811583479	-0.438731951152153	1.14437176273563	4	0.311846937342855	2	CASSFGDQPQHF	0.278432998644391	HC	-0.773221992611734	cluster 2 (314)	mfuzz	none	none
CASSLVGGPLSYEQYF	-0.577350269189626	-0.577350269189626	1.15470053837925	4	0.948545821858174	2	CASSFGLAGNTGELFF	0.464310219616291	HC	-0.527790475752633	cluster 2 (314)	mfuzz	none	none
CASSLVGNEQFF	-0.127484833894894	-0.930144253073383	1.05762908696828	4	0.205796074952448	2	CASSFGTGGRGTQYF	0.953074928511102	HC	-0.577350269189626	cluster 2 (314)	mfuzz	none	none
CASSLWGHQPQHF	-0.577350269189626	-0.577350269189626	1.15470053837925	4	0.948545821858175	2	CASSFGTVNTEAFF	0.349768287118569	HC	-0.69845354354332	cluster 2 (314)	mfuzz	none	none
CASSLWGRGDNEQFF	-0.577350269189626	-0.577350269189626	1.15470053837925	4	0.948545821858172	2	CASSFLGQGAAGELFF	0.953074928511099	HC	-0.577350269189626	cluster 2 (314)	mfuzz	none	none
CASSLWTGSEAFF	-0.577350269189626	-0.577350269189626	1.15470053837925	4	0.948545821858177	2	CASSFPGGGNTGELFF	0.953074928511102	HC	-0.577350269189626	cluster 2 (314)	mfuzz	none	none
CASSLYRGTEAFF	-0.655479218360214	-0.495522345317617	1.15100156367783	4	0.418712918930131	2	CASSFPGKHGYTF	0.953074928511101	HC	-0.577350269189626	cluster 2 (314)	mfuzz	none	none
CASSMAQGNQPQHF	-0.577350269189626	-0.577350269189626	1.15470053837925	4	0.948545821858177	2	CASSFPGTEAFF	0.327622736700494	HC	-0.483159082342926	cluster 2 (314)	mfuzz	none	none
CASSMGVNTEAFF	-0.479087391941859	-0.670322477244539	1.1494098691864	4	0.423079320546861	2	CASSFQDTGELFF	0.287843251334961	HC	-0.760644638107321	cluster 2 (314)	mfuzz	none	none
CASSNDPNTGELFF	-0.577350269189626	-0.577350269189626	1.15470053837925	4	0.948545821858172	2	CASSFRDGGDTQYF	0.953074928511102	HC	-0.577350269189626	cluster 2 (314)	mfuzz	none	none
CASSNSLGGYTF	-0.577350269189626	-0.577350269189626	1.15470053837925	4	0.948545821858173	2	CASSFRTSGNEQYF	0.953074928511099	HC	-0.577350269189626	cluster 2 (314)	mfuzz	none	none
CASSPAGGGSSYEQYF	-0.577350269189626	-0.577350269189626	1.15470053837925	4	0.948545821858175	2	CASSFSGGSYNEQFF	0.608828433881103	HC	-0.55387388988817	cluster 2 (314)	mfuzz	none	none
CASSPDPQETQYF	-0.515665460326507	-0.636911283378994	1.1525767437055	4	0.50398863655924	2	CASSFTGGNGYTF	0.774853026126687	HC	-0.586820295167993	cluster 2 (314)	mfuzz	none	none
CASSPDRNTGELFF	-0.450101742424911	-0.695848860625677	1.14595060305059	4	0.380473543874493	2	CASSGLAGGYNEQFF	0.727641777001032	HC	-0.566119447516603	cluster 2 (314)	mfuzz	none	none
CASSPDVEAFF	-0.577350269189626	-0.577350269189626	1.15470053837925	4	0.948545821858177	2	CASSGPTDMNTEAFF	0.953074928511099	HC	-0.577350269189626	cluster 2 (314)	mfuzz	none	none
CASSPGGTATYEQYF	-0.577350269189626	-0.577350269189626	1.15470053837925	4	0.948545821858172	2	CASSGSGGATDTQYF	0.279686086334153	HC	-0.771488484249852	cluster 2 (314)	mfuzz	none	none
CASSPGGTEAFF	-0.337671171996556	-0.787450790931694	1.12512196292825	4	0.28601229922005	2	CASSGSTYNEQFF	0.354645170735036	HC	-0.493996816026185	cluster 2 (314)	mfuzz	none	none
CASSPGPEYGYTF	-0.530399312678066	-0.623061243865955	1.15346055654402	4	0.552635002234006	2	CASSGTGVTGELFF	0.450827103858623	HC	-0.524427980399557	cluster 2 (314)	mfuzz	none	none
CASSPGQGSIYGYTF	-0.577350269189626	-0.577350269189626	1.15470053837925	4	0.948545821858173	2	CASSGTSGRNEQYF	0.502515891234343	HC	-0.626370478601825	cluster 2 (314)	mfuzz	none	none
CASSPGQRSYNEQFF	-0.618956389567104	-0.534719495843793	1.1536758854109	4	0.545433732668672	2	CASSHGPGQGAYEQYF	0.953074928511099	HC	-0.577350269189626	cluster 2 (314)	mfuzz	none	none
CASSPGRTANYGYTF	-0.577350269189626	-0.577350269189626	1.15470053837925	4	0.948545821858175	2	CASSHRQGNTDTQYF	0.953074928511098	HC	-0.577350269189626	cluster 2 (314)	mfuzz	none	none
CASSPGTDTQYF	-0.226419008992736	-0.867377474957806	1.09379648395054	4	0.236109389775268	2	CASSHTGGYEQFF	0.953074928511102	HC	-0.577350269189626	cluster 2 (314)	mfuzz	none	none
CASSPGTSGIEQFF	-0.60749103652271	-0.546675542395319	1.15416657891803	4	0.6054756399864	2	CASSIGAREAFF	0.953074928511099	HC	-0.577350269189626	cluster 2 (314)	mfuzz	none	none
CASSPGTSGNEQFF	-0.537278150612132	-0.616515793435052	1.15379394404718	4	0.58083180517474	2	CASSINPSSYNEQFF	0.953074928511101	HC	-0.577350269189626	cluster 2 (314)	mfuzz	none	none
CASSPHRTYNEQFF	-0.577350269189626	-0.577350269189626	1.15470053837925	4	0.948545821858172	2	CASSIQGRSNQPQHF	0.953074928511102	HC	-0.577350269189626	cluster 2 (314)	mfuzz	none	none
CASSPLAGGNTGELFF	-0.137225369963224	-0.92430065382437	1.06152602378759	4	0.208420426755043	2	CASSIRGSYNEQFF	0.483369706215494	HC	-0.532222152125165	cluster 2 (314)	mfuzz	none	none
CASSPPPTGPQETQYF	-0.577350269189626	-0.577350269189626	1.15470053837925	4	0.948545821858175	2	CASSIRVGNTEAFF	0.953074928511099	HC	-0.577350269189626	cluster 2 (314)	mfuzz	none	none
CASSPQNSYNEQFF	-0.577350269189626	-0.577350269189626	1.15470053837925	4	0.948545821858173	2	CASSKPGDSYEQYF	0.953074928511099	HC	-0.577350269189626	cluster 2 (314)	mfuzz	none	none
CASSPRDRANTGELFF	-0.492074265268348	-0.658615943464869	1.15069020873322	4	0.447247358046674	2	CASSL	0.650385827426013	HC	-0.598520110167979	cluster 2 (314)	mfuzz	none	none
CASSPRDRGTDTQYF	-0.676565040786881	-0.472084562593513	1.14864960338039	4	0.368230045081742	2	CASSLAGANEQFF	0.323539799955007	HC	-0.721031799848968	cluster 2 (314)	mfuzz	none	none
CASSPRGANGYTF	-0.577350269189626	-0.577350269189626	1.15470053837925	4	0.94854582185817	2	CASSLAGAQGYTF	0.953074928511102	HC	-0.577350269189626	cluster 2 (314)	mfuzz	none	none
CASSPRGDGYTF	-0.645607559247675	-0.506287988265395	1.15189554751307	4	0.446685561393138	2	CASSLAGGGYYGYTF	0.953074928511101	HC	-0.577350269189626	cluster 2 (314)	mfuzz	none	none
CASSPRGTEAFF	-0.23161429175775	-0.86386938996863	1.09548368172638	4	0.237975972683596	2	CASSLAGGYEQYF	0.214518342075088	HC	-0.890790703567824	cluster 2 (314)	mfuzz	none	none
CASSPRLAGTGELFF	-0.541101899327672	-0.61285527111344	1.15395717044111	4	0.59855995720948	2	CASSLAGPNEQFF	0.348807164471172	HC	-0.491743942742702	cluster 2 (314)	mfuzz	none	none
CASSPRQGDTQYF	-0.675039293358839	-0.473801167990215	1.14884046134905	4	0.371548829468407	2	CASSLAGVSSGANVLTF	0.953074928511102	HC	-0.577350269189626	cluster 2 (314)	mfuzz	none	none
CASSPSDPGELFF	-0.577350269189626	-0.577350269189626	1.15470053837925	4	0.948545821858173	2	CASSLAKSSGANVLTF	0.953074928511099	HC	-0.577350269189626	cluster 2 (314)	mfuzz	none	none
CASSPSMSTGELFF	-0.577350269189626	-0.577350269189626	1.15470053837925	4	0.948545821858172	2	CASSLALAGNEQFF	0.34412265204701	HC	-0.702926096977892	cluster 2 (314)	mfuzz	none	none
CASSPTGDREQYF	-0.577350269189626	-0.577350269189626	1.15470053837925	4	0.948545821858174	2	CASSLAQGYEQYF	0.394134010001164	HC	-0.669242921915901	cluster 2 (314)	mfuzz	none	none
CASSPTSNEQFF	-0.667760290263833	-0.48194590621731	1.14970619648114	4	0.388031609563765	2	CASSLASGYEQYF	0.421888893971234	HC	-0.655200114547588	cluster 2 (314)	mfuzz	none	none
CASSPVGGNSPLHF	-0.561865073856976	-0.59269823695987	1.15456331081685	4	0.738906892570064	2	CASSLASNQPQHF	0.262302889189047	HC	-0.797272507052124	cluster 2 (314)	mfuzz	none	none
CASSPVSGGTYNEQFF	-0.577350269189626	-0.577350269189626	1.15470053837925	4	0.948545821858173	2	CASSLAVNTEAFF	0.451671215014179	HC	-0.642799348781396	cluster 2 (314)	mfuzz	none	none
CASSQAGWNTEAFF	-0.669534308094411	-0.479967684850337	1.14950199294475	4	0.383910119807994	2	CASSLDSPYEQYF	0.257841867453807	HC	-0.804528958423861	cluster 2 (314)	mfuzz	none	none
CASSQASNQPQHF	-0.551162376442236	-0.60314802268285	1.15431039912509	4	0.654784205451035	2	CASSLDSRGNEQFF	0.953074928511098	HC	-0.577350269189626	cluster 2 (314)	mfuzz	none	none
CASSQDGGFSNQPQHF	-0.577350269189626	-0.577350269189626	1.15470053837925	4	0.948545821858177	2	CASSLDVEQYF	0.363050816081285	HC	-0.688669097052267	cluster 2 (314)	mfuzz	none	none
CASSQDGGQETQYF	-0.347993447141682	-0.779510182833007	1.12750362997469	4	0.292096344459932	2	CASSLEDTNYGYTF	0.241394224862005	HC	-0.833773754567566	cluster 2 (314)	mfuzz	none	none
CASSQDGIAGYNEQFF	-0.577350269189626	-0.577350269189626	1.15470053837925	4	0.948545821858175	2	CASSLEGDQPQHF	0.183252553790272	HC	-0.971487413562322	cluster 2 (314)	mfuzz	none	none
CASSQDIGGGSYEQYF	-0.577350269189626	-0.577350269189626	1.15470053837925	4	0.948545821858173	2	CASSLEIEAFF	0.384851996597311	HC	-0.504877419917085	cluster 2 (314)	mfuzz	none	none
CASSQDPTTGELFF	-0.577350269189626	-0.577350269189626	1.15470053837925	4	0.948545821858173	2	CASSLETGRNIQYF	0.209845972418817	HC	-0.901924289302762	cluster 2 (314)	mfuzz	none	none
CASSQDPYSNQPQHF	-0.626830937810428	-0.526413222884233	1.15324416069466	4	0.511622879928492	2	CASSLGAGVPNEQFF	0.953074928511101	HC	-0.577350269189626	cluster 2 (314)	mfuzz	none	none
CASSQDQGGAEAFF	-0.577350269189626	-0.577350269189626	1.15470053837925	4	0.948545821858173	2	CASSLGDSEKLFF	0.953074928511099	HC	-0.577350269189626	cluster 2 (314)	mfuzz	none	none
CASSQDRDYEQYF	-0.705457401016817	-0.438945090590519	1.14440249160734	4	0.312168492544764	2	CASSLGGANVLTF	0.29413070648948	HC	-0.752783424123304	cluster 2 (314)	mfuzz	none	none
CASSQDRSGGATDTQYF	-0.577350269189626	-0.577350269189626	1.15470053837925	4	0.948545821858172	2	CASSLGGDRNSPLHF	0.953074928511096	HC	-0.577350269189626	cluster 2 (314)	mfuzz	none	none
CASSQEASYEQYF	-0.602475094415655	-0.551855542939218	1.15433063735487	4	0.637429263129674	2	CASSLGGGADTQYF	0.18452290909053	HC	-0.967966457714032	cluster 2 (314)	mfuzz	none	none
CASSQEGDRVTEAFF	-0.577350269189626	-0.577350269189626	1.15470053837925	4	0.948545821858175	2	CASSLGGSSTDTQYF	0.289129330826437	HC	-0.759002463744603	cluster 2 (314)	mfuzz	none	none
CASSQGKGGYTF	-0.577350269189626	-0.577350269189626	1.15470053837925	4	0.948545821858175	2	CASSLGLAGGAKNIQYF	0.953074928511099	HC	-0.577350269189626	cluster 2 (314)	mfuzz	none	none
CASSQGRTAEAFF	-0.577350269189626	-0.577350269189626	1.15470053837925	4	0.948545821858175	2	CASSLGQGPYEQYF	0.352769748482137	HC	-0.696154429453298	cluster 2 (314)	mfuzz	none	none
CASSQGVGYTF	-0.634661731433061	-0.518075242108156	1.15273697354122	4	0.482283336168702	2	CASSLGRGTEAFF	0.649279140426835	HC	-0.558738818786832	cluster 2 (314)	mfuzz	none	none
CASSQGWGTQPQHF	-0.577350269189626	-0.577350269189626	1.15470053837925	4	0.948545821858175	2	CASSLGSGGTEAFF	0.193914716357259	HC	-0.942460583800433	cluster 2 (314)	mfuzz	none	none
CASSQSGGGEQFF	-0.227915673510675	-0.866369065010666	1.09428473852134	4	0.236643645604047	2	CASSLGSSNQPQHF	0.195773056439713	HC	-0.937541151387768	cluster 2 (314)	mfuzz	none	none
CASSQSGGRYEQYF	-0.469115717466238	-0.679196940280053	1.14831265774629	4	0.406909271702381	2	CASSLGSTEAFF	0.490931235935667	HC	-0.533881823258983	cluster 2 (314)	mfuzz	none	none
CASSQSGTGPYEQYF	-0.0906636001963548	-0.951580976276755	1.04224457647311	4	0.196410043924598	2	CASSLGTSGGLSTDTQYF	0.953074928511101	HC	-0.577350269189626	cluster 2 (314)	mfuzz	none	none
CASSQVLAGSTDTQYF	-0.665918417552087	-0.483995193791011	1.1499136113431	4	0.392386997790347	2	CASSLGTSGRAGETQYF	0.352161969294144	HC	-0.696615688513764	cluster 2 (314)	mfuzz	none	none
CASSQVLGPGELFF	-0.577350269189626	-0.577350269189626	1.15470053837925	4	0.948545821858173	2	CASSLGTSNEQFF	0.179827981460414	HC	-0.981044701112245	cluster 2 (314)	mfuzz	none	none
CASSQVNRGFYNEQFF	-0.577350269189626	-0.577350269189626	1.15470053837925	4	0.948545821858173	2	CASSLGTSQFF	0.953074928511102	HC	-0.577350269189626	cluster 2 (314)	mfuzz	none	none
CASSQWTGSNYGYTF	-0.577350269189626	-0.577350269189626	1.15470053837925	4	0.948545821858173	2	CASSLGVGYNEQFF	0.27236685661127	HC	-0.781880767067087	cluster 2 (314)	mfuzz	none	none
CASSRDRGLGYTF	-0.537382434970929	-0.616416170879663	1.15379860585059	4	0.581293950745004	2	CASSLHLMNTEAFF	0.493454454069881	HC	-0.534423707115708	cluster 2 (314)	mfuzz	none	none
CASSRLADGRNEQFF	-0.577350269189626	-0.577350269189626	1.15470053837925	4	0.948545821858173	2	CASSLKTDSYEQYF	0.953074928511102	HC	-0.577350269189626	cluster 2 (314)	mfuzz	none	none
CASSRSLEAFF	-0.58728830841529	-0.567354877208204	1.15464318562349	4	0.773036701187277	2	CASSLLAGVSYNEQFF	0.281440958965992	HC	-0.769091702580832	cluster 2 (314)	mfuzz	none	none
CASSRSSNQPQHF	-0.690337910483964	-0.456438914611774	1.14677682509574	4	0.340078236949001	2	CASSLLGGRGNTGELFF	0.953074928511099	HC	-0.577350269189626	cluster 2 (314)	mfuzz	none	none
CASSRTGELFF	-0.554433446220278	-0.59996778728903	1.15440123350931	4	0.677074480979675	2	CASSLLGGSYEQYF	0.394801631696509	HC	-0.508182829882048	cluster 2 (314)	mfuzz	none	none
CASSSAGNGYTF	-0.578093803916671	-0.576606415140874	1.15470021905755	4	0.928536607942287	2	CASSLLGYEQYF	0.25818651989066	HC	-0.803958474428494	cluster 2 (314)	mfuzz	none	none
CASSSAHYGYTF	-0.577350269189626	-0.577350269189626	1.15470053837925	4	0.948545821858173	2	CASSLLQYNEQFF	0.403281949316182	HC	-0.664310727561838	cluster 2 (314)	mfuzz	none	none
CASSSDIEQYF	-0.577350269189626	-0.577350269189626	1.15470053837925	4	0.948545821858172	2	CASSLMDSLQETQYF	0.953074928511102	HC	-0.577350269189626	cluster 2 (314)	mfuzz	none	none
CASSSESTDTQYF	-0.394304176463789	-0.742737885284905	1.13704206174869	4	0.324401918218568	2	CASSLMGGTEAFF	0.178264172186638	HC	-0.985436078714285	cluster 2 (314)	mfuzz	none	none
CASSSGGRGNEQFF	-0.265408907622327	-0.840521410937632	1.10593031855996	4	0.251023075964941	2	CASSLNRELFF	0.416646853370095	HC	-0.514979033243137	cluster 2 (314)	mfuzz	none	none
CASSSGGYEQYF	-0.543485350308825	-0.610565522415898	1.15405087272472	4	0.61050146492524	2	CASSLPGTGDYEQYF	0.192258903043082	HC	-0.946882057423035	cluster 2 (314)	mfuzz	none	none
CASSSGTGVDYEQYF	-0.577350269189626	-0.577350269189626	1.15470053837925	4	0.948545821858173	2	CASSLPQPDTQYF	0.953074928511102	HC	-0.577350269189626	cluster 2 (314)	mfuzz	none	none
CASSSGTSGSADTQYF	-0.597270418147321	-0.557198323632667	1.15446874177999	4	0.675821633857957	2	CASSLQGGTYEQYF	0.524016322716334	HC	-0.620797154532215	cluster 2 (314)	mfuzz	none	none
CASSSMTSGSYNEQFF	-0.577350269189626	-0.577350269189626	1.15470053837925	4	0.948545821858175	2	CASSLRDRYNSPLHF	0.252447122382894	HC	-0.813679190331134	cluster 2 (314)	mfuzz	none	none
CASSSPPGQGADTQYF	-0.577350269189626	-0.577350269189626	1.15470053837925	4	0.948545821858175	2	CASSLREGLGEQYF	0.953074928511102	HC	-0.577350269189626	cluster 2 (314)	mfuzz	none	none
CASSSRGGDGYTF	-0.711699900749508	-0.431622232279881	1.14332213302939	4	0.301335391194941	2	CASSLRSGLDTQYF	0.953074928511101	HC	-0.577350269189626	cluster 2 (314)	mfuzz	none	none
CASSSRQGPYEQYF	-0.597041271506851	-0.557432803452301	1.15447407495915	4	0.677661722114654	2	CASSLRTAEAFF	0.176316437341977	HC	-0.99092432624848	cluster 2 (314)	mfuzz	none	none
CASSSRQGWYF	-0.577350269189626	-0.577350269189626	1.15470053837925	4	0.948545821858175	2	CASSLSAGLDEQFF	0.953074928511099	HC	-0.577350269189626	cluster 2 (314)	mfuzz	none	none
CASSSSGTATYEQYF	-0.70752538590212	-0.436525780473703	1.14405116637582	4	0.308541330408624	2	CASSLSLIYEQYF	0.953074928511102	HC	-0.577350269189626	cluster 2 (314)	mfuzz	none	none
CASSSSTGGNYGYTF	-0.577350269189626	-0.577350269189626	1.15470053837925	4	0.948545821858173	2	CASSLSQGSQYF	0.953074928511102	HC	-0.577350269189626	cluster 2 (314)	mfuzz	none	none
CASSSSTGKRTEAFF	-0.577350269189626	-0.577350269189626	1.15470053837925	4	0.948545821858174	2	CASSLSSGGTYNEQFF	0.208851493225453	HC	-0.904340027557955	cluster 2 (314)	mfuzz	none	none
CASSSTGASETQYF	-0.577350269189626	-0.577350269189626	1.15470053837925	4	0.948545821858173	2	CASSLSSGLDEQYF	0.953074928511099	HC	-0.577350269189626	cluster 2 (314)	mfuzz	none	none
CASSSTGDAYEQYF	-0.708482324974439	-0.435404072032125	1.14388639700656	4	0.306876152177476	2	CASSLSTDSYEQYF	0.731365405779962	HC	-0.590146477792068	cluster 2 (314)	mfuzz	none	none
CASSSYSRYEQYF	-0.577350269189626	-0.577350269189626	1.15470053837925	4	0.948545821858173	2	CASSLSVSSYNEQFF	0.25081765033397	HC	-0.816526021989865	cluster 2 (314)	mfuzz	none	none
CASSTGGGADTQYF	-0.671124503891295	-0.478190735887576	1.14931523977887	4	0.380274554534105	2	CASSLSYRGNTEAFF	0.554146460804265	HC	-0.545835067784286	cluster 2 (314)	mfuzz	none	none
CASSTGNQPQHF	-0.570227100689504	-0.5844442627013	1.1546713633908	4	0.84122715296277	2	CASSLTGYNEQFF	0.645820895084802	HC	-0.558354260077599	cluster 2 (314)	mfuzz	none	none
CASSTGSNTGELFF	-0.57719063259714	-0.577509891070365	1.1547005236675	4	0.952956285853136	2	CASSLTSDGYNEQFF	0.953074928511104	HC	-0.577350269189626	cluster 2 (314)	mfuzz	none	none
CASSTGSYEQYF	-0.517300604600829	-0.635385526601153	1.15268613120198	4	0.508760384713237	2	CASSLTTNTEAFF	0.378990742716487	HC	-0.678153362847563	cluster 2 (314)	mfuzz	none	none
CASSTTGGNGYTF	-0.198093963149397	-0.886127666050191	1.08422162919959	4	0.2264895340251	2	CASSLVNTGELFF	0.510135670616425	HC	-0.537861705162816	cluster 2 (314)	mfuzz	none	none
CASSTYRGQPQHF	-0.577350269189626	-0.577350269189626	1.15470053837925	4	0.948545821858174	2	CASSLVQGGNTGELFF	0.953074928511102	HC	-0.577350269189626	cluster 2 (314)	mfuzz	none	none
CASSVAGIPYEQYF	-0.577350269189626	-0.577350269189626	1.15470053837925	4	0.948545821858175	2	CASSLVVTGELFF	0.208874828381478	HC	-0.904283159719363	cluster 2 (314)	mfuzz	none	none
CASSVEGVNTEAFF	-0.666193661378356	-0.48368925155909	1.14988291293745	4	0.391731076826899	2	CASSLWGDGYGYTF	0.953074928511101	HC	-0.577350269189626	cluster 2 (314)	mfuzz	none	none
CASSVGGAHEQYF	-0.577350269189626	-0.577350269189626	1.15470053837925	4	0.948545821858175	2	CASSLYSGSFYEQYF	0.953074928511101	HC	-0.577350269189626	cluster 2 (314)	mfuzz	none	none
CASSVGGGGSTDTQYF	-0.545114415226731	-0.608996934645642	1.15411134987237	4	0.619106613743102	2	CASSLYSNSYEQYF	0.953074928511101	HC	-0.577350269189626	cluster 2 (314)	mfuzz	none	none
CASSVGGSYNEQFF	-0.707911478495348	-0.436073376646733	1.14398485514208	4	0.307868499771925	2	CASSMAENTEAFF	0.324346667000172	HC	-0.481774824313167	cluster 2 (314)	mfuzz	none	none
CASSVGQGYEQYF	-0.239375333775011	-0.858588667889676	1.09796400166469	4	0.240829187018592	2	CASSNRGLGYTF	0.953074928511099	HC	-0.577350269189626	cluster 2 (314)	mfuzz	none	none
CASSVLANTGELFF	-0.638214219084828	-0.514266730890832	1.15248094997566	4	0.47011455745595	2	CASSPDMNTGELFF	0.33553670774939	HC	-0.710119529338611	cluster 2 (314)	mfuzz	none	none
CASSVRDRANTGELFF	-0.432978461713414	-0.710547574652769	1.14352603636618	4	0.36046091101725	2	CASSPDRGIGNEQFF	0.953074928511098	HC	-0.577350269189626	cluster 2 (314)	mfuzz	none	none
CASSVSGSDSYEQYF	-0.381203643525348	-0.753332941143243	1.13453658466859	4	0.31429713260588	2	CASSPDRGREKLFF	0.39215801403864	HC	-0.670351093160971	cluster 2 (314)	mfuzz	none	none
CASSWGTDGYTF	-0.0786923163626543	-0.958328959033245	1.0370212753959	4	0.19352075425375	2	CASSPEDEQYF	0.953074928511098	HC	-0.577350269189626	cluster 2 (314)	mfuzz	none	none
CASSWNGLAGDEQFF	-0.577350269189626	-0.577350269189626	1.15470053837925	4	0.948545821858173	2	CASSPEGDYEQYF	0.45563922599656	HC	-0.525650530563664	cluster 2 (314)	mfuzz	none	none
CASSWTSGSYEQYF	-0.618940054642116	-0.534736645579429	1.15367670022155	4	0.545509233085772	2	CASSPGGIGYTF	0.953074928511099	HC	-0.577350269189626	cluster 2 (314)	mfuzz	none	none
CASSYLAERDNEQFF	-0.577350269189626	-0.577350269189626	1.15470053837925	4	0.948545821858175	2	CASSPGLTDTQYF	0.263890609223545	HC	-0.794755632666849	cluster 2 (314)	mfuzz	none	none
CASSYRGGGGYTF	-0.51832713668226	-0.634426233824314	1.15275337050657	4	0.511826138862853	2	CASSPGSSYNEQFF	0.326168331250111	HC	-0.718549980692039	cluster 2 (314)	mfuzz	none	none
CASSYRQGQPQHF	-0.577350269189626	-0.577350269189626	1.15470053837925	4	0.948545821858173	2	CASSPGTEAFF	0.834862327047008	HC	-0.583233616176483	cluster 2 (314)	mfuzz	none	none
CASSYSDGTEAFF	-0.225418244562874	-0.868050767428396	1.09346901199127	4	0.235753697788076	2	CASSPGTGDLETQYF	0.953074928511102	HC	-0.577350269189626	cluster 2 (314)	mfuzz	none	none
CASSYSPREQYF	-0.577350269189626	-0.577350269189626	1.15470053837925	4	0.948545821858173	2	CASSPGTSGGSSYNEQFF	0.507164693464468	HC	-0.625105633169671	cluster 2 (314)	mfuzz	none	none
CASTDMNTGELFF	-0.577350269189626	-0.577350269189626	1.15470053837925	4	0.948545821858175	2	CASSPGTSNTGELFF	0.363220367957697	HC	-0.497217247238218	cluster 2 (314)	mfuzz	none	none
CASTETNTGELFF	-0.685138887270595	-0.462376845791649	1.14751573306224	4	0.350350947221944	2	CASSPGTTYEQYF	0.723963170393615	HC	-0.590784218311498	cluster 2 (314)	mfuzz	none	none
CASTGTSGPDTQYF	-0.504674795693861	-0.647094374409042	1.1517691701029	4	0.475046025114709	2	CASSPGVQYEQYF	0.953074928511099	HC	-0.577350269189626	cluster 2 (314)	mfuzz	none	none
CASTKGGTDTQYF	-0.577350269189626	-0.577350269189626	1.15470053837925	4	0.948545821858175	2	CASSPLTGGPNEQFF	0.953074928511099	HC	-0.577350269189626	cluster 2 (314)	mfuzz	none	none
CATDRNTEAFF	-0.577350269189626	-0.577350269189626	1.15470053837925	4	0.948545821858175	2	CASSPMAGPTDTQYF	0.953074928511098	HC	-0.577350269189626	cluster 2 (314)	mfuzz	none	none
CATGQPNTGELFF	-0.577350269189626	-0.577350269189626	1.15470053837925	4	0.948545821858174	2	CASSPPGTEAFF	0.380416981964553	HC	-0.677271660475457	cluster 2 (314)	mfuzz	none	none
CATGQSNTGELFF	-0.400622879272977	-0.737572338585671	1.13819521785865	4	0.329606445223479	2	CASSPPQGGSYEQYF	0.953074928511098	HC	-0.577350269189626	cluster 2 (314)	mfuzz	none	none
CATQGANEKLFF	-0.577350269189626	-0.577350269189626	1.15470053837925	4	0.948545821858172	2	CASSPQGASNQPQHF	0.204615364114557	HC	-0.914807612131468	cluster 2 (314)	mfuzz	none	none
CATRGPNTGELFF	-0.556611542688787	-0.597843584022148	1.15445512671094	4	0.693379546204676	2	CASSPRDRVNTGELFF	0.953074928511102	HC	-0.577350269189626	cluster 2 (314)	mfuzz	none	none
CATSDLANTEAFF	-0.320858139755631	-0.800189241739456	1.12104738149509	4	0.276780190314538	2	CASSPRDWYNEQFF	0.953074928511101	HC	-0.577350269189626	cluster 2 (314)	mfuzz	none	none
CATSDPRTGDNQPQHF	-0.577350269189626	-0.577350269189626	1.15470053837925	4	0.948545821858175	2	CASSPRGGEGYTF	0.953074928511104	HC	-0.577350269189626	cluster 2 (314)	mfuzz	none	none
CATSDRTGWGYTF	-0.577350269189626	-0.577350269189626	1.15470053837925	4	0.948545821858174	2	CASSPRLAGSTGELFF	0.196428719910016	HC	-0.935816632815393	cluster 2 (314)	mfuzz	none	none
CATSEIQGFSTDTQYF	-0.577350269189626	-0.577350269189626	1.15470053837925	4	0.948545821858175	2	CASSPRQGPLYGYTF	0.953074928511099	HC	-0.577350269189626	cluster 2 (314)	mfuzz	none	none
CATSLLSTGELFF	-0.577350269189626	-0.577350269189626	1.15470053837925	4	0.948545821858174	2	CASSPRTAPEGYTF	0.953074928511099	HC	-0.577350269189626	cluster 2 (314)	mfuzz	none	none
CAWSPGTASNQPQHF	-0.577350269189626	-0.577350269189626	1.15470053837925	4	0.948545821858173	2	CASSPRTATYEQYF	0.339687764245654	HC	-0.706580805042254	cluster 2 (314)	mfuzz	none	none
CAWSVLAGGNTGELFF	-0.577350269189626	-0.577350269189626	1.15470053837925	4	0.948545821858174	2	CASSPRTGAEAFF	0.953074928511099	HC	-0.577350269189626	cluster 2 (314)	mfuzz	none	none
CSAGGPYNEQFF	-0.687753481061152	-0.459395543297392	1.14714902435854	4	0.345135513822211	2	CASSPRTGIDGYTF	0.953074928511102	HC	-0.577350269189626	cluster 2 (314)	mfuzz	none	none
CSAGQRNTGELFF	-0.577350269189626	-0.577350269189626	1.15470053837925	4	0.948545821858175	2	CASSPRTSGLGEQFF	0.953074928511099	HC	-0.577350269189626	cluster 2 (314)	mfuzz	none	none
CSAPGLAGSTDTQYF	-0.397486892669227	-0.7401405335144	1.13762742618363	4	0.326994752113327	2	CASSPSGPYEQYF	0.354470412209811	HC	-0.694875180667829	cluster 2 (314)	mfuzz	none	none
CSARDLAGGTDTQYF	-0.663239250092	-0.48696773916936	1.15020698926136	4	0.398867894581204	2	CASSPSGRAPDTQYF	0.609482281632154	HC	-0.553959249700618	cluster 2 (314)	mfuzz	none	none
CSARDLDRPNTEAFF	-0.368171968105393	-0.763720457910034	1.13189242601543	4	0.305056167554948	2	CASSPSGSLEQYF	0.953074928511099	HC	-0.577350269189626	cluster 2 (314)	mfuzz	none	none
CSARGLAGSNTGELFF	-0.577350269189626	-0.577350269189626	1.15470053837925	4	0.948545821858174	2	CASSPSYNEQFF	0.201030654991497	HC	-0.923884322838277	cluster 2 (314)	mfuzz	none	none
CSARGQRSYNEQFF	-0.577350269189626	-0.577350269189626	1.15470053837925	4	0.948545821858172	2	CASSPTGGTDTQYF	0.247011342592397	HC	-0.823329869725013	cluster 2 (314)	mfuzz	none	none
CSARGRDRTYEQYF	-0.577350269189626	-0.577350269189626	1.15470053837925	4	0.948545821858175	2	CASSPTHSTDTQYF	0.337496973599503	HC	-0.487240117322704	cluster 2 (314)	mfuzz	none	none
CSARRGLNEQFF	-0.577350269189626	-0.577350269189626	1.15470053837925	4	0.948545821858173	2	CASSPVGGGNTGELFF	0.953074928511102	HC	-0.577350269189626	cluster 2 (314)	mfuzz	none	none
CSASRGTYEQYF	-0.161764161740031	-0.909256428118706	1.07102058985874	4	0.215333902859413	2	CASSPVSNTEAFF	0.325275846567378	HC	-0.719386739016452	cluster 2 (314)	mfuzz	none	none
CSATAGGGYEQYF	-0.577350269189626	-0.577350269189626	1.15470053837925	4	0.948545821858175	2	CASSQAGTGFYGYTF	0.953074928511101	HC	-0.577350269189626	cluster 2 (314)	mfuzz	none	none
CSATGLRTSYEQYF	-0.577350269189626	-0.577350269189626	1.15470053837925	4	0.948545821858174	2	CASSQAGTPNEQFF	0.953074928511099	HC	-0.577350269189626	cluster 2 (314)	mfuzz	none	none
CSVEEAGSYEQYF	-0.577350269189626	-0.577350269189626	1.15470053837925	4	0.948545821858175	2	CASSQAVGSPLHF	0.380927715194361	HC	-0.676958160764542	cluster 2 (314)	mfuzz	none	none
CSVEGRDTGELFF	-0.577350269189626	-0.577350269189626	1.15470053837925	4	0.948545821858172	2	CASSQDAGITYEQYF	0.953074928511098	HC	-0.577350269189626	cluster 2 (314)	mfuzz	none	none
CSVGTLNTGELFF	-0.458979977250859	-0.688117245087394	1.14709722233825	4	0.392183189173788	2	CASSQDDTYEQYF	0.263389396390049	HC	-0.795546486952937	cluster 2 (314)	mfuzz	none	none
CSVTRDSNTGELFF	-0.577350269189626	-0.577350269189626	1.15470053837925	4	0.948545821858173	2	CASSQDIEQYF	0.3583352863329	HC	-0.495395565419126	cluster 2 (314)	mfuzz	none	none
CSVTWDRNTGELFF	-0.577350269189626	-0.577350269189626	1.15470053837925	4	0.948545821858174	2	CASSQDLASSTDTQYF	0.953074928511099	HC	-0.577350269189626	cluster 2 (314)	mfuzz	none	none
CASGDLNTGELFF	0.591820989399282	0.562757623597436	-1.15457861299672	5	0.196822084304224	2	CASSQDLGSNQPQHF	0.231134775522637	HC	-0.854136467476999	cluster 2 (314)	mfuzz	none	none
CASGGTNTGELFF	0.400171942739227	0.737942179691555	-1.13811412243078	5	0.311778963875382	2	CASSQDPRGRSSYEQYF	0.953074928511101	HC	-0.577350269189626	cluster 2 (314)	mfuzz	none	none
CASGGYNEQFF	0.214793433404503	0.875149890703591	-1.08994332410809	5	0.742140792799607	2	CASSQDRNTGELFF	0.210223734382561	HC	-0.901010852741082	cluster 2 (314)	mfuzz	none	none
CASGQGGNQPQHF	0.408135960984426	0.731383128873471	-1.1395190898579	5	0.304488719813399	2	CASSQDSSETQYF	0.953074928511101	HC	-0.577350269189626	cluster 2 (314)	mfuzz	none	none
CASRAANEQFF	0.154708177597809	0.913629783339423	-1.06833796093723	5	0.459402273936108	2	CASSQGETQYF	0.300125688182935	HC	-0.74566611155985	cluster 2 (314)	mfuzz	none	none
CASRGLAGHTDTQYF	0.191101045134346	0.890659542739108	-1.08176058787345	5	0.588819139267453	2	CASSQGGAIQYF	0.953074928511099	HC	-0.577350269189626	cluster 2 (314)	mfuzz	none	none
CASRGQGDYGYTF	0.424572214503811	0.717662184860885	-1.1422343993647	5	0.290567900249464	2	CASSQGGDDTEAFF	0.953074928511098	HC	-0.577350269189626	cluster 2 (314)	mfuzz	none	none
CASRLANTEAFF	0.233075329333322	0.862878956665713	-1.09595428599903	5	0.780743710102063	2	CASSQGQKDEQYF	0.953074928511098	HC	-0.577350269189626	cluster 2 (314)	mfuzz	none	none
CASRVENTGELFF	0.571646695386162	0.583035122795963	-1.15468181818212	5	0.205396706684817	2	CASSQTAGTGELFF	0.953074928511104	HC	-0.577350269189626	cluster 2 (314)	mfuzz	none	none
CASRWTENTEAFF	0.162392547788805	0.908865085475306	-1.07125763326411	5	0.480684712927012	2	CASSQTGERYEQYF	0.953074928511099	HC	-0.577350269189626	cluster 2 (314)	mfuzz	none	none
CASSAADTQYF	0.306427704788985	0.810931648193109	-1.11735935298209	5	0.446038535224414	2	CASSQVGTEAFF	0.313670104435522	HC	-0.477161440680801	cluster 2 (314)	mfuzz	none	none
CASSAEANTEAFF	0.128216580484017	0.92970777994741	-1.05792436043143	5	0.400423671922177	2	CASSQVTGSSYNEQFF	0.184506010819802	HC	-0.968013197996424	cluster 2 (314)	mfuzz	none	none
CASSAGDEQYF	0.519436266910386	0.633388508253204	-1.15282477516359	5	0.23006718137126	2	CASSQWDRTNTGELFF	0.953074928511103	HC	-0.577350269189626	cluster 2 (314)	mfuzz	none	none
CASSAGTGGYTF	0.353078990694524	0.775564185849068	-1.12864317654359	5	0.364832435021778	2	CASSRDGSYEQYF	0.200791219608705	HC	-0.924497530535187	cluster 2 (314)	mfuzz	none	none
CASSARTGELFF	0.0701430601081541	0.963081746421534	-1.03322480652969	5	0.31533302380089	2	CASSRDRGEYNEQFF	0.953074928511102	HC	-0.577350269189626	cluster 2 (314)	mfuzz	none	none
CASSASNYGYTF	0.459278710514623	0.687855767100851	-1.14713447761547	5	0.265177616692886	2	CASSRGFDQPQHF	0.376949583135671	HC	-0.679431403757738	cluster 2 (314)	mfuzz	none	none
CASSDGTGADTQYF	0.225891979278724	0.867732148320874	-1.0936241275996	5	0.810783519004016	2	CASSRPEGEQYF	0.953074928511102	HC	-0.577350269189626	cluster 2 (314)	mfuzz	none	none
CASSDRTTDTQYF	0.226430017599761	0.86737006417815	-1.09380008177791	5	0.810940002512776	2	CASSRRGTEAFF	0.476362893573999	HC	-0.634179015994427	cluster 2 (314)	mfuzz	none	none
CASSEAFSGNTIYF	0.385451686896256	0.749914198031982	-1.13536588492824	5	0.326351283841332	2	CASSRSGNYGYTF	0.557747717466701	HC	-0.613315878820589	cluster 2 (314)	mfuzz	none	none
CASSEATGYEQYF	0.32072509995494	0.800289081829904	-1.12101418178484	5	0.416565046005825	2	CASSRTGGRFDTQYF	0.953074928511101	HC	-0.577350269189626	cluster 2 (314)	mfuzz	none	none
CASSEGQGAYNEQFF	0.0668390017887871	0.964903798883744	-1.03174280067253	5	0.311584910315828	2	CASSSAPYGYTF	0.953074928511102	HC	-0.577350269189626	cluster 2 (314)	mfuzz	none	none
CASSENRGYEQYF	0.167367915078639	0.905755775719696	-1.07312369079834	5	0.495815630662892	2	CASSSDIEAFF	0.953074928511099	HC	-0.577350269189626	cluster 2 (314)	mfuzz	none	none
CASSFGSRNTEAFF	0.566196015604967	0.588433147082295	-1.15462916268726	5	0.207792228813041	2	CASSSGHWNTEAFF	0.953074928511099	HC	-0.577350269189626	cluster 2 (314)	mfuzz	none	none
CASSFTSSYNEQFF	0.0871332551054591	0.953582231390129	-1.04071548649559	5	0.336084140538541	2	CASSSGLAADTQYF	0.29617494402279	HC	-0.750316075742886	cluster 2 (314)	mfuzz	none	none
CASSFWGGGTEAFF	0.563768402386093	0.590826456100237	-1.15459485848633	5	0.208870902468524	2	CASSSGQGENEQFF	0.953074928511101	HC	-0.577350269189626	cluster 2 (314)	mfuzz	none	none
CASSGLNTGELFF	0.414781737362715	0.725865303418659	-1.14064704078137	5	0.29868787760613	2	CASSSGQGVYEQYF	0.252749358076459	HC	-0.813155444011236	cluster 2 (314)	mfuzz	none	none
CASSGTGPNYGYTF	0.468530920992171	0.67971434346879	-1.14824526446096	5	0.259148323824304	2	CASSSLNTGELFF	0.211153878599128	HC	-0.898771652101993	cluster 2 (314)	mfuzz	none	none
CASSGTSGETQYF	0.21246377223596	0.876694539976797	-1.08915831221276	5	0.723430929112403	2	CASSSMTGLNTEAFF	0.953074928511101	HC	-0.577350269189626	cluster 2 (314)	mfuzz	none	none
CASSIGTVNTEAFF	0.402185788697953	0.736289068101258	-1.13847485679921	5	0.30989881065622	2	CASSSPVETQYF	0.264152164419161	HC	-0.794344269264336	cluster 2 (314)	mfuzz	none	none
CASSIQGSGNTIYF	-0.00842791218959115	1.00418731960109	-0.9957594074115	5	0.243253598068954	2	CASSSQDGSYEQYF	0.319941851262004	HC	-0.479890250543962	cluster 2 (314)	mfuzz	none	none
CASSIQNTGELFF	0.0964914168099666	0.948256702460893	-1.04474811927086	5	0.34873421705812	2	CASSSQGGEQYF	0.414697493249636	HC	-0.658583494272234	cluster 2 (314)	mfuzz	none	none
CASSLAGDSYNEQFF	0.157494118954127	0.911907623987941	-1.06940174294207	5	0.466849329656201	2	CASSSRAGATDTQYF	0.953074928511099	HC	-0.577350269189626	cluster 2 (314)	mfuzz	none	none
CASSLAPGAEQYF	0.419666739203379	0.72178343520853	-1.14145017441191	5	0.294575761708445	2	CASSSRAQETQYF	0.46315081333001	HC	-0.638624807382784	cluster 2 (314)	mfuzz	none	none
CASSLAQGTYNEQFF	0.179136990443306	0.898324441280671	-1.07746143172398	5	0.536888140908832	2	CASSSRGRTSSYEQYF	0.953074928511102	HC	-0.577350269189626	cluster 2 (314)	mfuzz	none	none
CASSLDPRGGNEQFF	0.260872804922693	0.843708881743646	-1.10458168666634	5	0.595292064095552	2	CASSSRQGVTDTQYF	0.631449224690409	HC	-0.556695363499813	cluster 2 (314)	mfuzz	none	none
CASSLEGAGYEQYF	0.141546394155463	0.921685096114577	-1.06323149027004	5	0.427729084047414	2	CASSSSYSGNTIYF	0.386685775951791	HC	-0.673503422598953	cluster 2 (314)	mfuzz	none	none
CASSLGEPQHF	0.105954333871238	0.942804063732256	-1.04875839760349	5	0.362581013632041	2	CASSSTSGRADTQYF	0.283924975882258	HC	-0.765759677081448	cluster 2 (314)	mfuzz	none	none
CASSLGFNEQYF	0.493884585845946	0.656970596628799	-1.15085518247474	5	0.24389012222842	2	CASSSWVGELFF	0.953074928511104	HC	-0.577350269189626	cluster 2 (314)	mfuzz	none	none
CASSLGGGLNYGYTF	0.236328950269468	0.860667211340728	-1.0969961616102	5	0.755223238854694	2	CASSSYRGAYNEQFF	0.953074928511102	HC	-0.577350269189626	cluster 2 (314)	mfuzz	none	none
CASSLGITEAFF	0.152963722843793	0.914705090984321	-1.06766881382811	5	0.454883220451979	2	CASSTGTVGYEQYF	0.953074928511101	HC	-0.577350269189626	cluster 2 (314)	mfuzz	none	none
CASSLGRGAYEQYF	0.523920561961151	0.629179681968979	-1.15310024393013	5	0.227776816250074	2	CASSTRQANTGELFF	0.66338702423947	HC	-0.596945276974432	cluster 2 (314)	mfuzz	none	none
CASSLLPGNTGELFF	0.00684153015156165	0.996561682319617	-1.00340321247118	5	0.25509562893339	2	CASSTRQGSDEQYF	0.357545563930096	HC	-0.692604063631341	cluster 2 (314)	mfuzz	none	none
CASSLMTGAYEQYF	0.39639646894827	0.741031439010475	-1.13742790795875	5	0.315374000584841	2	CASSTSGETGELFF	0.953074928511101	HC	-0.577350269189626	cluster 2 (314)	mfuzz	none	none
CASSLNRGYEQYF	0.474717207327854	0.674223910319385	-1.14894111764724	5	0.255262988372521	2	CASSTSSPQETQYF	0.953074928511099	HC	-0.577350269189626	cluster 2 (314)	mfuzz	none	none
CASSLPRANTGELFF	0.192572835200954	0.889708905591778	-1.08228174079273	5	0.59612999267447	2	CASSTSTDTQYF	0.818059961446607	HC	-0.572085836603881	cluster 2 (314)	mfuzz	none	none
CASSLSGGNEKLFF	0.0356117658046046	0.98171842975958	-1.01733019556418	5	0.279831453332845	2	CASSTTGGSPLHF	0.953074928511099	HC	-0.577350269189626	cluster 2 (314)	mfuzz	none	none
CASSLSGLGETQYF	0.273182949652918	0.835019716450277	-1.1082026661032	5	0.542595790947418	2	CASSVAGGLYEQFF	0.953074928511098	HC	-0.577350269189626	cluster 2 (314)	mfuzz	none	none
CASSLSYNSPLHF	0.422567475124305	0.719349136736462	-1.14191661186077	5	0.29219152943008	2	CASSVAGGTDTQYF	0.173047214373416	HC	-1.00016954335718	cluster 2 (314)	mfuzz	none	none
CASSLTGGGYEQYF	0.129557148729551	0.928907094702562	-1.05846424343211	5	0.402988329591476	2	CASSVAYEQYF	0.567370974924717	HC	-0.611424215815974	cluster 2 (314)	mfuzz	none	none
CASSLTQGLNTEAFF	0.548671318128813	0.605561970490926	-1.15423328861974	5	0.215753562019676	2	CASSVGLAGATNEQFF	0.953074928511099	HC	-0.577350269189626	cluster 2 (314)	mfuzz	none	none
CASSLVEDTQYF	0.114601852500902	0.937761791146056	-1.05236364364696	5	0.376309996267904	2	CASSVRDRVNTGELFF	0.953074928511101	HC	-0.577350269189626	cluster 2 (314)	mfuzz	none	none
CASSLVGDSYNEQFF	0.240835213908456	0.857589959379618	-1.09842517328807	5	0.719378115520201	2	CASSVRGLANTGELFF	0.953074928511102	HC	-0.577350269189626	cluster 2 (314)	mfuzz	none	none
CASSPAPNTEAFF	0.254923795559933	0.847863890786596	-1.10278768634653	5	0.626198944248923	2	CASSVSGANYNEQFF	0.953074928511099	HC	-0.577350269189626	cluster 2 (314)	mfuzz	none	none
CASSPGESTDTQYF	0.540412300414827	0.613516605621735	-1.15392890603656	5	0.219656275689849	2	CASSVVGTEAFF	0.399014621214283	HC	-0.509542174102988	cluster 2 (314)	mfuzz	none	none
CASSPGQGKDTQYF	0.374002289037897	0.759091723991225	-1.13309401302912	5	0.338826388854931	2	CASSWGGAYEQYF	0.31967664443765	HC	-0.479775935338283	cluster 2 (314)	mfuzz	none	none
CASSPGSYSNQPQHF	0.0949143385271886	0.949158830636297	-1.04407316916349	5	0.346533836421402	2	CASSWINQPQHF	0.953074928511101	HC	-0.577350269189626	cluster 2 (314)	mfuzz	none	none
CASSPGTGEQYF	0.253332198444721	0.84897066613828	-1.102302864583	5	0.635217722479372	2	CASSWTGMNTEAFF	0.451881611090773	HC	-0.524698055620276	cluster 2 (314)	mfuzz	none	none
CASSPPGGSSYEQYF	0.0733477296790996	0.961306637431507	-1.03465436711061	5	0.319052013527369	2	CASSYGGVGNQPQHF	0.953074928511098	HC	-0.577350269189626	cluster 2 (314)	mfuzz	none	none
CASSPPGLAGGETQYF	0.0471393206168343	0.975596698882502	-1.02273601949934	5	0.290855249347092	2	CASSYGNQPQHF	0.193556949902892	HC	-0.943412926166224	cluster 2 (314)	mfuzz	none	none
CASSPQGVTQYF	0.248625658231938	0.852231569030655	-1.10085722726259	5	0.664005604124316	2	CASSYGTGNQPQHF	0.303506603858851	HC	-0.741807221091036	cluster 2 (314)	mfuzz	none	none
CASSPSGRGGNEQFF	-0.0102691588195209	1.00509503276922	-0.994825873949698	5	0.241875433142257	2	CASSYLPGGNTEAFF	0.953074928511101	HC	-0.577350269189626	cluster 2 (314)	mfuzz	none	none
CASSQDRLGDTQYF	0.276538930663792	0.832629429955607	-1.1091683606194	5	0.530295237426657	2	CASSYMNTGELFF	0.953074928511098	HC	-0.577350269189626	cluster 2 (314)	mfuzz	none	none
CASSQDYNEQFF	0.225368796707436	0.868084014220311	-1.09345281092775	5	0.810179566204422	2	CASSYRARVNTGELFF	0.953074928511102	HC	-0.577350269189626	cluster 2 (314)	mfuzz	none	none
CASSQGDGANVLTF	0.597660094499957	0.556799433647989	-1.15445952814795	5	0.194417890857649	2	CASSYRGGGTGELFF	0.953074928511098	HC	-0.577350269189626	cluster 2 (314)	mfuzz	none	none
CASSQGGLGYTF	0.431114745756161	0.712130644180294	-1.14324538993646	5	0.285400710584196	2	CASSYSGTENGYTF	0.953074928511099	HC	-0.577350269189626	cluster 2 (314)	mfuzz	none	none
CASSQGGMNTEAFF	0.183903645942595	0.895284008406781	-1.07918765434938	5	0.556127470897702	2	CASSYSPGSVYGYTF	0.953074928511099	HC	-0.577350269189626	cluster 2 (314)	mfuzz	none	none
CASSQGPGPYEQYF	0.235378816043199	0.861313967722618	-1.09669278376582	5	0.762854973424906	2	CASSYSQGAYEQYF	0.347962276285395	HC	-0.491413843905675	cluster 2 (314)	mfuzz	none	none
CASSQGSGWETQYF	0.390195465315177	0.746077396707613	-1.13627286202279	5	0.321487613202925	2	CASSYYRNTEAFF	0.215901078494698	HC	-0.88756492596806	cluster 2 (314)	mfuzz	none	none
CASSQGWDEQFF	0.520144414587748	0.632725273090046	-1.15286968767779	5	0.229703010224003	2	CASTGADTQYF	0.206698725349605	HC	-0.909623947925516	cluster 2 (314)	mfuzz	none	none
CASSQVAGYEQYF	0.112529807122425	0.938975158876862	-1.05150496599929	5	0.372918214659679	2	CASTPKPFSGANVLTF	0.953074928511099	HC	-0.577350269189626	cluster 2 (314)	mfuzz	none	none
CASSRAGTGYNEQFF	0.275948452846379	0.833050664364254	-1.10899911721063	5	0.53240515819536	2	CASTQRGSTEAFF	0.953074928511099	HC	-0.577350269189626	cluster 2 (314)	mfuzz	none	none
CASSRTGGVGYTF	0.0982388039145855	0.947254951914822	-1.04549375582941	5	0.35120656139073	2	CASTTYNEQFF	0.570920731950491	HC	-0.610750842992223	cluster 2 (314)	mfuzz	none	none
CASSSDPSTDTQYF	0.0625933295764206	0.967233032476425	-1.02982636205284	5	0.30689097408822	2	CASTVSSYNEQFF	0.953074928511098	HC	-0.577350269189626	cluster 2 (314)	mfuzz	none	none
CASSSLTSGAYNEQFF	0.314895082255252	0.804649551362832	-1.11954463361808	5	0.427965824854979	2	CATEGDSYEQYF	0.953074928511102	HC	-0.577350269189626	cluster 2 (314)	mfuzz	none	none
CASSTLAEETQYF	0.216099841231425	0.874281817629985	-1.09038165886141	5	0.752784513299004	2	CATGDRGGTDTQYF	0.953074928511102	HC	-0.577350269189626	cluster 2 (314)	mfuzz	none	none
CASSVAGSSYEQYF	0.0715010774223279	0.962330468494957	-1.03383154591728	5	0.31689871912935	2	CATGGLNTGELFF	0.953074928511102	HC	-0.577350269189626	cluster 2 (314)	mfuzz	none	none
CASSVASGSSYEQYF	0.14000324881614	0.922620820301243	-1.06262406911738	5	0.424347723911976	2	CATLGSNTGELFF	0.953074928511099	HC	-0.577350269189626	cluster 2 (314)	mfuzz	none	none
CASSVGTSSYEQYF	0.193062905663504	0.889391990363801	-1.0824548960273	5	0.598616572878334	2	CATQGLNTGELFF	0.953074928511102	HC	-0.577350269189626	cluster 2 (314)	mfuzz	none	none
CASSYRGGYEQYF	0.572335066964395	0.582350991560387	-1.15468605852478	5	0.205096705209147	2	CATRGGSYNSPLHF	0.953074928511102	HC	-0.577350269189626	cluster 2 (314)	mfuzz	none	none
CASSYSGGSSYEQYF	0.328511338931462	0.794420618519475	-1.12293195745094	5	0.402480292775579	2	CATSDLTGANEQFF	0.953074928511098	HC	-0.577350269189626	cluster 2 (314)	mfuzz	none	none
CASSYWGSTDTQYF	0.532973030292138	0.620618220347949	-1.15359125064009	5	0.223262796861298	2	CATSESGRVDTQYF	0.953074928511099	HC	-0.577350269189626	cluster 2 (314)	mfuzz	none	none
CASTGQNNEQFF	0.100408387212727	0.94600794084744	-1.04641632806017	5	0.354327979897874	2	CATSGPDSNQPQHF	0.953074928511099	HC	-0.577350269189626	cluster 2 (314)	mfuzz	none	none
CATEDRNTGELFF	0.439622752772709	0.704877153029583	-1.14449990580229	5	0.278964324469689	2	CATSPGGTEAFF	0.953074928511098	HC	-0.577350269189626	cluster 2 (314)	mfuzz	none	none
CSARGQGAGETQYF	0.564029803878577	0.59056906837676	-1.15459887225534	5	0.208754396283291	2	CATSRDLGLYNEQFF	0.953074928511101	HC	-0.577350269189626	cluster 2 (314)	mfuzz	none	none
CSARPTGSYEQYF	0.477065318858235	0.672130017502917	-1.14919533636115	5	0.253817152468587	2	CATSRDPTGLNTEAFF	0.953074928511099	HC	-0.577350269189626	cluster 2 (314)	mfuzz	none	none
CSASGTGSYEQYF	0.577867662434191	0.57683272134464	-1.15470038377883	5	0.202705413900484	2	CATSRLAGGYNEQFF	0.953074928511101	HC	-0.577350269189626	cluster 2 (314)	mfuzz	none	none
CSVELSGELFF	0.0791277977569635	0.958085385046786	-1.03721318280375	5	0.325980223991815	2	CATTDLNTGELFF	0.953074928511104	HC	-0.577350269189626	cluster 2 (314)	mfuzz	none	none
CSVERGDTQYF	0.374777468016996	0.758474039918078	-1.13325150793507	5	0.337946546946964	2	CAWSVTGVTEAFF	0.209808041371852	HC	-0.902016135492928	cluster 2 (314)	mfuzz	none	none
CAIGDENTGELFF	-0.577350269189626	1.15470053837925	-0.577350269189626	6	0.974795172378122	2	CAWSWTDYEQYF	0.953074928511099	HC	-0.577350269189626	cluster 2 (314)	mfuzz	none	none
CAIGTGLSYEQYF	-0.577350269189626	1.15470053837925	-0.577350269189626	6	0.97479517237812	2	CSAHRDLNTGELFF	0.953074928511099	HC	-0.577350269189626	cluster 2 (314)	mfuzz	none	none
CAISPDGNTGELFF	-0.577350269189626	1.15470053837925	-0.577350269189626	6	0.97479517237812	2	CSAHRDRNTGELFF	0.953074928511101	HC	-0.577350269189626	cluster 2 (314)	mfuzz	none	none
CAITDLNTGELFF	-0.577350269189626	1.15470053837925	-0.577350269189626	6	0.974795172378118	2	CSARDLGAAYEQYF	0.953074928511101	HC	-0.577350269189626	cluster 2 (314)	mfuzz	none	none
CASAGTANSPLHF	-0.577350269189626	1.15470053837925	-0.577350269189626	6	0.974795172378122	2	CSARDLTSGGYNEQFF	0.953074928511098	HC	-0.577350269189626	cluster 2 (314)	mfuzz	none	none
CASEDLNTGELFF	-0.577350269189626	1.15470053837925	-0.577350269189626	6	0.974795172378122	2	CSARDPDGAYEQYF	0.953074928511102	HC	-0.577350269189626	cluster 2 (314)	mfuzz	none	none
CASEDRNTGELFF	-0.485032666881123	1.15001701335416	-0.664984346473035	6	0.370648930833669	2	CSARDQDRAYEQYF	0.953074928511102	HC	-0.577350269189626	cluster 2 (314)	mfuzz	none	none
CASGDNEQYF	-0.577350269189626	1.15470053837925	-0.577350269189626	6	0.974795172378118	2	CSARDQGQTYEQYF	0.953074928511101	HC	-0.577350269189626	cluster 2 (314)	mfuzz	none	none
CASGDTNTGELFF	-0.577350269189626	1.15470053837925	-0.577350269189626	6	0.97479517237812	2	CSARDWTASTDTQYF	0.953074928511102	HC	-0.577350269189626	cluster 2 (314)	mfuzz	none	none
CASGKQNTGELFF	-0.577350269189626	1.15470053837925	-0.577350269189626	6	0.974795172378118	2	CSARFPRSGNTIYF	0.953074928511102	HC	-0.577350269189626	cluster 2 (314)	mfuzz	none	none
CASGLADTDTQYF	-0.639972166555087	1.15234821572116	-0.512376049166077	6	0.465348516538996	2	CSARGDRNSYEQYF	0.953074928511098	HC	-0.577350269189626	cluster 2 (314)	mfuzz	none	none
CASGLVGSSYNEQFF	-0.577350269189626	1.15470053837925	-0.577350269189626	6	0.974795172378118	2	CSARGELAVNTGELFF	0.953074928511098	HC	-0.577350269189626	cluster 2 (314)	mfuzz	none	none
CASGLVQGYEQYF	-0.577350269189626	1.15470053837925	-0.577350269189626	6	0.97479517237812	2	CSARSAASTDTQYF	0.953074928511104	HC	-0.577350269189626	cluster 2 (314)	mfuzz	none	none
CASIANRNTGELFF	-0.577350269189626	1.15470053837925	-0.577350269189626	6	0.97479517237812	2	CSARTGIGYTF	0.953074928511101	HC	-0.577350269189626	cluster 2 (314)	mfuzz	none	none
CASIPDRNTGELFF	-0.577350269189626	1.15470053837925	-0.577350269189626	6	0.974795172378118	2	CSARVQGYYEQYF	0.953074928511102	HC	-0.577350269189626	cluster 2 (314)	mfuzz	none	none
CASISLNTGELFF	-0.577350269189626	1.15470053837925	-0.577350269189626	6	0.974795172378122	2	CSASAGLVGYEQYF	0.953074928511102	HC	-0.577350269189626	cluster 2 (314)	mfuzz	none	none
CASKGLAGYNEQFF	-0.577350269189626	1.15470053837925	-0.577350269189626	6	0.974795172378118	2	CSASEGRNTEAFF	0.953074928511099	HC	-0.577350269189626	cluster 2 (314)	mfuzz	none	none
CASKGLANNEQFF	-0.577350269189626	1.15470053837925	-0.577350269189626	6	0.974795172378118	2	CSVDGQGNYEQYF	0.953074928511098	HC	-0.577350269189626	cluster 2 (314)	mfuzz	none	none
CASKGLGSTDTQYF	-0.577350269189626	1.15470053837925	-0.577350269189626	6	0.974795172378126	2	CSVEDRNSYEQYF	0.953074928511102	HC	-0.577350269189626	cluster 2 (314)	mfuzz	none	none
CASKREGSSYEQYF	-0.577350269189626	1.15470053837925	-0.577350269189626	6	0.974795172378124	2	CSVEEVSGANVLTF	0.953074928511104	HC	-0.577350269189626	cluster 2 (314)	mfuzz	none	none
CASLEGGEKLFF	-0.577350269189626	1.15470053837925	-0.577350269189626	6	0.974795172378118	2	CSVEQGTYEQYF	0.953074928511102	HC	-0.577350269189626	cluster 2 (314)	mfuzz	none	none
CASLPGSSYNEQFF	-0.577350269189626	1.15470053837925	-0.577350269189626	6	0.974795172378122	2	CSVVDRSSYNEQFF	0.953074928511099	HC	-0.577350269189626	cluster 2 (314)	mfuzz	none	none
CASNMGGAKNIQYF	-0.577350269189626	1.15470053837925	-0.577350269189626	6	0.974795172378126	2	STDTQYF	0.953074928511099	HC	-0.577350269189626	cluster 2 (314)	mfuzz	none	none
CASNPDRNTGELFF	-0.577350269189626	1.15470053837925	-0.577350269189626	6	0.974795172378122	2	CAIEDRNTGELFF	0.953074928511098	PI	-0.577350269189626	cluster 2 (314)	mfuzz	none	none
CASNPGGVETQYF	-0.577350269189626	1.15470053837925	-0.577350269189626	6	0.974795172378122	2	CAIGDRNTGELFF	0.953074928511101	PI	-0.577350269189626	cluster 2 (314)	mfuzz	none	none
CASPDLNTGELFF	-0.577350269189626	1.15470053837925	-0.577350269189626	6	0.974795172378126	2	CAIRDNNEQFF	0.953074928511102	PI	-0.577350269189626	cluster 2 (314)	mfuzz	none	none
CASQDANTGELFF	-0.577350269189626	1.15470053837925	-0.577350269189626	6	0.974795172378122	2	CAISESSGYEQYF	0.228099024205652	PI	-0.236589055359815	cluster 2 (314)	mfuzz	none	none
CASQDRNTGELFF	-0.577350269189626	1.15470053837925	-0.577350269189626	6	0.974795172378122	2	CAISPGGGSYEQYF	0.953074928511102	PI	-0.577350269189626	cluster 2 (314)	mfuzz	none	none
CASQGLNTGELFF	-0.61597126789529	1.15381927471018	-0.537848006814888	6	0.553213693962942	2	CAISVGESSYNEQFF	0.953074928511102	PI	-0.577350269189626	cluster 2 (314)	mfuzz	none	none
CASQRSPNEQFF	-0.577350269189626	1.15470053837925	-0.577350269189626	6	0.97479517237812	2	CAITRGNTGELFF	0.953074928511098	PI	-0.577350269189626	cluster 2 (314)	mfuzz	none	none
CASRAGAQETQYF	-0.731040472489883	1.13959056295068	-0.408550090460795	6	0.311440277167016	2	CARGLADTGELFF	0.953074928511102	PI	-0.577350269189626	cluster 2 (314)	mfuzz	none	none
CASRASGGFNEQFF	-0.577350269189626	1.15470053837925	-0.577350269189626	6	0.974795172378122	2	CASGDQNTGELFF	0.953074928511099	PI	-0.577350269189626	cluster 2 (314)	mfuzz	none	none
CASRDRDSYEQYF	-0.647631261829876	1.15172281866335	-0.504091556833473	6	0.444573845917562	2	CASGEAAYEQYF	0.229745427614596	PI	-0.241659387342039	cluster 2 (314)	mfuzz	none	none
CASRDRGNYYGYTF	-0.577350269189626	1.15470053837925	-0.577350269189626	6	0.974795172378122	2	CASGEGGIYNEQFF	0.953074928511099	PI	-0.577350269189626	cluster 2 (314)	mfuzz	none	none
CASRGGTGLYGYTF	-0.577350269189626	1.15470053837925	-0.577350269189626	6	0.974795172378118	2	CASGELNTGELFF	0.953074928511099	PI	-0.577350269189626	cluster 2 (314)	mfuzz	none	none
CASRGLAEQNTGELFF	-0.577350269189626	1.15470053837925	-0.577350269189626	6	0.974795172378122	2	CASGQLNTGELFF	0.37067803207813	PI	-0.464261955433684	cluster 2 (314)	mfuzz	none	none
CASRGLALYNEQFF	-0.577350269189626	1.15470053837925	-0.577350269189626	6	0.974795172378118	2	CASGQRDYNEQFF	0.953074928511102	PI	-0.577350269189626	cluster 2 (314)	mfuzz	none	none
CASRQTSGTYNEQFF	-0.577350269189626	1.15470053837925	-0.577350269189626	6	0.974795172378122	2	CASGTANTGELFF	0.34748462443747	PI	-0.659385064750041	cluster 2 (314)	mfuzz	none	none
CASRRDRGLEGYTF	-0.577350269189626	1.15470053837925	-0.577350269189626	6	0.974795172378122	2	CASLSQNTGELFF	0.953074928511099	PI	-0.577350269189626	cluster 2 (314)	mfuzz	none	none
CASRRGFEQYF	-0.577350269189626	1.15470053837925	-0.577350269189626	6	0.974795172378117	2	CASLTGNTEAFF	0.362246951827301	PI	-0.457703615132266	cluster 2 (314)	mfuzz	none	none
CASRRGGNSPLHF	-0.577350269189626	1.15470053837925	-0.577350269189626	6	0.974795172378122	2	CASMADTQYF	0.86340760342434	PI	-0.572819722007863	cluster 2 (314)	mfuzz	none	none
CASRSAEAFF	-0.508583586165303	1.15207074801111	-0.643487161845804	6	0.428330202516346	2	CASMDLNTGELFF	0.953074928511101	PI	-0.577350269189626	cluster 2 (314)	mfuzz	none	none
CASRSGQRNTEAFF	-0.577350269189626	1.15470053837925	-0.577350269189626	6	0.974795172378118	2	CASMEENTGELFF	0.953074928511102	PI	-0.577350269189626	cluster 2 (314)	mfuzz	none	none
CASRSPTGELFF	-0.577350269189626	1.15470053837925	-0.577350269189626	6	0.974795172378118	2	CASMGQGASGELFF	0.953074928511102	PI	-0.577350269189626	cluster 2 (314)	mfuzz	none	none
CASRTSATYEQYF	-0.577350269189626	1.15470053837925	-0.577350269189626	6	0.974795172378118	2	CASNDLNTGELFF	0.953074928511099	PI	-0.577350269189626	cluster 2 (314)	mfuzz	none	none
CASSAAGGSADTQYF	-0.577350269189626	1.15470053837925	-0.577350269189626	6	0.97479517237812	2	CASNEENTGELFF	0.953074928511101	PI	-0.577350269189626	cluster 2 (314)	mfuzz	none	none
CASSAGQNSYEQYF	-0.577350269189626	1.15470053837925	-0.577350269189626	6	0.974795172378122	2	CASNNQNTGELFF	0.953074928511099	PI	-0.577350269189626	cluster 2 (314)	mfuzz	none	none
CASSAGTGDSYEQYF	-0.577350269189626	1.15470053837925	-0.577350269189626	6	0.974795172378126	2	CASQETNTGELFF	0.953074928511098	PI	-0.577350269189626	cluster 2 (314)	mfuzz	none	none
CASSAGVSGEQYF	-0.577350269189626	1.15470053837925	-0.577350269189626	6	0.974795172378122	2	CASRGTSGSLEQFF	0.953074928511099	PI	-0.577350269189626	cluster 2 (314)	mfuzz	none	none
CASSALTGPNTEAFF	-0.577350269189626	1.15470053837925	-0.577350269189626	6	0.97479517237812	2	CASRLQGAGTEAFF	0.953074928511102	PI	-0.577350269189626	cluster 2 (314)	mfuzz	none	none
CASSALVAFSTDTQYF	-0.577350269189626	1.15470053837925	-0.577350269189626	6	0.974795172378122	2	CASRLYYEQYF	0.228103498152803	PI	-0.23660296362997	cluster 2 (314)	mfuzz	none	none
CASSANEQFF	-0.474566418577573	1.14892460576486	-0.674358187187285	6	0.349646098888038	2	CASRPRQGSYNEQFF	0.953074928511104	PI	-0.577350269189626	cluster 2 (314)	mfuzz	none	none
CASSARANTEAFF	-0.577350269189626	1.15470053837925	-0.577350269189626	6	0.97479517237812	2	CASRQGGTEAFF	0.452095056640073	PI	-0.50949939776611	cluster 2 (314)	mfuzz	none	none
CASSARDRANTGELFF	-0.577350269189626	1.15470053837925	-0.577350269189626	6	0.974795172378126	2	CASRQGTLYGYTF	0.953074928511099	PI	-0.577350269189626	cluster 2 (314)	mfuzz	none	none
CASSDDSNYGYTF	-0.854446838730212	1.09986035697555	-0.245413518245341	6	0.221466217300878	2	CASRRTSGANTGELFF	0.591160194349179	PI	-0.547033728624168	cluster 2 (314)	mfuzz	none	none
CASSDGTSGRAGGELFF	-0.577350269189626	1.15470053837925	-0.577350269189626	6	0.974795172378122	2	CASRTDGLAGYNEQFF	0.953074928511102	PI	-0.577350269189626	cluster 2 (314)	mfuzz	none	none
CASSDLDTGELFF	-0.577350269189626	1.15470053837925	-0.577350269189626	6	0.97479517237812	2	CASRTPAGANTEAFF	0.953074928511101	PI	-0.577350269189626	cluster 2 (314)	mfuzz	none	none
CASSDQNTGELFF	-0.677941984202999	1.14847454338536	-0.470532559182357	6	0.381580779104736	2	CASSADIEQFF	0.953074928511104	PI	-0.577350269189626	cluster 2 (314)	mfuzz	none	none
CASSDRGMGETQYF	-0.577350269189626	1.15470053837925	-0.577350269189626	6	0.974795172378126	2	CASSAGTGAYGYTF	0.196225986494716	PI	-0.117007061305533	cluster 2 (314)	mfuzz	none	none
CASSDRTSQETQYF	-0.577350269189626	1.15470053837925	-0.577350269189626	6	0.97479517237812	2	CASSAGTGVPDTQYF	0.953074928511103	PI	-0.577350269189626	cluster 2 (314)	mfuzz	none	none
CASSDRTTGANVLTF	-0.577350269189626	1.15470053837925	-0.577350269189626	6	0.97479517237812	2	CASSARDYTGELFF	0.953074928511098	PI	-0.577350269189626	cluster 2 (314)	mfuzz	none	none
CASSEANTGELFF	-0.832971060278078	1.10903113120399	-0.27606007092591	6	0.233523086974194	2	CASSARLAGATGELFF	0.953074928511099	PI	-0.577350269189626	cluster 2 (314)	mfuzz	none	none
CASSEDRGSYGYTF	-0.521028706895171	1.15292502961824	-0.631896322723066	6	0.467374050583106	2	CASSAVSYNEQFF	0.953074928511099	PI	-0.577350269189626	cluster 2 (314)	mfuzz	none	none
CASSEEIAKNIQYF	-0.577350269189626	1.15470053837925	-0.577350269189626	6	0.974795172378122	2	CASSDGGSSGNTIYF	0.953074928511102	PI	-0.577350269189626	cluster 2 (314)	mfuzz	none	none
CASSEGLGELFF	-0.577350269189626	1.15470053837925	-0.577350269189626	6	0.974795172378118	2	CASSDRDPYEQYF	0.926086848082048	PI	-0.578116311096441	cluster 2 (314)	mfuzz	none	none
CASSEGRGYEQYF	-0.862652215662408	1.09606166886999	-0.233409453207586	6	0.217089280978633	2	CASSDRGTGELFF	0.206192997603517	PI	-0.159158406007201	cluster 2 (314)	mfuzz	none	none
CASSEGSRGYGYTF	-0.577350269189626	1.15470053837925	-0.577350269189626	6	0.974795172378126	2	CASSDRQVMNTEAFF	0.953074928511102	PI	-0.577350269189626	cluster 2 (314)	mfuzz	none	none
CASSEGTSGEQYF	-0.577350269189626	1.15470053837925	-0.577350269189626	6	0.974795172378118	2	CASSDSLGYTF	0.953074928511099	PI	-0.577350269189626	cluster 2 (314)	mfuzz	none	none
CASSEGVSNQPQHF	-0.431690674013509	1.14333246439846	-0.711641790384953	6	0.281113037420896	2	CASSEAGGYEQYF	0.54125274875413	PI	-0.610404821121555	cluster 2 (314)	mfuzz	none	none
CASSEGYGYTF	-0.512408293953642	1.15235051070076	-0.639942216747117	6	0.439537312596275	2	CASSEGGANNEQFF	0.183501101933785	PI	-0.0560477807675676	cluster 2 (314)	mfuzz	none	none
CASSENEQFF	-0.838671039791506	1.10670235446175	-0.268031314670242	6	0.230230009311878	2	CASSEGGETQYF	0.891799517144957	PI	-0.573991636407209	cluster 2 (314)	mfuzz	none	none
CASSERGGPDTQYF	-0.577350269189626	1.15470053837925	-0.577350269189626	6	0.974795172378118	2	CASSEGQGYEQYF	0.222117484873716	PI	-0.217340156019955	cluster 2 (314)	mfuzz	none	none
CASSESPSGQETQYF	-0.577350269189626	1.15470053837925	-0.577350269189626	6	0.974795172378122	2	CASSEGVNEQFF	0.745883674631283	PI	-0.56566332984978	cluster 2 (314)	mfuzz	none	none
CASSESQGYEQYF	-0.880350838890574	1.08727417570162	-0.206923336811049	6	0.208004841494268	2	CASSEGVRGGETQYF	0.953074928511099	PI	-0.577350269189626	cluster 2 (314)	mfuzz	none	none
CASSESSSTDTQYF	-0.577350269189626	1.15470053837925	-0.577350269189626	6	0.974795172378118	2	CASSEIAGGNTGELFF	0.953074928511099	PI	-0.577350269189626	cluster 2 (314)	mfuzz	none	none
CASSETGGPYYGYTF	-0.577350269189626	1.15470053837925	-0.577350269189626	6	0.974795172378122	2	CASSEIDTGELFF	0.953074928511102	PI	-0.577350269189626	cluster 2 (314)	mfuzz	none	none
CASSETQGYEQFF	-0.577350269189626	1.15470053837925	-0.577350269189626	6	0.97479517237812	2	CASSELAGGNTGELFF	0.289364409271608	PI	-0.374488669711656	cluster 2 (314)	mfuzz	none	none
CASSEWLQETQYF	-0.577350269189626	1.15470053837925	-0.577350269189626	6	0.97479517237812	2	CASSEMNTGELFF	0.953074928511102	PI	-0.577350269189626	cluster 2 (314)	mfuzz	none	none
CASSEYRPPYEQYF	-0.577350269189626	1.15470053837925	-0.577350269189626	6	0.974795172378118	2	CASSEQGGYEQYF	0.267146399828203	PI	-0.334725707710709	cluster 2 (314)	mfuzz	none	none
CASSFAISGANVLTF	-0.577350269189626	1.15470053837925	-0.577350269189626	6	0.974795172378124	2	CASSESGTSLYEQYF	0.953074928511099	PI	-0.577350269189626	cluster 2 (314)	mfuzz	none	none
CASSFEDTNYGYTF	-0.577350269189626	1.15470053837925	-0.577350269189626	6	0.974795172378124	2	CASSEWIQETQYF	0.953074928511099	PI	-0.577350269189626	cluster 2 (314)	mfuzz	none	none
CASSFENTGELFF	-0.681832562758827	1.1479653921969	-0.466132829438074	6	0.37509217425031	2	CASSFGDQPQHF	0.278432998644391	PI	-0.356083969750962	cluster 2 (314)	mfuzz	none	none
CASSFGTGTMNTEAFF	-0.577350269189626	1.15470053837925	-0.577350269189626	6	0.974795172378118	2	CASSFGLAGNTGELFF	0.464310219616291	PI	-0.62553036906257	cluster 2 (314)	mfuzz	none	none
CASSFGTSGTEQYF	-0.577350269189626	1.15470053837925	-0.577350269189626	6	0.974795172378118	2	CASSFGTGGRGTQYF	0.953074928511102	PI	-0.577350269189626	cluster 2 (314)	mfuzz	none	none
CASSFNRANTEAFF	-0.577350269189626	1.15470053837925	-0.577350269189626	6	0.974795172378122	2	CASSFGTVNTEAFF	0.349768287118569	PI	-0.447090994973397	cluster 2 (314)	mfuzz	none	none
CASSFNVNTEAFF	-0.850374998757466	1.1016834499329	-0.251308451175429	6	0.223682155166883	2	CASSFLGQGAAGELFF	0.953074928511099	PI	-0.577350269189626	cluster 2 (314)	mfuzz	none	none
CASSFRETYNEQFF	-0.577350269189626	1.15470053837925	-0.577350269189626	6	0.97479517237812	2	CASSFPGGGNTGELFF	0.953074928511102	PI	-0.577350269189626	cluster 2 (314)	mfuzz	none	none
CASSFRREGTGELFF	-0.882561076936524	1.08611730781961	-0.203556230883085	6	0.206900606119275	2	CASSFPGKHGYTF	0.953074928511101	PI	-0.577350269189626	cluster 2 (314)	mfuzz	none	none
CASSFRTSSYEQYF	-0.453514695359159	1.14640038485214	-0.692885689492978	6	0.313173011572358	2	CASSFPGTEAFF	0.327622736700494	PI	-0.666670411133604	cluster 2 (314)	mfuzz	none	none
CASSFSGGDTEAFF	-0.51960192609598	1.15283532901495	-0.63323340291897	6	0.462492418858982	2	CASSFQDTGELFF	0.287843251334961	PI	-0.372050461480655	cluster 2 (314)	mfuzz	none	none
CASSFSNEKLFF	-0.493345877334689	1.15080643765278	-0.657460560318093	6	0.38911886475928	2	CASSFRDGGDTQYF	0.953074928511102	PI	-0.577350269189626	cluster 2 (314)	mfuzz	none	none
CASSFSSGGEQFF	-0.577350269189626	1.15470053837925	-0.577350269189626	6	0.974795172378122	2	CASSFRTSGNEQYF	0.953074928511099	PI	-0.577350269189626	cluster 2 (314)	mfuzz	none	none
CASSFSSNSYEQYF	-0.577350269189626	1.15470053837925	-0.577350269189626	6	0.974795172378124	2	CASSFSGGSYNEQFF	0.608828433881103	PI	-0.600512646528331	cluster 2 (314)	mfuzz	none	none
CASSFTGDSYNEQFF	-0.606085430569652	1.15421563434323	-0.548130203773576	6	0.606096177654107	2	CASSFTGGNGYTF	0.774853026126687	PI	-0.56782817941046	cluster 2 (314)	mfuzz	none	none
CASSFTGRRETQYF	-0.577350269189626	1.15470053837925	-0.577350269189626	6	0.97479517237812	2	CASSGLAGGYNEQFF	0.727641777001032	PI	-0.588508735031725	cluster 2 (314)	mfuzz	none	none
CASSFTPGGQETQYF	-0.577350269189626	1.15470053837925	-0.577350269189626	6	0.974795172378118	2	CASSGPTDMNTEAFF	0.953074928511099	PI	-0.577350269189626	cluster 2 (314)	mfuzz	none	none
CASSFVRASTEAFF	-0.577350269189626	1.15470053837925	-0.577350269189626	6	0.974795172378122	2	CASSGSGGATDTQYF	0.279686086334153	PI	-0.35830154880625	cluster 2 (314)	mfuzz	none	none
CASSFVRSSQETQYF	-0.577350269189626	1.15470053837925	-0.577350269189626	6	0.974795172378118	2	CASSGSTYNEQFF	0.354645170735036	PI	-0.656868484464441	cluster 2 (314)	mfuzz	none	none
CASSFWTSGYEQYF	-0.577350269189626	1.15470053837925	-0.577350269189626	6	0.974795172378122	2	CASSGTGVTGELFF	0.450827103858623	PI	-0.628702094530165	cluster 2 (314)	mfuzz	none	none
CASSGENTEAFF	-0.829846269720979	1.11027655325479	-0.280430283533806	6	0.235359690908216	2	CASSGTSGRNEQYF	0.502515891234343	PI	-0.526901076295343	cluster 2 (314)	mfuzz	none	none
CASSGGGGPDTQYF	-0.577350269189626	1.15470053837925	-0.577350269189626	6	0.974795172378117	2	CASSHGPGQGAYEQYF	0.953074928511099	PI	-0.577350269189626	cluster 2 (314)	mfuzz	none	none
CASSGGLGTDYEQYF	-0.577350269189626	1.15470053837925	-0.577350269189626	6	0.974795172378118	2	CASSHRQGNTDTQYF	0.953074928511098	PI	-0.577350269189626	cluster 2 (314)	mfuzz	none	none
CASSGGQGANTGELFF	-0.63843716370184	1.15246433851774	-0.514027174815901	6	0.469838371301115	2	CASSHTGGYEQFF	0.953074928511102	PI	-0.577350269189626	cluster 2 (314)	mfuzz	none	none
CASSGGSENTEAFF	-0.577350269189626	1.15470053837925	-0.577350269189626	6	0.974795172378122	2	CASSIGAREAFF	0.953074928511099	PI	-0.577350269189626	cluster 2 (314)	mfuzz	none	none
CASSGGYEKLFF	-0.7091389668511	1.14377252717919	-0.434633560328094	6	0.336273441048654	2	CASSINPSSYNEQFF	0.953074928511101	PI	-0.577350269189626	cluster 2 (314)	mfuzz	none	none
CASSGLAGGPHEQFF	-0.577350269189626	1.15470053837925	-0.577350269189626	6	0.97479517237812	2	CASSIQGRSNQPQHF	0.953074928511102	PI	-0.577350269189626	cluster 2 (314)	mfuzz	none	none
CASSGPGGRTEAFF	-0.577350269189626	1.15470053837925	-0.577350269189626	6	0.974795172378122	2	CASSIRGSYNEQFF	0.483369706215494	PI	-0.621331702707092	cluster 2 (314)	mfuzz	none	none
CASSGPGNQPQHF	-0.458014900269839	1.14697627495857	-0.688961374688727	6	0.320432216422275	2	CASSIRVGNTEAFF	0.953074928511099	PI	-0.577350269189626	cluster 2 (314)	mfuzz	none	none
CASSGQGMGNSPLHF	-0.577350269189626	1.15470053837925	-0.577350269189626	6	0.974795172378122	2	CASSKPGDSYEQYF	0.953074928511099	PI	-0.577350269189626	cluster 2 (314)	mfuzz	none	none
CASSGREAFF	-0.898032351867064	1.07762847397588	-0.179596122108817	6	0.199329959688343	2	CASSL	0.650385827426013	PI	-0.555918439906023	cluster 2 (314)	mfuzz	none	none
CASSGTGTTDTQYF	-0.577350269189626	1.15470053837925	-0.577350269189626	6	0.974795172378122	2	CASSLAGANEQFF	0.323539799955007	PI	-0.420563390355906	cluster 2 (314)	mfuzz	none	none
CASSHNGELFF	-0.577350269189626	1.15470053837925	-0.577350269189626	6	0.974795172378122	2	CASSLAGAQGYTF	0.953074928511102	PI	-0.577350269189626	cluster 2 (314)	mfuzz	none	none
CASSHRDRPNTGELFF	-0.577350269189626	1.15470053837925	-0.577350269189626	6	0.974795172378118	2	CASSLAGGGYYGYTF	0.953074928511101	PI	-0.577350269189626	cluster 2 (314)	mfuzz	none	none
CASSIAGNNEQFF	-0.470286230940937	1.14844654026451	-0.678160309323573	6	0.34166844408566	2	CASSLAGGYEQYF	0.214518342075088	PI	-0.190897773927701	cluster 2 (314)	mfuzz	none	none
CASSIGIHGYTF	-0.577350269189626	1.15470053837925	-0.577350269189626	6	0.97479517237812	2	CASSLAGPNEQFF	0.348807164471172	PI	-0.658915805448107	cluster 2 (314)	mfuzz	none	none
CASSIGSREAFF	-0.577350269189626	1.15470053837925	-0.577350269189626	6	0.974795172378118	2	CASSLAGVSSGANVLTF	0.953074928511102	PI	-0.577350269189626	cluster 2 (314)	mfuzz	none	none
CASSIRRDTQYF	-0.577350269189626	1.15470053837925	-0.577350269189626	6	0.974795172378118	2	CASSLAKSSGANVLTF	0.953074928511099	PI	-0.577350269189626	cluster 2 (314)	mfuzz	none	none
CASSISGGNQETQYF	-0.577350269189626	1.15470053837925	-0.577350269189626	6	0.974795172378118	2	CASSLALAGNEQFF	0.34412265204701	PI	-0.441897636597333	cluster 2 (314)	mfuzz	none	none
CASSISGGYNEQFF	-0.501389130198547	1.15150348217828	-0.650114351979737	6	0.408834176559674	2	CASSLAQGYEQYF	0.394134010001164	PI	-0.480292910984955	cluster 2 (314)	mfuzz	none	none
CASSISGSGSDTQYF	-0.577350269189626	1.15470053837925	-0.577350269189626	6	0.974795172378122	2	CASSLASGYEQYF	0.421888893971234	PI	-0.495828511226608	cluster 2 (314)	mfuzz	none	none
CASSKRTDSYEQYF	-0.577350269189626	1.15470053837925	-0.577350269189626	6	0.974795172378118	2	CASSLASNQPQHF	0.262302889189047	PI	-0.3247359965113	cluster 2 (314)	mfuzz	none	none
CASSLAAGGSYGYTF	-0.577350269189626	1.15470053837925	-0.577350269189626	6	0.974795172378117	2	CASSLAVNTEAFF	0.451671215014179	PI	-0.509326964103976	cluster 2 (314)	mfuzz	none	none
CASSLAGAQEQFF	-0.614164221455725	1.15390070512265	-0.539736483666924	6	0.561877065620928	2	CASSLDSPYEQYF	0.257841867453807	PI	-0.315056833933764	cluster 2 (314)	mfuzz	none	none
CASSLAGESDTQYF	-0.52130124602107	1.15294191971395	-0.631640673692879	6	0.4683200559186	2	CASSLDSRGNEQFF	0.953074928511098	PI	-0.577350269189626	cluster 2 (314)	mfuzz	none	none
CASSLAGGIVDEQFF	-0.577350269189626	1.15470053837925	-0.577350269189626	6	0.974795172378117	2	CASSLDVEQYF	0.363050816081285	PI	-0.458349172545816	cluster 2 (314)	mfuzz	none	none
CASSLAGGWGTEAFF	-0.577350269189626	1.15470053837925	-0.577350269189626	6	0.974795172378122	2	CASSLEDTNYGYTF	0.241394224862005	PI	-0.274933904888688	cluster 2 (314)	mfuzz	none	none
CASSLAGTGSDTQYF	-0.577350269189626	1.15470053837925	-0.577350269189626	6	0.974795172378118	2	CASSLEGDQPQHF	0.183252553790272	PI	-0.0547737804174412	cluster 2 (314)	mfuzz	none	none
CASSLAGVIETQYF	-0.577350269189626	1.15470053837925	-0.577350269189626	6	0.974795172378118	2	CASSLEIEAFF	0.384851996597311	PI	-0.646907771183959	cluster 2 (314)	mfuzz	none	none
CASSLAPSPDTQYF	-0.600165362405881	1.15439594536671	-0.554230582960833	6	0.645988817954059	2	CASSLETGRNIQYF	0.209845972418817	PI	-0.173457131375778	cluster 2 (314)	mfuzz	none	none
CASSLAQGTGYTF	-0.577350269189626	1.15470053837925	-0.577350269189626	6	0.97479517237812	2	CASSLGAGVPNEQFF	0.953074928511101	PI	-0.577350269189626	cluster 2 (314)	mfuzz	none	none
CASSLARNANTGELFF	-0.577350269189626	1.15470053837925	-0.577350269189626	6	0.974795172378122	2	CASSLGDSEKLFF	0.953074928511099	PI	-0.577350269189626	cluster 2 (314)	mfuzz	none	none
CASSLDAETQYF	-0.571208838123004	1.15467883902657	-0.58347000090357	6	0.819675532410024	2	CASSLGGANVLTF	0.29413070648948	PI	-0.381887812436996	cluster 2 (314)	mfuzz	none	none
CASSLDGTGREKLFF	-0.577350269189626	1.15470053837925	-0.577350269189626	6	0.974795172378122	2	CASSLGGDRNSPLHF	0.953074928511096	PI	-0.577350269189626	cluster 2 (314)	mfuzz	none	none
CASSLDILAFF	-0.577350269189626	1.15470053837925	-0.577350269189626	6	0.974795172378118	2	CASSLGGGADTQYF	0.18452290909053	PI	-0.0612513101767955	cluster 2 (314)	mfuzz	none	none
CASSLDPGLAAYEQYF	-0.577350269189626	1.15470053837925	-0.577350269189626	6	0.974795172378117	2	CASSLGGSSTDTQYF	0.289129330826437	PI	-0.374114349855026	cluster 2 (314)	mfuzz	none	none
CASSLDRGSEKLFF	-0.75391414729527	1.13439360160297	-0.380479454307701	6	0.289614961674494	2	CASSLGLAGGAKNIQYF	0.953074928511099	PI	-0.577350269189626	cluster 2 (314)	mfuzz	none	none
CASSLEAGDYNEQFF	-0.805928887013952	1.11910616956917	-0.313177282555218	6	0.250249761130622	2	CASSLGQGPYEQYF	0.352769748482137	PI	-0.449749055688418	cluster 2 (314)	mfuzz	none	none
CASSLEATQETQYF	-0.65609824033104	1.15094116914636	-0.49484292881532	6	0.42429765025245	2	CASSLGRGTEAFF	0.649279140426835	PI	-0.595763837195651	cluster 2 (314)	mfuzz	none	none
CASSLEDTYYGYTF	-0.577350269189626	1.15470053837925	-0.577350269189626	6	0.974795172378126	2	CASSLGSGGTEAFF	0.193914716357259	PI	-0.106546512745754	cluster 2 (314)	mfuzz	none	none
CASSLGGDYQPQHF	-0.577350269189626	1.15470053837925	-0.577350269189626	6	0.974795172378122	2	CASSLGSSNQPQHF	0.195773056439713	PI	-0.114978036373737	cluster 2 (314)	mfuzz	none	none
CASSLGGEGYEQYF	-0.609835977029628	1.15407937531961	-0.544243398289979	6	0.584340421747888	2	CASSLGSTEAFF	0.490931235935667	PI	-0.61975387751458	cluster 2 (314)	mfuzz	none	none
CASSLGGFGSPLHF	-0.428362023750801	1.14282490619447	-0.71446288244367	6	0.276601083110731	2	CASSLGTSGGLSTDTQYF	0.953074928511101	PI	-0.577350269189626	cluster 2 (314)	mfuzz	none	none
CASSLGGGDYGYTF	-0.788285028923297	1.12486478378259	-0.336579754859294	6	0.262354331295851	2	CASSLGTSGRAGETQYF	0.352161969294144	PI	-0.449216410476082	cluster 2 (314)	mfuzz	none	none
CASSLGGGGLNTEAFF	-0.577350269189626	1.15470053837925	-0.577350269189626	6	0.974795172378122	2	CASSLGTSNEQFF	0.179827981460414	PI	-0.0368896997562401	cluster 2 (314)	mfuzz	none	none
CASSLGGPPTYEQYF	-0.577350269189626	1.15470053837925	-0.577350269189626	6	0.97479517237812	2	CASSLGTSQFF	0.953074928511102	PI	-0.577350269189626	cluster 2 (314)	mfuzz	none	none
CASSLGGSNTDTQYF	-0.514398836576201	1.15249008488571	-0.638091248309507	6	0.445630238012619	2	CASSLGVGYNEQFF	0.27236685661127	PI	-0.344924311616277	cluster 2 (314)	mfuzz	none	none
CASSLGGYTGELFF	-0.809729704887767	1.11778374949093	-0.308054044603163	6	0.247776151804486	2	CASSLHLMNTEAFF	0.493454454069881	PI	-0.619238075064472	cluster 2 (314)	mfuzz	none	none
CASSLGISGELFF	-0.774765471161205	1.1288703271978	-0.354104856036592	6	0.272422989765408	2	CASSLKTDSYEQYF	0.953074928511102	PI	-0.577350269189626	cluster 2 (314)	mfuzz	none	none
CASSLGLAGGPFNEQFF	-0.577350269189626	1.15470053837925	-0.577350269189626	6	0.97479517237812	2	CASSLLAGVSYNEQFF	0.281440958965992	PI	-0.361358609593139	cluster 2 (314)	mfuzz	none	none
CASSLGPADTQYF	-0.771643437485723	1.12974698652109	-0.358103549035368	6	0.274859935147652	2	CASSLLGGRGNTGELFF	0.953074928511099	PI	-0.577350269189626	cluster 2 (314)	mfuzz	none	none
CASSLGRLTYEQYF	-0.614221106015442	1.15389820330375	-0.539677097288312	6	0.561598350117228	2	CASSLLGGSYEQYF	0.394801631696509	PI	-0.6438577253558	cluster 2 (314)	mfuzz	none	none
CASSLGSGFDEQYF	-0.577350269189626	1.15470053837925	-0.577350269189626	6	0.97479517237812	2	CASSLLGYEQYF	0.25818651989066	PI	-0.315821625522736	cluster 2 (314)	mfuzz	none	none
CASSLGTGAQETQYF	-0.60519780993951	1.15424537395399	-0.54904756401448	6	0.611606687166807	2	CASSLLQYNEQFF	0.403281949316182	PI	-0.48578011224069	cluster 2 (314)	mfuzz	none	none
CASSLGTGHQPQHF	-0.663496521016319	1.1501792441283	-0.486682723111982	6	0.40846937620027	2	CASSLMDSLQETQYF	0.953074928511102	PI	-0.577350269189626	cluster 2 (314)	mfuzz	none	none
CASSLGTQNYEQYF	-0.577350269189626	1.15470053837925	-0.577350269189626	6	0.974795172378124	2	CASSLMGGTEAFF	0.178264172186638	PI	-0.028517800811356	cluster 2 (314)	mfuzz	none	none
CASSLIANQETQYF	-0.577350269189626	1.15470053837925	-0.577350269189626	6	0.974795172378122	2	CASSLNRELFF	0.416646853370095	PI	-0.637550955362784	cluster 2 (314)	mfuzz	none	none
CASSLIGGSSGNTIYF	-0.577350269189626	1.15470053837925	-0.577350269189626	6	0.974795172378122	2	CASSLPGTGDYEQYF	0.192258903043082	PI	-0.0988882270475602	cluster 2 (314)	mfuzz	none	none
CASSLIRGAAFF	-0.577350269189626	1.15470053837925	-0.577350269189626	6	0.974795172378122	2	CASSLPQPDTQYF	0.953074928511102	PI	-0.577350269189626	cluster 2 (314)	mfuzz	none	none
CASSLLAGGKETQYF	-0.472284223548731	1.14867195191124	-0.676387728362508	6	0.345352074092762	2	CASSLQGGTYEQYF	0.524016322716334	PI	-0.53278477746377	cluster 2 (314)	mfuzz	none	none
CASSLLAVDNEQFF	-0.577350269189626	1.15470053837925	-0.577350269189626	6	0.97479517237812	2	CASSLRDRYNSPLHF	0.252447122382894	PI	-0.302698727560241	cluster 2 (314)	mfuzz	none	none
CASSLLGTEAFF	-0.73993282716024	1.13767375265406	-0.397740925493821	6	0.302527421000298	2	CASSLREGLGEQYF	0.953074928511102	PI	-0.577350269189626	cluster 2 (314)	mfuzz	none	none
CASSLLLDSSYEQYF	-0.577350269189626	1.15470053837925	-0.577350269189626	6	0.97479517237812	2	CASSLRSGLDTQYF	0.953074928511101	PI	-0.577350269189626	cluster 2 (314)	mfuzz	none	none
CASSLPQGAGNTIYF	-0.577350269189626	1.15470053837925	-0.577350269189626	6	0.974795172378117	2	CASSLRTAEAFF	0.176316437341977	PI	-0.017910737150742	cluster 2 (314)	mfuzz	none	none
CASSLPTGETQYF	-0.835613608777801	1.10796071665703	-0.272347107879229	6	0.231987422402129	2	CASSLSAGLDEQFF	0.953074928511099	PI	-0.577350269189626	cluster 2 (314)	mfuzz	none	none
CASSLRDGGDTQYF	-0.577350269189626	1.15470053837925	-0.577350269189626	6	0.974795172378118	2	CASSLSLIYEQYF	0.953074928511102	PI	-0.577350269189626	cluster 2 (314)	mfuzz	none	none
CASSLRDTRYEQYF	-0.577350269189626	1.15470053837925	-0.577350269189626	6	0.97479517237812	2	CASSLSQGSQYF	0.953074928511102	PI	-0.577350269189626	cluster 2 (314)	mfuzz	none	none
CASSLRGAHGYTF	-0.577350269189626	1.15470053837925	-0.577350269189626	6	0.974795172378122	2	CASSLSSGGTYNEQFF	0.208851493225453	PI	-0.169623228317909	cluster 2 (314)	mfuzz	none	none
CASSLRGDAGYTF	-0.577350269189626	1.15470053837925	-0.577350269189626	6	0.974795172378118	2	CASSLSSGLDEQYF	0.953074928511099	PI	-0.577350269189626	cluster 2 (314)	mfuzz	none	none
CASSLRGGPDTQYF	-0.718187703141901	1.142135879365	-0.423948176223101	6	0.325461174286918	2	CASSLSTDSYEQYF	0.731365405779962	PI	-0.564458814643689	cluster 2 (314)	mfuzz	none	none
CASSLRGQLNTGELFF	-0.577350269189626	1.15470053837925	-0.577350269189626	6	0.974795172378122	2	CASSLSVSSYNEQFF	0.25081765033397	PI	-0.298818272564499	cluster 2 (314)	mfuzz	none	none
CASSLRGTDYGYTF	-0.577350269189626	1.15470053837925	-0.577350269189626	6	0.974795172378118	2	CASSLSYRGNTEAFF	0.554146460804265	PI	-0.608302109036164	cluster 2 (314)	mfuzz	none	none
CASSLRHSNQPQHF	-0.648169030314189	1.15167600925679	-0.503506978942605	6	0.443208168042727	2	CASSLTGYNEQFF	0.645820895084802	PI	-0.596140178249971	cluster 2 (314)	mfuzz	none	none
CASSLRSGQDEQFF	-0.577350269189626	1.15470053837925	-0.577350269189626	6	0.974795172378118	2	CASSLTSDGYNEQFF	0.953074928511104	PI	-0.577350269189626	cluster 2 (314)	mfuzz	none	none
CASSLRSGRVQETQYF	-0.577350269189626	1.15470053837925	-0.577350269189626	6	0.974795172378118	2	CASSLTTNTEAFF	0.378990742716487	PI	-0.470294069433887	cluster 2 (314)	mfuzz	none	none
CASSLRSGSDEQFF	-0.577350269189626	1.15470053837925	-0.577350269189626	6	0.974795172378118	2	CASSLVNTGELFF	0.510135670616425	PI	-0.615958174127313	cluster 2 (314)	mfuzz	none	none
CASSLRVAGEQFF	-0.577350269189626	1.15470053837925	-0.577350269189626	6	0.97479517237812	2	CASSLVQGGNTGELFF	0.953074928511102	PI	-0.577350269189626	cluster 2 (314)	mfuzz	none	none
CASSLSEGVYGYTF	-0.577350269189626	1.15470053837925	-0.577350269189626	6	0.974795172378122	2	CASSLVVTGELFF	0.208874828381478	PI	-0.169713688901444	cluster 2 (314)	mfuzz	none	none
CASSLSGEQFF	-0.686184659031965	1.14737024185841	-0.461185582826443	6	0.368157854738648	2	CASSLWGDGYGYTF	0.953074928511101	PI	-0.577350269189626	cluster 2 (314)	mfuzz	none	none
CASSLSGPLETQYF	-0.577350269189626	1.15470053837925	-0.577350269189626	6	0.974795172378122	2	CASSLYSGSFYEQYF	0.953074928511101	PI	-0.577350269189626	cluster 2 (314)	mfuzz	none	none
CASSLSLAGLQETQYF	-0.577350269189626	1.15470053837925	-0.577350269189626	6	0.974795172378122	2	CASSLYSNSYEQYF	0.953074928511101	PI	-0.577350269189626	cluster 2 (314)	mfuzz	none	none
CASSLSPSTEAFF	-0.436501584642897	1.14404762475996	-0.707546040117062	6	0.287791386899962	2	CASSMAENTEAFF	0.324346667000172	PI	-0.667913866448103	cluster 2 (314)	mfuzz	none	none
CASSLSSEPYNEQFF	-0.479666151893679	1.14947052407968	-0.669804372186004	6	0.359596918781621	2	CASSNRGLGYTF	0.953074928511099	PI	-0.577350269189626	cluster 2 (314)	mfuzz	none	none
CASSLSSTGDGYTF	-0.577350269189626	1.15470053837925	-0.577350269189626	6	0.974795172378122	2	CASSPDMNTGELFF	0.33553670774939	PI	-0.433481731092922	cluster 2 (314)	mfuzz	none	none
CASSLSWMNTEAFF	-0.577350269189626	1.15470053837925	-0.577350269189626	6	0.974795172378122	2	CASSPDRGIGNEQFF	0.953074928511098	PI	-0.577350269189626	cluster 2 (314)	mfuzz	none	none
CASSLSYRGTDTQYF	-0.577350269189626	1.15470053837925	-0.577350269189626	6	0.974795172378126	2	CASSPDRGREKLFF	0.39215801403864	PI	-0.479055415078072	cluster 2 (314)	mfuzz	none	none
CASSLTAAYEQYF	-0.801023964653248	1.12076919752019	-0.319745232866944	6	0.253508687780601	2	CASSPEDEQYF	0.953074928511098	PI	-0.577350269189626	cluster 2 (314)	mfuzz	none	none
CASSLTDRGTEAFF	-0.784632683427425	1.12598088636141	-0.341348202933982	6	0.265000791389189	2	CASSPEGDYEQYF	0.45563922599656	PI	-0.627550295809443	cluster 2 (314)	mfuzz	none	none
CASSLTGFGEQFF	-0.577350269189626	1.15470053837925	-0.577350269189626	6	0.974795172378122	2	CASSPGGIGYTF	0.953074928511099	PI	-0.577350269189626	cluster 2 (314)	mfuzz	none	none
CASSLTGGSYGYTF	-0.544028270311819	1.15407135032177	-0.610043080009948	6	0.567815264556112	2	CASSPGLTDTQYF	0.263890609223545	PI	-0.328068676013349	cluster 2 (314)	mfuzz	none	none
CASSLTGISTDTQYF	-0.766354512377694	1.13119167518006	-0.364837162802365	6	0.279092822751487	2	CASSPGSSYNEQFF	0.326168331250111	PI	-0.423517730580538	cluster 2 (314)	mfuzz	none	none
CASSLTGTVDGYTF	-0.577350269189626	1.15470053837925	-0.577350269189626	6	0.974795172378122	2	CASSPGTEAFF	0.834862327047008	PI	-0.5714468695864	cluster 2 (314)	mfuzz	none	none
CASSLTHSSYNEQFF	-0.577350269189626	1.15470053837925	-0.577350269189626	6	0.974795172378118	2	CASSPGTGDLETQYF	0.953074928511102	PI	-0.577350269189626	cluster 2 (314)	mfuzz	none	none
CASSLTPGGSYNEQFF	-0.577350269189626	1.15470053837925	-0.577350269189626	6	0.974795172378118	2	CASSPGTSGGSSYNEQFF	0.507164693464468	PI	-0.528239791930878	cluster 2 (314)	mfuzz	none	none
CASSLTPGVGELFF	-0.577350269189626	1.15470053837925	-0.577350269189626	6	0.974795172378118	2	CASSPGTSNTGELFF	0.363220367957697	PI	-0.653932930430696	cluster 2 (314)	mfuzz	none	none
CASSLTQGAETQYF	-0.695718561528081	1.14597065291643	-0.450252091388351	6	0.354036283909254	2	CASSPGTTYEQYF	0.723963170393615	PI	-0.563811304213608	cluster 2 (314)	mfuzz	none	none
CASSLTQGFTEAFF	-0.577350269189626	1.15470053837925	-0.577350269189626	6	0.974795172378122	2	CASSPGVQYEQYF	0.953074928511099	PI	-0.577350269189626	cluster 2 (314)	mfuzz	none	none
CASSLVGYQGTEAFF	-0.577350269189626	1.15470053837925	-0.577350269189626	6	0.974795172378122	2	CASSPLTGGPNEQFF	0.953074928511099	PI	-0.577350269189626	cluster 2 (314)	mfuzz	none	none
CASSLVRGWGYGYTF	-0.577350269189626	1.15470053837925	-0.577350269189626	6	0.974795172378118	2	CASSPMAGPTDTQYF	0.953074928511098	PI	-0.577350269189626	cluster 2 (314)	mfuzz	none	none
CASSLWGAGAYEQYF	-0.577350269189626	1.15470053837925	-0.577350269189626	6	0.974795172378126	2	CASSPPGTEAFF	0.380416981964553	PI	-0.471288439949067	cluster 2 (314)	mfuzz	none	none
CASSLWLNNEQFF	-0.577350269189626	1.15470053837925	-0.577350269189626	6	0.974795172378118	2	CASSPPQGGSYEQYF	0.953074928511098	PI	-0.577350269189626	cluster 2 (314)	mfuzz	none	none
CASSLWNTGELFF	-0.785670968754643	1.12566619241439	-0.339995223659742	6	0.26424315105117	2	CASSPQGASNQPQHF	0.204615364114557	PI	-0.152797205560551	cluster 2 (314)	mfuzz	none	none
CASSLYGATYNEQFF	-0.577350269189626	1.15470053837925	-0.577350269189626	6	0.974795172378118	2	CASSPRDRVNTGELFF	0.953074928511102	PI	-0.577350269189626	cluster 2 (314)	mfuzz	none	none
CASSLYGGYEQYF	-0.571531669979376	1.15468105677944	-0.583149386800067	6	0.825259267188021	2	CASSPRDWYNEQFF	0.953074928511101	PI	-0.577350269189626	cluster 2 (314)	mfuzz	none	none
CASSMGGFYEQYF	-0.577350269189626	1.15470053837925	-0.577350269189626	6	0.974795172378118	2	CASSPRGGEGYTF	0.953074928511104	PI	-0.577350269189626	cluster 2 (314)	mfuzz	none	none
CASSMVVHEQFF	-0.577350269189626	1.15470053837925	-0.577350269189626	6	0.974795172378118	2	CASSPRLAGSTGELFF	0.196428719910016	PI	-0.117911982241595	cluster 2 (314)	mfuzz	none	none
CASSNANTGELFF	-0.442653511073473	1.1449302428898	-0.702276731816329	6	0.296629009046805	2	CASSPRQGPLYGYTF	0.953074928511099	PI	-0.577350269189626	cluster 2 (314)	mfuzz	none	none
CASSNRGGNEQFF	-0.531641755962876	1.15352453488927	-0.621882778926391	6	0.507880615241939	2	CASSPRTAPEGYTF	0.953074928511099	PI	-0.577350269189626	cluster 2 (314)	mfuzz	none	none
CASSPAAGAGELFF	-0.577350269189626	1.15470053837925	-0.577350269189626	6	0.974795172378118	2	CASSPRTATYEQYF	0.339687764245654	PI	-0.437631638175287	cluster 2 (314)	mfuzz	none	none
CASSPAGYYEQYF	-0.577350269189626	1.15470053837925	-0.577350269189626	6	0.97479517237812	2	CASSPRTGAEAFF	0.953074928511099	PI	-0.577350269189626	cluster 2 (314)	mfuzz	none	none
CASSPAQGDEQYF	-0.577350269189626	1.15470053837925	-0.577350269189626	6	0.974795172378118	2	CASSPRTGIDGYTF	0.953074928511102	PI	-0.577350269189626	cluster 2 (314)	mfuzz	none	none
CASSPDIEQFF	-0.577350269189626	1.15470053837925	-0.577350269189626	6	0.974795172378122	2	CASSPRTSGLGEQFF	0.953074928511099	PI	-0.577350269189626	cluster 2 (314)	mfuzz	none	none
CASSPDSEQYF	-0.553813841035233	1.15438493853764	-0.600571097502409	6	0.630500601799404	2	CASSPSGPYEQYF	0.354470412209811	PI	-0.451224642696351	cluster 2 (314)	mfuzz	none	none
CASSPDSVEQYF	-0.577350269189626	1.15470053837925	-0.577350269189626	6	0.974795172378126	2	CASSPSGRAPDTQYF	0.609482281632154	PI	-0.600429551220552	cluster 2 (314)	mfuzz	none	none
CASSPEIEAFF	-0.577350269189626	1.15470053837925	-0.577350269189626	6	0.974795172378122	2	CASSPSGSLEQYF	0.953074928511099	PI	-0.577350269189626	cluster 2 (314)	mfuzz	none	none
CASSPGDPSTDTQYF	-0.577350269189626	1.15470053837925	-0.577350269189626	6	0.974795172378122	2	CASSPSYNEQFF	0.201030654991497	PI	-0.137914753611642	cluster 2 (314)	mfuzz	none	none
CASSPGDTQYF	-0.709158962310682	1.14376904940294	-0.434610087092255	6	0.336248590059128	2	CASSPTGGTDTQYF	0.247011342592397	PI	-0.289474098578041	cluster 2 (314)	mfuzz	none	none
CASSPGGAPFYEQYF	-0.577350269189626	1.15470053837925	-0.577350269189626	6	0.974795172378122	2	CASSPTHSTDTQYF	0.337496973599503	PI	-0.662993310451148	cluster 2 (314)	mfuzz	none	none
CASSPGPLEQFF	-0.577350269189626	1.15470053837925	-0.577350269189626	6	0.97479517237812	2	CASSPVGGGNTGELFF	0.953074928511102	PI	-0.577350269189626	cluster 2 (314)	mfuzz	none	none
CASSPGQGGSNEQFF	-0.577350269189626	1.15470053837925	-0.577350269189626	6	0.97479517237812	2	CASSPVSNTEAFF	0.325275846567378	PI	-0.422522738607336	cluster 2 (314)	mfuzz	none	none
CASSPGSAVYNEQFF	-0.577350269189626	1.15470053837925	-0.577350269189626	6	0.974795172378122	2	CASSQAGTGFYGYTF	0.953074928511101	PI	-0.577350269189626	cluster 2 (314)	mfuzz	none	none
CASSPGSEKLFF	-0.590390171256813	1.15460161589363	-0.564211444636818	6	0.734792358182289	2	CASSQAGTPNEQFF	0.953074928511099	PI	-0.577350269189626	cluster 2 (314)	mfuzz	none	none
CASSPGTGWAEAFF	-0.577350269189626	1.15470053837925	-0.577350269189626	6	0.97479517237812	2	CASSQAVGSPLHF	0.380927715194361	PI	-0.47164173556478	cluster 2 (314)	mfuzz	none	none
CASSPHPSDTQYF	-0.577350269189626	1.15470053837925	-0.577350269189626	6	0.974795172378124	2	CASSQDAGITYEQYF	0.953074928511098	PI	-0.577350269189626	cluster 2 (314)	mfuzz	none	none
CASSPLSAGELFF	-0.577350269189626	1.15470053837925	-0.577350269189626	6	0.974795172378118	2	CASSQDDTYEQYF	0.263389396390049	PI	-0.327022824616227	cluster 2 (314)	mfuzz	none	none
CASSPMGHEQYF	-0.577350269189626	1.15470053837925	-0.577350269189626	6	0.97479517237812	2	CASSQDIEQYF	0.3583352863329	PI	-0.655594764211034	cluster 2 (314)	mfuzz	none	none
CASSPPAGGNTGELFF	-0.577350269189626	1.15470053837925	-0.577350269189626	6	0.97479517237812	2	CASSQDLASSTDTQYF	0.953074928511099	PI	-0.577350269189626	cluster 2 (314)	mfuzz	none	none
CASSPPGHGNTGELFF	-0.577350269189626	1.15470053837925	-0.577350269189626	6	0.974795172378118	2	CASSQDLGSNQPQHF	0.231134775522637	PI	-0.245864282339033	cluster 2 (314)	mfuzz	none	none
CASSPPGLGNTGELFF	-0.628053964180667	1.15317009477	-0.525116130589328	6	0.503697165013691	2	CASSQDPRGRSSYEQYF	0.953074928511101	PI	-0.577350269189626	cluster 2 (314)	mfuzz	none	none
CASSPPRTASSYEQYF	-0.577350269189626	1.15470053837925	-0.577350269189626	6	0.974795172378117	2	CASSQDRNTGELFF	0.210223734382561	PI	-0.174902106708563	cluster 2 (314)	mfuzz	none	none
CASSPPSGNSYEQYF	-0.577350269189626	1.15470053837925	-0.577350269189626	6	0.974795172378126	2	CASSQDSSETQYF	0.953074928511101	PI	-0.577350269189626	cluster 2 (314)	mfuzz	none	none
CASSPRDRLNTGELFF	-0.577350269189626	1.15470053837925	-0.577350269189626	6	0.97479517237812	2	CASSQGETQYF	0.300125688182935	PI	-0.3907024951628	cluster 2 (314)	mfuzz	none	none
CASSPRDSLYEQYF	-0.784276646143345	1.12608832595716	-0.341811679813816	6	0.265261579106795	2	CASSQGGAIQYF	0.953074928511099	PI	-0.577350269189626	cluster 2 (314)	mfuzz	none	none
CASSPRGGAKNIQYF	-0.437795106331273	1.1442361850482	-0.706441078716926	6	0.289620754630029	2	CASSQGGDDTEAFF	0.953074928511098	PI	-0.577350269189626	cluster 2 (314)	mfuzz	none	none
CASSPRGGNGYTF	-0.577350269189626	1.15470053837925	-0.577350269189626	6	0.97479517237812	2	CASSQGQKDEQYF	0.953074928511098	PI	-0.577350269189626	cluster 2 (314)	mfuzz	none	none
CASSPRGQGGTGELFF	-0.4890457218083	1.15040680020639	-0.661361078398092	6	0.379345614612913	2	CASSQTAGTGELFF	0.953074928511104	PI	-0.577350269189626	cluster 2 (314)	mfuzz	none	none
CASSPRGSGNTIYF	-0.702225951844489	1.14493854518609	-0.442712593341607	6	0.345142486368532	2	CASSQTGERYEQYF	0.953074928511099	PI	-0.577350269189626	cluster 2 (314)	mfuzz	none	none
CASSPRGVHEQYF	-0.626240599161376	1.15327923333757	-0.527038634176194	6	0.510333509384383	2	CASSQVGTEAFF	0.313670104435522	PI	-0.672044185779329	cluster 2 (314)	mfuzz	none	none
CASSPRPGPNQPQHF	-0.577350269189626	1.15470053837925	-0.577350269189626	6	0.97479517237812	2	CASSQVTGSSYNEQFF	0.184506010819802	PI	-0.0611657007186314	cluster 2 (314)	mfuzz	none	none
CASSPRQGKDNEQFF	-0.577350269189626	1.15470053837925	-0.577350269189626	6	0.974795172378124	2	CASSQWDRTNTGELFF	0.953074928511103	PI	-0.577350269189626	cluster 2 (314)	mfuzz	none	none
CASSPRSSANTGELFF	-0.577350269189626	1.15470053837925	-0.577350269189626	6	0.97479517237812	2	CASSRDGSYEQYF	0.200791219608705	PI	-0.136899160561876	cluster 2 (314)	mfuzz	none	none
CASSPRTGALNGYTF	-0.577350269189626	1.15470053837925	-0.577350269189626	6	0.97479517237812	2	CASSRDRGEYNEQFF	0.953074928511102	PI	-0.577350269189626	cluster 2 (314)	mfuzz	none	none
CASSPRTQAKNIQYF	-0.577350269189626	1.15470053837925	-0.577350269189626	6	0.974795172378118	2	CASSRGFDQPQHF	0.376949583135671	PI	-0.468850761493712	cluster 2 (314)	mfuzz	none	none
CASSPRTSGNTYEQYF	-0.577350269189626	1.15470053837925	-0.577350269189626	6	0.974795172378126	2	CASSRPEGEQYF	0.953074928511102	PI	-0.577350269189626	cluster 2 (314)	mfuzz	none	none
CASSPRVSGNTIYF	-0.512477221686596	1.15235541290612	-0.639878191219519	6	0.43974520847232	2	CASSRRGTEAFF	0.476362893573999	PI	-0.518591490802123	cluster 2 (314)	mfuzz	none	none
CASSPSGAGGGDEQFF	-0.577350269189626	1.15470053837925	-0.577350269189626	6	0.974795172378118	2	CASSRSGNYGYTF	0.557747717466701	PI	-0.540621662958307	cluster 2 (314)	mfuzz	none	none
CASSPSMETQYF	-0.577350269189626	1.15470053837925	-0.577350269189626	6	0.97479517237812	2	CASSRTGGRFDTQYF	0.953074928511101	PI	-0.577350269189626	cluster 2 (314)	mfuzz	none	none
CASSPSNYGYTF	-0.565704341696931	1.15462275324898	-0.588918411552049	6	0.741455069278258	2	CASSSAPYGYTF	0.953074928511102	PI	-0.577350269189626	cluster 2 (314)	mfuzz	none	none
CASSPTAGGDTGELFF	-0.577350269189626	1.15470053837925	-0.577350269189626	6	0.974795172378122	2	CASSSDIEAFF	0.953074928511099	PI	-0.577350269189626	cluster 2 (314)	mfuzz	none	none
CASSPTGDYNSPLHF	-0.577350269189626	1.15470053837925	-0.577350269189626	6	0.97479517237812	2	CASSSGHWNTEAFF	0.953074928511099	PI	-0.577350269189626	cluster 2 (314)	mfuzz	none	none
CASSPTGEPNYGYTF	-0.577350269189626	1.15470053837925	-0.577350269189626	6	0.974795172378124	2	CASSSGLAADTQYF	0.29617494402279	PI	-0.384953361767681	cluster 2 (314)	mfuzz	none	none
CASSPTGLNGYTF	-0.577350269189626	1.15470053837925	-0.577350269189626	6	0.974795172378118	2	CASSSGQGENEQFF	0.953074928511101	PI	-0.577350269189626	cluster 2 (314)	mfuzz	none	none
CASSPVAGGNTGELFF	-0.577350269189626	1.15470053837925	-0.577350269189626	6	0.97479517237812	2	CASSSGQGVYEQYF	0.252749358076459	PI	-0.303410776426693	cluster 2 (314)	mfuzz	none	none
CASSPWEGETQYF	-0.503735646285459	1.15169436142443	-0.647958715138971	6	0.414982534960331	2	CASSSLNTGELFF	0.211153878599128	PI	-0.178433525381715	cluster 2 (314)	mfuzz	none	none
CASSPWTGQGYGYTF	-0.577350269189626	1.15470053837925	-0.577350269189626	6	0.974795172378122	2	CASSSMTGLNTEAFF	0.953074928511101	PI	-0.577350269189626	cluster 2 (314)	mfuzz	none	none
CASSQAQGLPYEQYF	-0.577350269189626	1.15470053837925	-0.577350269189626	6	0.974795172378118	2	CASSSPVETQYF	0.264152164419161	PI	-0.328612190367471	cluster 2 (314)	mfuzz	none	none
CASSQARGLYGYTF	-0.577350269189626	1.15470053837925	-0.577350269189626	6	0.974795172378122	2	CASSSQDGSYEQYF	0.319941851262004	PI	-0.669603669776773	cluster 2 (314)	mfuzz	none	none
CASSQDGGGNTEAFF	-0.680076875117713	1.14819781722824	-0.468120942110522	6	0.377985047497419	2	CASSSQGGEQYF	0.414697493249636	PI	-0.492110003412378	cluster 2 (314)	mfuzz	none	none
CASSQDGLSETQYF	-0.577350269189626	1.15470053837925	-0.577350269189626	6	0.974795172378122	2	CASSSRAGATDTQYF	0.953074928511099	PI	-0.577350269189626	cluster 2 (314)	mfuzz	none	none
CASSQDHPGGYEQYF	-0.577350269189626	1.15470053837925	-0.577350269189626	6	0.974795172378122	2	CASSSRAQETQYF	0.46315081333001	PI	-0.513825499987511	cluster 2 (314)	mfuzz	none	none
CASSQDIYAFF	-0.577350269189626	1.15470053837925	-0.577350269189626	6	0.974795172378118	2	CASSSRGRTSSYEQYF	0.953074928511102	PI	-0.577350269189626	cluster 2 (314)	mfuzz	none	none
CASSQDLGQGASPLHF	-0.577350269189626	1.15470053837925	-0.577350269189626	6	0.97479517237812	2	CASSSRQGVTDTQYF	0.631449224690409	PI	-0.597761731618857	cluster 2 (314)	mfuzz	none	none
CASSQDLLAGDSYEQYF	-0.577350269189626	1.15470053837925	-0.577350269189626	6	0.974795172378118	2	CASSSSYSGNTIYF	0.386685775951791	PI	-0.475525861215376	cluster 2 (314)	mfuzz	none	none
CASSQDPVARYEQYF	-0.577350269189626	1.15470053837925	-0.577350269189626	6	0.974795172378122	2	CASSSTSGRADTQYF	0.283924975882258	PI	-0.365591328383619	cluster 2 (314)	mfuzz	none	none
CASSQDQGAYYGYTF	-0.577350269189626	1.15470053837925	-0.577350269189626	6	0.974795172378118	2	CASSSWVGELFF	0.953074928511104	PI	-0.577350269189626	cluster 2 (314)	mfuzz	none	none
CASSQDQGGNTIYF	-0.577350269189626	1.15470053837925	-0.577350269189626	6	0.974795172378117	2	CASSSYRGAYNEQFF	0.953074928511102	PI	-0.577350269189626	cluster 2 (314)	mfuzz	none	none
CASSQDRASGYEQYF	-0.577350269189626	1.15470053837925	-0.577350269189626	6	0.97479517237812	2	CASSTGTVGYEQYF	0.953074928511101	PI	-0.577350269189626	cluster 2 (314)	mfuzz	none	none
CASSQELAGGGNEQFF	-0.577350269189626	1.15470053837925	-0.577350269189626	6	0.974795172378122	2	CASSTRQANTGELFF	0.66338702423947	PI	-0.557531013504666	cluster 2 (314)	mfuzz	none	none
CASSQERDRVYEQYF	-0.577350269189626	1.15470053837925	-0.577350269189626	6	0.974795172378122	2	CASSTRQGSDEQYF	0.357545563930096	PI	-0.453838398534536	cluster 2 (314)	mfuzz	none	none
CASSQGGGRGTDTQYF	-0.680936748809594	1.14808453205053	-0.46714778324094	6	0.376561125622982	2	CASSTSGETGELFF	0.953074928511101	PI	-0.577350269189626	cluster 2 (314)	mfuzz	none	none
CASSQGLAGATSTDTQYF	-0.577350269189626	1.15470053837925	-0.577350269189626	6	0.974795172378122	2	CASSTSSPQETQYF	0.953074928511099	PI	-0.577350269189626	cluster 2 (314)	mfuzz	none	none
CASSQGQGGTNEKLFF	-0.577350269189626	1.15470053837925	-0.577350269189626	6	0.974795172378118	2	CASSTSTDTQYF	0.818059961446607	PI	-0.582598749284831	cluster 2 (314)	mfuzz	none	none
CASSQGTGSSYNEQFF	-0.527906405392004	1.15332720746541	-0.625420802073403	6	0.492700023191646	2	CASSTTGGSPLHF	0.953074928511099	PI	-0.577350269189626	cluster 2 (314)	mfuzz	none	none
CASSQISGTGGEQYF	-0.577350269189626	1.15470053837925	-0.577350269189626	6	0.97479517237812	2	CASSVAGGLYEQFF	0.953074928511098	PI	-0.577350269189626	cluster 2 (314)	mfuzz	none	none
CASSQLAGGNTGELFF	-0.610087616916226	1.1540696177031	-0.543982000786877	6	0.582961976076127	2	CASSVAGGTDTQYF	0.173047214373416	PI	0.000339172993095483	cluster 2 (314)	mfuzz	none	none
CASSQRADTEAFF	-0.577350269189626	1.15470053837925	-0.577350269189626	6	0.974795172378122	2	CASSVAYEQYF	0.567370974924717	PI	-0.542592272155777	cluster 2 (314)	mfuzz	none	none
CASSQRRDTQYF	-0.806531199016747	1.11889858418659	-0.312367385169845	6	0.249854821650981	2	CASSVGLAGATNEQFF	0.953074928511099	PI	-0.577350269189626	cluster 2 (314)	mfuzz	none	none
CASSQRTGGSGELFF	-0.577350269189626	1.15470053837925	-0.577350269189626	6	0.974795172378126	2	CASSVRDRVNTGELFF	0.953074928511101	PI	-0.577350269189626	cluster 2 (314)	mfuzz	none	none
CASSQSPGGTEAFF	-0.826760185518458	1.11148516846855	-0.28472498295009	6	0.237196304275437	2	CASSVRGLANTGELFF	0.953074928511102	PI	-0.577350269189626	cluster 2 (314)	mfuzz	none	none
CASSQTAGYEQYF	-0.577350269189626	1.15470053837925	-0.577350269189626	6	0.974795172378117	2	CASSVSGANYNEQFF	0.953074928511099	PI	-0.577350269189626	cluster 2 (314)	mfuzz	none	none
CASSQTSDEQYF	-0.547475287642248	1.15419383640868	-0.606718548766434	6	0.587939978251235	2	CASSVVGTEAFF	0.399014621214283	PI	-0.642600117973383	cluster 2 (314)	mfuzz	none	none
CASSQVRGRGEQYF	-0.577350269189626	1.15470053837925	-0.577350269189626	6	0.974795172378122	2	CASSWGGAYEQYF	0.31967664443765	PI	-0.669706056554142	cluster 2 (314)	mfuzz	none	none
CASSQVRSGTYEQYF	-0.577350269189626	1.15470053837925	-0.577350269189626	6	0.974795172378118	2	CASSWINQPQHF	0.953074928511101	PI	-0.577350269189626	cluster 2 (314)	mfuzz	none	none
CASSQVYNEQFF	-0.615275377468603	1.15385111182014	-0.538575734351536	6	0.556504072576108	2	CASSWTGMNTEAFF	0.451881611090773	PI	-0.628447785622211	cluster 2 (314)	mfuzz	none	none
CASSRDSSNNEQFF	-0.577350269189626	1.15470053837925	-0.577350269189626	6	0.974795172378122	2	CASSYGGVGNQPQHF	0.953074928511098	PI	-0.577350269189626	cluster 2 (314)	mfuzz	none	none
CASSRGDPSYEQYF	-0.577350269189626	1.15470053837925	-0.577350269189626	6	0.974795172378118	2	CASSYGNQPQHF	0.193556949902892	PI	-0.10490349005407	cluster 2 (314)	mfuzz	none	none
CASSRGGGSYNEQFF	-0.695765598642148	1.14596341793651	-0.450197819294364	6	0.353969951336007	2	CASSYGTGNQPQHF	0.303506603858851	PI	-0.395445875689644	cluster 2 (314)	mfuzz	none	none
CASSRGLEYNEQFF	-0.61554861784603	1.15383868253822	-0.538290064692186	6	0.55520539736038	2	CASSYLPGGNTEAFF	0.953074928511101	PI	-0.577350269189626	cluster 2 (314)	mfuzz	none	none
CASSRGQGGQPQHF	-0.500519166644093	1.15143127776569	-0.650912111121596	6	0.406602946290249	2	CASSYMNTGELFF	0.953074928511098	PI	-0.577350269189626	cluster 2 (314)	mfuzz	none	none
CASSRLAGGRNEQFF	-0.499904749690712	1.15137981559003	-0.651475065899321	6	0.405042353185841	2	CASSYRARVNTGELFF	0.953074928511102	PI	-0.577350269189626	cluster 2 (314)	mfuzz	none	none
CASSRRDGNTIYF	-0.577350269189626	1.15470053837925	-0.577350269189626	6	0.974795172378118	2	CASSYRGGGTGELFF	0.953074928511098	PI	-0.577350269189626	cluster 2 (314)	mfuzz	none	none
CASSRRGGDGYTF	-0.577350269189626	1.15470053837925	-0.577350269189626	6	0.97479517237812	2	CASSYSGTENGYTF	0.953074928511099	PI	-0.577350269189626	cluster 2 (314)	mfuzz	none	none
CASSRRQGGVTEAFF	-0.577350269189626	1.15470053837925	-0.577350269189626	6	0.974795172378122	2	CASSYSPGSVYGYTF	0.953074928511099	PI	-0.577350269189626	cluster 2 (314)	mfuzz	none	none
CASSRSGGWAYEQYF	-0.577350269189626	1.15470053837925	-0.577350269189626	6	0.974795172378122	2	CASSYSQGAYEQYF	0.347962276285395	PI	-0.659215353998741	cluster 2 (314)	mfuzz	none	none
CASSRSGTLADTQYF	-0.577350269189626	1.15470053837925	-0.577350269189626	6	0.974795172378118	2	CASSYYRNTEAFF	0.215901078494698	PI	-0.195882587369266	cluster 2 (314)	mfuzz	none	none
CASSRVGSPLHF	-0.794224880841411	1.1229947511222	-0.328769870280785	6	0.258158131222875	2	CASTGADTQYF	0.206698725349605	PI	-0.161173581890867	cluster 2 (314)	mfuzz	none	none
CASSSAGTPTEQFF	-0.577350269189626	1.15470053837925	-0.577350269189626	6	0.974795172378118	2	CASTPKPFSGANVLTF	0.953074928511099	PI	-0.577350269189626	cluster 2 (314)	mfuzz	none	none
CASSSDIEQFF	-0.791193730298237	1.12395760053549	-0.33276387023725	6	0.260283230701805	2	CASTQRGSTEAFF	0.953074928511099	PI	-0.577350269189626	cluster 2 (314)	mfuzz	none	none
CASSSGAPYGYTF	-0.508798125122812	1.15208684286346	-0.64328871774065	6	0.428942316225993	2	CASTTYNEQFF	0.570920731950491	PI	-0.543292685503449	cluster 2 (314)	mfuzz	none	none
CASSSGGRYEQYF	-0.845568033332721	1.10378403557559	-0.258216002242873	6	0.226338286004644	2	CASTVSSYNEQFF	0.953074928511098	PI	-0.577350269189626	cluster 2 (314)	mfuzz	none	none
CASSSGQGAFTDTQYF	-0.577350269189626	1.15470053837925	-0.577350269189626	6	0.97479517237812	2	CATEGDSYEQYF	0.953074928511102	PI	-0.577350269189626	cluster 2 (314)	mfuzz	none	none
CASSSGTGAWNEQFF	-0.577350269189626	1.15470053837925	-0.577350269189626	6	0.974795172378118	2	CATGDRGGTDTQYF	0.953074928511102	PI	-0.577350269189626	cluster 2 (314)	mfuzz	none	none
CASSSGTGPLNEQFF	-0.706329771516131	1.1442550768251	-0.43792530530897	6	0.339809747337848	2	CATGGLNTGELFF	0.953074928511102	PI	-0.577350269189626	cluster 2 (314)	mfuzz	none	none
CASSSLASSSYNEQFF	-0.577350269189626	1.15470053837925	-0.577350269189626	6	0.97479517237812	2	CATLGSNTGELFF	0.953074928511099	PI	-0.577350269189626	cluster 2 (314)	mfuzz	none	none
CASSSLELYEQYF	-0.577350269189626	1.15470053837925	-0.577350269189626	6	0.97479517237812	2	CATQGLNTGELFF	0.953074928511102	PI	-0.577350269189626	cluster 2 (314)	mfuzz	none	none
CASSSNRDRPYEQYF	-0.577350269189626	1.15470053837925	-0.577350269189626	6	0.974795172378118	2	CATRGGSYNSPLHF	0.953074928511102	PI	-0.577350269189626	cluster 2 (314)	mfuzz	none	none
CASSSPGQGLPYEQYF	-0.577350269189626	1.15470053837925	-0.577350269189626	6	0.974795172378118	2	CATSDLTGANEQFF	0.953074928511098	PI	-0.577350269189626	cluster 2 (314)	mfuzz	none	none
CASSSPGTGNSPLHF	-0.577350269189626	1.15470053837925	-0.577350269189626	6	0.974795172378118	2	CATSESGRVDTQYF	0.953074928511099	PI	-0.577350269189626	cluster 2 (314)	mfuzz	none	none
CASSSRDRGKNIQYF	-0.577350269189626	1.15470053837925	-0.577350269189626	6	0.974795172378122	2	CATSGPDSNQPQHF	0.953074928511099	PI	-0.577350269189626	cluster 2 (314)	mfuzz	none	none
CASSSRDRGTYEQYF	-0.489332242399827	1.15043400946432	-0.661101767064496	6	0.379981713591383	2	CATSPGGTEAFF	0.953074928511098	PI	-0.577350269189626	cluster 2 (314)	mfuzz	none	none
CASSSRGDYGYTF	-0.797656764028327	1.12188285098583	-0.324226086957499	6	0.255791513440645	2	CATSRDLGLYNEQFF	0.953074928511101	PI	-0.577350269189626	cluster 2 (314)	mfuzz	none	none
CASSSRLAGQETQYF	-0.816745325587492	1.11526395913869	-0.298518633551198	6	0.243322106013419	2	CATSRDPTGLNTEAFF	0.953074928511099	PI	-0.577350269189626	cluster 2 (314)	mfuzz	none	none
CASSSRLYNEQFF	-0.676661120877145	1.14863747489751	-0.471976354020366	6	0.383780643742365	2	CATSRLAGGYNEQFF	0.953074928511101	PI	-0.577350269189626	cluster 2 (314)	mfuzz	none	none
CASSSSAESSYNEQFF	-0.577350269189626	1.15470053837925	-0.577350269189626	6	0.974795172378117	2	CATTDLNTGELFF	0.953074928511104	PI	-0.577350269189626	cluster 2 (314)	mfuzz	none	none
CASSSTGSPYGYTF	-0.577350269189626	1.15470053837925	-0.577350269189626	6	0.974795172378118	2	CAWSVTGVTEAFF	0.209808041371852	PI	-0.17331169686363	cluster 2 (314)	mfuzz	none	none
CASSSVDNQPQHF	-0.577350269189626	1.15470053837925	-0.577350269189626	6	0.974795172378118	2	CAWSWTDYEQYF	0.953074928511099	PI	-0.577350269189626	cluster 2 (314)	mfuzz	none	none
CASSTGQGALGYTF	-0.577350269189626	1.15470053837925	-0.577350269189626	6	0.974795172378122	2	CSAHRDLNTGELFF	0.953074928511099	PI	-0.577350269189626	cluster 2 (314)	mfuzz	none	none
CASSTRQGGEQFF	-0.471013636336337	1.14852906093606	-0.677515424599726	6	0.343001556840857	2	CSAHRDRNTGELFF	0.953074928511101	PI	-0.577350269189626	cluster 2 (314)	mfuzz	none	none
CASSTRTEGTEAFF	-0.577350269189626	1.15470053837925	-0.577350269189626	6	0.97479517237812	2	CSARDLGAAYEQYF	0.953074928511101	PI	-0.577350269189626	cluster 2 (314)	mfuzz	none	none
CASSTSGGGEQYF	-0.577350269189626	1.15470053837925	-0.577350269189626	6	0.974795172378122	2	CSARDLTSGGYNEQFF	0.953074928511098	PI	-0.577350269189626	cluster 2 (314)	mfuzz	none	none
CASSTYRENTGELFF	-0.577350269189626	1.15470053837925	-0.577350269189626	6	0.974795172378122	2	CSARDPDGAYEQYF	0.953074928511102	PI	-0.577350269189626	cluster 2 (314)	mfuzz	none	none
CASSTYRNTGELFF	-0.63674751926397	1.15258862855568	-0.515841109291714	6	0.474920399638433	2	CSARDQDRAYEQYF	0.953074928511102	PI	-0.577350269189626	cluster 2 (314)	mfuzz	none	none
CASSVAVDRGYGYTF	-0.577350269189626	1.15470053837925	-0.577350269189626	6	0.974795172378118	2	CSARDQGQTYEQYF	0.953074928511101	PI	-0.577350269189626	cluster 2 (314)	mfuzz	none	none
CASSVEGASYEQYF	-0.815556530601488	1.11569821772824	-0.300141687126752	6	0.244067004322813	2	CSARDWTASTDTQYF	0.953074928511102	PI	-0.577350269189626	cluster 2 (314)	mfuzz	none	none
CASSVELNSYEQYF	-0.577350269189626	1.15470053837925	-0.577350269189626	6	0.974795172378126	2	CSARFPRSGNTIYF	0.953074928511102	PI	-0.577350269189626	cluster 2 (314)	mfuzz	none	none
CASSVGFPGELFF	-0.577350269189626	1.15470053837925	-0.577350269189626	6	0.974795172378118	2	CSARGDRNSYEQYF	0.953074928511098	PI	-0.577350269189626	cluster 2 (314)	mfuzz	none	none
CASSVGGGRSYEQYF	-0.503940256720883	1.15171073722617	-0.647770480505285	6	0.415527923513918	2	CSARGELAVNTGELFF	0.953074928511098	PI	-0.577350269189626	cluster 2 (314)	mfuzz	none	none
CASSVGGLGYTF	-0.577350269189626	1.15470053837925	-0.577350269189626	6	0.974795172378117	2	CSARSAASTDTQYF	0.953074928511104	PI	-0.577350269189626	cluster 2 (314)	mfuzz	none	none
CASSVGGSWTDTQYF	-0.577350269189626	1.15470053837925	-0.577350269189626	6	0.974795172378122	2	CSARTGIGYTF	0.953074928511101	PI	-0.577350269189626	cluster 2 (314)	mfuzz	none	none
CASSVGLAGNEQFF	-0.698111346407156	1.14559845988436	-0.447487113477207	6	0.350700628286078	2	CSARVQGYYEQYF	0.953074928511102	PI	-0.577350269189626	cluster 2 (314)	mfuzz	none	none
CASSVGRVSTDTQYF	-0.577350269189626	1.15470053837925	-0.577350269189626	6	0.974795172378122	2	CSASAGLVGYEQYF	0.953074928511102	PI	-0.577350269189626	cluster 2 (314)	mfuzz	none	none
CASSVGRYTGELFF	-0.577350269189626	1.15470053837925	-0.577350269189626	6	0.974795172378118	2	CSASEGRNTEAFF	0.953074928511099	PI	-0.577350269189626	cluster 2 (314)	mfuzz	none	none
CASSVGTSGRAGEQYF	-0.577350269189626	1.15470053837925	-0.577350269189626	6	0.974795172378126	2	CSVDGQGNYEQYF	0.953074928511098	PI	-0.577350269189626	cluster 2 (314)	mfuzz	none	none
CASSVGVSNQPQHF	-0.4435502246434	1.14505589229283	-0.701505667649427	6	0.29794732542552	2	CSVEDRNSYEQYF	0.953074928511102	PI	-0.577350269189626	cluster 2 (314)	mfuzz	none	none
CASSVRDRTYEQYF	-0.698841359314981	1.14548321858461	-0.446641859269629	6	0.349698390938241	2	CSVEEVSGANVLTF	0.953074928511104	PI	-0.577350269189626	cluster 2 (314)	mfuzz	none	none
CASSVRQSNTGELFF	-0.577350269189626	1.15470053837925	-0.577350269189626	6	0.974795172378122	2	CSVEQGTYEQYF	0.953074928511102	PI	-0.577350269189626	cluster 2 (314)	mfuzz	none	none
CASSVSPNEQFF	-0.435297137147041	1.14387062715002	-0.708573490002981	6	0.286101155373416	2	CSVVDRSSYNEQFF	0.953074928511099	PI	-0.577350269189626	cluster 2 (314)	mfuzz	none	none
CASSVTGGNGYTF	-0.577350269189626	1.15470053837925	-0.577350269189626	6	0.97479517237812	2	STDTQYF	0.953074928511099	PI	-0.577350269189626	cluster 2 (314)	mfuzz	none	none
CASSVVGGLGYTF	-0.577350269189626	1.15470053837925	-0.577350269189626	6	0.974795172378118	3	CASGRQNTGELFF	0.236121173205225	RI	-1.15262651844963	cluster 3 (101)	mfuzz	none	none
CASSVVSGNTIYF	-0.577350269189626	1.15470053837925	-0.577350269189626	6	0.974795172378118	3	CASGTLNTGELFF	0.291442644466276	RI	-1.15357408213547	cluster 3 (101)	mfuzz	none	none
CASSWGGSSTDTQYF	-0.641340948552981	1.15224208320856	-0.51090113465558	6	0.461442321007188	3	CASQDTNTGELFF	0.770756935041822	RI	-1.11382059415817	cluster 3 (101)	mfuzz	none	none
CASSWREGTDTQYF	-0.472835044583289	1.1487334025987	-0.675898358015412	6	0.346379876879436	3	CASSADIEQYF	0.306689235101526	RI	-1.15223014047509	cluster 3 (101)	mfuzz	none	none
CASSWTEGTETQYF	-0.577350269189626	1.15470053837925	-0.577350269189626	6	0.974795172378126	3	CASSAGEAGELFF	0.210056244791945	RI	-1.14506866070667	cluster 3 (101)	mfuzz	none	none
CASSWTVGGNQPQHF	-0.577350269189626	1.15470053837925	-0.577350269189626	6	0.974795172378118	3	CASSAGTSGRSETQYF	0.444386907943338	RI	-1.13599840866676	cluster 3 (101)	mfuzz	none	none
CASSYESTDTQYF	-0.66840094937838	1.14963295390041	-0.481232004522032	6	0.398798221011304	3	CASSAGVGYTF	0.198989709059834	RI	-0.922608375560102	cluster 3 (101)	mfuzz	none	none
CASSYGRVRTGELFF	-0.577350269189626	1.15470053837925	-0.577350269189626	6	0.974795172378118	3	CASSARGDTQYF	0.222863161381915	RI	-1.14968813914366	cluster 3 (101)	mfuzz	none	none
CASSYGTGESPLHF	-0.577350269189626	1.15470053837925	-0.577350269189626	6	0.974795172378126	3	CASSDGNTGELFF	0.662364982275406	RI	-1.11950647851956	cluster 3 (101)	mfuzz	none	none
CASSYGTGSEAFF	-0.623895709565525	1.1534141985478	-0.529518488982273	6	0.519290251258368	3	CASSDRGRSYEQYF	0.402381476968732	RI	-1.07090900107972	cluster 3 (101)	mfuzz	none	none
CASSYLAGGPTDTQYF	-0.898121162981997	1.07757771129169	-0.179456548309693	6	0.199287231961481	3	CASSDRQNTEAFF	0.202550673745978	RI	-1.14132905780112	cluster 3 (101)	mfuzz	none	none
CASSYLTSNIQYF	-0.577350269189626	1.15470053837925	-0.577350269189626	6	0.974795172378122	3	CASSDSSGAYEQYF	0.197053106274763	RI	-0.919314156225905	cluster 3 (101)	mfuzz	none	none
CASSYNRGYGYTF	-0.577350269189626	1.15470053837925	-0.577350269189626	6	0.974795172378122	3	CASSEGEGYEQYF	0.314133107221385	RI	-1.03729086727953	cluster 3 (101)	mfuzz	none	none
CASSYPSGTEAFF	-0.701811916496566	1.14500609387197	-0.443194177375407	6	0.34569195565721	3	CASSEGQGPYEQYF	0.242233623329374	RI	-0.981543612149402	cluster 3 (101)	mfuzz	none	none
CASSYQQGPEAFF	-0.577350269189626	1.15470053837925	-0.577350269189626	6	0.974795172378118	3	CASSESNTGELFF	0.249422656593325	RI	-0.989052901944175	cluster 3 (101)	mfuzz	none	none
CASSYRGADGYTF	-0.715781928329937	1.1425833709762	-0.426801442646266	6	0.328253893429341	3	CASSEVPSYEQYF	0.440367887919966	RI	-1.13642978434083	cluster 3 (101)	mfuzz	none	none
CASSYRGAYGYTF	-0.577350269189626	1.15470053837925	-0.577350269189626	6	0.974795172378122	3	CASSFAGPYNEQFF	0.28833958694691	RI	-1.02154754535779	cluster 3 (101)	mfuzz	none	none
CASSYRVWTDTQYF	-0.577350269189626	1.15470053837925	-0.577350269189626	6	0.974795172378118	3	CASSFGGSTEAFF	0.256054827198048	RI	-1.15454009859816	cluster 3 (101)	mfuzz	none	none
CASSYSLLNTEAFF	-0.577350269189626	1.15470053837925	-0.577350269189626	6	0.974795172378118	3	CASSFGIGYTF	0.337389049178853	RI	-1.04866193477164	cluster 3 (101)	mfuzz	none	none
CASSYSLQPNQPQHF	-0.577350269189626	1.15470053837925	-0.577350269189626	6	0.97479517237812	3	CASSFGTPSTDTQYF	0.180503901087815	RI	-1.12448499950332	cluster 3 (101)	mfuzz	none	none
CASSYSNPGQGAEAFF	-0.577350269189626	1.15470053837925	-0.577350269189626	6	0.974795172378117	3	CASSFRDHTDTQYF	0.214694805498916	RI	-1.14697690345002	cluster 3 (101)	mfuzz	none	none
CASSYSQGGSYGYTF	-0.577350269189626	1.15470053837925	-0.577350269189626	6	0.97479517237812	3	CASSFRGPGNTIYF	0.298997973368649	RI	-1.15295280481289	cluster 3 (101)	mfuzz	none	none
CASSYSTGVGYTF	-0.714381310575274	1.14283975464788	-0.428458444072609	6	0.329906362594467	3	CASSFSGSYGYTF	0.429774994149748	RI	-1.07744384436736	cluster 3 (101)	mfuzz	none	none
CASSYSYRANTEAFF	-0.577350269189626	1.15470053837925	-0.577350269189626	6	0.974795172378117	3	CASSIGGGLYEQYF	0.579148734724247	RI	-1.09829841421497	cluster 3 (101)	mfuzz	none	none
CASSYTNEQYF	-0.577350269189626	1.15470053837925	-0.577350269189626	6	0.974795172378118	3	CASSILAGGGTDTQYF	0.429174101875244	RI	-1.13765857119998	cluster 3 (101)	mfuzz	none	none
CASTELDTGELFF	-0.577350269189626	1.15470053837925	-0.577350269189626	6	0.97479517237812	3	CASSKGGSNQPQHF	0.246011858137531	RI	-1.15388723285002	cluster 3 (101)	mfuzz	none	none
CASTGLNTGELFF	-0.802396894379529	1.12030860420159	-0.317911709822056	6	0.252588692344283	3	CASSLAGSTEAFF	0.18018212669752	RI	-1.12416183954751	cluster 3 (101)	mfuzz	none	none
CASTLAGGTGELFF	-0.739112791315676	1.13785595395861	-0.398743162642935	6	0.303324994234085	3	CASSLAGVEQYF	0.235570696354624	RI	-1.15253524342924	cluster 3 (101)	mfuzz	none	none
CASTLDGSNQPQHF	-0.577350269189626	1.15470053837925	-0.577350269189626	6	0.974795172378118	3	CASSLDRGVYNEQFF	0.778308536541849	RI	-1.11307169697244	cluster 3 (101)	mfuzz	none	none
CASTLTPNTEAFF	-0.588565416458826	1.15462744315344	-0.566062026694609	6	0.756349668392303	3	CASSLDWNYGYTF	0.224490894587018	RI	-0.960467924469252	cluster 3 (101)	mfuzz	none	none
CASTRDLNTGELFF	-0.577350269189626	1.15470053837925	-0.577350269189626	6	0.974795172378118	3	CASSLEAGGTEAFF	0.257519194118325	RI	-0.996881312885717	cluster 3 (101)	mfuzz	none	none
CASTRGESYEQYF	-0.577350269189626	1.15470053837925	-0.577350269189626	6	0.974795172378118	3	CASSLFPTDTQYF	0.420848343196213	RI	-1.13859797982977	cluster 3 (101)	mfuzz	none	none
CASTRTVATNEKLFF	-0.577350269189626	1.15470053837925	-0.577350269189626	6	0.974795172378122	3	CASSLGGAEAFF	0.261059954237896	RI	-1.15467283646907	cluster 3 (101)	mfuzz	none	none
CASTSGGTQHF	-0.577350269189626	1.15470053837925	-0.577350269189626	6	0.974795172378117	3	CASSLGLSSNEQFF	0.759534215840097	RI	-1.11457883557721	cluster 3 (101)	mfuzz	none	none
CASTSLNTGELFF	-0.577350269189626	1.15470053837925	-0.577350269189626	6	0.974795172378117	3	CASSLGLTTDTQYF	0.224502599906076	RI	-1.15014243108566	cluster 3 (101)	mfuzz	none	none
CATEDLNTGELFF	-0.577350269189626	1.15470053837925	-0.577350269189626	6	0.97479517237812	3	CASSLGPGQGYNEQFF	0.270597916200689	RI	-1.00826250335523	cluster 3 (101)	mfuzz	none	none
CATGRENEQFF	-0.577350269189626	1.15470053837925	-0.577350269189626	6	0.974795172378122	3	CASSLGPPADTQYF	0.362371855270457	RI	-1.14568017304265	cluster 3 (101)	mfuzz	none	none
CATLDRNTGELFF	-0.577350269189626	1.15470053837925	-0.577350269189626	6	0.974795172378126	3	CASSLGREQYF	0.223575785386333	RI	-0.959273277328878	cluster 3 (101)	mfuzz	none	none
CATQTANTGELFF	-0.577350269189626	1.15470053837925	-0.577350269189626	6	0.974795172378122	3	CASSLINTGELFF	0.281898168229526	RI	-1.15419869454166	cluster 3 (101)	mfuzz	none	none
CATSDLDSGELFF	-0.577350269189626	1.15470053837925	-0.577350269189626	6	0.974795172378122	3	CASSLLGSYNEQFF	0.208661306583183	RI	-1.14443713733028	cluster 3 (101)	mfuzz	none	none
CATSDLGPTGELFF	-0.577350269189626	1.15470053837925	-0.577350269189626	6	0.97479517237812	3	CASSLPNEQFF	0.227914072101855	RI	-1.15100043348765	cluster 3 (101)	mfuzz	none	none
CATSDLVEDTQYF	-0.577350269189626	1.15470053837925	-0.577350269189626	6	0.974795172378122	3	CASSLPPREQYF	0.206628770680273	RI	-0.93499668399258	cluster 3 (101)	mfuzz	none	none
CATSDPGQGNNQPQHF	-0.577350269189626	1.15470053837925	-0.577350269189626	6	0.974795172378122	3	CASSLQGNYEQYF	0.204653320462614	RI	-0.93188395299394	cluster 3 (101)	mfuzz	none	none
CATSDPSRGDNQPQHF	-0.577350269189626	1.15470053837925	-0.577350269189626	6	0.974795172378122	3	CASSLQGVSYEQYF	0.287897642977431	RI	-1.15382920164864	cluster 3 (101)	mfuzz	none	none
CATSDYGYTF	-0.577350269189626	1.15470053837925	-0.577350269189626	6	0.974795172378117	3	CASSLRGADGYTF	0.248795147771144	RI	-1.15412518390092	cluster 3 (101)	mfuzz	none	none
CATSIAGGPDTQYF	-0.577350269189626	1.15470053837925	-0.577350269189626	6	0.97479517237812	3	CASSLRGGDGYTF	0.606207061135447	RI	-1.12268697857969	cluster 3 (101)	mfuzz	none	none
CATSPGQGTYGYTF	-0.577350269189626	1.15470053837925	-0.577350269189626	6	0.97479517237812	3	CASSLSGFYGYTF	0.199187362556755	RI	-0.922941029763857	cluster 3 (101)	mfuzz	none	none
CATSPSTGELFF	-0.577350269189626	1.15470053837925	-0.577350269189626	6	0.974795172378122	3	CASSLTSGAYNEQFF	0.240208082921069	RI	-1.15323143371994	cluster 3 (101)	mfuzz	none	none
CATSTGGRQPQHF	-0.577350269189626	1.15470053837925	-0.577350269189626	6	0.974795172378122	3	CASSLVGLGTEAFF	0.462413449581735	RI	-1.0837673243835	cluster 3 (101)	mfuzz	none	none
CAWSAGQGMNTEAFF	-0.577350269189626	1.15470053837925	-0.577350269189626	6	0.97479517237812	3	CASSLVTGEQYF	0.216515535065498	RI	-1.1476496618053	cluster 3 (101)	mfuzz	none	none
CAWSVAANTEAFF	-0.577350269189626	1.15470053837925	-0.577350269189626	6	0.974795172378118	3	CASSMSANTEAFF	0.377261806114346	RI	-1.1438195757036	cluster 3 (101)	mfuzz	none	none
CAWSVGVSGANVLTF	-0.577350269189626	1.15470053837925	-0.577350269189626	6	0.974795172378122	3	CASSNGNTGELFF	0.673350392839152	RI	-1.10505347794094	cluster 3 (101)	mfuzz	none	none
CAWSVRGAHGYTF	-0.577350269189626	1.15470053837925	-0.577350269189626	6	0.97479517237812	3	CASSNSYGYTF	0.243555585789628	RI	-0.982965972506347	cluster 3 (101)	mfuzz	none	none
CAWVRTEAFF	-0.577350269189626	1.15470053837925	-0.577350269189626	6	0.974795172378117	3	CASSPDPNTGELFF	0.382938995428458	RI	-1.14311630903549	cluster 3 (101)	mfuzz	none	none
CSAILLAGVNNEQFF	-0.577350269189626	1.15470053837925	-0.577350269189626	6	0.974795172378118	3	CASSPDRGGGYTF	0.405702073853315	RI	-1.07177181383074	cluster 3 (101)	mfuzz	none	none
CSARAYTGELFF	-0.577350269189626	1.15470053837925	-0.577350269189626	6	0.974795172378118	3	CASSPERGEETQYF	0.302965704563625	RI	-1.03093245951593	cluster 3 (101)	mfuzz	none	none
CSARDGGRAYEQYF	-0.891143445313541	1.08149429648635	-0.190350851172807	6	0.202668493402771	3	CASSPGDSYGYTF	0.27346389289301	RI	-1.15456170779375	cluster 3 (101)	mfuzz	none	none
CSARDLAGENTGELFF	-0.577350269189626	1.15470053837925	-0.577350269189626	6	0.974795172378122	3	CASSPGLAASTDTQYF	0.583811422347658	RI	-1.09870592327452	cluster 3 (101)	mfuzz	none	none
CSARDRDRAYEQYF	-0.499539338744505	1.15134902627048	-0.651809687525978	6	0.404120110816454	3	CASSPGQVEAFF	0.383531934701195	RI	-1.06558344404363	cluster 3 (101)	mfuzz	none	none
CSARDRLAQNTGELFF	-0.577350269189626	1.15470053837925	-0.577350269189626	6	0.974795172378126	3	CASSPLAGREQYF	0.191667051970328	RI	-1.13423452211331	cluster 3 (101)	mfuzz	none	none
CSARGLAEANTGELFF	-0.577350269189626	1.15470053837925	-0.577350269189626	6	0.974795172378126	3	CASSPLRENTEAFF	0.243597680754706	RI	-0.983010950441855	cluster 3 (101)	mfuzz	none	none
CSARGLAGDTQYF	-0.577350269189626	1.15470053837925	-0.577350269189626	6	0.974795172378122	3	CASSPRGQGNTGELFF	0.379903937870742	RI	-1.06446764057466	cluster 3 (101)	mfuzz	none	none
CSARNRDRAYEQYF	-0.577350269189626	1.15470053837925	-0.577350269189626	6	0.97479517237812	3	CASSPSGDIQYF	0.199149382757726	RI	-1.13933970566954	cluster 3 (101)	mfuzz	none	none
CSARTGGDGYTF	-0.577350269189626	1.15470053837925	-0.577350269189626	6	0.974795172378118	3	CASSPSGTSTGELFF	0.457078904330785	RI	-1.08282571684988	cluster 3 (101)	mfuzz	none	none
CSARTGTSEYNEQFF	-0.577350269189626	1.15470053837925	-0.577350269189626	6	0.974795172378124	3	CASSPTSGSRETQYF	0.762218313396297	RI	-1.11441391965341	cluster 3 (101)	mfuzz	none	none
CSARTSGGQNTGELFF	-0.577350269189626	1.15470053837925	-0.577350269189626	6	0.974795172378122	3	CASSQDGLAGNNEQFF	0.185764231308079	RI	-1.12942253723946	cluster 3 (101)	mfuzz	none	none
CSARVQGLNTEAFF	-0.577350269189626	1.15470053837925	-0.577350269189626	6	0.974795172378126	3	CASSQDGTAGNTIYF	0.222966613600618	RI	-1.14971764111776	cluster 3 (101)	mfuzz	none	none
CSASGRDSVYEQYF	-0.577350269189626	1.15470053837925	-0.577350269189626	6	0.974795172378122	3	CASSQDPSGTDTQYF	0.279594439102333	RI	-1.01528337305541	cluster 3 (101)	mfuzz	none	none
CSASGSGSTYNEQFF	-0.577350269189626	1.15470053837925	-0.577350269189626	6	0.97479517237812	3	CASSQGPNGYTF	0.247240391893806	RI	-0.986831094988479	cluster 3 (101)	mfuzz	none	none
CSATPGLAGGEQYF	-0.577350269189626	1.15470053837925	-0.577350269189626	6	0.974795172378122	3	CASSQRNTGELFF	0.182597927496803	RI	-1.12652754262854	cluster 3 (101)	mfuzz	none	none
CSAVTVNTEAFF	-0.577350269189626	1.15470053837925	-0.577350269189626	6	0.97479517237812	3	CASSRGGLNTGELFF	0.351617738406773	RI	-1.05457571887105	cluster 3 (101)	mfuzz	none	none
CSGEGGDTEAFF	-0.577350269189626	1.15470053837925	-0.577350269189626	6	0.974795172378118	3	CASSRLAGGNTGELFF	0.57413323571	RI	-1.09784919770936	cluster 3 (101)	mfuzz	none	none
CSVDLAGYNEQFF	-0.577350269189626	1.15470053837925	-0.577350269189626	6	0.97479517237812	3	CASSSGQGNNSPLHF	0.267820688757708	RI	-1.15468248859211	cluster 3 (101)	mfuzz	none	none
CSVDQGSGELFF	-0.577350269189626	1.15470053837925	-0.577350269189626	6	0.974795172378118	3	CASSSGSNYEQYF	0.185984254405491	RI	-1.12961530496585	cluster 3 (101)	mfuzz	none	none
CSVEAGYGYTF	-0.865740942145441	1.09458752980692	-0.228846587661481	6	0.215470477786439	3	CASSSGTGIYNEQFF	0.76822913426402	RI	-1.11044406722855	cluster 3 (101)	mfuzz	none	none
CSVEDRDTYEQYF	-0.577350269189626	1.15470053837925	-0.577350269189626	6	0.97479517237812	3	CASSSGTVPYEQYF	0.29770725499717	RI	-1.15306572860349	cluster 3 (101)	mfuzz	none	none
CSVEGTESYEQYF	-0.577350269189626	1.15470053837925	-0.577350269189626	6	0.97479517237812	3	CASSSPRGETQYF	0.311687709413858	RI	-1.03595318667589	cluster 3 (101)	mfuzz	none	none
CSVESRANYGYTF	-0.577350269189626	1.15470053837925	-0.577350269189626	6	0.974795172378122	3	CASSTGGGELFF	0.277699279024232	RI	-1.1544044193478	cluster 3 (101)	mfuzz	none	none
CSVETESYEQYF	-0.707321385181486	1.144086111937	-0.436764726755515	6	0.338551175981465	3	CASSTGGVGYEQYF	0.503407408360475	RI	-1.09003058229328	cluster 3 (101)	mfuzz	none	none
CSVLTGWPYEQYF	-0.577350269189626	1.15470053837925	-0.577350269189626	6	0.974795172378118	3	CASSTTVNTEAFF	0.257921899851592	RI	-1.1546031671094	cluster 3 (101)	mfuzz	none	none
CSVQGRGELFF	-0.577350269189626	1.15470053837925	-0.577350269189626	6	0.97479517237812	3	CASSVGGYTEAFF	0.687216720259089	RI	-1.11824019051595	cluster 3 (101)	mfuzz	none	none
SYEQYF	-0.516739157668709	1.15264888766291	-0.635909729994199	6	0.453040035118194	3	CASSVGQGNQPQHF	0.23378238722566	RI	-1.15222185668939	cluster 3 (101)	mfuzz	none	none
CASGEGNTGELFF	0.964268733201906	0.0679923075631823	-1.03226104076509	7	0.403587180232088	3	CASSVSYGYTF	0.294077645453624	RI	-1.02538339814594	cluster 3 (101)	mfuzz	none	none
CASGGNSYEQYF	0.637819826090073	0.514690352120961	-1.15251017821103	7	0.207471390422792	3	CASSVTANTGELFF	0.176424945936126	RI	-1.12019939777801	cluster 3 (101)	mfuzz	none	none
CASQDLNTGELFF	0.935612902220151	0.118257856708946	-1.0538707589291	7	0.533594136164236	3	CASSWTGGSGNTIYF	0.37346053154134	RI	-1.06240653229623	cluster 3 (101)	mfuzz	none	none
CASQDSNTGELFF	0.820666881783814	0.293143212492855	-1.11381009427667	7	0.369957014412786	3	CASSYGLTDTQYF	0.270739288963557	RI	-1.15463346815852	cluster 3 (101)	mfuzz	none	none
CASRDGTNYGYTF	0.861984415208552	0.234392756873565	-1.09637717208212	7	0.481912885518021	3	CASSYLNSPLHF	0.198500480181428	RI	-0.921782168733708	cluster 3 (101)	mfuzz	none	none
CASRPLGGNTEAFF	1.04665617574811	-0.100973808475531	-0.945682367272584	7	0.227033863258244	3	CASSYRGQPQHF	0.254734439451211	RI	-0.994260442703058	cluster 3 (101)	mfuzz	none	none
CASRQGANNEQFF	1.01849082264023	-0.0380688699386345	-0.980421952701599	7	0.273251352480051	3	CASSYRLGNEQFF	0.210618792632334	RI	-1.14531558116391	cluster 3 (101)	mfuzz	none	none
CASRTSSTGELFF	1.00725168439071	-0.0146646645758366	-0.992587019814869	7	0.294341914315939	3	CASSYSGGNTEAFF	0.182686624608924	RI	-1.1266117735454	cluster 3 (101)	mfuzz	none	none
CASSAGPSTEAFF	0.826632892822192	0.284901675223047	-1.11153456804524	7	0.381735938357597	3	CASTERNTGELFF	0.517748570076828	RI	-1.09187754159482	cluster 3 (101)	mfuzz	none	none
CASSERGNQPQHF	0.7953951992613	0.327222987567739	-1.12261818682904	7	0.329191511629319	3	CATGNTGELFF	0.315674767508359	RI	-1.03811916861794	cluster 3 (101)	mfuzz	none	none
CASSEWTGNTEAFF	0.880104183252474	0.207298253987421	-1.08740243723989	7	0.572788311155455	3	CATRGVGETQYF	0.222803649050727	RI	-1.14967111610911	cluster 3 (101)	mfuzz	none	none
CASSFGQGGYEQYF	0.751729648381709	0.38319834960164	-1.13492799798335	7	0.280396527018035	3	CATSDLFQETQYF	0.251344248555973	RI	-1.15430330612066	cluster 3 (101)	mfuzz	none	none
CASSFLGEKLFF	0.904969945562039	0.168620532123003	-1.07359047768504	7	0.784008940053076	3	CATSDSSGSNEQFF	0.389869380277723	RI	-1.06745936356842	cluster 3 (101)	mfuzz	none	none
CASSFPGANVLTF	0.897778689310189	0.179994642074858	-1.07777333138505	7	0.724987880569091	3	CATSTENTGELFF	0.251158093500795	RI	-1.15429153384001	cluster 3 (101)	mfuzz	none	none
CASSFRGPNEKLFF	0.758007494509117	0.375362528967416	-1.13337002347653	7	0.286268971266873	3	CAWSPRGTEAFF	0.684681016678918	RI	-1.1057093786267	cluster 3 (101)	mfuzz	none	none
CASSFTGSSYNEQFF	0.888240755937452	0.194840708184998	-1.08308146412245	7	0.632399795606218	3	CSARDFTYEQYF	0.199554912603788	RI	-0.923557880052963	cluster 3 (101)	mfuzz	none	none
CASSFVDPSTDTQYF	1.04439599120006	-0.0956680902312016	-0.948727900968854	7	0.230500110765921	3	CSARDGGTDTQYF	0.356838858930892	RI	-1.05657568927847	cluster 3 (101)	mfuzz	none	none
CASSGGGGYGYTF	0.910522960432003	0.159727100080093	-1.0702500605121	7	0.757755924806295	3	CSVEEQNTGELFF	0.543644230539638	RI	-1.12697482301705	cluster 3 (101)	mfuzz	none	none
CASSGTGGNEQFF	0.915727155956918	0.151302107104254	-1.06702926306117	7	0.701169066612346	3	CSVESSGSYEQYF	0.43864736137049	RI	-1.07930327803723	cluster 3 (101)	mfuzz	none	none
CASSHGGYEQYF	0.773904100226003	0.355209881503028	-1.12911398172903	7	0.302650589565134	3	CASGRQNTGELFF	0.236121173205225	HC	0.516404313941098	cluster 3 (101)	mfuzz	none	none
CASSIGPNTGELFF	0.727769727720195	0.412493534577517	-1.14026326229771	7	0.260461917725373	3	CASGTLNTGELFF	0.291442644466276	HC	0.620947292074518	cluster 3 (101)	mfuzz	none	none
CASSLAGASSYNEQFF	0.913345959913639	0.15516798641604	-1.06851394632968	7	0.727666464155277	3	CASQDTNTGELFF	0.770756935041822	HC	0.820638875397504	cluster 3 (101)	mfuzz	none	none
CASSLAGLGYTF	0.762153654705256	0.370149739646014	-1.13230339435127	7	0.290321428193924	3	CASSADIEQYF	0.306689235101526	HC	0.641493029333566	cluster 3 (101)	mfuzz	none	none
CASSLDIEQYF	0.990920914116843	0.0179173828162462	-1.00883829693309	7	0.329245841377029	3	CASSAGEAGELFF	0.210056244791945	HC	0.443641655229534	cluster 3 (101)	mfuzz	none	none
CASSLDLNSPLHF	0.695786483483987	0.450173721019115	-1.1459602045031	7	0.238514047354962	3	CASSAGTSGRSETQYF	0.444386907943338	HC	0.747249620315989	cluster 3 (101)	mfuzz	none	none
CASSLDRFYEQYF	0.758309445878927	0.374983916979017	-1.13329336285794	7	0.286559268233271	3	CASSAGVGYTF	0.198989709059834	HC	1.06263216734675	cluster 3 (101)	mfuzz	none	none
CASSLGAGTYEQYF	0.977226303435225	0.0440889825992537	-1.02131528603448	7	0.363995273179859	3	CASSARGDTQYF	0.222863161381915	HC	0.481769438042634	cluster 3 (101)	mfuzz	none	none
CASSLGQHTEAFF	1.04500074193499	-0.0970828266460495	-0.947917915288941	7	0.229569697362682	3	CASSDGNTGELFF	0.662364982275406	HC	0.804761266504903	cluster 3 (101)	mfuzz	none	none
CASSLGTGYQPQHF	0.719081862861904	0.422885394734835	-1.14196725759674	7	0.254044930144014	3	CASSDRGRSYEQYF	0.402381476968732	HC	0.909440374009472	cluster 3 (101)	mfuzz	none	none
CASSLGTLETQYF	0.995867092013651	0.00821519822080394	-1.00408229023445	7	0.318037895919903	3	CASSDRQNTEAFF	0.202550673745978	HC	0.418921369700177	cluster 3 (101)	mfuzz	none	none
CASSLINTEAFF	0.947809965865736	0.0972711733045878	-1.04508113917032	7	0.468429760876014	3	CASSDSSGAYEQYF	0.197053106274763	HC	1.06475716208418	cluster 3 (101)	mfuzz	none	none
CASSLLDRNTEAFF	1.03062047167851	-0.0643489486782855	-0.966271523000222	7	0.252418666216596	3	CASSEGEGYEQYF	0.314133107221385	HC	0.957986693361472	cluster 3 (101)	mfuzz	none	none
CASSLRDSGDTQYF	0.983413701199332	0.0323858122187259	-1.01579951341806	7	0.347543679840588	3	CASSEGQGPYEQYF	0.242233623329374	HC	1.01748719704646	cluster 3 (101)	mfuzz	none	none
CASSLRGDYGYTF	0.697273498368347	0.448456251258607	-1.14572974962695	7	0.239441051846599	3	CASSESNTGELFF	0.249422656593325	HC	1.01059889537002	cluster 3 (101)	mfuzz	none	none
CASSLRGSAGNTIYF	0.888142227919622	0.194992683512302	-1.08313491143192	7	0.6315771012996	3	CASSEVPSYEQYF	0.440367887919966	HC	0.745402670945607	cluster 3 (101)	mfuzz	none	none
CASSLRLAGGIQETQYF	0.652950080908762	0.49829289289471	-1.15124297380347	7	0.214757505353988	3	CASSFAGPYNEQFF	0.28833958694691	HC	0.976960923327753	cluster 3 (101)	mfuzz	none	none
CASSLSDSYEQYF	0.830868477428913	0.279003073007214	-1.10987155043613	7	0.390750509906721	3	CASSFGGSTEAFF	0.256054827198048	HC	0.560600599796856	cluster 3 (101)	mfuzz	none	none
CASSLSRANSPLHF	0.913065413657227	0.155622226817452	-1.06868764047468	7	0.73078511694753	3	CASSFGIGYTF	0.337389049178853	HC	0.942937118703196	cluster 3 (101)	mfuzz	none	none
CASSLTGPETQYF	0.790012713915664	0.33431520030529	-1.12432791422095	7	0.321976960370816	3	CASSFGTPSTDTQYF	0.180503901087815	HC	0.334975884475654	cluster 3 (101)	mfuzz	none	none
CASSLTSGSEQFF	0.890005658431892	0.192113679728384	-1.08211933816028	7	0.647610507193615	3	CASSFRDHTDTQYF	0.214694805498916	HC	0.458019896636803	cluster 3 (101)	mfuzz	none	none
CASSLVAGGNTGELFF	0.941477390614025	0.108239060934067	-1.04971645154809	7	0.499865805755594	3	CASSFRGPGNTIYF	0.298997973368649	HC	0.631475242444835	cluster 3 (101)	mfuzz	none	none
CASSLVLGSNEQFF	0.712615475549973	0.430543193472486	-1.14315866902246	7	0.249504256598392	3	CASSFSGSYGYTF	0.429774994149748	HC	0.898355168249953	cluster 3 (101)	mfuzz	none	none
CASSLVSGELFF	0.985375493250273	0.0286339899026384	-1.01400948315291	7	0.342598550349251	3	CASSIGGGLYEQYF	0.579148734724247	HC	0.857865006832185	cluster 3 (101)	mfuzz	none	none
CASSPDNYGYTF	1.04088609428713	-0.0875260758433415	-0.953360018443791	7	0.235946432064813	3	CASSILAGGGTDTQYF	0.429174101875244	HC	0.740000929079301	cluster 3 (101)	mfuzz	none	none
CASSPGASYNEQFF	1.02028925231455	-0.0418953536447028	-0.978393898669852	7	0.270049874969164	3	CASSKGGSNQPQHF	0.246011858137531	HC	0.539417753353158	cluster 3 (101)	mfuzz	none	none
CASSPGPETGELFF	0.740060264774994	0.397585072891733	-1.13764533766673	7	0.270237733839628	3	CASSLAGSTEAFF	0.18018212669752	HC	0.333618408890974	cluster 3 (101)	mfuzz	none	none
CASSPGTSGGYNEQFF	0.77904026432306	0.34860058961953	-1.12764085394259	7	0.3084787741161	3	CASSLAGVEQYF	0.235570696354624	HC	0.515055821462286	cluster 3 (101)	mfuzz	none	none
CASSPMGPYEQYF	1.02140508639435	-0.0442813417967486	-0.977123744597599	7	0.268084835387036	3	CASSLDRGVYNEQFF	0.778308536541849	HC	0.822625209508359	cluster 3 (101)	mfuzz	none	none
CASSPNPTYEQYF	0.658665695785927	0.492019467435927	-1.15068516322185	7	0.217640944608162	3	CASSLDWNYGYTF	0.224490894587018	HC	1.03532496788081	cluster 3 (101)	mfuzz	none	none
CASSPPGGGNTGELFF	1.04280052444221	-0.091952594085282	-0.950847930356924	7	0.232965714577014	3	CASSLEAGGTEAFF	0.257519194118325	HC	1.00308977812488	cluster 3 (101)	mfuzz	none	none
CASSPPLAGGYEQYF	0.745509232768113	0.39089581928211	-1.13640505205022	7	0.2748660885165	3	CASSLFPTDTQYF	0.420848343196213	HC	0.735720083066195	cluster 3 (101)	mfuzz	none	none
CASSPRGGGIYEQYF	0.993072034691424	0.0137148527519062	-1.00678688744333	7	0.32429531341942	3	CASSLGGAEAFF	0.261059954237896	HC	0.570409619526106	cluster 3 (101)	mfuzz	none	none
CASSPRGPSTDTQYF	0.908800568950667	0.162496096131821	-1.07129666508249	7	0.772795470395294	3	CASSLGLSSNEQFF	0.759534215840097	HC	0.818604389542055	cluster 3 (101)	mfuzz	none	none
CASSPRLASDTQYF	0.746998228800202	0.389059233942516	-1.13605746274272	7	0.276165174800984	3	CASSLGLTTDTQYF	0.224502599906076	HC	0.486305844128775	cluster 3 (101)	mfuzz	none	none
CASSPRSYEQYF	0.961231379567071	0.0734832871165217	-1.03471466668359	7	0.41411571989672	3	CASSLGPGQGYNEQFF	0.270597916200689	HC	0.991527438825079	cluster 3 (101)	mfuzz	none	none
CASSPRTDQETQYF	0.956516417462004	0.0819268119043594	-1.03844322936636	7	0.431619989345362	3	CASSLGPPADTQYF	0.362371855270457	HC	0.697590660959758	cluster 3 (101)	mfuzz	none	none
CASSPRTSANTGELFF	0.841086231064929	0.264606841728532	-1.10569307279346	7	0.415161774892676	3	CASSLGREQYF	0.223575785386333	HC	1.03627483763396	cluster 3 (101)	mfuzz	none	none
CASSPSGVYNEQFF	0.806626566928228	0.312239080897982	-1.11886564782621	7	0.345742812446376	3	CASSLINTGELFF	0.281898168229526	HC	0.606578664405861	cluster 3 (101)	mfuzz	none	none
CASSPSGYQPQHF	0.988317924156344	0.0229684502618345	-1.01128637441818	7	0.335403216177954	3	CASSLLGSYNEQFF	0.208661306583183	HC	0.439185756831168	cluster 3 (101)	mfuzz	none	none
CASSPTGGGNTGELFF	0.840879507639798	0.264900483014032	-1.10577999065383	7	0.414625417504393	3	CASSLPNEQFF	0.227914072101855	HC	0.495509582395575	cluster 3 (101)	mfuzz	none	none
CASSPTHSNQPQHF	0.690664928608397	0.456064108743608	-1.14672903735201	7	0.235381299275722	3	CASSLPPREQYF	0.206628770680273	HC	1.05429975703562	cluster 3 (101)	mfuzz	none	none
CASSPVSYNEQFF	0.991234533037139	0.0173062905403587	-1.0085408235775	7	0.328516504813516	3	CASSLQGNYEQYF	0.204653320462614	HC	1.05644534110575	cluster 3 (101)	mfuzz	none	none
CASSQDGQGYEQYF	0.949084560001826	0.0950443011916269	-1.04412886119345	7	0.462621676998936	3	CASSLQGVSYEQYF	0.287897642977431	HC	0.61575568818228	cluster 3 (101)	mfuzz	none	none
CASSQDPGPDTQYF	0.921389893734683	0.142032601692281	-1.06342249542696	7	0.642851226480545	3	CASSLRGADGYTF	0.248795147771144	HC	0.545498452262444	cluster 3 (101)	mfuzz	none	none
CASSQEAGYEQYF	0.932081731841177	0.124228338659799	-1.05631007050098	7	0.556581757397602	3	CASSLRGGDGYTF	0.606207061135447	HC	0.795182025668472	cluster 3 (101)	mfuzz	none	none
CASSQGGGVNEQFF	0.842673811371719	0.262348428163854	-1.10502223953557	7	0.419346134409225	3	CASSLSGFYGYTF	0.199187362556755	HC	1.06241551376604	cluster 3 (101)	mfuzz	none	none
CASSRDIEAFF	0.749931054923897	0.385430790023577	-1.13536184494747	7	0.27876910101004	3	CASSLTSGAYNEQFF	0.240208082921069	HC	0.526188093376608	cluster 3 (101)	mfuzz	none	none
CASSRDYNEQFF	0.810386421651453	0.307165817826409	-1.11755223947786	7	0.351801757042091	3	CASSLVGLGTEAFF	0.462413449581735	HC	0.886972476772817	cluster 3 (101)	mfuzz	none	none
CASSRQGSQPQHF	0.724728466858818	0.416144910379031	-1.14087337723785	7	0.258172180408895	3	CASSLVTGEQYF	0.216515535065498	HC	0.4634835860364	cluster 3 (101)	mfuzz	none	none
CASSSLAGEVNEQFF	1.0262531228418	-0.0547561916399901	-0.971496931201811	7	0.259724563055433	3	CASSMSANTEAFF	0.377261806114346	HC	0.708868116105045	cluster 3 (101)	mfuzz	none	none
CASSSLSEAFF	1.00959575041516	-0.0194760072088974	-0.990119743206266	7	0.289775066505947	3	CASSNGNTGELFF	0.673350392839152	HC	0.842600192026713	cluster 3 (101)	mfuzz	none	none
CASSSNYEQYF	0.888467143248067	0.194491409511401	-1.08295855275947	7	0.634300535474513	3	CASSNSYGYTF	0.243555585789628	HC	1.01620522007883	cluster 3 (101)	mfuzz	none	none
CASSSPGEQFF	0.85713355372784	0.241501543015041	-1.09863509674288	7	0.463783735259014	3	CASSPDPNTGELFF	0.382938995428458	HC	0.71285156559132	cluster 3 (101)	mfuzz	none	none
CASSTTVYNEQFF	0.977568717313366	0.043446373448976	-1.02101509076234	7	0.363048447688091	3	CASSPDRGGGYTF	0.405702073853315	HC	0.908013417734539	cluster 3 (101)	mfuzz	none	none
CASSVAGSYNEQFF	0.940160286491914	0.110500580493284	-1.0506608669852	7	0.507012293478621	3	CASSPERGEETQYF	0.302965704563625	HC	0.965892359037037	cluster 3 (101)	mfuzz	none	none
CASSVDRGAYNEQFF	0.962867539185777	0.0705305195479443	-1.03339805873372	7	0.408376343639264	3	CASSPGDSYGYTF	0.27346389289301	HC	0.592787212988754	cluster 3 (101)	mfuzz	none	none
CASSVGGYTGELFF	0.774515951159314	0.35442509760581	-1.12894104876512	7	0.30332989885858	3	CASSPGLAASTDTQYF	0.583811422347658	HC	0.856979310673098	cluster 3 (101)	mfuzz	none	none
CASSVSGGAYNEQFF	0.862927039513979	0.233004457918933	-1.09593149743291	7	0.485672195533241	3	CASSPGQVEAFF	0.383531934701195	HC	0.918017555572852	cluster 3 (101)	mfuzz	none	none
CASSVTGGYGYTF	0.89688754332257	0.181393152450509	-1.07828069577308	7	0.715466759522705	3	CASSPLAGREQYF	0.191667051970328	HC	0.379676506057147	cluster 3 (101)	mfuzz	none	none
CASSYGWDEQFF	1.00781889994604	-0.0158256470419358	-0.991993252904102	7	0.293227981789735	3	CASSPLRENTEAFF	0.243597680754706	HC	1.01616451067495	cluster 3 (101)	mfuzz	none	none
CASSYKNTGELFF	1.01793027804618	-0.0368809709157386	-0.981049307130446	7	0.274258131889464	3	CASSPRGQGNTGELFF	0.379903937870742	HC	0.919766375857909	cluster 3 (101)	mfuzz	none	none
CASTDANTGELFF	0.718843946171002	0.423168300167353	-1.14201224633835	7	0.253874437838707	3	CASSPSGDIQYF	0.199149382757726	HC	0.407100555876131	cluster 3 (101)	mfuzz	none	none
CATSDLNTGELFF	0.627702883835555	0.525488666273411	-1.15319155010897	7	0.202852939832793	3	CASSPSGTSTGELFF	0.457078904330785	HC	0.88871150540821	cluster 3 (101)	mfuzz	none	none
CSAPGTGYNEQFF	1.00439923945901	-0.00885731885655664	-0.995541920602457	7	0.300033056601012	3	CASSPTSGSRETQYF	0.762218313396297	HC	0.819048919340537	cluster 3 (101)	mfuzz	none	none
CSARQGGEAFF	0.869852765061493	0.222733959390641	-1.09258672445213	7	0.516077438497841	3	CASSQDGLAGNNEQFF	0.185764231308079	HC	0.35661621994803	cluster 3 (101)	mfuzz	none	none
CSASWNEQFF	1.04502655709281	-0.0971432969679434	-0.947883260124867	7	0.229530029835758	3	CASSQDGTAGNTIYF	0.222966613600618	HC	0.482057908510775	cluster 3 (101)	mfuzz	none	none
CSVDRGPEQYF	0.757359139008167	0.376174953513834	-1.133534092522	7	0.285648142155575	3	CASSQDPSGTDTQYF	0.279594439102333	HC	0.983981643174137	cluster 3 (101)	mfuzz	none	none
CSVEGDSYEQYF	0.872079463960853	0.219405198126836	-1.09148466208769	7	0.527048747412344	3	CASSQGPNGYTF	0.247240391893806	HC	1.012668176253	cluster 3 (101)	mfuzz	none	none
CSVEPSGSYEQYF	0.627490864705232	0.525713566666162	-1.15320443137139	7	0.202758148190818	3	CASSQRNTGELFF	0.182597927496803	HC	0.343714752244546	cluster 3 (101)	mfuzz	none	none
CSVSGGYGYTF	0.778682253882056	0.349062868590464	-1.12774512247252	7	0.308063049888187	3	CASSRGGLNTGELFF	0.351617738406773	HC	0.934599214391056	cluster 3 (101)	mfuzz	none	none
CASAGTENTGELFF	-0.0802087627409686	1.03768892204093	-0.957480159299965	8	0.279196198979073	3	CASSRLAGGNTGELFF	0.57413323571	HC	0.858836448122642	cluster 3 (101)	mfuzz	none	none
CASFGGTGELFF	-0.230013586147188	1.09496613541428	-0.864952549267089	8	0.562400293981359	3	CASSSGQGNNSPLHF	0.267820688757708	HC	0.582932568293629	cluster 3 (101)	mfuzz	none	none
CASGQGFYEQYF	-0.293295020504298	1.11385148212703	-0.820556461622728	8	0.617929658272098	3	CASSSGSNYEQYF	0.185984254405491	HC	0.357498831903115	cluster 3 (101)	mfuzz	none	none
CASKEGSSYNSPLHF	-0.216714131332399	1.09058730291235	-0.873873171579953	8	0.508136467360664	3	CASSSGTGIYNEQFF	0.76822913426402	HC	0.829421742162047	cluster 3 (101)	mfuzz	none	none
CASRGREQYF	-0.248371397606047	1.10077862148802	-0.852407223881968	8	0.67151289906768	3	CASSSGTVPYEQYF	0.29770725499717	HC	0.629726558853538	cluster 3 (101)	mfuzz	none	none
CASRLTGRSYEQYF	-0.302816506249582	1.1164090938794	-0.813592587629816	8	0.563943529911952	3	CASSSPRGETQYF	0.311687709413858	HC	0.959678694603102	cluster 3 (101)	mfuzz	none	none
CASRTGTAYNEQFF	-0.23066199551012	1.09517602778301	-0.864514032272886	8	0.565460204771548	3	CASSTGGGELFF	0.277699279024232	HC	0.599847903364001	cluster 3 (101)	mfuzz	none	none
CASSDIDTGELFF	-0.177112659137556	1.07672298023046	-0.899610321092899	8	0.403914425444764	3	CASSTGGVGYEQYF	0.503407408360475	HC	0.874977406015951	cluster 3 (101)	mfuzz	none	none
CASSDRGLGYTF	-0.414985000598488	1.14068089872622	-0.725695898127732	8	0.290803978215652	3	CASSTTVNTEAFF	0.257921899851592	HC	0.564315249364309	cluster 3 (101)	mfuzz	none	none
CASSEAPGYEQYF	-0.20790829929107	1.08761090091318	-0.879702601622111	8	0.479126177976818	3	CASSVGGYTEAFF	0.687216720259089	HC	0.80842745021594	cluster 3 (101)	mfuzz	none	none
CASSEAQGYEQYF	-0.28256577402189	1.11087942037601	-0.828313646354123	8	0.697106356826548	3	CASSVGQGNQPQHF	0.23378238722566	HC	0.510623565247329	cluster 3 (101)	mfuzz	none	none
CASSEGGGYEQYF	-0.40379704423908	1.13876081738915	-0.734963773150067	8	0.306456668709287	3	CASSVSYGYTF	0.294077645453624	HC	0.972519563719093	cluster 3 (101)	mfuzz	none	none
CASSERTGYEQYF	-0.356712565431569	1.12944361269523	-0.772731047263656	8	0.388928140013256	3	CASSVTANTGELFF	0.176424945936126	HC	0.317478632381277	cluster 3 (101)	mfuzz	none	none
CASSEVGNEQFF	-0.0804387862033264	1.03779004285816	-0.957351256654835	8	0.279398492788985	3	CASSWTGGSGNTIYF	0.37346053154134	HC	0.922954807435091	cluster 3 (101)	mfuzz	none	none
CASSFAAGSYNEQFF	-0.372816022805129	1.13285196634909	-0.760035943543963	8	0.356788096657727	3	CASSYGLTDTQYF	0.270739288963557	HC	0.588094751344239	cluster 3 (101)	mfuzz	none	none
CASSFKDTQYF	-0.139343620374205	1.06236386545689	-0.923020245082686	8	0.342819837757701	3	CASSYLNSPLHF	0.198500480181428	HC	1.06316861595295	cluster 3 (101)	mfuzz	none	none
CASSFLAGGNTGELFF	-0.316979917014095	1.12007344378397	-0.803093526769869	8	0.501935438032804	3	CASSYRGQPQHF	0.254734439451211	HC	1.00564239333657	cluster 3 (101)	mfuzz	none	none
CASSFRGGDGYTF	-0.194595924361735	1.08299533950636	-0.888399415144624	8	0.442540882834573	3	CASSYRLGNEQFF	0.210618792632334	HC	0.445421142333935	cluster 3 (101)	mfuzz	none	none
CASSFSGLYNEQFF	-0.263604209108839	1.10539576502324	-0.8417915559144	8	0.802148282598123	3	CASSYSGGNTEAFF	0.182686624608924	HC	0.344081267302912	cluster 3 (101)	mfuzz	none	none
CASSFTQGAEAFF	-0.415421055854589	1.14075340462938	-0.725332348774786	8	0.290214064289278	3	CASTERNTGELFF	0.517748570076828	HC	0.871288698752898	cluster 3 (101)	mfuzz	none	none
CASSIGDEQYF	-0.157755222687558	1.0695011358404	-0.911745913152838	8	0.369660956878792	3	CATGNTGELFF	0.315674767508359	HC	0.956931076656892	cluster 3 (101)	mfuzz	none	none
CASSILAGTYNEQFF	-0.246131671221105	1.10008395228825	-0.853952281067142	8	0.655144103897779	3	CATRGVGETQYF	0.222803649050727	HC	0.481603355525977	cluster 3 (101)	mfuzz	none	none
CASSLAAAYEQYF	-0.168661408797298	1.07360568987381	-0.904944281076513	8	0.388051152420316	3	CATSDLFQETQYF	0.251344248555973	HC	0.550923650673794	cluster 3 (101)	mfuzz	none	none
CASSLAGGFTGELFF	-0.247128767275812	1.10039370818163	-0.853264940905821	8	0.662302844607841	3	CATSDSSGSNEQFF	0.389869380277723	HC	0.915040421663869	cluster 3 (101)	mfuzz	none	none
CASSLAGGLTDTQYF	-0.24110462622429	1.09851009308525	-0.857405466860966	8	0.621940162045034	3	CATSTENTGELFF	0.251158093500795	HC	0.550532026503446	cluster 3 (101)	mfuzz	none	none
CASSLAGPSYNEQFF	-0.131964301441864	1.05943022050552	-0.927465919063654	8	0.333256042497854	3	CAWSPRGTEAFF	0.684681016678918	HC	0.8410474676974	cluster 3 (101)	mfuzz	none	none
CASSLEYGSYEQYF	-0.0988758942492773	1.04576503606296	-0.94688914181368	8	0.296548351225852	3	CSARDFTYEQYF	0.199554912603788	HC	1.06201275417232	cluster 3 (101)	mfuzz	none	none
CASSLGDLLSYEQYF	-0.353676892498829	1.12877567726009	-0.775098784761265	8	0.39562400094032	3	CSARDGGTDTQYF	0.356838858930892	HC	0.931693173829727	cluster 3 (101)	mfuzz	none	none
CASSLGDSSGNTIYF	-0.054117633066311	1.02595994344386	-0.971842310377549	8	0.257789195443171	3	CSVEEQNTGELFF	0.543644230539638	HC	0.781308005608957	cluster 3 (101)	mfuzz	none	none
CASSLGGEGAFF	-0.145037552961481	1.06459895528345	-0.919561402321965	8	0.350632601686463	3	CSVESSGSYEQYF	0.43864736137049	HC	0.895078601295765	cluster 3 (101)	mfuzz	none	none
CASSLGLKNEQFF	-0.415002744893927	1.14068385261785	-0.725681107723919	8	0.290779945695414	3	CASGRQNTGELFF	0.236121173205225	PI	0.636222204508535	cluster 3 (101)	mfuzz	none	none
CASSLGTASTDTQYF	-0.423180518566225	1.14201418767786	-0.718833669111635	8	0.279937511101431	3	CASGTLNTGELFF	0.291442644466276	PI	0.532626790060951	cluster 3 (101)	mfuzz	none	none
CASSLGTVEQFF	-0.201113051965251	1.08527229982141	-0.884159247856159	8	0.459511494238084	3	CASQDTNTGELFF	0.770756935041822	PI	0.293181718760667	cluster 3 (101)	mfuzz	none	none
CASSLGVAGTDTQYF	-0.0413027853576661	1.02001146789761	-0.978708682539941	8	0.248222633822234	3	CASSADIEQYF	0.306689235101526	PI	0.510737111141527	cluster 3 (101)	mfuzz	none	none
CASSLPAASSYNEQFF	-0.293388740138916	1.11387702364104	-0.820488283502128	8	0.617333821642613	3	CASSAGEAGELFF	0.210056244791945	PI	0.701427005477138	cluster 3 (101)	mfuzz	none	none
CASSLPGYYGYTF	-0.403281693906313	1.13866961199724	-0.735387918090927	8	0.307203710363584	3	CASSAGTSGRSETQYF	0.444386907943338	PI	0.388748788350774	cluster 3 (101)	mfuzz	none	none
CASSLRSNSYEQYF	-0.301872752104578	1.11615895719749	-0.814286205092913	8	0.568767091850775	3	CASSAGVGYTF	0.198989709059834	PI	-0.140023791786643	cluster 3 (101)	mfuzz	none	none
CASSLRTSGTGEQFF	-0.124670843269893	1.05648977867855	-0.931818935408657	8	0.324361919630942	3	CASSARGDTQYF	0.222863161381915	PI	0.667918701101024	cluster 3 (101)	mfuzz	none	none
CASSLSDTYNEQFF	-0.233914648079355	1.09622386235314	-0.862309214273786	8	0.581524055600193	3	CASSDGNTGELFF	0.662364982275406	PI	0.314745212014659	cluster 3 (101)	mfuzz	none	none
CASSLSGAADTQYF	-0.0905738119718191	1.04220580360932	-0.951631991637498	8	0.288586596613946	3	CASSDRGRSYEQYF	0.402381476968732	PI	0.161468627070246	cluster 3 (101)	mfuzz	none	none
CASSLSSPQETQYF	-0.28754243204998	1.11226980266727	-0.824727370617287	8	0.657496936455334	3	CASSDRQNTEAFF	0.202550673745978	PI	0.722407688100939	cluster 3 (101)	mfuzz	none	none
CASSLTETYEQYF	-0.071260857959874	1.03372432115247	-0.962463463192596	8	0.27152449547615	3	CASSDSSGAYEQYF	0.197053106274763	PI	-0.145443005858277	cluster 3 (101)	mfuzz	none	none
CASSLTGVGQPQHF	-0.220197615072454	1.0917478067907	-0.871550191718243	8	0.520967440077036	3	CASSEGEGYEQYF	0.314133107221385	PI	0.0793041739180616	cluster 3 (101)	mfuzz	none	none
CASSLWGGYTEAFF	-0.242279486049882	1.09887973299137	-0.856600246941488	8	0.629294250621867	3	CASSEGQGPYEQYF	0.242233623329374	PI	-0.035943584897054	cluster 3 (101)	mfuzz	none	none
CASSLWTGYNEQFF	-0.207075906554071	1.08732638413685	-0.880250477582775	8	0.476605651700094	3	CASSESNTGELFF	0.249422656593325	PI	-0.0215459934258413	cluster 3 (101)	mfuzz	none	none
CASSPDRGLGGYTF	-0.0997886003241405	1.0461531402403	-0.946364539916155	8	0.297449709994874	3	CASSEVPSYEQYF	0.440367887919966	PI	0.391027113395226	cluster 3 (101)	mfuzz	none	none
CASSPGDSYNEQFF	-0.255214954477618	1.1028761557363	-0.847661201258681	8	0.728262765036085	3	CASSFAGPYNEQFF	0.28833958694691	PI	0.0445866220300402	cluster 3 (101)	mfuzz	none	none
CASSPGHYSNQPQHF	-0.227204345947639	1.09405290548764	-0.866848559539997	8	0.549645179702198	3	CASSFGGSTEAFF	0.256054827198048	PI	0.593939498801308	cluster 3 (101)	mfuzz	none	none
CASSPGQGAIYGYTF	-0.132771502690005	1.05975315369676	-0.926981651006755	8	0.334273327173704	3	CASSFGIGYTF	0.337389049178853	PI	0.105724816068449	cluster 3 (101)	mfuzz	none	none
CASSPGRGDSPLHF	-0.354663425396406	1.12899362273483	-0.774330197338426	8	0.393422773773776	3	CASSFGTPSTDTQYF	0.180503901087815	PI	0.789509115027667	cluster 3 (101)	mfuzz	none	none
CASSPLGGGNTGELFF	-0.307929703627759	1.11775138067688	-0.809821677049121	8	0.539475961604858	3	CASSFRDHTDTQYF	0.214694805498916	PI	0.688957006813213	cluster 3 (101)	mfuzz	none	none
CASSPPDDEQYF	-0.413617317327864	1.14045234664392	-0.726835029316058	8	0.292663395911112	3	CASSFRGPGNTIYF	0.298997973368649	PI	0.521477562368055	cluster 3 (101)	mfuzz	none	none
CASSPPTGGNTGELFF	-0.3560300193984	1.12929413223127	-0.773264112832868	8	0.390413826299956	3	CASSFSGSYGYTF	0.429774994149748	PI	0.179088676117406	cluster 3 (101)	mfuzz	none	none
CASSPPTGNEQFF	-0.347957511605137	1.12749549796716	-0.77953798636202	8	0.40889686625252	3	CASSIGGGLYEQYF	0.579148734724247	PI	0.240433407382785	cluster 3 (101)	mfuzz	none	none
CASSPQRGPYEQYF	-0.323537512980799	1.1217128216685	-0.798175308687697	8	0.478374997548127	3	CASSILAGGGTDTQYF	0.429174101875244	PI	0.397657642120684	cluster 3 (101)	mfuzz	none	none
CASSPRGGHGYTF	-0.166697552034903	1.07287338137559	-0.906175829340687	8	0.384578417248319	3	CASSKGGSNQPQHF	0.246011858137531	PI	0.614469479496865	cluster 3 (101)	mfuzz	none	none
CASSPRGSAEAFF	-0.219767428295451	1.09160501273267	-0.871837584437215	8	0.519335877149656	3	CASSLAGSTEAFF	0.18018212669752	PI	0.790543430656538	cluster 3 (101)	mfuzz	none	none
CASSPRLAGATGELFF	-0.336457253419248	1.12483585408467	-0.788378600665426	8	0.438643282045289	3	CASSLAGVEQYF	0.235570696354624	PI	0.637479421966952	cluster 3 (101)	mfuzz	none	none
CASSQDLRGSYNEQFF	-0.259486841323912	1.10416629312791	-0.844679451804	8	0.767748048445935	3	CASSLDRGVYNEQFF	0.778308536541849	PI	0.290446487464081	cluster 3 (101)	mfuzz	none	none
CASSQDRGGNQPQHF	-0.279542702720784	1.11002487906162	-0.830482176340832	8	0.723787072872916	3	CASSLDWNYGYTF	0.224490894587018	PI	-0.0748570434115605	cluster 3 (101)	mfuzz	none	none
CASSQETGGTEAFF	-0.338326195555124	1.12527582076105	-0.786949625205925	8	0.433494639139523	3	CASSLEAGGTEAFF	0.257519194118325	PI	-0.00620846523916412	cluster 3 (101)	mfuzz	none	none
CASSQGGSADTQYF	-0.110959298020498	1.05085195404847	-0.939892656027971	8	0.308941143050572	3	CASSLFPTDTQYF	0.420848343196213	PI	0.402877896763574	cluster 3 (101)	mfuzz	none	none
CASSQGSGNEQFF	-0.38186450215511	1.13466665571446	-0.752802153559349	8	0.34077984748823	3	CASSLGGAEAFF	0.261059954237896	PI	0.584263216942968	cluster 3 (101)	mfuzz	none	none
CASSQVSGGPYEQYF	-0.228621982818842	1.09451453747982	-0.865892554660979	8	0.555982472730757	3	CASSLGLSSNEQFF	0.759534215840097	PI	0.29597444603516	cluster 3 (101)	mfuzz	none	none
CASSRTRGETQYF	-0.278086937746184	1.1096106954428	-0.831523757696615	8	0.737255547498959	3	CASSLGLTTDTQYF	0.224502599906076	PI	0.663836586956885	cluster 3 (101)	mfuzz	none	none
CASSSDRDQPQHF	-0.0982409360093282	1.0454946642126	-0.94725372820327	8	0.295924439812726	3	CASSLGPGQGYNEQFF	0.270597916200689	PI	0.0167350645301493	cluster 3 (101)	mfuzz	none	none
CASSSGQSNQPQHF	-0.265011250303943	1.10581275957011	-0.840801509266171	8	0.810143562063205	3	CASSLGPPADTQYF	0.362371855270457	PI	0.448089512082894	cluster 3 (101)	mfuzz	none	none
CASSSLAGDEQYF	-0.35499454725089	1.12906658458845	-0.774072037337556	8	0.392689459876436	3	CASSLGREQYF	0.223575785386333	PI	-0.077001560305084	cluster 3 (101)	mfuzz	none	none
CASSSPGQGPYGYTF	-0.424008152885008	1.14214536394418	-0.718137211059175	8	0.278864511898023	3	CASSLINTGELFF	0.281898168229526	PI	0.547620030135798	cluster 3 (101)	mfuzz	none	none
CASSSQGALYGYTF	-0.338695292887071	1.12536235549989	-0.786667062612819	8	0.432493405862834	3	CASSLLGSYNEQFF	0.208661306583183	PI	0.705251380499114	cluster 3 (101)	mfuzz	none	none
CASSSRGADGYTF	-0.37132941718855	1.13254688075077	-0.761217463562224	8	0.359545204431093	3	CASSLPNEQFF	0.227914072101855	PI	0.655490851092073	cluster 3 (101)	mfuzz	none	none
CASSSRTGAETQYF	-0.218200127014202	1.09108352998107	-0.872883402966871	8	0.513505497040532	3	CASSLPPREQYF	0.206628770680273	PI	-0.11930307304304	cluster 3 (101)	mfuzz	none	none
CASSSRTGPYEQYF	-0.0871165993930262	1.04070825009647	-0.953591650703449	8	0.285390132409031	3	CASSLQGNYEQYF	0.204653320462614	PI	-0.12456138811181	cluster 3 (101)	mfuzz	none	none
CASSVGAGSNQPQHF	-0.208548237929292	1.08782926451696	-0.879281026587671	8	0.481087913670571	3	CASSLQGVSYEQYF	0.287897642977431	PI	0.538073513466359	cluster 3 (101)	mfuzz	none	none
CASSWTGSTEAFF	-0.315863395404447	1.11979069806698	-0.803927302662529	8	0.50622532229312	3	CASSLRGADGYTF	0.248795147771144	PI	0.608626731638479	cluster 3 (101)	mfuzz	none	none
CASSWTSGSHEQYF	-0.350417715397775	1.12804964636799	-0.777631930970213	8	0.403077093287283	3	CASSLRGGDGYTF	0.606207061135447	PI	0.327504952911233	cluster 3 (101)	mfuzz	none	none
CASSYGGDTQYF	-0.289911215703785	1.11292441688288	-0.823013201179093	8	0.640458454730654	3	CASSLSGFYGYTF	0.199187362556755	PI	-0.139474484002183	cluster 3 (101)	mfuzz	none	none
CASSYRGDYGYTF	-0.303998531284743	1.11672133428833	-0.812722803003588	8	0.558044037368661	3	CASSLTSGAYNEQFF	0.240208082921069	PI	0.627043340343337	cluster 3 (101)	mfuzz	none	none
CASSYRGTEAFF	-0.243301655410747	1.09920043174385	-0.855898776333109	8	0.635886574182692	3	CASSLVGLGTEAFF	0.462413449581735	PI	0.196794847610687	cluster 3 (101)	mfuzz	none	none
CASSYWGGTDTQYF	-0.242905887804878	1.09907636181564	-0.856170474010764	8	0.633312200250113	3	CASSLVTGEQYF	0.216515535065498	PI	0.684166075768901	cluster 3 (101)	mfuzz	none	none
CASTEGNTGELFF	-0.411450134060089	1.14008666212396	-0.728636528063874	8	0.295638999385653	3	CASSMSANTEAFF	0.377261806114346	PI	0.434951459598558	cluster 3 (101)	mfuzz	none	none
CATGLANTGELFF	-0.0282265335664507	1.01381444568726	-0.985587912120809	8	0.238974844235722	3	CASSNGNTGELFF	0.673350392839152	PI	0.262453285914228	cluster 3 (101)	mfuzz	none	none
CAWSDRGETQYF	-0.237472363070759	1.09736029608764	-0.859887933016879	8	0.6005994494532	3	CASSNSYGYTF	0.243555585789628	PI	-0.0332392475724837	cluster 3 (101)	mfuzz	none	none
CAWSVGQGAREQYF	-0.0577507656476537	1.02762391814207	-0.969873152494415	8	0.26060419867077	3	CASSPDPNTGELFF	0.382938995428458	PI	0.430264743444171	cluster 3 (101)	mfuzz	none	none
CSAGGSYEQYF	-0.198726003481279	1.08444217706375	-0.885716173582476	8	0.45310319998571	3	CASSPDRGGGYTF	0.405702073853315	PI	0.163758396096204	cluster 3 (101)	mfuzz	none	none
CSARGTGAYEQYF	-0.284371320578187	1.11138621436676	-0.827014893788577	8	0.682112962179289	3	CASSPERGEETQYF	0.302965704563625	PI	0.0650401004788921	cluster 3 (101)	mfuzz	none	none
CSARRGTEAFF	-0.386957631126533	1.13565599836102	-0.748698367234484	8	0.332296077413798	3	CASSPGDSYGYTF	0.27346389289301	PI	0.561774494804995	cluster 3 (101)	mfuzz	none	none
CASNPGHSNQPQHF	0.665522812008937	-1.14995755138316	0.48443473937422	9	0.379675058892828	3	CASSPGLAASTDTQYF	0.583811422347658	PI	0.241726612601417	cluster 3 (101)	mfuzz	none	none
CASRGPNSNQPQHF	0.00623184226640473	-1.00310135758039	0.996869515313987	9	0.191562158452345	3	CASSPGQVEAFF	0.383531934701195	PI	0.147565888470775	cluster 3 (101)	mfuzz	none	none
CASRRDRAYEQYF	0.391842530730067	-1.13658303950773	0.744740508777667	9	0.398040685579634	3	CASSPLAGREQYF	0.191667051970328	PI	0.754558016056167	cluster 3 (101)	mfuzz	none	none
CASRSGGGSYEQYF	0.538177722565919	-1.15383377039537	0.615656047829447	9	0.744692550067427	3	CASSPLRENTEAFF	0.243597680754706	PI	-0.0331535602330991	cluster 3 (101)	mfuzz	none	none
CASRVKETQYF	0.543956552179638	-1.15406866375178	0.610112111572143	9	0.713633812839882	3	CASSPRGQGNTGELFF	0.379903937870742	PI	0.144701264716749	cluster 3 (101)	mfuzz	none	none
CASSAGDYGYTF	0.867816742757297	-1.09358296975469	0.22576622699739	9	0.221127428391001	3	CASSPSGDIQYF	0.199149382757726	PI	0.732239149793413	cluster 3 (101)	mfuzz	none	none
CASSAPSYNEQFF	0.69566086938641	-1.14597952233499	0.450318652948576	9	0.343772211035848	3	CASSPSGTSTGELFF	0.457078904330785	PI	0.194114211441669	cluster 3 (101)	mfuzz	none	none
CASSARDGYNEQFF	0.0711390056025194	-1.03366991428871	0.962530908686189	9	0.209645486576893	3	CASSPTSGSRETQYF	0.762218313396297	PI	0.295365000312873	cluster 3 (101)	mfuzz	none	none
CASSAYNEQFF	0.37108554956305	-1.13249664703672	0.761411097473675	9	0.373495406758781	3	CASSQDGLAGNNEQFF	0.185764231308079	PI	0.772806317291434	cluster 3 (101)	mfuzz	none	none
CASSDSYGYTF	0.313646137134108	-1.11922608991292	0.805579952778801	9	0.321641316655199	3	CASSQDGTAGNTIYF	0.222966613600618	PI	0.667659732606985	cluster 3 (101)	mfuzz	none	none
CASSEPNYEQYF	0.565169888635271	-1.15461547574128	0.589445587106005	9	0.610502470805642	3	CASSQDPSGTDTQYF	0.279594439102333	PI	0.0313017298812696	cluster 3 (101)	mfuzz	none	none
CASSETGSSSYEQYF	0.227917041738514	-1.0942851840606	0.866368142322086	9	0.269498374960929	3	CASSQGPNGYTF	0.247240391893806	PI	-0.0258370812645186	cluster 3 (101)	mfuzz	none	none
CASSFGRGDGYTF	0.688674627667711	-1.14701747610589	0.458342848438176	9	0.351431735152622	3	CASSQRNTGELFF	0.182597927496803	PI	0.782812790383993	cluster 3 (101)	mfuzz	none	none
CASSFGSYEQYF	0.136346487105282	-1.06117738583531	0.924830898730027	9	0.230997168961878	3	CASSRGGLNTGELFF	0.351617738406773	PI	0.11997650447999	cluster 3 (101)	mfuzz	none	none
CASSFIASTDTQYF	0.370997316302	-1.13247845913544	0.761481142833443	9	0.373399232001437	3	CASSRLAGGNTGELFF	0.57413323571	PI	0.239012749586716	cluster 3 (101)	mfuzz	none	none
CASSFQETQYF	0.125143287508536	-1.05668148084153	0.931538193332997	9	0.227044727969566	3	CASSSGQGNNSPLHF	0.267820688757708	PI	0.571749920298484	cluster 3 (101)	mfuzz	none	none
CASSFRGDYGYTF	0.284959395660089	-1.11155069993401	0.826591304273918	9	0.301697852633891	3	CASSSGSNYEQYF	0.185984254405491	PI	0.77211647306273	cluster 3 (101)	mfuzz	none	none
CASSGGNTEAFF	0.54073270467252	-1.15394210266735	0.613209397994835	9	0.731184389354425	3	CASSSGTGIYNEQFF	0.76822913426402	PI	0.281022325066506	cluster 3 (101)	mfuzz	none	none
CASSGRQGSYEQYF	0.661786690852955	-1.15036194266338	0.488575251810427	9	0.384709040873427	3	CASSSGTVPYEQYF	0.29770725499717	PI	0.523339169749957	cluster 3 (101)	mfuzz	none	none
CASSGTSGSTDTQYF	0.750077106188951	-1.13532682150219	0.385249715313243	9	0.294033451363468	3	CASSSPRGETQYF	0.311687709413858	PI	0.0762744920727844	cluster 3 (101)	mfuzz	none	none
CASSIGGTEAFF	0.315440894638766	-1.11968343075072	0.804242536111955	9	0.322996455975487	3	CASSTGGGELFF	0.277699279024232	PI	0.554556515983796	cluster 3 (101)	mfuzz	none	none
CASSLAETYEQYF	0.919258549451027	-1.06479271500086	0.145534165549834	9	0.196862459585406	3	CASSTGGVGYEQYF	0.503407408360475	PI	0.21505317627733	cluster 3 (101)	mfuzz	none	none
CASSLAGAYEQYF	0.133067743007877	-1.05987154411487	0.926803801106988	9	0.229826666111914	3	CASSTTVNTEAFF	0.257921899851592	PI	0.590287917745093	cluster 3 (101)	mfuzz	none	none
CASSLAGNEQYF	0.108582556344836	-1.04986014637954	0.941277590034707	9	0.221434157298753	3	CASSVGGYTEAFF	0.687216720259089	PI	0.309812740300011	cluster 3 (101)	mfuzz	none	none
CASSLAGNTIYF	0.791520846581832	-1.12385455324238	0.332333706660553	9	0.264472296447236	3	CASSVGQGNQPQHF	0.23378238722566	PI	0.641598291442059	cluster 3 (101)	mfuzz	none	none
CASSLAGYEQYF	0.264398130184968	-1.10563125151639	0.841233121331418	9	0.289105303484077	3	CASSVSYGYTF	0.294077645453624	PI	0.0528638344268469	cluster 3 (101)	mfuzz	none	none
CASSLANTGELFF	0.429118729330309	-1.1429412026518	0.713822473321487	9	0.454896020884171	3	CASSVTANTGELFF	0.176424945936126	PI	0.802720765396728	cluster 3 (101)	mfuzz	none	none
CASSLDNQPQHF	0.103443596026294	-1.04770099801225	0.94425740198596	9	0.219745767387704	3	CASSWTGGSGNTIYF	0.37346053154134	PI	0.139451724861142	cluster 3 (101)	mfuzz	none	none
CASSLDRNTEAFF	0.887421903787501	-1.0835248103781	0.196102906590595	9	0.21153509853022	3	CASSYGLTDTQYF	0.270739288963557	PI	0.566538716814285	cluster 3 (101)	mfuzz	none	none
CASSLDVPYEQYF	0.955166847229087	-1.03949286513144	0.0843260179023567	9	0.181295911336583	3	CASSYLNSPLHF	0.198500480181428	PI	-0.141386447219237	cluster 3 (101)	mfuzz	none	none
CASSLEETQYF	0.130133415512966	-1.05869589946997	0.928562483957004	9	0.228788884642825	3	CASSYRGQPQHF	0.254734439451211	PI	-0.0113819506335081	cluster 3 (101)	mfuzz	none	none
CASSLENTGELFF	0.519847671039995	-1.15285093175223	0.633003260712231	9	0.766525390684845	3	CASSYRLGNEQFF	0.210618792632334	PI	0.69989443882997	cluster 3 (101)	mfuzz	none	none
CASSLGANTGELFF	0.892959665492506	-1.08048872610078	0.187529060608276	9	0.208909041960643	3	CASSYSGGNTEAFF	0.182686624608924	PI	0.782530506242484	cluster 3 (101)	mfuzz	none	none
CASSLGASSYNEQFF	0.959087079464148	-1.03642232412209	0.0773352446579402	9	0.179641453221628	3	CASTERNTGELFF	0.517748570076828	PI	0.22058884284192	cluster 3 (101)	mfuzz	none	none
CASSLGGAYEKLFF	0.219620116032143	-1.09155608091381	0.871935964881664	9	0.265448484608663	3	CATGNTGELFF	0.315674767508359	PI	0.0811880919610496	cluster 3 (101)	mfuzz	none	none
CASSLGGDEQFF	0.779737187304563	-1.12743719320813	0.347700005903567	9	0.272328826783154	3	CATRGVGETQYF	0.222803649050727	PI	0.66806776058313	cluster 3 (101)	mfuzz	none	none
CASSLGGEQYF	0.487716731797372	-1.15027951092106	0.662562779123686	9	0.611944843702463	3	CATSDLFQETQYF	0.251344248555973	PI	0.603379655446864	cluster 3 (101)	mfuzz	none	none
CASSLGGGAYEQYF	0.55142193674037	-1.15431803968314	0.602896102942769	9	0.673937459809151	3	CATSDSSGSNEQFF	0.389869380277723	PI	0.152418941904554	cluster 3 (101)	mfuzz	none	none
CASSLGGNQPQHF	0.208048107771661	-1.08765863473355	0.879610526961891	9	0.260018986640636	3	CATSTENTGELFF	0.251158093500795	PI	0.603759507336562	cluster 3 (101)	mfuzz	none	none
CASSLGGNTEAFF	0.797008386853466	-1.12209470156233	0.325086314708861	9	0.260942240811452	3	CAWSPRGTEAFF	0.684681016678918	PI	0.2646619109293	cluster 3 (101)	mfuzz	none	none
CASSLGGSNQPQHF	0.503006951303032	-1.15163569105413	0.6486287397511	9	0.681106260604041	3	CSARDFTYEQYF	0.199554912603788	PI	-0.138454874119354	cluster 3 (101)	mfuzz	none	none
CASSLGGSTEAFF	0.635535474676599	-1.15267551387454	0.517140039197944	9	0.424865064598171	3	CSARDGGTDTQYF	0.356838858930892	PI	0.124882515448748	cluster 3 (101)	mfuzz	none	none
CASSLGGTEAFF	0.918808871951625	-1.06507983800006	0.146270966048438	9	0.197063165285851	3	CSVEEQNTGELFF	0.543644230539638	PI	0.345666817408094	cluster 3 (101)	mfuzz	none	none
CASSLGLAGAGELFF	0.401044090398635	-1.13827080055293	0.737226710154295	9	0.410323981135055	3	CSVESSGSYEQYF	0.43864736137049	PI	0.184224676741469	cluster 3 (101)	mfuzz	none	none
CASSLGLNEQFF	0.790192997091748	-1.12427156018085	0.334078563089101	9	0.265338386532873	4	CAAGQGNTGELFF	0.816980095180489	RI	-0.583972099388026	cluster 4 (302)	mfuzz	none	none
CASSLGPNTGELFF	0.359708808277064	-1.13009499469227	0.770386186415208	9	0.361590844223683	4	CAISEQGGNTEAFF	0.363066716530921	RI	-0.678979493899273	cluster 4 (302)	mfuzz	none	none
CASSLGPYNEQFF	0.186920238704585	-1.08027095141281	0.893350712708222	9	0.250702422795765	4	CAISESPGTSGTDTQYF	0.948545821858174	RI	-0.577350269189626	cluster 4 (302)	mfuzz	none	none
CASSLGSEQYF	0.280146511627851	-1.11019615989209	0.830049648264244	9	0.298635399256917	4	CAISESRGAVETQYF	0.948545821858173	RI	-0.577350269189626	cluster 4 (302)	mfuzz	none	none
CASSLGTGDEKLFF	0.758666582906499	-1.13320248566782	0.374535902761325	9	0.287433849681253	4	CAISGTGGSGANVLTF	0.216252060528016	RI	-0.164903588043438	cluster 4 (302)	mfuzz	none	none
CASSLGTGGTEAFF	0.158578145568152	-1.06981404915324	0.911235903585084	9	0.239256420471848	4	CASAGTSNTGELFF	0.948545821858175	RI	-0.577350269189626	cluster 4 (302)	mfuzz	none	none
CASSLGTGYEQYF	0.461343397656601	-1.14738959550044	0.686046197843843	9	0.52584248374835	4	CASGDGNTGELFF	0.258658977522518	RI	-0.283293733673987	cluster 4 (302)	mfuzz	none	none
CASSLGTSGYEQYF	0.781899207897756	-1.1267996032807	0.344900395382946	9	0.270857806870789	4	CASGDSPLHF	0.948545821858173	RI	-0.577350269189626	cluster 4 (302)	mfuzz	none	none
CASSLGVNTEAFF	0.020788363722411	-1.01023211020275	0.989443746480337	9	0.195398937363509	4	CASGEANTGELFF	0.429670641440545	RI	-0.482841949248942	cluster 4 (302)	mfuzz	none	none
CASSLIGETQYF	0.670488595859323	-1.14939034263967	0.478901746780343	9	0.373205692336752	4	CASGNLNTGELFF	0.948545821858174	RI	-0.577350269189626	cluster 4 (302)	mfuzz	none	none
CASSLLAGATDTQYF	0.874389936312492	-1.0903271748775	0.21593723856501	9	0.217856980975173	4	CASGTQNTGELFF	0.948545821858175	RI	-0.577350269189626	cluster 4 (302)	mfuzz	none	none
CASSLLAGSSYNEQFF	0.576682756590337	-1.15470028122658	0.578017524636248	9	0.567025627549247	4	CASIDQNTGELFF	0.948545821858173	RI	-0.577350269189626	cluster 4 (302)	mfuzz	none	none
CASSLLGGYEQYF	0.589452405659672	-1.15461537946629	0.565162973806618	9	0.526791544049237	4	CASIGLNTGELFF	0.232590756674833	RI	-0.216364895401582	cluster 4 (302)	mfuzz	none	none
CASSLLQGDSPLHF	0.923684302789587	-1.06193004627777	0.138245743488185	9	0.194895802345426	4	CASNHRGTGELFF	0.948545821858173	RI	-0.577350269189626	cluster 4 (302)	mfuzz	none	none
CASSLLSGSSYEQYF	0.594775586966509	-1.15452343086014	0.559747843893634	9	0.512000703092279	4	CASNSGVYNEQFF	0.948545821858177	RI	-0.577350269189626	cluster 4 (302)	mfuzz	none	none
CASSLNGGTEAFF	0.277373946803091	-1.10940720612885	0.832033259325761	9	0.296904277276684	4	CASQQGNTGELFF	0.716390500561158	RI	-0.559409145779138	cluster 4 (302)	mfuzz	none	none
CASSLQGGNGYTF	0.843725059941524	-1.10457478079098	0.260849720849453	9	0.233648670735041	4	CASRAGGTTGELFF	0.948545821858173	RI	-0.577350269189626	cluster 4 (302)	mfuzz	none	none
CASSLRGDTQYF	0.0407088325473874	-1.01973276965867	0.979023937111285	9	0.200842603181774	4	CASRDTGELFF	0.401310735379924	RI	-0.662248256702422	cluster 4 (302)	mfuzz	none	none
CASSLRGTDTQYF	0.673563354338861	-1.14902197767713	0.475458623338268	9	0.369320055656269	4	CASRGASGSYEQYF	0.334284296922615	RI	-0.406070510862724	cluster 4 (302)	mfuzz	none	none
CASSLRQGADTQYF	0.804227787700213	-1.11968845382148	0.31546066612127	9	0.256413904614971	4	CASRGATNTGELFF	0.354989728774128	RI	-0.682856597930982	cluster 4 (302)	mfuzz	none	none
CASSLRSMNTEAFF	0.0306719277231041	-1.01498311392867	0.984311186205566	9	0.198070635365886	4	CASRGEGSYEQYF	0.361002300772315	RI	-0.43347750698366	cluster 4 (302)	mfuzz	none	none
CASSLSGNSNQPQHF	0.131863039425037	-1.05938967390181	0.927526634476773	9	0.229399493673225	4	CASRGGGTEAFF	0.925038708533241	RI	-0.574488171276149	cluster 4 (302)	mfuzz	none	none
CASSLSGSYEQYF	0.0884189951679699	-1.04127346793399	0.95285447276602	9	0.214942353287782	4	CASRGLASSTDTQYF	0.635630449095282	RI	-0.548049964422221	cluster 4 (302)	mfuzz	none	none
CASSLSGTEQFF	0.918975729340248	-1.06497337784337	0.145997648503122	9	0.196988672015388	4	CASRIQGRQPQHF	0.948545821858175	RI	-0.577350269189626	cluster 4 (302)	mfuzz	none	none
CASSLSGYNEQFF	0.0565614843526733	-1.02708032110389	0.970518836751221	9	0.205349934413793	4	CASRPGTSGGYEQYF	0.226399744132827	RI	-0.197816904705371	cluster 4 (302)	mfuzz	none	none
CASSLSSGTDTQYF	0.376471297368054	-1.13359379335382	0.757122495985764	9	0.379488018362039	4	CASRQASYEQYF	0.263892030531306	RI	-0.294814032139413	cluster 4 (302)	mfuzz	none	none
CASSLSSYNEQFF	0.397750191882067	-1.13767544140504	0.739925249522971	9	0.405815185731319	4	CASSAPSNTGELFF	0.948545821858172	RI	-0.577350269189626	cluster 4 (302)	mfuzz	none	none
CASSLTGGGNTGELFF	0.902194760860895	-1.07522353763455	0.173028776773658	9	0.204602869555081	4	CASSARGGNGYTF	0.948545821858172	RI	-0.577350269189626	cluster 4 (302)	mfuzz	none	none
CASSLTGGNYGYTF	0.743353875033876	-1.13690158580925	0.393547710775373	9	0.299399506588313	4	CASSATSNQPQHF	0.471808643237629	RI	-0.637708307014989	cluster 4 (302)	mfuzz	none	none
CASSLTSGTEAFF	0.897189490320873	-1.07810905305449	0.180919562733618	9	0.206925750210487	4	CASSDDNTGELFF	0.408139756889887	RI	-0.469915056335563	cluster 4 (302)	mfuzz	none	none
CASSLTSGYEQYF	0.207253906421485	-1.08738727143098	0.880133365009491	9	0.259655245852859	4	CASSDIAGGNTGELFF	0.948545821858173	RI	-0.577350269189626	cluster 4 (302)	mfuzz	none	none
CASSLTTDTQYF	0.766192176280919	-1.13123522075847	0.365043044477553	9	0.281870962087944	4	CASSDPGYYNEQFF	0.948545821858173	RI	-0.577350269189626	cluster 4 (302)	mfuzz	none	none
CASSLVGYEQYF	0.405219724629438	-1.13901134195816	0.733791617328726	9	0.416230864333506	4	CASSDSLDGYTF	0.948545821858174	RI	-0.577350269189626	cluster 4 (302)	mfuzz	none	none
CASSLYSNQPQHF	0.118947316632383	-1.05415383400055	0.935206517368167	9	0.224914347992582	4	CASSDSSRGEQFF	0.948545821858172	RI	-0.577350269189626	cluster 4 (302)	mfuzz	none	none
CASSMTSGTSTDTQYF	0.575525332464896	-1.15469861759701	0.579173285132114	9	0.571055142231229	4	CASSDTNTGELFF	0.202654617810267	RI	-0.115509313949028	cluster 4 (302)	mfuzz	none	none
CASSPDIEAFF	0.609295732925756	-1.15410006192702	0.544804329001263	9	0.476341083971806	4	CASSEAANQPQHF	0.948545821858174	RI	-0.577350269189626	cluster 4 (302)	mfuzz	none	none
CASSPEDTQYF	0.928327285464346	-1.05885376228756	0.130526476823213	9	0.192848946792102	4	CASSEAGGGYEQYF	0.397192775717766	RI	-0.462550025478677	cluster 4 (302)	mfuzz	none	none
CASSPGAETQYF	0.680909020065529	-1.14808820162509	0.467179181559562	9	0.360384763997546	4	CASSEDPASYEQYF	0.948545821858177	RI	-0.577350269189626	cluster 4 (302)	mfuzz	none	none
CASSPGLADEQFF	0.795987253955373	-1.12242665953172	0.32643940557635	9	0.261593223857608	4	CASSEGASNQPQHF	0.188701362159596	RI	-0.0580483726564796	cluster 4 (302)	mfuzz	none	none
CASSPGQGGTEAFF	0.645834664630094	-1.15187643231432	0.506041767684225	9	0.408011986615685	4	CASSEGDEQYF	0.461869163244198	RI	-0.640730590151555	cluster 4 (302)	mfuzz	none	none
CASSPGQGYEQYF	0.0744433582801156	-1.03514133512744	0.960697976847329	9	0.210640587444873	4	CASSEGDTEAFF	0.435378967778924	RI	-0.485960230983468	cluster 4 (302)	mfuzz	none	none
CASSPGTSGRNEQFF	0.0101321276817733	-1.00502756559557	0.994895437913796	9	0.192579164532383	4	CASSEGGGEQYF	0.649466730058743	RI	-0.600752708789923	cluster 4 (302)	mfuzz	none	none
CASSPGTSGRPYEQYF	0.738008502287574	-1.13809955597501	0.400091053687441	9	0.303800182549433	4	CASSEGLAGTNTGELFF	0.948545821858174	RI	-0.577350269189626	cluster 4 (302)	mfuzz	none	none
CASSPGTSYEQYF	0.296818544549648	-1.11480673900814	0.817988194458493	9	0.309573435566185	4	CASSEGLVYEQYF	0.948545821858175	RI	-0.577350269189626	cluster 4 (302)	mfuzz	none	none
CASSPLSYEQYF	0.361700216447936	-1.13052358635534	0.768823369907404	9	0.363605148729296	4	CASSELNTGELFF	0.497803483057881	RI	-0.630395353830663	cluster 4 (302)	mfuzz	none	none
CASSPPGAGNTGELFF	0.748702339526833	-1.13565505461511	0.38695271508828	9	0.295115925991393	4	CASSEQNTGELFF	0.189023955880007	RI	-0.0594566267115246	cluster 4 (302)	mfuzz	none	none
CASSPPNRGQETQYF	0.383566649673217	-1.13499987947496	0.751433229801746	9	0.387770255917627	4	CASSERGQGGYTF	0.948545821858173	RI	-0.577350269189626	cluster 4 (302)	mfuzz	none	none
CASSPRGNNEQFF	0.0815503322769028	-1.03827812727648	0.956727794999582	9	0.212808963399469	4	CASSESGAELFF	0.948545821858173	RI	-0.577350269189626	cluster 4 (302)	mfuzz	none	none
CASSPRGPTDTQYF	0.831170632150636	-1.10975138783894	0.278580755688301	9	0.240551312769005	4	CASSESNYGYTF	0.435992516696225	RI	-0.486288303310781	cluster 4 (302)	mfuzz	none	none
CASSPSSREQYF	0.672886451094729	-1.14910420526145	0.47621775416672	9	0.370167842025969	4	CASSESTGYGYTF	0.948545821858175	RI	-0.577350269189626	cluster 4 (302)	mfuzz	none	none
CASSPSSYEQYF	0.354113824238773	-1.12887230893341	0.77475848469464	9	0.356078889905493	4	CASSETGTGGYEQYF	0.223824854429595	RI	-0.189768239993735	cluster 4 (302)	mfuzz	none	none
CASSPTSGSTDTQYF	0.336663004554758	-1.12488443652782	0.788221431973059	9	0.340155996899293	4	CASSETHSNQPQHF	0.948545821858173	RI	-0.577350269189626	cluster 4 (302)	mfuzz	none	none
CASSPTSGSYEQYF	0.815839691518039	-1.11559505255082	0.299755361032778	9	0.249387582650946	4	CASSEWGPNTEAFF	0.948545821858175	RI	-0.577350269189626	cluster 4 (302)	mfuzz	none	none
CASSQEITGELFF	0.858883156080421	-1.09782753925648	0.238944383176063	9	0.225668026123999	4	CASSFAEYYEQYF	0.948545821858175	RI	-0.577350269189626	cluster 4 (302)	mfuzz	none	none
CASSQQGANEQYF	0.15853237230664	-1.06979665776846	0.911264285461825	9	0.239238805710067	4	CASSFAGLNYGYTF	0.948545821858175	RI	-0.577350269189626	cluster 4 (302)	mfuzz	none	none
CASSQQNQPQHF	0.656130355652509	-1.150938021766	0.494807666113491	9	0.392621232458836	4	CASSFAVYEQYF	0.948545821858172	RI	-0.577350269189626	cluster 4 (302)	mfuzz	none	none
CASSQTESTDTQYF	0.397807151629477	-1.13768582031254	0.739878668683064	9	0.405892064911383	4	CASSFEGGPREQYF	0.948545821858174	RI	-0.577350269189626	cluster 4 (302)	mfuzz	none	none
CASSQVGDEQFF	0.708701335053241	-1.1438484910007	0.435147155947462	9	0.33037099036619	4	CASSFGDSYNEQFF	0.749926969147374	RI	-0.562974677689992	cluster 4 (302)	mfuzz	none	none
CASSRDRGGEKLFF	0.272026199824699	-1.1078676723442	0.835841472519504	9	0.293631027599929	4	CASSFGGDEKLFF	0.586726667815221	RI	-0.538589386888146	cluster 4 (302)	mfuzz	none	none
CASSRDRGYEQYF	0.956149168136055	-1.03872962614341	0.0825804580073544	9	0.180880681934837	4	CASSFGGNTEAFF	0.279092897014341	RI	-0.325206360937899	cluster 4 (302)	mfuzz	none	none
CASSRENYGYTF	0.161654871854433	-1.07097933175144	0.909324459897003	9	0.240446511341164	4	CASSFGGRSTDTQYF	0.71645451102669	RI	-0.55941650697147	cluster 4 (302)	mfuzz	none	none
CASSRPLDTQYF	0.040417449213753	-1.01959594803396	0.979178498820205	9	0.20076126296005	4	CASSFGQGAYNEQFF	0.400438751226929	RI	-0.662600821152387	cluster 4 (302)	mfuzz	none	none
CASSRQGRTDTQYF	-0.0175593980647143	-0.991104669609689	1.0086640676744	9	0.185521153149412	4	CASSFGTGGYTF	0.191379873711548	RI	-0.0696262519142298	cluster 4 (302)	mfuzz	none	none
CASSRTGSSYNEQFF	0.782815771533681	-1.12652665227916	0.343710880745481	9	0.270238296260247	4	CASSFKTDSYEQYF	0.948545821858175	RI	-0.577350269189626	cluster 4 (302)	mfuzz	none	none
CASSSAGLAGDTQYF	0.87736004907827	-1.0888180931146	0.211458044036326	9	0.21639775517151	4	CASSFRGSNGYTF	0.948545821858174	RI	-0.577350269189626	cluster 4 (302)	mfuzz	none	none
CASSSEIEAFF	0.437066969356656	-1.14413023716995	0.707063267813296	9	0.469991725361437	4	CASSGGNTIYF	0.190738112206554	RI	-0.0668760439935222	cluster 4 (302)	mfuzz	none	none
CASSSGLAGGPYNEQFF	0.934192083060588	-1.05485778234045	0.120665699279865	9	0.190285879981338	4	CASSGGYEQYF	0.754943651246648	RI	-0.588849457980699	cluster 4 (302)	mfuzz	none	none
CASSSGQGYEQYF	0.553899546734086	-1.15438721791556	0.600487671181473	9	0.661497164410903	4	CASSGLRGSSYNEQFF	0.549807294680029	RI	-0.529649325386819	cluster 4 (302)	mfuzz	none	none
CASSSGRNTGELFF	0.478492411706985	-1.1493471667112	0.670854755004216	9	0.577807138001998	4	CASSHRGQGNYGYTF	0.948545821858175	RI	-0.577350269189626	cluster 4 (302)	mfuzz	none	none
CASSSLNTEAFF	0.40475379200428	-1.13892949777826	0.734175705773978	9	0.415560786329138	4	CASSIANTEAFF	0.607616094105399	RI	-0.607133623982334	cluster 4 (302)	mfuzz	none	none
CASSSLTDTQYF	0.631768469738089	-1.15293348699439	0.521165017256298	9	0.431442065903077	4	CASSIGATEAFF	0.456204521934702	RI	-0.642512477212307	cluster 4 (302)	mfuzz	none	none
CASSSRDRVGETQYF	0.700923247829204	-1.14515021102871	0.444226963199508	9	0.338230493309037	4	CASSIGDQETQYF	0.374166583334287	RI	-0.444986526754824	cluster 4 (302)	mfuzz	none	none
CASSTGQGARETQYF	-0.0107856734081885	-0.994563538312761	1.00534921172095	9	0.187213779579571	4	CASSILAGAADTQYF	0.948545821858175	RI	-0.577350269189626	cluster 4 (302)	mfuzz	none	none
CASSTLAGSTDTQYF	0.535936746252007	-1.15373293157966	0.617796185327657	9	0.755775754980988	4	CASSISESSYNEQFF	0.434921523717143	RI	-0.649613907250329	cluster 4 (302)	mfuzz	none	none
CASSVDNTGELFF	0.433667332499306	-1.14362894220988	0.709961609710579	9	0.463374858739629	4	CASSITSGTNEQFF	0.948545821858177	RI	-0.577350269189626	cluster 4 (302)	mfuzz	none	none
CASSVGAGNYEQYF	0.356693956463436	-1.12943954263691	0.772745586173475	9	0.358594260011539	4	CASSKRQGTGELFF	0.948545821858173	RI	-0.577350269189626	cluster 4 (302)	mfuzz	none	none
CASSVGATDTQYF	0.176400053149031	-1.07646227210288	0.900062218953848	9	0.246323140865301	4	CASSLAGAGELFF	0.189919981173705	RI	-0.0633482633466839	cluster 4 (302)	mfuzz	none	none
CASSVGGENEQFF	0.473310504794047	-1.14878620491355	0.675475700119501	9	0.560698527872234	4	CASSLAGGSYEQYF	0.222953236612855	RI	-0.186997928520254	cluster 4 (302)	mfuzz	none	none
CASSWGLYNEQFF	0.842784268171243	-1.10497534627877	0.262191078107522	9	0.234156311906119	4	CASSLAGSSYNSPLHF	0.212578177369421	RI	-0.152174969607382	cluster 4 (302)	mfuzz	none	none
CASSWTQETQYF	0.202031489905877	-1.08559050484414	0.883559014938259	9	0.257290667007546	4	CASSLAGTEAFF	0.288218533245301	RI	-0.3414809606645	cluster 4 (302)	mfuzz	none	none
CASSYSKGFTGELFF	0.731224336871903	-1.13955223515603	0.40832789828413	9	0.309567917079848	4	CASSLAGVETQYF	0.484492032846293	RI	-0.508477278946021	cluster 4 (302)	mfuzz	none	none
CASSYSLGQPQHF	0.684255156973233	-1.14763745435199	0.463382297378759	9	0.356467611864741	4	CASSLAHQTYEQYF	0.948545821858174	RI	-0.577350269189626	cluster 4 (302)	mfuzz	none	none
CATQDVNTGELFF	0.689874366470259	-1.14684429684957	0.456969930379311	9	0.350090738366682	4	CASSLAQEGGEQYF	0.948545821858175	RI	-0.577350269189626	cluster 4 (302)	mfuzz	none	none
CSARDNEQFF	0.745090042089621	-1.13650223312162	0.391412191031995	9	0.29799620034547	4	CASSLASGSQPQHF	0.449253309112799	RI	-0.493061064572551	cluster 4 (302)	mfuzz	none	none
CSARDRSSYEQYF	0.249150881507258	-1.10101943744935	0.851868555942094	9	0.28052578033185	4	CASSLASTDTQYF	0.260189990935004	RI	-0.286724149900166	cluster 4 (302)	mfuzz	none	none
CSARILAGDTGELFF	0.307127490840099	-1.11754223495065	0.810414744110552	9	0.316833353417024	4	CASSLATGSGNQPQHF	0.685079720994896	RI	-0.555524248162941	cluster 4 (302)	mfuzz	none	none
CSARLAGGYEQYF	0.188117027485208	-1.08069876630561	0.892581738820405	9	0.251211053169663	4	CASSLDFNQPQHF	0.35905314837583	RI	-0.680890748823966	cluster 4 (302)	mfuzz	none	none
CSARVGEGNQPQHF	0.878351131461727	-1.08830919403472	0.209958062572991	9	0.21591331915957	4	CASSLDGATNEKLFF	0.737659398197235	RI	-0.590457715987997	cluster 4 (302)	mfuzz	none	none
CSATTSGGYNEQFF	0.0973001883590758	-1.04509352208148	0.947793333722401	9	0.217758300483128	4	CASSLDGYTGELFF	0.633668443580514	RI	-0.603031207505838	cluster 4 (302)	mfuzz	none	none
SYNEQFF	0.58326831699932	-1.1546802481082	0.571411931108876	9	0.545364943664274	4	CASSLDKNTEAFF	0.52401671839095	RI	-0.623810492159022	cluster 4 (302)	mfuzz	none	none
CAISGGNEQFF	-0.787013447305502	-0.338242806801648	1.12525625410715	10	0.479496491939877	4	CASSLDRGVEETQYF	0.948545821858173	RI	-0.577350269189626	cluster 4 (302)	mfuzz	none	none
CASLQDYEQYF	-1.09209143204113	0.221234650866116	0.870856781175013	10	0.199034005019899	4	CASSLDRNTGELFF	0.332203916069841	RI	-0.403674122989458	cluster 4 (302)	mfuzz	none	none
CASRPSGGGETQYF	-0.882069003839844	-0.204307038931696	1.08637604277154	10	0.502717666957327	4	CASSLDRVSYNEQFF	0.389330618869602	RI	-0.456887723695569	cluster 4 (302)	mfuzz	none	none
CASRSGGTEAFF	-0.756837341351059	-0.376828261825686	1.13366560317674	10	0.385934914403054	4	CASSLDSSYEQYF	0.286555373839152	RI	-0.338616150973493	cluster 4 (302)	mfuzz	none	none
CASRSGTGTYEQYF	-0.877551294947967	-0.21116880673065	1.08872010167862	10	0.521417807628557	4	CASSLDSYEQYF	0.617750121497902	RI	-0.544862341653018	cluster 4 (302)	mfuzz	none	none
CASRSSGGNTGELFF	-1.07821120891415	0.181201369040785	0.897009839873363	10	0.209794211186861	4	CASSLEAGGREQYF	0.276914963087175	RI	-0.321114119208918	cluster 4 (302)	mfuzz	none	none
CASSAPDRGNTEAFF	-0.847361026574645	-0.255645967855414	1.10300699443006	10	0.724338800107153	4	CASSLEGHEQYF	0.555287829026653	RI	-0.531092364800002	cluster 4 (302)	mfuzz	none	none
CASSARTVNTEAFF	-1.05341273207483	0.117144146189224	0.936268585885608	10	0.22942915129733	4	CASSLEGIGGYTF	0.325674924782969	RI	-0.395875556757305	cluster 4 (302)	mfuzz	none	none
CASSDANTGELFF	-1.02517084592706	0.0524022501987098	0.972768595728351	10	0.253563151844469	4	CASSLEGVSSPLHF	0.948545821858172	RI	-0.577350269189626	cluster 4 (302)	mfuzz	none	none
CASSDGQGGYGYTF	-0.795237073449995	-0.327432149612182	1.12266922306218	10	0.51449250811881	4	CASSLEIEQYF	0.310198006638179	RI	-0.375553372760655	cluster 4 (302)	mfuzz	none	none
CASSDLNTGELFF	-0.883638071190902	-0.201910581057781	1.08554865224868	10	0.496629083628102	4	CASSLETGYEQYF	0.588939731617889	RI	-0.61036350662122	cluster 4 (302)	mfuzz	none	none
CASSDRAGTDTQYF	-0.803891382654276	-0.31591152544417	1.11980290809845	10	0.558688832653584	4	CASSLFRGGEKLFF	0.948545821858172	RI	-0.577350269189626	cluster 4 (302)	mfuzz	none	none
CASSEALAGSTDTQYF	-0.991617113186241	-0.0165600857213172	1.00817719890756	10	0.286741756832523	4	CASSLGDRGYQPQHF	0.368282608507956	RI	-0.439987105640682	cluster 4 (302)	mfuzz	none	none
CASSEENTGELFF	-0.839233271323494	-0.267235340551287	1.10646861187478	10	0.809238894412054	4	CASSLGDSYNEQFF	0.513329035054187	RI	-0.518823659962474	cluster 4 (302)	mfuzz	none	none
CASSEGGTYEQYF	-0.98166491502141	-0.0357133581236092	1.01737827314502	10	0.297968382253843	4	CASSLGEQYF	0.527994355051521	RI	-0.523447918995627	cluster 4 (302)	mfuzz	none	none
CASSEGNTGELFF	-0.816283818652872	-0.299149081393871	1.11543290004674	10	0.641982327796553	4	CASSLGERSEQYF	0.948545821858173	RI	-0.577350269189626	cluster 4 (302)	mfuzz	none	none
CASSEGQGYEQFF	-0.829100081404547	-0.281470642367727	1.11057072377227	10	0.767720397815459	4	CASSLGGAGGADTQYF	0.948545821858175	RI	-0.577350269189626	cluster 4 (302)	mfuzz	none	none
CASSEGTSGSNEQFF	-0.797611640607143	-0.32428598097479	1.12189762158193	10	0.52576058149179	4	CASSLGGAGYNEQFF	0.629195612737424	RI	-0.54693577502403	cluster 4 (302)	mfuzz	none	none
CASSERGPTDTQYF	-0.766768526028356	-0.364311878890558	1.13108040491891	10	0.412280815005894	4	CASSLGGGELFF	0.283403810725096	RI	-0.333065723902621	cluster 4 (302)	mfuzz	none	none
CASSEVSYEQYF	-0.738441553477015	-0.399562712986551	1.13800426646357	10	0.34452083438387	4	CASSLGGGSTDTQYF	0.362172853402061	RI	-0.434549277241612	cluster 4 (302)	mfuzz	none	none
CASSFAVNTEAFF	-1.08292707949853	0.1944020100941	0.888525069404433	10	0.206136377107264	4	CASSLGGSEAFF	0.48531226888165	RI	-0.633806341155706	cluster 4 (302)	mfuzz	none	none
CASSFGLANEQFF	-1.07338536206942	0.168069705121223	0.905315656948202	10	0.213551516378821	4	CASSLGIAKNIQYF	0.497780514805165	RI	-0.513467521026457	cluster 4 (302)	mfuzz	none	none
CASSFGQYEQYF	-0.904249407595776	-0.169767374176269	1.07401678177205	10	0.43119588161038	4	CASSLGLAGSDEQFF	0.769481981179777	RI	-0.564806283888048	cluster 4 (302)	mfuzz	none	none
CASSFPGYGYTF	-0.779255803881514	-0.348322160114754	1.12757796399627	10	0.451093921026072	4	CASSLGNYEQYF	0.417995473054151	RI	-0.476072906245245	cluster 4 (302)	mfuzz	none	none
CASSFRGADGYTF	-0.994753196060524	-0.0104122943212046	1.00516549038173	10	0.283357142637373	4	CASSLGPEAFF	0.311490889276612	RI	-0.377357410052516	cluster 4 (302)	mfuzz	none	none
CASSFRGPGNEQFF	-0.909862469356611	-0.160790061966709	1.07065253132332	10	0.41690905403624	4	CASSLGPGLASDTQYF	0.948545821858174	RI	-0.577350269189626	cluster 4 (302)	mfuzz	none	none
CASSFRSSTDTQYF	-0.945773997227285	-0.100814717983529	1.04658871521082	10	0.346609641289105	4	CASSLGQAYEQYF	0.262623102286044	RI	-0.292073308103325	cluster 4 (302)	mfuzz	none	none
CASSGDREQFF	-0.76367577194365	-0.368228435435623	1.13190420737927	10	0.403707059942168	4	CASSLGQKNSPLHF	0.31264900966815	RI	-0.705185151455433	cluster 4 (302)	mfuzz	none	none
CASSGGRNTEAFF	-0.930562367129449	-0.126783222274563	1.05734558940401	10	0.372778738991653	4	CASSLGQSLEQYF	0.948545821858172	RI	-0.577350269189626	cluster 4 (302)	mfuzz	none	none
CASSHTNTGELFF	-0.943183136730074	-0.105300256798931	1.048483393529	10	0.350774176733162	4	CASSLGQSSYNEQFF	0.189986036486351	RI	-0.0636339987897588	cluster 4 (302)	mfuzz	none	none
CASSILAGGNTGELFF	-0.895662634585651	-0.183311561741169	1.07897419632682	10	0.45562459738169	4	CASSLGQSYEQYF	0.479047640048583	RI	-0.506312825604375	cluster 4 (302)	mfuzz	none	none
CASSLALANEQFF	-0.970871642209611	-0.0559108245529559	1.02678246676257	10	0.311095471638425	4	CASSLGQTEAFF	0.45860754865942	RI	-0.641751201484303	cluster 4 (302)	mfuzz	none	none
CASSLDNSPLHF	-1.08650582879742	0.204684142962348	0.88182168583507	10	0.203364402406584	4	CASSLGRGPLNEQFF	0.948545821858177	RI	-0.577350269189626	cluster 4 (302)	mfuzz	none	none
CASSLELAGVDTQYF	-0.898783354982128	-0.178415108554851	1.07719846353698	10	0.446347932992612	4	CASSLGRMAEAFF	0.948545821858177	RI	-0.577350269189626	cluster 4 (302)	mfuzz	none	none
CASSLEQGSYEQYF	-0.840923251197966	-0.264838355574213	1.10576160677218	10	0.793675324437229	4	CASSLGSGAYNEQFF	0.187264102749353	RI	-0.051728129128774	cluster 4 (302)	mfuzz	none	none
CASSLGAGGTEAFF	-1.01863753832652	0.0383801594336472	0.980257378892875	10	0.259562128050924	4	CASSLGSGGGETQYF	0.614267492604338	RI	-0.606043269152335	cluster 4 (302)	mfuzz	none	none
CASSLGGGQPQHF	-1.00545409244504	0.0109989191145306	0.994455173330514	10	0.272294477428011	4	CASSLGSYGSPLHF	0.948545821858175	RI	-0.577350269189626	cluster 4 (302)	mfuzz	none	none
CASSLGGHGNEQFF	-1.05132512116403	0.112096825532463	0.939228295631568	10	0.231132859893477	4	CASSLGTGDTDTQYF	0.554952347715717	RI	-0.531005277747466	cluster 4 (302)	mfuzz	none	none
CASSLGLAAQETQYF	-0.91835960421098	-0.147006413520608	1.06536601773159	10	0.397348324075681	4	CASSLGTSGYNEQFF	0.310804640355732	RI	-0.376402392099035	cluster 4 (302)	mfuzz	none	none
CASSLGPWETQYF	-0.745295592423512	-0.391159024872976	1.13645461729649	10	0.359020756408879	4	CASSLGVGRAYEQYF	0.948545821858173	RI	-0.577350269189626	cluster 4 (302)	mfuzz	none	none
CASSLGQGYYGYTF	-0.887012184899177	-0.196733735958714	1.08374592085789	10	0.484169456922345	4	CASSLGYEQYF	0.200494177217253	RI	-0.107071246176793	cluster 4 (302)	mfuzz	none	none
CASSLGSLNEQFF	-0.838777243973591	-0.26788101305032	1.10665825702391	10	0.812701480404341	4	CASSLIGAGSTDTQYF	0.948545821858174	RI	-0.577350269189626	cluster 4 (302)	mfuzz	none	none
CASSLGTKNIQYF	-0.831354867987321	-0.278323151456625	1.10967801944395	10	0.792325209018545	4	CASSLLDSLEQYF	0.489362657049582	RI	-0.632679951758081	cluster 4 (302)	mfuzz	none	none
CASSLLAGPNTGELFF	-0.851859477816118	-0.249164012019276	1.10102348983539	10	0.680949837651483	4	CASSLLGARNEQFF	0.948545821858175	RI	-0.577350269189626	cluster 4 (302)	mfuzz	none	none
CASSLLPYNEQFF	-0.890225572218642	-0.191773249948932	1.08199882216757	10	0.473035658698664	4	CASSLLGSNQETQYF	0.948545821858175	RI	-0.577350269189626	cluster 4 (302)	mfuzz	none	none
CASSLNSNSYEQYF	-0.937358698596138	-0.115288974007755	1.05264767260389	10	0.360554654276667	4	CASSLLPEQETQYF	0.948545821858173	RI	-0.577350269189626	cluster 4 (302)	mfuzz	none	none
CASSLNSNTEAFF	-0.983142671509376	-0.0329025583459176	1.0160452298553	10	0.296251701246946	4	CASSLMGLGDTQYF	0.948545821858173	RI	-0.577350269189626	cluster 4 (302)	mfuzz	none	none
CASSLPGRGETQYF	-1.01306370966959	0.0266605803112443	0.98640312935835	10	0.264836003974729	4	CASSLMVNEQYF	0.948545821858175	RI	-0.577350269189626	cluster 4 (302)	mfuzz	none	none
CASSLQGTGYGYTF	-0.85827374199828	-0.239835951951989	1.09810969395027	10	0.629232942943206	4	CASSLNNEQFF	0.265875450444342	RI	-0.299032058237492	cluster 4 (302)	mfuzz	none	none
CASSLQNQETQYF	-0.964986544217911	-0.0666885985939844	1.0316751428119	10	0.318736155905503	4	CASSLNPNTEAFF	0.352462919129519	RI	-0.425351444080452	cluster 4 (302)	mfuzz	none	none
CASSLRGLEKLFF	-0.730029018381226	-0.409771412365146	1.13980043074637	10	0.327938435271115	4	CASSLNRANTEAFF	0.517272470843175	RI	-0.625434038944017	cluster 4 (302)	mfuzz	none	none
CASSLRGSGGYTF	-0.84208547843921	-0.263186049455173	1.10527152789438	10	0.781466694768108	4	CASSLNRGQETQYF	0.478560946835928	RI	-0.635728516118611	cluster 4 (302)	mfuzz	none	none
CASSLSGGSDEQFF	-0.903771908818471	-0.170526491339533	1.074298400158	10	0.432468046204024	4	CASSLPDPYEQYF	0.466207903194	RI	-0.500908291142665	cluster 4 (302)	mfuzz	none	none
CASSLSPREQYF	-1.0620527844252	0.138556122865986	0.923496661559217	10	0.222478035140523	4	CASSLPGWEQYF	0.948545821858173	RI	-0.577350269189626	cluster 4 (302)	mfuzz	none	none
CASSLSSDSYEQYF	-0.971783728429768	-0.0542259829901065	1.02600971141987	10	0.309943511981659	4	CASSLQGGNTEAFF	0.337264967263423	RI	-0.409432368399202	cluster 4 (302)	mfuzz	none	none
CASSLTAPTDTQYF	-0.946286914024752	-0.099923561109531	1.04621047513428	10	0.34579798948822	4	CASSLQNTGELFF	0.215189632236543	RI	-0.161268355074138	cluster 4 (302)	mfuzz	none	none
CASSLTDLYGYTF	-1.11499723528356	0.297525784479312	0.817471450804244	10	0.180807020882904	4	CASSLRAGNQETQYF	0.948545821858175	RI	-0.577350269189626	cluster 4 (302)	mfuzz	none	none
CASSLTDSTDTQYF	-0.997830026562889	-0.00432591169100639	1.0021559382539	10	0.280101798261	4	CASSLRDSSSYEQYF	0.595243100890966	RI	-0.609244862830443	cluster 4 (302)	mfuzz	none	none
CASSLTGTSNQPQHF	-0.899722114366628	-0.176936428205495	1.07665854257212	10	0.443650262375543	4	CASSLRGANGYTF	0.275353568085222	RI	-0.318128591934261	cluster 4 (302)	mfuzz	none	none
CASSLTLNTEAFF	-0.916525512876216	-0.150001773339227	1.06652728621544	10	0.401380814123322	4	CASSLRGSYNEQFF	0.959051463374446	RI	-0.576963368382784	cluster 4 (302)	mfuzz	none	none
CASSLTSQNEQFF	-0.82247695554368	-0.290650931750557	1.11312788729424	10	0.696937638360759	4	CASSLRQGEYNEQFF	0.948545821858175	RI	-0.577350269189626	cluster 4 (302)	mfuzz	none	none
CASSLVAGGSDTQYF	-0.815359751899549	-0.300410059183277	1.11576981108283	10	0.63467712138231	4	CASSLSAAYEQYF	0.540905172853341	RI	-0.619945893964639	cluster 4 (302)	mfuzz	none	none
CASSLVGGHQPQHF	-0.810094227337246	-0.307561128724175	1.11765535606142	10	0.596738049855008	4	CASSLSGGALDTQYF	0.334856230629274	RI	-0.406722062587189	cluster 4 (302)	mfuzz	none	none
CASSLVPGHNEQFF	-1.07077817895955	0.161122381638896	0.909655797320655	10	0.215590352022689	4	CASSLSGGRTKNIQYF	0.948545821858175	RI	-0.577350269189626	cluster 4 (302)	mfuzz	none	none
CASSLVQGSYEQYF	-0.792503653189387	-0.331040047250399	1.12354370043979	10	0.502210866826719	4	CASSLSGSPLHF	0.21661860030951	RI	-0.166149211031176	cluster 4 (302)	mfuzz	none	none
CASSLWTGNQETQYF	-0.729326768847276	-0.410618401885117	1.13994517073239	10	0.326607415650957	4	CASSLSGSPSPLHF	0.574628543416498	RI	-0.535853240451698	cluster 4 (302)	mfuzz	none	none
CASSLYGSSYEQYF	-0.871272914378597	-0.220612452526115	1.09188536690471	10	0.550787147330136	4	CASSLSTDTQYF	0.241297629351323	RI	-0.240629062766306	cluster 4 (302)	mfuzz	none	none
CASSMRSNQPQHF	-0.899898920694989	-0.176657632972551	1.07655655366754	10	0.443146793908514	4	CASSLVGGAGEQYF	0.311846937342855	RI	-0.705639811583479	cluster 4 (302)	mfuzz	none	none
CASSNNYEQYF	-1.104874979605	0.261854524744081	0.843020454860917	10	0.189011971141502	4	CASSLVGGPLSYEQYF	0.948545821858174	RI	-0.577350269189626	cluster 4 (302)	mfuzz	none	none
CASSPDGEQYF	-0.720316715869073	-0.421415612735992	1.14173232860506	10	0.310159777381861	4	CASSLVGNEQFF	0.205796074952448	RI	-0.127484833894894	cluster 4 (302)	mfuzz	none	none
CASSPDIEQYF	-1.06200934367516	0.138446248848106	0.923563094827058	10	0.222512623198423	4	CASSLWGHQPQHF	0.948545821858175	RI	-0.577350269189626	cluster 4 (302)	mfuzz	none	none
CASSPGLAGDNEQFF	-0.943044380901128	-0.105539740141038	1.04858412104217	10	0.351000324035285	4	CASSLWGRGDNEQFF	0.948545821858172	RI	-0.577350269189626	cluster 4 (302)	mfuzz	none	none
CASSPGLAGGHSSYNEQFF	-1.09258473602596	0.222727929373136	0.869856806652822	10	0.198650849987677	4	CASSLWTGSEAFF	0.948545821858177	RI	-0.577350269189626	cluster 4 (302)	mfuzz	none	none
CASSPGTGRYEQYF	-0.754472983499445	-0.379782588509873	1.13425557200932	10	0.380130894059606	4	CASSLYRGTEAFF	0.418712918930131	RI	-0.655479218360214	cluster 4 (302)	mfuzz	none	none
CASSPLDYYNEQFF	-0.718992428669443	-0.422991750835997	1.14198417950544	10	0.307832415607637	4	CASSMAQGNQPQHF	0.948545821858177	RI	-0.577350269189626	cluster 4 (302)	mfuzz	none	none
CASSPPGSYNEQFF	-0.810885662540049	-0.306489982775823	1.11737564531587	10	0.602072994067432	4	CASSMGVNTEAFF	0.423079320546861	RI	-0.479087391941859	cluster 4 (302)	mfuzz	none	none
CASSPPSGGNTGELFF	-1.00862415086954	0.0174774097503897	0.991146741119151	10	0.26914914215196	4	CASSNDPNTGELFF	0.948545821858172	RI	-0.577350269189626	cluster 4 (302)	mfuzz	none	none
CASSPRDRGYEQYF	-1.03591225465755	0.0761820329233569	0.959730221734197	10	0.244076664016253	4	CASSNSLGGYTF	0.948545821858173	RI	-0.577350269189626	cluster 4 (302)	mfuzz	none	none
CASSPSGLAGYNEQFF	-0.821618010619355	-0.291834491400725	1.11345250202008	10	0.688643469007772	4	CASSPAGGGSSYEQYF	0.948545821858175	RI	-0.577350269189626	cluster 4 (302)	mfuzz	none	none
CASSPSSGESTDTQYF	-1.06115576800877	0.136292039703208	0.92486372830556	10	0.223192927530534	4	CASSPDPQETQYF	0.50398863655924	RI	-0.515665460326507	cluster 4 (302)	mfuzz	none	none
CASSQDHYEQYF	-1.11437645733157	0.295226717162939	0.81914974016863	10	0.18132131799858	4	CASSPDRNTGELFF	0.380473543874493	RI	-0.450101742424911	cluster 4 (302)	mfuzz	none	none
CASSQDQGAGSPLHF	-0.764172630265718	-0.367600381670933	1.13177301193665	10	0.405060439044613	4	CASSPDVEAFF	0.948545821858177	RI	-0.577350269189626	cluster 4 (302)	mfuzz	none	none
CASSQGGNEQYF	-0.830203386743071	-0.279931940692493	1.11013532743556	10	0.779994253182185	4	CASSPGGTATYEQYF	0.948545821858172	RI	-0.577350269189626	cluster 4 (302)	mfuzz	none	none
CASSQGGRSTDTQYF	-1.07822985760263	0.181252831575776	0.896977026026852	10	0.209779725024218	4	CASSPGGTEAFF	0.28601229922005	RI	-0.337671171996556	cluster 4 (302)	mfuzz	none	none
CASSQRTDSYEQYF	-0.767091338441872	-0.363902094081352	1.13099343252322	10	0.4131968058239	4	CASSPGPEYGYTF	0.552635002234006	RI	-0.530399312678066	cluster 4 (302)	mfuzz	none	none
CASSQTGTLYNEQFF	-1.01488797305108	0.0304724972128157	0.984415475838266	10	0.263093191677911	4	CASSPGQGSIYGYTF	0.948545821858173	RI	-0.577350269189626	cluster 4 (302)	mfuzz	none	none
CASSRAGGTYEQYF	-0.719974209186386	-0.421823520545547	1.14179772973193	10	0.309555793061425	4	CASSPGQRSYNEQFF	0.545433732668672	RI	-0.618956389567104	cluster 4 (302)	mfuzz	none	none
CASSRGLGANVLTF	-0.747913742670161	-0.387928143049528	1.13584188571969	10	0.364829787385796	4	CASSPGRTANYGYTF	0.948545821858175	RI	-0.577350269189626	cluster 4 (302)	mfuzz	none	none
CASSRGQNNQPQHF	-0.853542090045992	-0.246726858010072	1.10026894805606	10	0.666304515745837	4	CASSPGTDTQYF	0.236109389775268	RI	-0.226419008992736	cluster 4 (302)	mfuzz	none	none
CASSRQDLNTEAFF	-0.833258471337327	-0.275657005678393	1.10891547701572	10	0.810016111779299	4	CASSPGTSGIEQFF	0.6054756399864	RI	-0.60749103652271	cluster 4 (302)	mfuzz	none	none
CASSRRGLNTGELFF	-0.980723650740094	-0.0374978535781241	1.01822150431822	10	0.299071409230606	4	CASSPGTSGNEQFF	0.58083180517474	RI	-0.537278150612132	cluster 4 (302)	mfuzz	none	none
CASSRTGGSYNEQFF	-0.719139465155598	-0.42281688683858	1.14195635199418	10	0.308089777294177	4	CASSPHRTYNEQFF	0.948545821858172	RI	-0.577350269189626	cluster 4 (302)	mfuzz	none	none
CASSSFSGRGYNEQFF	-1.02144045555426	0.0443571215842872	0.977083333969969	10	0.256965414053841	4	CASSPLAGGNTGELFF	0.208420426755043	RI	-0.137225369963224	cluster 4 (302)	mfuzz	none	none
CASSSQGEGEKLFF	-0.795900699703018	-0.326554002902278	1.1224547026053	10	0.517583088577037	4	CASSPPPTGPQETQYF	0.948545821858175	RI	-0.577350269189626	cluster 4 (302)	mfuzz	none	none
CASSSRQGSPLHF	-0.813464571925336	-0.302990577320421	1.11645514924576	10	0.620331415276897	4	CASSPQNSYNEQFF	0.948545821858173	RI	-0.577350269189626	cluster 4 (302)	mfuzz	none	none
CASSSSGYNEQFF	-0.714798944661255	-0.427964679851892	1.14276362451315	10	0.300597607215523	4	CASSPRDRANTGELFF	0.447247358046674	RI	-0.492074265268348	cluster 4 (302)	mfuzz	none	none
CASSTLATNEKLFF	-1.03067010410858	0.0644588469019043	0.966211257206671	10	0.248651980612396	4	CASSPRDRGTDTQYF	0.368230045081742	RI	-0.676565040786881	cluster 4 (302)	mfuzz	none	none
CASSVQNTGELFF	-0.940135617015982	-0.110542875352962	1.05067849236894	10	0.355816668809146	4	CASSPRGANGYTF	0.94854582185817	RI	-0.577350269189626	cluster 4 (302)	mfuzz	none	none
CASSVSDTQYF	-0.983664617879621	-0.0319070724788531	1.01557169035847	10	0.295649687243705	4	CASSPRGDGYTF	0.446685561393138	RI	-0.645607559247675	cluster 4 (302)	mfuzz	none	none
CASSWGGTGAYEQYF	-0.754219839081331	-0.380098325100199	1.13431816418153	10	0.379519023150799	4	CASSPRGTEAFF	0.237975972683596	RI	-0.23161429175775	cluster 4 (302)	mfuzz	none	none
CASSWTANTEAFF	-0.947265615209516	-0.0982202248094287	1.04548584001895	10	0.34426070842185	4	CASSPRLAGTGELFF	0.59855995720948	RI	-0.541101899327672	cluster 4 (302)	mfuzz	none	none
CASSYANTGELFF	-1.02439113420537	0.0507119778808391	0.973679156324531	10	0.254269375020319	4	CASSPRQGDTQYF	0.371548829468407	RI	-0.675039293358839	cluster 4 (302)	mfuzz	none	none
CASSYDNQPQHF	-1.01464304562798	0.02995937782438	0.984683667803601	10	0.263326217013478	4	CASSPSDPGELFF	0.948545821858173	RI	-0.577350269189626	cluster 4 (302)	mfuzz	none	none
CASSYEGAGYGYTF	-0.94036432145461	-0.110150681012165	1.05051500246677	10	0.355432654803992	4	CASSPSMSTGELFF	0.948545821858172	RI	-0.577350269189626	cluster 4 (302)	mfuzz	none	none
CASSYGPPYEQYF	-1.10409900106233	0.259262808740241	0.84483619232209	10	0.189628246681186	4	CASSPTGDREQYF	0.948545821858174	RI	-0.577350269189626	cluster 4 (302)	mfuzz	none	none
CASSYSDRGNSPLHF	-1.09028436962743	0.215809533821461	0.87447483580597	10	0.200436321681746	4	CASSPTSNEQFF	0.388031609563765	RI	-0.667760290263833	cluster 4 (302)	mfuzz	none	none
CASSYTEYNEQFF	-1.10583940903376	0.265101357167544	0.840738051866214	10	0.188244011574134	4	CASSPVGGNSPLHF	0.738906892570064	RI	-0.561865073856976	cluster 4 (302)	mfuzz	none	none
CASTETSGAYNEQFF	-0.792090971769603	-0.331583485041187	1.12367445681079	10	0.500416341515443	4	CASSPVSGGTYNEQFF	0.948545821858173	RI	-0.577350269189626	cluster 4 (302)	mfuzz	none	none
CASTLGTEAFF	-1.00641014933092	0.0129460018347966	0.993464147496126	10	0.27133991730808	4	CASSQAGWNTEAFF	0.383910119807994	RI	-0.669534308094411	cluster 4 (302)	mfuzz	none	none
CASTQGYNEQFF	-0.741834562117296	-0.395412355479167	1.13724691759646	10	0.351577071589258	4	CASSQASNQPQHF	0.654784205451035	RI	-0.551162376442236	cluster 4 (302)	mfuzz	none	none
CATSDGAEAFF	-0.754412467337597	-0.379858077895417	1.13427054523301	10	0.379984456995958	4	CASSQDGGFSNQPQHF	0.948545821858177	RI	-0.577350269189626	cluster 4 (302)	mfuzz	none	none
CATSDSNTGELFF	-1.04400916835882	0.094765023409284	0.949244144949533	10	0.237190736147526	4	CASSQDGGQETQYF	0.292096344459932	RI	-0.347993447141682	cluster 4 (302)	mfuzz	none	none
CATSTGGQPQHF	-0.763350971647646	-0.368638762050657	1.1319897336983	10	0.402827161065951	4	CASSQDGIAGYNEQFF	0.948545821858175	RI	-0.577350269189626	cluster 4 (302)	mfuzz	none	none
CSARDRSSYNEQFF	-0.842231665162965	-0.262977996251679	1.10520966141464	10	0.779885552553075	4	CASSQDIGGGSYEQYF	0.948545821858173	RI	-0.577350269189626	cluster 4 (302)	mfuzz	none	none
CSARTGANYGYTF	-1.05628881565188	0.124176026084797	0.932112789567085	10	0.22709824568849	4	CASSQDPTTGELFF	0.948545821858173	RI	-0.577350269189626	cluster 4 (302)	mfuzz	none	none
CASGASSYNEQFF	1.05933620007912	-0.131729522616555	-0.927606677462566	1	0.240558920241563	4	CASSQDPYSNQPQHF	0.511622879928492	RI	-0.626830937810428	cluster 4 (302)	mfuzz	none	none
CASGLVGNEQFF	1.14808645809746	-0.467164262222111	-0.680922195875347	1	0.335823843754202	4	CASSQDQGGAEAFF	0.948545821858173	RI	-0.577350269189626	cluster 4 (302)	mfuzz	none	none
CASGSLNTGELFF	1.09895026012327	-0.242504049451027	-0.856446210672245	1	0.336994281453208	4	CASSQDRDYEQYF	0.312168492544764	RI	-0.705457401016817	cluster 4 (302)	mfuzz	none	none
CASKGGQETQYF	1.11645635200617	-0.302995124560295	-0.813461227445879	1	0.443525250397759	4	CASSQDRSGGATDTQYF	0.948545821858172	RI	-0.577350269189626	cluster 4 (302)	mfuzz	none	none
CASKGSNTGELFF	1.14025452789185	-0.412441789926944	-0.727812737964912	1	0.511879330216711	4	CASSQEASYEQYF	0.637429263129674	RI	-0.602475094415655	cluster 4 (302)	mfuzz	none	none
CASLAGETQYF	1.09442708969127	-0.228353059660615	-0.866074030030653	1	0.320305390410551	4	CASSQEGDRVTEAFF	0.948545821858175	RI	-0.577350269189626	cluster 4 (302)	mfuzz	none	none
CASNPSGSYNEQFF	1.13364033019632	-0.376702566453832	-0.756937763742487	1	0.770961318376318	4	CASSQGKGGYTF	0.948545821858175	RI	-0.577350269189626	cluster 4 (302)	mfuzz	none	none
CASREGNTGELFF	1.120050479592	-0.31688907964229	-0.803161399949714	1	0.483093665947871	4	CASSQGRTAEAFF	0.948545821858175	RI	-0.577350269189626	cluster 4 (302)	mfuzz	none	none
CASRGGYGYTF	1.0845750450692	-0.199107207379641	-0.885467837689559	1	0.291095321465254	4	CASSQGVGYTF	0.482283336168702	RI	-0.634661731433061	cluster 4 (302)	mfuzz	none	none
CASRRDRVNTEAFF	1.14630841880204	-0.452809883661612	-0.69349853514043	1	0.371523503902389	4	CASSQGWGTQPQHF	0.948545821858175	RI	-0.577350269189626	cluster 4 (302)	mfuzz	none	none
CASSALAGGFNEQFF	1.14900358882026	-0.475289574101245	-0.673714014719017	1	0.317300421366885	4	CASSQSGGGEQFF	0.236643645604047	RI	-0.227915673510675	cluster 4 (302)	mfuzz	none	none
CASSATGGTDTQYF	1.13742960366838	-0.396405711754475	-0.741023891913902	1	0.602608527100601	4	CASSQSGGRYEQYF	0.406909271702381	RI	-0.469115717466238	cluster 4 (302)	mfuzz	none	none
CASSDMNTGELFF	1.08214050184236	-0.192173488677292	-0.889967013165071	1	0.284987083111735	4	CASSQSGTGPYEQYF	0.196410043924598	RI	-0.0906636001963548	cluster 4 (302)	mfuzz	none	none
CASSDPGGTGELFF	1.05476982102026	-0.120450679339217	-0.934319141681046	1	0.233543448100586	4	CASSQVLAGSTDTQYF	0.392386997790347	RI	-0.665918417552087	cluster 4 (302)	mfuzz	none	none
CASSDSFGYTF	1.07521967243259	-0.173018294884806	-0.902201377547781	1	0.269378667256992	4	CASSQVLGPGELFF	0.948545821858173	RI	-0.577350269189626	cluster 4 (302)	mfuzz	none	none
CASSEAGGYEQFF	1.0518206733749	-0.113290713673861	-0.93852995970104	1	0.229239128787866	4	CASSQVNRGFYNEQFF	0.948545821858173	RI	-0.577350269189626	cluster 4 (302)	mfuzz	none	none
CASSEGLNNEQFF	1.09541541325418	-0.231402783643146	-0.864012629611035	1	0.323737569697208	4	CASSQWTGSNYGYTF	0.948545821858173	RI	-0.577350269189626	cluster 4 (302)	mfuzz	none	none
CASSESGRATDTQYF	1.13288772198876	-0.372990876976732	-0.759896845012031	1	0.794742173078653	4	CASSRDRGLGYTF	0.581293950745004	RI	-0.537382434970929	cluster 4 (302)	mfuzz	none	none
CASSETGGYEQYF	1.06498373472885	-0.146024231497936	-0.918959503230919	1	0.249921595479119	4	CASSRLADGRNEQFF	0.948545821858173	RI	-0.577350269189626	cluster 4 (302)	mfuzz	none	none
CASSFDRNTEAFF	1.07113830788706	-0.162076123175038	-0.909062184712022	1	0.261176577773123	4	CASSRSLEAFF	0.773036701187277	RI	-0.58728830841529	cluster 4 (302)	mfuzz	none	none
CASSFGRNYGYTF	1.09574458299009	-0.232423632223984	-0.863320950766104	1	0.32490556589745	4	CASSRSSNQPQHF	0.340078236949001	RI	-0.690337910483964	cluster 4 (302)	mfuzz	none	none
CASSFGTTDTQYF	1.11570248855698	-0.300157690283012	-0.815544798273969	1	0.43648370552568	4	CASSRTGELFF	0.677074480979675	RI	-0.554433446220278	cluster 4 (302)	mfuzz	none	none
CASSFQNTGELFF	1.09169011511543	-0.220023757733034	-0.871666357382396	1	0.311341269547957	4	CASSSAGNGYTF	0.928536607942287	RI	-0.578093803916671	cluster 4 (302)	mfuzz	none	none
CASSFRQGAREQYF	1.13771597717009	-0.397972745018109	-0.739743232151981	1	0.592158097730951	4	CASSSAHYGYTF	0.948545821858173	RI	-0.577350269189626	cluster 4 (302)	mfuzz	none	none
CASSFRSNSYEQYF	1.07868035915527	-0.182497760463142	-0.896182598692133	1	0.27688674982949	4	CASSSDIEQYF	0.948545821858172	RI	-0.577350269189626	cluster 4 (302)	mfuzz	none	none
CASSFRTDSYEQYF	1.10837397429937	-0.273775949881429	-0.834598024417944	1	0.382738152340487	4	CASSSESTDTQYF	0.324401918218568	RI	-0.394304176463789	cluster 4 (302)	mfuzz	none	none
CASSFTSGSYEQYF	1.0740794885715	-0.169936299501473	-0.90414318907003	1	0.267020672869413	4	CASSSGGRGNEQFF	0.251023075964941	RI	-0.265408907622327	cluster 4 (302)	mfuzz	none	none
CASSGASGANVLTF	1.11815087666239	-0.309467820730415	-0.80868305593198	1	0.460813501491423	4	CASSSGGYEQYF	0.61050146492524	RI	-0.543485350308825	cluster 4 (302)	mfuzz	none	none
CASSGDGPQHF	1.13827197088815	-0.401050619579595	-0.73722135130856	1	0.572783281664398	4	CASSSGTGVDYEQYF	0.948545821858173	RI	-0.577350269189626	cluster 4 (302)	mfuzz	none	none
CASSGQGNYEQYF	1.08339719333028	-0.195739218828587	-0.887657974501693	1	0.288094800470432	4	CASSSGTSGSADTQYF	0.675821633857957	RI	-0.597270418147321	cluster 4 (302)	mfuzz	none	none
CASSHGRSSYNEQFF	1.13356025696923	-0.376304781353027	-0.757255475616198	1	0.774275981214062	4	CASSSMTSGSYNEQFF	0.948545821858175	RI	-0.577350269189626	cluster 4 (302)	mfuzz	none	none
CASSLAGDDYNEQFF	1.07842830968351	-0.181800828768312	-0.896627480915195	1	0.276320960337695	4	CASSSPPGQGADTQYF	0.948545821858175	RI	-0.577350269189626	cluster 4 (302)	mfuzz	none	none
CASSLDIEAFF	1.10025507837336	-0.246682203277179	-0.853572875096178	1	0.342325996580105	4	CASSSRGGDGYTF	0.301335391194941	RI	-0.711699900749508	cluster 4 (302)	mfuzz	none	none
CASSLDSEQFF	1.14430892583554	-0.438297032455999	-0.706011893379544	1	0.413216030021159	4	CASSSRQGPYEQYF	0.677661722114654	RI	-0.597041271506851	cluster 4 (302)	mfuzz	none	none
CASSLELGNYGYTF	1.12798783828466	-0.350142153866861	-0.777845684417794	1	0.639626085426607	4	CASSSRQGWYF	0.948545821858175	RI	-0.577350269189626	cluster 4 (302)	mfuzz	none	none
CASSLGEYTDTQYF	1.06618716271742	-0.149122618208598	-0.917064544508826	1	0.252028737557206	4	CASSSSGTATYEQYF	0.308541330408624	RI	-0.70752538590212	cluster 4 (302)	mfuzz	none	none
CASSLGLAGSDEQYF	1.13636099342835	-0.3906621329855	-0.745698860442847	1	0.64477355558893	4	CASSSSTGGNYGYTF	0.948545821858173	RI	-0.577350269189626	cluster 4 (302)	mfuzz	none	none
CASSLGLSGELFF	1.09795870945374	-0.239358612122283	-0.858600097331453	1	0.333109272470759	4	CASSSSTGKRTEAFF	0.948545821858174	RI	-0.577350269189626	cluster 4 (302)	mfuzz	none	none
CASSLGPDTQYF	1.14250686937051	-0.426310204140016	-0.716196665230498	1	0.45395136882762	4	CASSSTGASETQYF	0.948545821858173	RI	-0.577350269189626	cluster 4 (302)	mfuzz	none	none
CASSLGRNNQPQHF	1.12963464645757	-0.357587561510034	-0.772047084947536	1	0.69763770937333	4	CASSSTGDAYEQYF	0.306876152177476	RI	-0.708482324974439	cluster 4 (302)	mfuzz	none	none
CASSLGRSTGELFF	1.1165902220713	-0.303501651580586	-0.813088570490711	1	0.444814863114541	4	CASSSYSRYEQYF	0.948545821858173	RI	-0.577350269189626	cluster 4 (302)	mfuzz	none	none
CASSLGSSEAFF	1.12329205608703	-0.329997117947166	-0.793294938139866	1	0.530959783441802	4	CASSTGGGADTQYF	0.380274554534105	RI	-0.671124503891295	cluster 4 (302)	mfuzz	none	none
CASSLGTGHGYTF	1.12343629841279	-0.330594453847354	-0.79284184456544	1	0.533467431398339	4	CASSTGNQPQHF	0.84122715296277	RI	-0.570227100689504	cluster 4 (302)	mfuzz	none	none
CASSLGTSGSTDTQYF	1.1345668438704	-0.381357206482731	-0.753209637387664	1	0.727393699581846	4	CASSTGSNTGELFF	0.952956285853136	RI	-0.57719063259714	cluster 4 (302)	mfuzz	none	none
CASSLGTTQETQYF	1.13994553537546	-0.41062054058321	-0.729324994792248	1	0.52065108480827	4	CASSTGSYEQYF	0.508760384713237	RI	-0.517300604600829	cluster 4 (302)	mfuzz	none	none
CASSLLAQQFF	1.09748299551548	-0.237858391243758	-0.859624604271718	1	0.331293444050481	4	CASSTTGGNGYTF	0.2264895340251	RI	-0.198093963149397	cluster 4 (302)	mfuzz	none	none
CASSLMGTEAFF	1.10959238975755	-0.278022737979296	-0.831569651778259	1	0.39021726387662	4	CASSTYRGQPQHF	0.948545821858174	RI	-0.577350269189626	cluster 4 (302)	mfuzz	none	none
CASSLQVNTEAFF	1.13959937462632	-0.408601210231435	-0.730998164394889	1	0.530765285690331	4	CASSVAGIPYEQYF	0.948545821858175	RI	-0.577350269189626	cluster 4 (302)	mfuzz	none	none
CASSLRDGYTDTQYF	1.06283500838242	-0.14053861154342	-0.922296396838997	1	0.246261267868854	4	CASSVEGVNTEAFF	0.391731076826899	RI	-0.666193661378356	cluster 4 (302)	mfuzz	none	none
CASSLRGAGGYTF	1.14193942546527	-0.422710610394773	-0.719228815070501	1	0.467680706039298	4	CASSVGGAHEQYF	0.948545821858175	RI	-0.577350269189626	cluster 4 (302)	mfuzz	none	none
CASSLRTDSYEQYF	1.12323660172222	-0.32976780503753	-0.79346879668469	1	0.53000586483477	4	CASSVGGGGSTDTQYF	0.619106613743102	RI	-0.545114415226731	cluster 4 (302)	mfuzz	none	none
CASSLSAGTEAFF	1.10513020598903	-0.262710965784113	-0.842419240204915	1	0.36485656635035	4	CASSVGGSYNEQFF	0.307868499771925	RI	-0.707911478495348	cluster 4 (302)	mfuzz	none	none
CASSLSGEYEQYF	1.1033176821929	-0.256671436076555	-0.846646246116342	1	0.355947345607895	4	CASSVGQGYEQYF	0.240829187018592	RI	-0.239375333775011	cluster 4 (302)	mfuzz	none	none
CASSLTGGGYTF	1.09289947030698	-0.223683471656134	-0.869215998650845	1	0.315208877935077	4	CASSVLANTGELFF	0.47011455745595	RI	-0.638214219084828	cluster 4 (302)	mfuzz	none	none
CASSLTGGHGYTF	1.07941140863975	-0.184525104942932	-0.894886303696817	1	0.27854566698575	4	CASSVRDRANTGELFF	0.36046091101725	RI	-0.432978461713414	cluster 4 (302)	mfuzz	none	none
CASSLTRAGELFF	1.07292220874183	-0.166828245318297	-0.906093963423534	1	0.264681416134565	4	CASSVSGSDSYEQYF	0.31429713260588	RI	-0.381203643525348	cluster 4 (302)	mfuzz	none	none
CASSLTSAYEQYF	1.0665636784689	-0.150095931575832	-0.916467746893072	1	0.252696811240601	4	CASSWGTDGYTF	0.19352075425375	RI	-0.0786923163626543	cluster 4 (302)	mfuzz	none	none
CASSLVGLSYNEQFF	1.12882775965993	-0.353912296069035	-0.774915463590894	1	0.667481831607055	4	CASSWNGLAGDEQFF	0.948545821858173	RI	-0.577350269189626	cluster 4 (302)	mfuzz	none	none
CASSPGLGFYNEQFF	1.13616817244475	-0.389642462875483	-0.746525709569263	1	0.652954856245376	4	CASSWTSGSYEQYF	0.545509233085772	RI	-0.618940054642116	cluster 4 (302)	mfuzz	none	none
CASSPGSDNEQFF	1.13460577253459	-0.381554923429506	-0.753050849105085	1	0.725487460612279	4	CASSYLAERDNEQFF	0.948545821858175	RI	-0.577350269189626	cluster 4 (302)	mfuzz	none	none
CASSPIAGGNTGELFF	1.12859810461083	-0.352875925137116	-0.775722179473719	1	0.659519640865095	4	CASSYRGGGGYTF	0.511826138862853	RI	-0.51832713668226	cluster 4 (302)	mfuzz	none	none
CASSPLGTYEQYF	1.1278919853708	-0.349715387957147	-0.778176597413655	1	0.636660331172732	4	CASSYRQGQPQHF	0.948545821858173	RI	-0.577350269189626	cluster 4 (302)	mfuzz	none	none
CASSPQVSGANVLTF	1.05535929600555	-0.121893291343269	-0.933466004662284	1	0.23442416420528	4	CASSYSDGTEAFF	0.235753697788076	RI	-0.225418244562874	cluster 4 (302)	mfuzz	none	none
CASSPRDHQETQYF	1.14452665254641	-0.439809348574627	-0.704717303971787	1	0.408532944068633	4	CASSYSPREQYF	0.948545821858173	RI	-0.577350269189626	cluster 4 (302)	mfuzz	none	none
CASSPRDRGFSPLHF	1.14535991411173	-0.445742963395701	-0.699616950716027	1	0.390970442503674	4	CASTDMNTGELFF	0.948545821858175	RI	-0.577350269189626	cluster 4 (302)	mfuzz	none	none
CASSPRQGANTGELFF	1.13287716846094	-0.372939253779599	-0.759937914681345	1	0.794923301632805	4	CASTETNTGELFF	0.350350947221944	RI	-0.685138887270595	cluster 4 (302)	mfuzz	none	none
CASSPTANEKLFF	1.1469122902971	-0.457507239271488	-0.689405051025617	1	0.359342994254826	4	CASTGTSGPDTQYF	0.475046025114709	RI	-0.504674795693861	cluster 4 (302)	mfuzz	none	none
CASSQDPPDTQYF	1.10006326026668	-0.246065155734295	-0.853998104532384	1	0.34152582841378	4	CASTKGGTDTQYF	0.948545821858175	RI	-0.577350269189626	cluster 4 (302)	mfuzz	none	none
CASSQDRASYNEQFF	1.09316065209902	-0.224478103879526	-0.86868254821949	1	0.316063076670471	4	CATDRNTEAFF	0.948545821858175	RI	-0.577350269189626	cluster 4 (302)	mfuzz	none	none
CASSQEDRDNSPLHF	1.10119580296202	-0.249722756854329	-0.85147304610769	1	0.346336152690893	4	CATGQPNTGELFF	0.948545821858174	RI	-0.577350269189626	cluster 4 (302)	mfuzz	none	none
CASSQGPYSGNTIYF	1.10861842696587	-0.274623876820855	-0.833994550145019	1	0.384201906336953	4	CATGQSNTGELFF	0.329606445223479	RI	-0.400622879272977	cluster 4 (302)	mfuzz	none	none
CASSQGQGNIQYF	1.14209931373383	-0.42371714797451	-0.718382165759323	1	0.463760777583449	4	CATQGANEKLFF	0.948545821858172	RI	-0.577350269189626	cluster 4 (302)	mfuzz	none	none
CASSQLGGYEQYF	1.12091927323451	-0.320345107343082	-0.800574165891431	1	0.494533479568606	4	CATRGPNTGELFF	0.693379546204676	RI	-0.556611542688787	cluster 4 (302)	mfuzz	none	none
CASSRGTATNEKLFF	1.14784961798035	-0.465154680385095	-0.682694937595259	1	0.340569075800852	4	CATSDLANTEAFF	0.276780190314538	RI	-0.320858139755631	cluster 4 (302)	mfuzz	none	none
CASSSGGLGYTF	1.05849676751418	-0.129638017435698	-0.928858750078486	1	0.239234822035494	4	CATSDPRTGDNQPQHF	0.948545821858175	RI	-0.577350269189626	cluster 4 (302)	mfuzz	none	none
CASSSGTGDTGELFF	1.08617335482753	-0.203718761359487	-0.882454593468047	1	0.295311801663821	4	CATSDRTGWGYTF	0.948545821858174	RI	-0.577350269189626	cluster 4 (302)	mfuzz	none	none
CASSSLQGPYEQYF	1.13824185955288	-0.400882700258872	-0.737359159294006	1	0.573803246574733	4	CATSEIQGFSTDTQYF	0.948545821858175	RI	-0.577350269189626	cluster 4 (302)	mfuzz	none	none
CASSSQNTGELFF	1.1458747473855	-0.44953438556785	-0.696340361817655	1	0.38035648418973	4	CATSLLSTGELFF	0.948545821858174	RI	-0.577350269189626	cluster 4 (302)	mfuzz	none	none
CASSSRAASTDTQYF	1.1425677439556	-0.426700979303209	-0.715866764652394	1	0.452507673225301	4	CAWSPGTASNQPQHF	0.948545821858173	RI	-0.577350269189626	cluster 4 (302)	mfuzz	none	none
CASSSSVNEQFF	1.14612641361725	-0.451425700230103	-0.69470071338715	1	0.375220171247493	4	CAWSVLAGGNTGELFF	0.948545821858174	RI	-0.577350269189626	cluster 4 (302)	mfuzz	none	none
CASSSTSGVTDTQYF	1.05442827533125	-0.119616592117963	-0.934811683213285	1	0.233036351016783	4	CSAGGPYNEQFF	0.345135513822211	RI	-0.687753481061152	cluster 4 (302)	mfuzz	none	none
CASSTRDSNQPQHF	1.14547843578867	-0.446606887156474	-0.698871548632191	1	0.388512905715532	4	CSAGQRNTGELFF	0.948545821858175	RI	-0.577350269189626	cluster 4 (302)	mfuzz	none	none
CASSVDPNTEAFF	1.10988149769909	-0.279038056222366	-0.830843441476719	1	0.39206186880515	4	CSAPGLAGSTDTQYF	0.326994752113327	RI	-0.397486892669227	cluster 4 (302)	mfuzz	none	none
CASSVDSSSGNTIYF	1.13449912831434	-0.381013703242858	-0.753485425071485	1	0.730710106594484	4	CSARDLAGGTDTQYF	0.398867894581204	RI	-0.663239250092	cluster 4 (302)	mfuzz	none	none
CASSVGAGELFF	1.05363850449513	-0.11769283366286	-0.935945670832272	1	0.23187257702013	4	CSARDLDRPNTEAFF	0.305056167554948	RI	-0.368171968105393	cluster 4 (302)	mfuzz	none	none
CASSVGLAGYTGELFF	1.12680847914233	-0.344939165704152	-0.781869313438174	1	0.605821065742994	4	CSARGLAGSNTGELFF	0.948545821858174	RI	-0.577350269189626	cluster 4 (302)	mfuzz	none	none
CASSVSGGRTGELFF	1.07744027742387	-0.179078877955354	-0.898361399468515	1	0.274132706121087	4	CSARGQRSYNEQFF	0.948545821858172	RI	-0.577350269189626	cluster 4 (302)	mfuzz	none	none
CASSWGQGEETQYF	1.14617659474304	-0.451805939844	-0.694370654899042	1	0.374199543909772	4	CSARGRDRTYEQYF	0.948545821858175	RI	-0.577350269189626	cluster 4 (302)	mfuzz	none	none
CASSYLAGGYNEQFF	1.09922173116487	-0.243369638277593	-0.85585209288728	1	0.338082456097121	4	CSARRGLNEQFF	0.948545821858173	RI	-0.577350269189626	cluster 4 (302)	mfuzz	none	none
CASSYQNTGELFF	1.13076895103347	-0.362847603481056	-0.767921347552416	1	0.745051756953736	4	CSASRGTYEQYF	0.215333902859413	RI	-0.161764161740031	cluster 4 (302)	mfuzz	none	none
CASSYTGTEQYF	1.10235027503929	-0.253487543991462	-0.848862731047828	1	0.351463246856495	4	CSATAGGGYEQYF	0.948545821858175	RI	-0.577350269189626	cluster 4 (302)	mfuzz	none	none
CASTDLNTGELFF	1.10553286025566	-0.264066202952302	-0.841466657303359	1	0.366933184912607	4	CSATGLRTSYEQYF	0.948545821858174	RI	-0.577350269189626	cluster 4 (302)	mfuzz	none	none
CASTLGATGELFF	1.12113593270316	-0.32121328120552	-0.799922651497636	1	0.49752718628042	4	CSVEEAGSYEQYF	0.948545821858175	RI	-0.577350269189626	cluster 4 (302)	mfuzz	none	none
CASTPLNTGELFF	1.14874419525036	-0.472932064063678	-0.675812131186678	1	0.322574525317547	4	CSVEGRDTGELFF	0.948545821858172	RI	-0.577350269189626	cluster 4 (302)	mfuzz	none	none
CASTSVNTGELFF	1.14117444784109	-0.417974446945797	-0.72320000089529	1	0.487050243617805	4	CSVGTLNTGELFF	0.392183189173788	RI	-0.458979977250859	cluster 4 (302)	mfuzz	none	none
CSARDRTSGTYEQYF	1.05199659549104	-0.113715176205905	-0.938281419285133	1	0.229491299839124	4	CSVTRDSNTGELFF	0.948545821858173	RI	-0.577350269189626	cluster 4 (302)	mfuzz	none	none
CSVGDSNQPQHF	1.13554460300543	-0.386378142448638	-0.749166460556789	1	0.680660715064744	4	CSVTWDRNTGELFF	0.948545821858174	RI	-0.577350269189626	cluster 4 (302)	mfuzz	none	none
CSVGNEQFF	1.12270134481896	-0.327563872619012	-0.795137472199951	1	0.521076289249439	4	CAAGQGNTGELFF	0.816980095180489	HC	-0.570703025438075	cluster 4 (302)	mfuzz	none	none
CSVQGSSYEQYF	1.13815581375913	-0.400403641786417	-0.737752171972717	1	0.576735863254101	4	CAISEQGGNTEAFF	0.363066716530921	HC	-0.469361373559085	cluster 4 (302)	mfuzz	none	none
CSVVRGSYNEQFF	1.10513595878864	-0.262730293017565	-0.842405665771077	1	0.364885974167852	4	CAISESPGTSGTDTQYF	0.948545821858174	HC	-0.577350269189626	cluster 4 (302)	mfuzz	none	none
CAIEDRNTGELFF	1.15470053837925	-0.577350269189626	-0.577350269189626	2	0.953074928511098	4	CAISESRGAVETQYF	0.948545821858173	HC	-0.577350269189626	cluster 4 (302)	mfuzz	none	none
CAIGDRNTGELFF	1.15470053837925	-0.577350269189626	-0.577350269189626	2	0.953074928511101	4	CAISGTGGSGANVLTF	0.216252060528016	HC	-0.907298227442186	cluster 4 (302)	mfuzz	none	none
CAIRDNNEQFF	1.15470053837925	-0.577350269189626	-0.577350269189626	2	0.953074928511102	4	CASAGTSNTGELFF	0.948545821858175	HC	-0.577350269189626	cluster 4 (302)	mfuzz	none	none
CAISESSGYEQYF	1.09707908730627	-0.86049003194645	-0.236589055359815	2	0.228099024205652	4	CASGDGNTGELFF	0.258658977522518	HC	-0.827790338631101	cluster 4 (302)	mfuzz	none	none
CAISPGGGSYEQYF	1.15470053837925	-0.577350269189626	-0.577350269189626	2	0.953074928511102	4	CASGDSPLHF	0.948545821858173	HC	-0.577350269189626	cluster 4 (302)	mfuzz	none	none
CAISVGESSYNEQFF	1.15470053837925	-0.577350269189626	-0.577350269189626	2	0.953074928511102	4	CASGEANTGELFF	0.429670641440545	HC	-0.666955455625737	cluster 4 (302)	mfuzz	none	none
CAITRGNTGELFF	1.15470053837925	-0.577350269189626	-0.577350269189626	2	0.953074928511098	4	CASGNLNTGELFF	0.948545821858174	HC	-0.577350269189626	cluster 4 (302)	mfuzz	none	none
CARGLADTGELFF	1.15470053837925	-0.577350269189626	-0.577350269189626	2	0.953074928511102	4	CASGTQNTGELFF	0.948545821858175	HC	-0.577350269189626	cluster 4 (302)	mfuzz	none	none
CASGDQNTGELFF	1.15470053837925	-0.577350269189626	-0.577350269189626	2	0.953074928511099	4	CASIDQNTGELFF	0.948545821858173	HC	-0.577350269189626	cluster 4 (302)	mfuzz	none	none
CASGEAAYEQYF	1.09868477259739	-0.857025385255354	-0.241659387342039	2	0.229745427614596	4	CASIGLNTGELFF	0.232590756674833	HC	-0.874105531472525	cluster 4 (302)	mfuzz	none	none
CASGEGGIYNEQFF	1.15470053837925	-0.577350269189626	-0.577350269189626	2	0.953074928511099	4	CASNHRGTGELFF	0.948545821858173	HC	-0.577350269189626	cluster 4 (302)	mfuzz	none	none
CASGELNTGELFF	1.15470053837925	-0.577350269189626	-0.577350269189626	2	0.953074928511099	4	CASNSGVYNEQFF	0.948545821858177	HC	-0.577350269189626	cluster 4 (302)	mfuzz	none	none
CASGQLNTGELFF	1.14774313772383	-0.68348118229015	-0.464261955433684	2	0.37067803207813	4	CASQQGNTGELFF	0.716390500561158	HC	-0.595107438752927	cluster 4 (302)	mfuzz	none	none
CASGQRDYNEQFF	1.15470053837925	-0.577350269189626	-0.577350269189626	2	0.953074928511102	4	CASRAGGTTGELFF	0.948545821858173	HC	-0.577350269189626	cluster 4 (302)	mfuzz	none	none
CASGTANTGELFF	1.15061183552755	-0.491226770777511	-0.659385064750041	2	0.34748462443747	4	CASRDTGELFF	0.401310735379924	HC	-0.488064760044471	cluster 4 (302)	mfuzz	none	none
CASLSQNTGELFF	1.15470053837925	-0.577350269189626	-0.577350269189626	2	0.953074928511099	4	CASRGASGSYEQYF	0.334284296922615	HC	-0.73308976568268	cluster 4 (302)	mfuzz	none	none
CASLTGNTEAFF	1.14693707077492	-0.689233455642651	-0.457703615132266	2	0.362246951827301	4	CASRGATNTGELFF	0.354989728774128	HC	-0.464971198800098	cluster 4 (302)	mfuzz	none	none
CASMADTQYF	1.15468871860621	-0.581868996598352	-0.572819722007863	2	0.86340760342434	4	CASRGEGSYEQYF	0.361002300772315	HC	-0.710123123059592	cluster 4 (302)	mfuzz	none	none
CASMDLNTGELFF	1.15470053837925	-0.577350269189626	-0.577350269189626	2	0.953074928511101	4	CASRGGGTEAFF	0.925038708533241	HC	-0.580207645467374	cluster 4 (302)	mfuzz	none	none
CASMEENTGELFF	1.15470053837925	-0.577350269189626	-0.577350269189626	2	0.953074928511102	4	CASRGLASSTDTQYF	0.635630449095282	HC	-0.606163024621863	cluster 4 (302)	mfuzz	none	none
CASMGQGASGELFF	1.15470053837925	-0.577350269189626	-0.577350269189626	2	0.953074928511102	4	CASRIQGRQPQHF	0.948545821858175	HC	-0.577350269189626	cluster 4 (302)	mfuzz	none	none
CASNDLNTGELFF	1.15470053837925	-0.577350269189626	-0.577350269189626	2	0.953074928511099	4	CASRPGTSGGYEQYF	0.226399744132827	HC	-0.886307947307607	cluster 4 (302)	mfuzz	none	none
CASNEENTGELFF	1.15470053837925	-0.577350269189626	-0.577350269189626	2	0.953074928511101	4	CASRQASYEQYF	0.263892030531306	HC	-0.819450530231855	cluster 4 (302)	mfuzz	none	none
CASNNQNTGELFF	1.15470053837925	-0.577350269189626	-0.577350269189626	2	0.953074928511099	4	CASSAPSNTGELFF	0.948545821858172	HC	-0.577350269189626	cluster 4 (302)	mfuzz	none	none
CASQETNTGELFF	1.15470053837925	-0.577350269189626	-0.577350269189626	2	0.953074928511098	4	CASSARGGNGYTF	0.948545821858172	HC	-0.577350269189626	cluster 4 (302)	mfuzz	none	none
CASRGTSGSLEQFF	1.15470053837925	-0.577350269189626	-0.577350269189626	2	0.953074928511099	4	CASSATSNQPQHF	0.471808643237629	HC	-0.514810099278396	cluster 4 (302)	mfuzz	none	none
CASRLQGAGTEAFF	1.15470053837925	-0.577350269189626	-0.577350269189626	2	0.953074928511102	4	CASSDDNTGELFF	0.408139756889887	HC	-0.678489175188172	cluster 4 (302)	mfuzz	none	none
CASRLYYEQYF	1.09708351996298	-0.860480556333006	-0.23660296362997	2	0.228103498152803	4	CASSDIAGGNTGELFF	0.948545821858173	HC	-0.577350269189626	cluster 4 (302)	mfuzz	none	none
CASRPRQGSYNEQFF	1.15470053837925	-0.577350269189626	-0.577350269189626	2	0.953074928511104	4	CASSDPGYYNEQFF	0.948545821858173	HC	-0.577350269189626	cluster 4 (302)	mfuzz	none	none
CASRQGGTEAFF	1.15213911979071	-0.642639722024601	-0.50949939776611	2	0.452095056640073	4	CASSDSLDGYTF	0.948545821858174	HC	-0.577350269189626	cluster 4 (302)	mfuzz	none	none
CASRQGTLYGYTF	1.15470053837925	-0.577350269189626	-0.577350269189626	2	0.953074928511099	4	CASSDSSRGEQFF	0.948545821858172	HC	-0.577350269189626	cluster 4 (302)	mfuzz	none	none
CASRRTSGANTGELFF	1.15417887371788	-0.607145145093713	-0.547033728624168	2	0.591160194349179	4	CASSDTNTGELFF	0.202654617810267	HC	-0.937229362391259	cluster 4 (302)	mfuzz	none	none
CASRTDGLAGYNEQFF	1.15470053837925	-0.577350269189626	-0.577350269189626	2	0.953074928511102	4	CASSEAANQPQHF	0.948545821858174	HC	-0.577350269189626	cluster 4 (302)	mfuzz	none	none
CASRTPAGANTEAFF	1.15470053837925	-0.577350269189626	-0.577350269189626	2	0.953074928511101	4	CASSEAGGGYEQYF	0.397192775717766	HC	-0.684986743227403	cluster 4 (302)	mfuzz	none	none
CASSADIEQFF	1.15470053837925	-0.577350269189626	-0.577350269189626	2	0.953074928511104	4	CASSEDPASYEQYF	0.948545821858177	HC	-0.577350269189626	cluster 4 (302)	mfuzz	none	none
CASSAGTGAYGYTF	1.05335628895597	-0.936349227650432	-0.117007061305533	2	0.196225986494716	4	CASSEGASNQPQHF	0.188701362159596	HC	-0.969711409224432	cluster 4 (302)	mfuzz	none	none
CASSAGTGVPDTQYF	1.15470053837925	-0.577350269189626	-0.577350269189626	2	0.953074928511103	4	CASSEGDEQYF	0.461869163244198	HC	-0.511559120441059	cluster 4 (302)	mfuzz	none	none
CASSARDYTGELFF	1.15470053837925	-0.577350269189626	-0.577350269189626	2	0.953074928511098	4	CASSEGDTEAFF	0.435378967778924	HC	-0.664148315562475	cluster 4 (302)	mfuzz	none	none
CASSARLAGATGELFF	1.15470053837925	-0.577350269189626	-0.577350269189626	2	0.953074928511099	4	CASSEGGGEQYF	0.649466730058743	HC	-0.55362723878318	cluster 4 (302)	mfuzz	none	none
CASSAVSYNEQFF	1.15470053837925	-0.577350269189626	-0.577350269189626	2	0.953074928511099	4	CASSEGLAGTNTGELFF	0.948545821858174	HC	-0.577350269189626	cluster 4 (302)	mfuzz	none	none
CASSDGGSSGNTIYF	1.15470053837925	-0.577350269189626	-0.577350269189626	2	0.953074928511102	4	CASSEGLVYEQYF	0.948545821858175	HC	-0.577350269189626	cluster 4 (302)	mfuzz	none	none
CASSDRDPYEQYF	1.15470019942848	-0.57658388833203	-0.578116311096441	2	0.926086848082048	4	CASSELNTGELFF	0.497803483057881	HC	-0.522627647004598	cluster 4 (302)	mfuzz	none	none
CASSDRGTGELFF	1.07003437682417	-0.91087597081697	-0.159158406007201	2	0.206192997603517	4	CASSEQNTGELFF	0.189023955880007	HC	-0.968945147869209	cluster 4 (302)	mfuzz	none	none
CASSDRQVMNTEAFF	1.15470053837925	-0.577350269189626	-0.577350269189626	2	0.953074928511102	4	CASSERGQGGYTF	0.948545821858173	HC	-0.577350269189626	cluster 4 (302)	mfuzz	none	none
CASSDSLGYTF	1.15470053837925	-0.577350269189626	-0.577350269189626	2	0.953074928511099	4	CASSESGAELFF	0.948545821858173	HC	-0.577350269189626	cluster 4 (302)	mfuzz	none	none
CASSEAGGYEQYF	1.1540572071919	-0.543652386070349	-0.610404821121555	2	0.54125274875413	4	CASSESNYGYTF	0.435992516696225	HC	-0.663852410933102	cluster 4 (302)	mfuzz	none	none
CASSEGGANNEQFF	1.02684518806584	-0.970797407298276	-0.0560477807675676	2	0.183501101933785	4	CASSESTGYGYTF	0.948545821858175	HC	-0.577350269189626	cluster 4 (302)	mfuzz	none	none
CASSEGGETQYF	1.15469403820923	-0.580702401802021	-0.573991636407209	2	0.891799517144957	4	CASSETGTGGYEQYF	0.223824854429595	HC	-0.891518947373293	cluster 4 (302)	mfuzz	none	none
CASSEGQGYEQYF	1.09079656804877	-0.873456412028814	-0.217340156019955	2	0.222117484873716	4	CASSETHSNQPQHF	0.948545821858173	HC	-0.577350269189626	cluster 4 (302)	mfuzz	none	none
CASSEGVNEQFF	1.15462220625202	-0.588958876402237	-0.56566332984978	2	0.745883674631283	4	CASSEWGPNTEAFF	0.948545821858175	HC	-0.577350269189626	cluster 4 (302)	mfuzz	none	none
CASSEGVRGGETQYF	1.15470053837925	-0.577350269189626	-0.577350269189626	2	0.953074928511099	4	CASSFAEYYEQYF	0.948545821858175	HC	-0.577350269189626	cluster 4 (302)	mfuzz	none	none
CASSEIAGGNTGELFF	1.15470053837925	-0.577350269189626	-0.577350269189626	2	0.953074928511099	4	CASSFAGLNYGYTF	0.948545821858175	HC	-0.577350269189626	cluster 4 (302)	mfuzz	none	none
CASSEIDTGELFF	1.15470053837925	-0.577350269189626	-0.577350269189626	2	0.953074928511102	4	CASSFAVYEQYF	0.948545821858172	HC	-0.577350269189626	cluster 4 (302)	mfuzz	none	none
CASSELAGGNTGELFF	1.13319289434159	-0.758704224629938	-0.374488669711656	2	0.289364409271608	4	CASSFEGGPREQYF	0.948545821858174	HC	-0.577350269189626	cluster 4 (302)	mfuzz	none	none
CASSEMNTGELFF	1.15470053837925	-0.577350269189626	-0.577350269189626	2	0.953074928511102	4	CASSFGDSYNEQFF	0.749926969147374	HC	-0.591607520955409	cluster 4 (302)	mfuzz	none	none
CASSEQGGYEQYF	1.12442556102149	-0.789699853310782	-0.334725707710709	2	0.267146399828203	4	CASSFGGDEKLFF	0.586726667815221	HC	-0.615262316730279	cluster 4 (302)	mfuzz	none	none
CASSESGTSLYEQYF	1.15470053837925	-0.577350269189626	-0.577350269189626	2	0.953074928511099	4	CASSFGGNTEAFF	0.279092897014341	HC	-0.796917854789865	cluster 4 (302)	mfuzz	none	none
CASSEWIQETQYF	1.15470053837925	-0.577350269189626	-0.577350269189626	2	0.953074928511099	4	CASSFGGRSTDTQYF	0.71645451102669	HC	-0.595100227723656	cluster 4 (302)	mfuzz	none	none
CASSFGDQPQHF	1.1293059623627	-0.773221992611734	-0.356083969750962	2	0.278432998644391	4	CASSFGQGAYNEQFF	0.400438751226929	HC	-0.487674628027631	cluster 4 (302)	mfuzz	none	none
CASSFGLAGNTGELFF	1.1533208448152	-0.527790475752633	-0.62553036906257	2	0.464310219616291	4	CASSFGTGGYTF	0.191379873711548	HC	-0.96336728798782	cluster 4 (302)	mfuzz	none	none
CASSFGTGGRGTQYF	1.15470053837925	-0.577350269189626	-0.577350269189626	2	0.953074928511102	4	CASSFKTDSYEQYF	0.948545821858175	HC	-0.577350269189626	cluster 4 (302)	mfuzz	none	none
CASSFGTVNTEAFF	1.14554453851672	-0.69845354354332	-0.447090994973397	2	0.349768287118569	4	CASSFRGSNGYTF	0.948545821858174	HC	-0.577350269189626	cluster 4 (302)	mfuzz	none	none
CASSFLGQGAAGELFF	1.15470053837925	-0.577350269189626	-0.577350269189626	2	0.953074928511099	4	CASSGGNTIYF	0.190738112206554	HC	-0.96488341724755	cluster 4 (302)	mfuzz	none	none
CASSFPGGGNTGELFF	1.15470053837925	-0.577350269189626	-0.577350269189626	2	0.953074928511102	4	CASSGGYEQYF	0.754943651246648	HC	-0.565774222925355	cluster 4 (302)	mfuzz	none	none
CASSFPGKHGYTF	1.15470053837925	-0.577350269189626	-0.577350269189626	2	0.953074928511101	4	CASSGLRGSSYNEQFF	0.549807294680029	HC	-0.623771811578217	cluster 4 (302)	mfuzz	none	none
CASSFPGTEAFF	1.14982949347653	-0.483159082342926	-0.666670411133604	2	0.327622736700494	4	CASSHRGQGNYGYTF	0.948545821858175	HC	-0.577350269189626	cluster 4 (302)	mfuzz	none	none
CASSFQDTGELFF	1.13269509958798	-0.760644638107321	-0.372050461480655	2	0.287843251334961	4	CASSIANTEAFF	0.607616094105399	HC	-0.547045656746835	cluster 4 (302)	mfuzz	none	none
CASSFRDGGDTQYF	1.15470053837925	-0.577350269189626	-0.577350269189626	2	0.953074928511102	4	CASSIGATEAFF	0.456204521934702	HC	-0.50963682760025	cluster 4 (302)	mfuzz	none	none
CASSFRTSGNEQYF	1.15470053837925	-0.577350269189626	-0.577350269189626	2	0.953074928511099	4	CASSIGDQETQYF	0.374166583334287	HC	-0.700269026302335	cluster 4 (302)	mfuzz	none	none
CASSFSGGSYNEQFF	1.1543865364165	-0.55387388988817	-0.600512646528331	2	0.608828433881103	4	CASSILAGAADTQYF	0.948545821858175	HC	-0.577350269189626	cluster 4 (302)	mfuzz	none	none
CASSFTGGNGYTF	1.15464847457845	-0.586820295167993	-0.56782817941046	2	0.774853026126687	4	CASSISESSYNEQFF	0.434921523717143	HC	-0.501934438002363	cluster 4 (302)	mfuzz	none	none
CASSGLAGGYNEQFF	1.15462818254833	-0.566119447516603	-0.588508735031725	2	0.727641777001032	4	CASSITSGTNEQFF	0.948545821858177	HC	-0.577350269189626	cluster 4 (302)	mfuzz	none	none
CASSGPTDMNTEAFF	1.15470053837925	-0.577350269189626	-0.577350269189626	2	0.953074928511099	4	CASSKRQGTGELFF	0.948545821858173	HC	-0.577350269189626	cluster 4 (302)	mfuzz	none	none
CASSGSGGATDTQYF	1.1297900330561	-0.771488484249852	-0.35830154880625	2	0.279686086334153	4	CASSLAGAGELFF	0.189919981173705	HC	-0.966819858367769	cluster 4 (302)	mfuzz	none	none
CASSGSTYNEQFF	1.15086530049063	-0.493996816026185	-0.656868484464441	2	0.354645170735036	4	CASSLAGGSYEQYF	0.222953236612855	HC	-0.893300828528081	cluster 4 (302)	mfuzz	none	none
CASSGTGVTGELFF	1.15313007492972	-0.524427980399557	-0.628702094530165	2	0.450827103858623	4	CASSLAGSSYNSPLHF	0.212578177369421	HC	-0.915190520585687	cluster 4 (302)	mfuzz	none	none
CASSGTSGRNEQYF	1.15327155489717	-0.626370478601825	-0.526901076295343	2	0.502515891234343	4	CASSLAGTEAFF	0.288218533245301	HC	-0.784530719447027	cluster 4 (302)	mfuzz	none	none
CASSHGPGQGAYEQYF	1.15470053837925	-0.577350269189626	-0.577350269189626	2	0.953074928511099	4	CASSLAGVETQYF	0.484492032846293	HC	-0.64358547615139	cluster 4 (302)	mfuzz	none	none
CASSHRQGNTDTQYF	1.15470053837925	-0.577350269189626	-0.577350269189626	2	0.953074928511098	4	CASSLAHQTYEQYF	0.948545821858174	HC	-0.577350269189626	cluster 4 (302)	mfuzz	none	none
CASSHTGGYEQFF	1.15470053837925	-0.577350269189626	-0.577350269189626	2	0.953074928511102	4	CASSLAQEGGEQYF	0.948545821858175	HC	-0.577350269189626	cluster 4 (302)	mfuzz	none	none
CASSIGAREAFF	1.15470053837925	-0.577350269189626	-0.577350269189626	2	0.953074928511099	4	CASSLASGSQPQHF	0.449253309112799	HC	-0.65771948289312	cluster 4 (302)	mfuzz	none	none
CASSINPSSYNEQFF	1.15470053837925	-0.577350269189626	-0.577350269189626	2	0.953074928511101	4	CASSLASTDTQYF	0.260189990935004	HC	-0.825318443279751	cluster 4 (302)	mfuzz	none	none
CASSIQGRSNQPQHF	1.15470053837925	-0.577350269189626	-0.577350269189626	2	0.953074928511102	4	CASSLATGSGNQPQHF	0.685079720994896	HC	-0.598904635455613	cluster 4 (302)	mfuzz	none	none
CASSIRGSYNEQFF	1.15355385483226	-0.532222152125165	-0.621331702707092	2	0.483369706215494	4	CASSLDFNQPQHF	0.35905314837583	HC	-0.467199870187682	cluster 4 (302)	mfuzz	none	none
CASSIRVGNTEAFF	1.15470053837925	-0.577350269189626	-0.577350269189626	2	0.953074928511099	4	CASSLDGATNEKLFF	0.737659398197235	HC	-0.564142868456598	cluster 4 (302)	mfuzz	none	none
CASSKPGDSYEQYF	1.15470053837925	-0.577350269189626	-0.577350269189626	2	0.953074928511099	4	CASSLDGYTGELFF	0.633668443580514	HC	-0.551282744088198	cluster 4 (302)	mfuzz	none	none
CASSL	1.154438550074	-0.598520110167979	-0.555918439906023	2	0.650385827426013	4	CASSLDKNTEAFF	0.52401671839095	HC	-0.529608480727271	cluster 4 (302)	mfuzz	none	none
CASSLAGANEQFF	1.14159519020487	-0.721031799848968	-0.420563390355906	2	0.323539799955007	4	CASSLDRGVEETQYF	0.948545821858173	HC	-0.577350269189626	cluster 4 (302)	mfuzz	none	none
CASSLAGAQGYTF	1.15470053837925	-0.577350269189626	-0.577350269189626	2	0.953074928511102	4	CASSLDRNTGELFF	0.332203916069841	HC	-0.735064962102999	cluster 4 (302)	mfuzz	none	none
CASSLAGGGYYGYTF	1.15470053837925	-0.577350269189626	-0.577350269189626	2	0.953074928511101	4	CASSLDRVSYNEQFF	0.389330618869602	HC	-0.689946145693789	cluster 4 (302)	mfuzz	none	none
CASSLAGGYEQYF	1.08168847749553	-0.890790703567824	-0.190897773927701	2	0.214518342075088	4	CASSLDSSYEQYF	0.286555373839152	HC	-0.786727659580161	cluster 4 (302)	mfuzz	none	none
CASSLAGPNEQFF	1.15065974819081	-0.491743942742702	-0.658915805448107	2	0.348807164471172	4	CASSLDSYEQYF	0.617750121497902	HC	-0.609239840087592	cluster 4 (302)	mfuzz	none	none
CASSLAGVSSGANVLTF	1.15470053837925	-0.577350269189626	-0.577350269189626	2	0.953074928511102	4	CASSLEAGGREQYF	0.276914963087175	HC	-0.799997099115137	cluster 4 (302)	mfuzz	none	none
CASSLAKSSGANVLTF	1.15470053837925	-0.577350269189626	-0.577350269189626	2	0.953074928511099	4	CASSLEGHEQYF	0.555287829026653	HC	-0.622404083683836	cluster 4 (302)	mfuzz	none	none
CASSLALAGNEQFF	1.14482373357523	-0.702926096977892	-0.441897636597333	2	0.34412265204701	4	CASSLEGIGGYTF	0.325674924782969	HC	-0.741456658304667	cluster 4 (302)	mfuzz	none	none
CASSLAQGYEQYF	1.14953583290086	-0.669242921915901	-0.480292910984955	2	0.394134010001164	4	CASSLEGVSSPLHF	0.948545821858172	HC	-0.577350269189626	cluster 4 (302)	mfuzz	none	none
CASSLASGYEQYF	1.1510286257742	-0.655200114547588	-0.495828511226608	2	0.421888893971234	4	CASSLEIEQYF	0.310198006638179	HC	-0.757855244212159	cluster 4 (302)	mfuzz	none	none
CASSLASNQPQHF	1.12200850356342	-0.797272507052124	-0.3247359965113	2	0.262302889189047	4	CASSLETGYEQYF	0.588939731617889	HC	-0.54369532397372	cluster 4 (302)	mfuzz	none	none
CASSLAVNTEAFF	1.15212631288537	-0.642799348781396	-0.509326964103976	2	0.451671215014179	4	CASSLFRGGEKLFF	0.948545821858172	HC	-0.577350269189626	cluster 4 (302)	mfuzz	none	none
CASSLDSPYEQYF	1.11958579235762	-0.804528958423861	-0.315056833933764	2	0.257841867453807	4	CASSLGDRGYQPQHF	0.368282608507956	HC	-0.70456499597603	cluster 4 (302)	mfuzz	none	none
CASSLDSRGNEQFF	1.15470053837925	-0.577350269189626	-0.577350269189626	2	0.953074928511098	4	CASSLGDSYNEQFF	0.513329035054187	HC	-0.63396183618391	cluster 4 (302)	mfuzz	none	none
CASSLDVEQYF	1.14701826959808	-0.688669097052267	-0.458349172545816	2	0.363050816081285	4	CASSLGEQYF	0.527994355051521	HC	-0.629624292912186	cluster 4 (302)	mfuzz	none	none
CASSLEDTNYGYTF	1.10870765945625	-0.833773754567566	-0.274933904888688	2	0.241394224862005	4	CASSLGERSEQYF	0.948545821858173	HC	-0.577350269189626	cluster 4 (302)	mfuzz	none	none
CASSLEGDQPQHF	1.02626119397976	-0.971487413562322	-0.0547737804174412	2	0.183252553790272	4	CASSLGGAGGADTQYF	0.948545821858175	HC	-0.577350269189626	cluster 4 (302)	mfuzz	none	none
CASSLEIEAFF	1.15178519110104	-0.504877419917085	-0.646907771183959	2	0.384851996597311	4	CASSLGGAGYNEQFF	0.629195612737424	HC	-0.607239750412823	cluster 4 (302)	mfuzz	none	none
CASSLETGRNIQYF	1.07538142067854	-0.901924289302762	-0.173457131375778	2	0.209845972418817	4	CASSLGGGELFF	0.283403810725096	HC	-0.790964092441191	cluster 4 (302)	mfuzz	none	none
CASSLGAGVPNEQFF	1.15470053837925	-0.577350269189626	-0.577350269189626	2	0.953074928511101	4	CASSLGGGSTDTQYF	0.362172853402061	HC	-0.709210760204558	cluster 4 (302)	mfuzz	none	none
CASSLGDSEKLFF	1.15470053837925	-0.577350269189626	-0.577350269189626	2	0.953074928511099	4	CASSLGGSEAFF	0.48531226888165	HC	-0.518989849750174	cluster 4 (302)	mfuzz	none	none
CASSLGGANVLTF	1.1346712365603	-0.752783424123304	-0.381887812436996	2	0.29413070648948	4	CASSLGIAKNIQYF	0.497780514805165	HC	-0.638957776031695	cluster 4 (302)	mfuzz	none	none
CASSLGGDRNSPLHF	1.15470053837925	-0.577350269189626	-0.577350269189626	2	0.953074928511096	4	CASSLGLAGSDEQFF	0.769481981179777	HC	-0.589804056065962	cluster 4 (302)	mfuzz	none	none
CASSLGGGADTQYF	1.02921776789083	-0.967966457714032	-0.0612513101767955	2	0.18452290909053	4	CASSLGNYEQYF	0.417995473054151	HC	-0.67301565348512	cluster 4 (302)	mfuzz	none	none
CASSLGGSSTDTQYF	1.13311681359963	-0.759002463744603	-0.374114349855026	2	0.289129330826437	4	CASSLGPEAFF	0.311490889276612	HC	-0.756414432610897	cluster 4 (302)	mfuzz	none	none
CASSLGLAGGAKNIQYF	1.15470053837925	-0.577350269189626	-0.577350269189626	2	0.953074928511099	4	CASSLGPGLASDTQYF	0.948545821858174	HC	-0.577350269189626	cluster 4 (302)	mfuzz	none	none
CASSLGQGPYEQYF	1.14590348514172	-0.696154429453298	-0.449749055688418	2	0.352769748482137	4	CASSLGQAYEQYF	0.262623102286044	HC	-0.821444553528198	cluster 4 (302)	mfuzz	none	none
CASSLGRGTEAFF	1.15450265598248	-0.558738818786832	-0.595763837195651	2	0.649279140426835	4	CASSLGQKNSPLHF	0.31264900966815	HC	-0.439263109751073	cluster 4 (302)	mfuzz	none	none
CASSLGSGGTEAFF	1.04900709654619	-0.942460583800433	-0.106546512745754	2	0.193914716357259	4	CASSLGQSLEQYF	0.948545821858172	HC	-0.577350269189626	cluster 4 (302)	mfuzz	none	none
CASSLGSSNQPQHF	1.0525191877615	-0.937541151387768	-0.114978036373737	2	0.195773056439713	4	CASSLGQSSYNEQFF	0.189986036486351	HC	-0.966663363781342	cluster 4 (302)	mfuzz	none	none
CASSLGSTEAFF	1.15363570077356	-0.533881823258983	-0.61975387751458	2	0.490931235935667	4	CASSLGQSYEQYF	0.479047640048583	HC	-0.645584646664545	cluster 4 (302)	mfuzz	none	none
CASSLGTSGGLSTDTQYF	1.15470053837925	-0.577350269189626	-0.577350269189626	2	0.953074928511101	4	CASSLGQTEAFF	0.45860754865942	HC	-0.510458595923119	cluster 4 (302)	mfuzz	none	none
CASSLGTSGRAGETQYF	1.14583209898985	-0.696615688513764	-0.449216410476082	2	0.352161969294144	4	CASSLGRGPLNEQFF	0.948545821858177	HC	-0.577350269189626	cluster 4 (302)	mfuzz	none	none
CASSLGTSNEQFF	1.01793440086848	-0.981044701112245	-0.0368896997562401	2	0.179827981460414	4	CASSLGRMAEAFF	0.948545821858177	HC	-0.577350269189626	cluster 4 (302)	mfuzz	none	none
CASSLGTSQFF	1.15470053837925	-0.577350269189626	-0.577350269189626	2	0.953074928511102	4	CASSLGSGAYNEQFF	0.187264102749353	HC	-0.97313200674552	cluster 4 (302)	mfuzz	none	none
CASSLGVGYNEQFF	1.12680507868336	-0.781880767067087	-0.344924311616277	2	0.27236685661127	4	CASSLGSGGGETQYF	0.614267492604338	HC	-0.54817379946725	cluster 4 (302)	mfuzz	none	none
CASSLHLMNTEAFF	1.15366178218018	-0.534423707115708	-0.619238075064472	2	0.493454454069881	4	CASSLGSYGSPLHF	0.948545821858175	HC	-0.577350269189626	cluster 4 (302)	mfuzz	none	none
CASSLKTDSYEQYF	1.15470053837925	-0.577350269189626	-0.577350269189626	2	0.953074928511102	4	CASSLGTGDTDTQYF	0.554952347715717	HC	-0.622486688907436	cluster 4 (302)	mfuzz	none	none
CASSLLAGVSYNEQFF	1.13045031217397	-0.769091702580832	-0.361358609593139	2	0.281440958965992	4	CASSLGTSGYNEQFF	0.310804640355732	HC	-0.757177526694227	cluster 4 (302)	mfuzz	none	none
CASSLLGGRGNTGELFF	1.15470053837925	-0.577350269189626	-0.577350269189626	2	0.953074928511099	4	CASSLGVGRAYEQYF	0.948545821858173	HC	-0.577350269189626	cluster 4 (302)	mfuzz	none	none
CASSLLGGSYEQYF	1.15204055523785	-0.508182829882048	-0.6438577253558	2	0.394801631696509	4	CASSLGYEQYF	0.200494177217253	HC	-0.942156001452862	cluster 4 (302)	mfuzz	none	none
CASSLLGYEQYF	1.11978009995123	-0.803958474428494	-0.315821625522736	2	0.25818651989066	4	CASSLIGAGSTDTQYF	0.948545821858174	HC	-0.577350269189626	cluster 4 (302)	mfuzz	none	none
CASSLLQYNEQFF	1.15009083980253	-0.664310727561838	-0.48578011224069	2	0.403281949316182	4	CASSLLDSLEQYF	0.489362657049582	HC	-0.520192784377571	cluster 4 (302)	mfuzz	none	none
CASSLMDSLQETQYF	1.15470053837925	-0.577350269189626	-0.577350269189626	2	0.953074928511102	4	CASSLLGARNEQFF	0.948545821858175	HC	-0.577350269189626	cluster 4 (302)	mfuzz	none	none
CASSLMGGTEAFF	1.01395387952564	-0.985436078714285	-0.028517800811356	2	0.178264172186638	4	CASSLLGSNQETQYF	0.948545821858175	HC	-0.577350269189626	cluster 4 (302)	mfuzz	none	none
CASSLNRELFF	1.15252998860592	-0.514979033243137	-0.637550955362784	2	0.416646853370095	4	CASSLLPEQETQYF	0.948545821858173	HC	-0.577350269189626	cluster 4 (302)	mfuzz	none	none
CASSLPGTGDYEQYF	1.0457702844706	-0.946882057423035	-0.0988882270475602	2	0.192258903043082	4	CASSLMGLGDTQYF	0.948545821858173	HC	-0.577350269189626	cluster 4 (302)	mfuzz	none	none
CASSLPQPDTQYF	1.15470053837925	-0.577350269189626	-0.577350269189626	2	0.953074928511102	4	CASSLMVNEQYF	0.948545821858175	HC	-0.577350269189626	cluster 4 (302)	mfuzz	none	none
CASSLQGGTYEQYF	1.15358193199598	-0.620797154532215	-0.53278477746377	2	0.524016322716334	4	CASSLNNEQFF	0.265875450444342	HC	-0.81636950815246	cluster 4 (302)	mfuzz	none	none
CASSLRDRYNSPLHF	1.11637791789137	-0.813679190331134	-0.302698727560241	2	0.252447122382894	4	CASSLNPNTEAFF	0.352462919129519	HC	-0.717005466197982	cluster 4 (302)	mfuzz	none	none
CASSLREGLGEQYF	1.15470053837925	-0.577350269189626	-0.577350269189626	2	0.953074928511102	4	CASSLNRANTEAFF	0.517272470843175	HC	-0.527892400649864	cluster 4 (302)	mfuzz	none	none
CASSLRSGLDTQYF	1.15470053837925	-0.577350269189626	-0.577350269189626	2	0.953074928511101	4	CASSLNRGQETQYF	0.478560946835928	HC	-0.516933286465845	cluster 4 (302)	mfuzz	none	none
CASSLRTAEAFF	1.00883506339922	-0.99092432624848	-0.017910737150742	2	0.176316437341977	4	CASSLPDPYEQYF	0.466207903194	HC	-0.65055537873926	cluster 4 (302)	mfuzz	none	none
CASSLSAGLDEQFF	1.15470053837925	-0.577350269189626	-0.577350269189626	2	0.953074928511099	4	CASSLPGWEQYF	0.948545821858173	HC	-0.577350269189626	cluster 4 (302)	mfuzz	none	none
CASSLSLIYEQYF	1.15470053837925	-0.577350269189626	-0.577350269189626	2	0.953074928511102	4	CASSLQGGNTEAFF	0.337264967263423	HC	-0.730309939382123	cluster 4 (302)	mfuzz	none	none
CASSLSQGSQYF	1.15470053837925	-0.577350269189626	-0.577350269189626	2	0.953074928511102	4	CASSLQNTGELFF	0.215189632236543	HC	-0.909564988408228	cluster 4 (302)	mfuzz	none	none
CASSLSSGGTYNEQFF	1.07396325587586	-0.904340027557955	-0.169623228317909	2	0.208851493225453	4	CASSLRAGNQETQYF	0.948545821858175	HC	-0.577350269189626	cluster 4 (302)	mfuzz	none	none
CASSLSSGLDEQYF	1.15470053837925	-0.577350269189626	-0.577350269189626	2	0.953074928511099	4	CASSLRDSSSYEQYF	0.595243100890966	HC	-0.544857128571972	cluster 4 (302)	mfuzz	none	none
CASSLSTDSYEQYF	1.15460529243576	-0.590146477792068	-0.564458814643689	2	0.731365405779962	4	CASSLRGANGYTF	0.275353568085222	HC	-0.802234642576673	cluster 4 (302)	mfuzz	none	none
CASSLSVSSYNEQFF	1.11534429455437	-0.816526021989865	-0.298818272564499	2	0.25081765033397	4	CASSLRGSYNEQFF	0.959051463374446	HC	-0.577737083590913	cluster 4 (302)	mfuzz	none	none
CASSLSYRGNTEAFF	1.15413717682045	-0.545835067784286	-0.608302109036164	2	0.554146460804265	4	CASSLRQGEYNEQFF	0.948545821858175	HC	-0.577350269189626	cluster 4 (302)	mfuzz	none	none
CASSLTGYNEQFF	1.15449443832757	-0.558354260077599	-0.596140178249971	2	0.645820895084802	4	CASSLSAAYEQYF	0.540905172853341	HC	-0.533680012721662	cluster 4 (302)	mfuzz	none	none
[truncated: 3,251 more rows]
