# Supplementary material for: Distinct characteristics of T cell receptor repertoire associated with the SARS-CoV-2 reinfection
Source: Front Immunol. 2025 Oct 23;16:1680089. doi: 10.3389/fimmu.2025.1680089 (PMC12589064; doi:10.3389/fimmu.2025.1680089)
Supplement: Supplementary file 5 [file Table5.xls]

wide.res.gene	wide.res.PI	wide.res.HC	wide.res.RI	wide.res.cluster	wide.res.membership	long.res.cluster	long.res.gene	long.res.membership	long.res.cell_type	long.res.norm_value	long.res.cluster_name	type	geneMode	geneType
CAALWSNQFYF	-0.577350269189626	1.15470053837925	-0.577350269189626	1	0.907272647499398	1	CAALWSNQFYF	0.907272647499398	PI	-0.577350269189626	cluster 1 (60)	mfuzz	none	none
CAANRGNQFYF	0.329727838891711	0.793499093297672	-1.12322693218938	1	0.144872034380872	1	CAANRGNQFYF	0.144872034380872	PI	0.329727838891711	cluster 1 (60)	mfuzz	none	none
CAAPGTDKLIF	-0.56598835471579	1.1546264890264	-0.588638134310611	1	0.628977802239989	1	CAAPGTDKLIF	0.628977802239989	PI	-0.56598835471579	cluster 1 (60)	mfuzz	none	none
CAASEGQKLLF	-0.339222448654979	1.12548574420256	-0.786263295547577	1	0.246860667575411	1	CAASEGQKLLF	0.246860667575411	PI	-0.339222448654979	cluster 1 (60)	mfuzz	none	none
CAASLFNDMRF	-0.577350269189626	1.15470053837925	-0.577350269189626	1	0.907272647499404	1	CAASLFNDMRF	0.907272647499404	PI	-0.577350269189626	cluster 1 (60)	mfuzz	none	none
CAAVYGQNFVF	-0.447743029955616	1.14563321647371	-0.697890186518095	1	0.304883370569941	1	CAAVYGQNFVF	0.304883370569941	PI	-0.447743029955616	cluster 1 (60)	mfuzz	none	none
CAEHQGGKLIF	-0.518315248433761	1.15275259814567	-0.634437349711904	1	0.39493103967245	1	CAEHQGGKLIF	0.39493103967245	PI	-0.518315248433761	cluster 1 (60)	mfuzz	none	none
CAEIPGQNFVF	-0.577350269189626	1.15470053837925	-0.577350269189626	1	0.907272647499401	1	CAEIPGQNFVF	0.907272647499401	PI	-0.577350269189626	cluster 1 (60)	mfuzz	none	none
CAESMDNDMRF	-0.453927237857999	1.14645399247728	-0.692526754619281	1	0.309968242052432	1	CAESMDNDMRF	0.309968242052432	PI	-0.453927237857999	cluster 1 (60)	mfuzz	none	none
CAFIYNNDMRF	-0.434599310985713	1.14376745264938	-0.709168141663665	1	0.295029425877628	1	CAFIYNNDMRF	0.295029425877628	PI	-0.434599310985713	cluster 1 (60)	mfuzz	none	none
CAGEGDEKLTF	-0.577350269189626	1.15470053837925	-0.577350269189626	1	0.907272647499401	1	CAGEGDEKLTF	0.907272647499401	PI	-0.577350269189626	cluster 1 (60)	mfuzz	none	none
CAGGTASKLTF	-0.239124618050248	1.09788462952167	-0.858760011471419	1	0.217379713694639	1	CAGGTASKLTF	0.217379713694639	PI	-0.239124618050248	cluster 1 (60)	mfuzz	none	none
CAGHSSYKLIF	-0.358374784467971	1.12980594633082	-0.771431161862846	1	0.254311263877598	1	CAGHSSYKLIF	0.254311263877598	PI	-0.358374784467971	cluster 1 (60)	mfuzz	none	none
CAGWNFNKFYF	-0.543802628391448	1.15406287877214	-0.610260250380695	1	0.470259276523453	1	CAGWNFNKFYF	0.470259276523453	PI	-0.543802628391448	cluster 1 (60)	mfuzz	none	none
CALAGFQKLVF	0.373456736475531	0.75952611628835	-1.13298285276388	1	0.141491415255915	1	CALAGFQKLVF	0.141491415255915	PI	0.373456736475531	cluster 1 (60)	mfuzz	none	none
CALPNTDKLIF	0.430180813872938	0.712922712869341	-1.14310352674228	1	0.137272148967598	1	CALPNTDKLIF	0.137272148967598	PI	0.430180813872938	cluster 1 (60)	mfuzz	none	none
CAMIKNNDMRF	-0.154524640385776	1.06826766913669	-0.913743028750918	1	0.199910324526284	1	CAMIKNNDMRF	0.199910324526284	PI	-0.154524640385776	cluster 1 (60)	mfuzz	none	none
CAMRGGNQFYF	-0.521373058476921	1.15294635710298	-0.631573298626055	1	0.40166222667027	1	CAMRGGNQFYF	0.40166222667027	PI	-0.521373058476921	cluster 1 (60)	mfuzz	none	none
CAMSGASKIIF	-0.577350269189626	1.15470053837925	-0.577350269189626	1	0.90727264749941	1	CAMSGASKIIF	0.90727264749941	PI	-0.577350269189626	cluster 1 (60)	mfuzz	none	none
CAPGSGYALNF	-0.577350269189626	1.15470053837925	-0.577350269189626	1	0.907272647499401	1	CAPGSGYALNF	0.907272647499401	PI	-0.577350269189626	cluster 1 (60)	mfuzz	none	none
CAPPYGNKLVF	-0.0481478636381585	1.02320422233194	-0.97505635869378	1	0.183184683395137	1	CAPPYGNKLVF	0.183184683395137	PI	-0.0481478636381585	cluster 1 (60)	mfuzz	none	none
CASQNNARLMF	-0.577350269189626	1.15470053837925	-0.577350269189626	1	0.907272647499404	1	CASQNNARLMF	0.907272647499404	PI	-0.577350269189626	cluster 1 (60)	mfuzz	none	none
CAVAAGNMLTF	0.556381202484855	0.598068474682684	-1.15444967716754	1	0.128357652726526	1	CAVAAGNMLTF	0.128357652726526	PI	0.556381202484855	cluster 1 (60)	mfuzz	none	none
CAVDFTDKLIF	-0.0867801956432259	1.04056204800528	-0.953781852362052	1	0.188752259436541	1	CAVDFTDKLIF	0.188752259436541	PI	-0.0867801956432259	cluster 1 (60)	mfuzz	none	none
CAVLHAGKSTF	-0.577350269189626	1.15470053837925	-0.577350269189626	1	0.907272647499401	1	CAVLHAGKSTF	0.907272647499401	PI	-0.577350269189626	cluster 1 (60)	mfuzz	none	none
CAVNMDDKIIF	0.317354538037868	0.802813538472266	-1.12016807651013	1	0.145852134814177	1	CAVNMDDKIIF	0.145852134814177	PI	0.317354538037868	cluster 1 (60)	mfuzz	none	none
CAVNMDNDMRF	-0.467626613026866	1.14814038862998	-0.680513775603118	1	0.322477258700285	1	CAVNMDNDMRF	0.322477258700285	PI	-0.467626613026866	cluster 1 (60)	mfuzz	none	none
CAVNRYDKIIF	-0.577350269189626	1.15470053837925	-0.577350269189626	1	0.907272647499401	1	CAVNRYDKIIF	0.907272647499401	PI	-0.577350269189626	cluster 1 (60)	mfuzz	none	none
CAVPSGYALNF	0.480403297909653	0.669143996835675	-1.14954729474533	1	0.133661277357727	1	CAVPSGYALNF	0.133661277357727	PI	0.480403297909653	cluster 1 (60)	mfuzz	none	none
CAVRATNKLIF	-0.581509162081845	1.15469052821013	-0.573181366128283	1	0.730392969041332	1	CAVRATNKLIF	0.730392969041332	PI	-0.581509162081845	cluster 1 (60)	mfuzz	none	none
CAVRSDYKLSF	-0.600403991616978	1.15438949579769	-0.553985504180711	1	0.464131968209116	1	CAVRSDYKLSF	0.464131968209116	PI	-0.600403991616978	cluster 1 (60)	mfuzz	none	none
CAVRSNYQLIW	-0.0792874162931325	1.03728348743224	-0.957996071139108	1	0.187632703749476	1	CAVRSNYQLIW	0.187632703749476	PI	-0.0792874162931325	cluster 1 (60)	mfuzz	none	none
CAYRSGNQFYF	-0.182692459415197	1.07875070557077	-0.896058246155571	1	0.205208761470613	1	CAYRSGNQFYF	0.205208761470613	PI	-0.182692459415197	cluster 1 (60)	mfuzz	none	none
CCYSSASKIIF	-0.577350269189626	1.15470053837925	-0.577350269189626	1	0.907272647499398	1	CCYSSASKIIF	0.907272647499398	PI	-0.577350269189626	cluster 1 (60)	mfuzz	none	none
CILNRDDKIIF	-0.587780245978415	1.15463734885065	-0.566857102872233	1	0.604331891870107	1	CILNRDDKIIF	0.604331891870107	PI	-0.587780245978415	cluster 1 (60)	mfuzz	none	none
CIVRSDYKLSF	-0.121140704004962	1.05505197444449	-0.933911270439526	1	0.194161786143064	1	CIVRSDYKLSF	0.194161786143064	PI	-0.121140704004962	cluster 1 (60)	mfuzz	none	none
CLVGDTDKLIF	-0.323489245343431	1.12170088787881	-0.798211642535379	1	0.241285014494693	1	CLVGDTDKLIF	0.241285014494693	PI	-0.323489245343431	cluster 1 (60)	mfuzz	none	none
CLVGNNARLMF	-0.58745840928349	1.15464119957594	-0.567182790292455	1	0.609285971033752	1	CLVGNNARLMF	0.609285971033752	PI	-0.58745840928349	cluster 1 (60)	mfuzz	none	none
CVFYQGGKLIF	-0.577350269189626	1.15470053837925	-0.577350269189626	1	0.907272647499401	1	CVFYQGGKLIF	0.907272647499401	PI	-0.577350269189626	cluster 1 (60)	mfuzz	none	none
CVGGGADGLTF	-0.312988752293251	1.11905789649395	-0.8060691442007	1	0.237800751507952	1	CVGGGADGLTF	0.237800751507952	PI	-0.312988752293251	cluster 1 (60)	mfuzz	none	none
CVGSNNARLMF	-0.577350269189626	1.15470053837925	-0.577350269189626	1	0.907272647499401	1	CVGSNNARLMF	0.907272647499401	PI	-0.577350269189626	cluster 1 (60)	mfuzz	none	none
CVVNDGDKIIF	-0.577350269189626	1.15470053837925	-0.577350269189626	1	0.907272647499398	1	CVVNDGDKIIF	0.907272647499398	PI	-0.577350269189626	cluster 1 (60)	mfuzz	none	none
CVVNDNNDMRF	0.400639882436939	0.737558389616979	-1.13819827205392	1	0.139448383851361	1	CVVNDNNDMRF	0.139448383851361	PI	0.400639882436939	cluster 1 (60)	mfuzz	none	none
CVVNEENDMRF	-0.577350269189626	1.15470053837925	-0.577350269189626	1	0.907272647499404	1	CVVNEENDMRF	0.907272647499404	PI	-0.577350269189626	cluster 1 (60)	mfuzz	none	none
CVVNEGDDMRF	-0.577350269189626	1.15470053837925	-0.577350269189626	1	0.907272647499404	1	CVVNEGDDMRF	0.907272647499404	PI	-0.577350269189626	cluster 1 (60)	mfuzz	none	none
CVVNEGDKIIF	-0.577350269189626	1.15470053837925	-0.577350269189626	1	0.907272647499401	1	CVVNEGDKIIF	0.907272647499401	PI	-0.577350269189626	cluster 1 (60)	mfuzz	none	none
CVVNGANNLFF	-0.54322502504638	1.15404093971857	-0.610815914672194	1	0.467871130826833	1	CVVNGANNLFF	0.467871130826833	PI	-0.54322502504638	cluster 1 (60)	mfuzz	none	none
CVVNILDDMRF	-0.577350269189626	1.15470053837925	-0.577350269189626	1	0.907272647499404	1	CVVNILDDMRF	0.907272647499404	PI	-0.577350269189626	cluster 1 (60)	mfuzz	none	none
CVVNKEARLMF	0.0507644262267396	0.973650934370938	-1.02441536059768	1	0.170847790807266	1	CVVNKEARLMF	0.170847790807266	PI	0.0507644262267396	cluster 1 (60)	mfuzz	none	none
CVVNKGDKIIF	-0.548546800384849	1.15422925467642	-0.605682454291571	1	0.491848050569612	1	CVVNKGDKIIF	0.491848050569612	PI	-0.548546800384849	cluster 1 (60)	mfuzz	none	none
CVVNKGNQFYF	0.0507692337872638	0.973648347365051	-1.02441758115231	1	0.170847246033386	1	CVVNKGNQFYF	0.170847246033386	PI	0.0507692337872638	cluster 1 (60)	mfuzz	none	none
CVVNMEDKIIF	-0.577350269189626	1.15470053837925	-0.577350269189626	1	0.907272647499401	1	CVVNMEDKIIF	0.907272647499401	PI	-0.577350269189626	cluster 1 (60)	mfuzz	none	none
CVVNNGDKLIF	-0.577350269189626	1.15470053837925	-0.577350269189626	1	0.907272647499404	1	CVVNNGDKLIF	0.907272647499404	PI	-0.577350269189626	cluster 1 (60)	mfuzz	none	none
CVVNQGDKIIF	-0.577350269189626	1.15470053837925	-0.577350269189626	1	0.907272647499404	1	CVVNQGDKIIF	0.907272647499404	PI	-0.577350269189626	cluster 1 (60)	mfuzz	none	none
CVVNRADGLTF	-0.577350269189626	1.15470053837925	-0.577350269189626	1	0.907272647499398	1	CVVNRADGLTF	0.907272647499398	PI	-0.577350269189626	cluster 1 (60)	mfuzz	none	none
CVVNRANDMRF	-0.577350269189626	1.15470053837925	-0.577350269189626	1	0.907272647499395	1	CVVNRANDMRF	0.907272647499395	PI	-0.577350269189626	cluster 1 (60)	mfuzz	none	none
CVVNRDDKLIF	-0.577350269189626	1.15470053837925	-0.577350269189626	1	0.907272647499404	1	CVVNRDDKLIF	0.907272647499404	PI	-0.577350269189626	cluster 1 (60)	mfuzz	none	none
CVVNRNNDMRF	-0.260207848364821	1.10438258387737	-0.844174735512552	1	0.222592232653016	1	CVVNRNNDMRF	0.222592232653016	PI	-0.260207848364821	cluster 1 (60)	mfuzz	none	none
CVVNRRDDMRF	-0.577350269189626	1.15470053837925	-0.577350269189626	1	0.907272647499401	1	CVVNRRDDMRF	0.907272647499401	PI	-0.577350269189626	cluster 1 (60)	mfuzz	none	none
CVVNWGDKLIF	-0.577350269189626	1.15470053837925	-0.577350269189626	1	0.907272647499398	1	CVVNWGDKLIF	0.907272647499398	PI	-0.577350269189626	cluster 1 (60)	mfuzz	none	none
CAARRGNKLVF	-0.81759709122306	-0.297353879377363	1.11495097060042	2	0.316321622100119	1	CAALWSNQFYF	0.907272647499398	HC	1.15470053837925	cluster 1 (60)	mfuzz	none	none
CACNTGNQFYF	-0.995745792151301	-0.00845480221838261	1.00420059436968	2	0.26939851494097	1	CAANRGNQFYF	0.144872034380872	HC	0.793499093297672	cluster 1 (60)	mfuzz	none	none
CAETGTYKYIF	-0.754454279630874	-0.37980592086289	1.13426020049376	2	0.225308476512957	1	CAAPGTDKLIF	0.628977802239989	HC	1.1546264890264	cluster 1 (60)	mfuzz	none	none
CAFIRDYKLSF	-0.924641661223952	-0.136660261532641	1.06130192275659	2	0.427237456141117	1	CAASEGQKLLF	0.246860667575411	HC	1.12548574420256	cluster 1 (60)	mfuzz	none	none
CAFMKINQFYF	-0.83763950080698	-0.269489809326632	1.10712931013361	2	0.366495058444539	1	CAASLFNDMRF	0.907272647499404	HC	1.15470053837925	cluster 1 (60)	mfuzz	none	none
CAGDSSYKLIF	-1.05346102029426	0.117261452658732	0.936199567635525	2	0.213309794848122	1	CAAVYGQNFVF	0.304883370569941	HC	1.14563321647371	cluster 1 (60)	mfuzz	none	none
CAGEGAQKLVF	-0.975361484793821	-0.0475785223389699	1.02294000713279	2	0.297890516405812	1	CAEHQGGKLIF	0.39493103967245	HC	1.15275259814567	cluster 1 (60)	mfuzz	none	none
CALYNTDKLIF	-0.95497516761483	-0.0846661513302891	1.03964131894512	2	0.335561851217309	1	CAEIPGQNFVF	0.907272647499401	HC	1.15470053837925	cluster 1 (60)	mfuzz	none	none
CASSGNTPLVF	-0.99800203465708	-0.00398402630123393	1.00198606095831	2	0.266636315696969	1	CAESMDNDMRF	0.309968242052432	HC	1.14645399247728	cluster 1 (60)	mfuzz	none	none
CATDGGYKLSF	-0.877931868171182	-0.210592936331167	1.08852480450235	2	0.604233402739813	1	CAFIYNNDMRF	0.295029425877628	HC	1.14376745264938	cluster 1 (60)	mfuzz	none	none
CATGGYQKVTF	-0.962414229348902	-0.0713497949376437	1.03376402428655	2	0.320413386102875	1	CAGEGDEKLTF	0.907272647499401	HC	1.15470053837925	cluster 1 (60)	mfuzz	none	none
CATGNNNDMRF	-0.821601599238468	-0.291857089468048	1.11345868870652	2	0.324963215583058	1	CAGGTASKLTF	0.217379713694639	HC	1.09788462952167	cluster 1 (60)	mfuzz	none	none
CATGRNNDMRF	-0.773463542069253	-0.35577453319266	1.12923807526191	2	0.246688347776944	1	CAGHSSYKLIF	0.254311263877598	HC	1.12980594633082	cluster 1 (60)	mfuzz	none	none
CAVADGNQFYF	-1.08022412431904	0.186789432075668	0.893434692243373	2	0.193327939785633	1	CAGWNFNKFYF	0.470259276523453	HC	1.15406287877214	cluster 1 (60)	mfuzz	none	none
CAVEGNNRLAF	-0.759198124447544	-0.373868691483378	1.13306681593092	2	0.230336339608653	1	CALAGFQKLVF	0.141491415255915	HC	0.75952611628835	cluster 1 (60)	mfuzz	none	none
CAVFNAGKSTF	-0.857161427840313	-0.241460863123438	1.09862229096375	2	0.442141916500979	1	CALPNTDKLIF	0.137272148967598	HC	0.712922712869341	cluster 1 (60)	mfuzz	none	none
CAVNRGDKLIF	-0.916039106835877	-0.150794265463086	1.06683337229896	2	0.469771133894611	1	CAMIKNNDMRF	0.199910324526284	HC	1.06826766913669	cluster 1 (60)	mfuzz	none	none
CAVNSGDKIIF	-0.963366911895312	-0.0696269328524897	1.0329938447478	2	0.318603075057472	1	CAMRGGNQFYF	0.40166222667027	HC	1.15294635710298	cluster 1 (60)	mfuzz	none	none
CAVQNFNKFYF	-0.886065327571926	-0.198189744163215	1.08425507173514	2	0.725332478575981	1	CAMSGASKIIF	0.90727264749941	HC	1.15470053837925	cluster 1 (60)	mfuzz	none	none
CAVREGARLMF	-1.08162383481526	0.190715630695454	0.890908204119803	2	0.192330651323051	1	CAPGSGYALNF	0.907272647499401	HC	1.15470053837925	cluster 1 (60)	mfuzz	none	none
CAVVSDDKIIF	-0.974267160783956	-0.0496183404834645	1.02388550126742	2	0.299636732256696	1	CAPPYGNKLVF	0.183184683395137	HC	1.02320422233194	cluster 1 (60)	mfuzz	none	none
CGTEINNDMRF	-0.893334851417759	-0.186944941935414	1.08027979335317	2	0.697872712032507	1	CASQNNARLMF	0.907272647499404	HC	1.15470053837925	cluster 1 (60)	mfuzz	none	none
CIVGYGNKLVF	-1.11564470749984	0.299941247480595	0.815703460019249	2	0.168303945213454	1	CAVAAGNMLTF	0.128357652726526	HC	0.598068474682684	cluster 1 (60)	mfuzz	none	none
CVVNGGDKIIF	-1.03894797994139	0.0830793048154062	0.955868675125981	2	0.22525218321771	1	CAVDFTDKLIF	0.188752259436541	HC	1.04056204800528	cluster 1 (60)	mfuzz	none	none
CVVNGNNDMRF	-0.792127364020404	-0.331535575395663	1.12366293941607	2	0.271720735408092	1	CAVLHAGKSTF	0.907272647499401	HC	1.15470053837925	cluster 1 (60)	mfuzz	none	none
CVVNIYNDMRF	-1.10026656053488	0.246719170795658	0.853547389739224	2	0.179230336078423	1	CAVNMDDKIIF	0.145852134814177	HC	0.802813538472266	cluster 1 (60)	mfuzz	none	none
CVVNKGNDMRF	-0.928559515400795	-0.130138377764008	1.0586978931648	2	0.411302414673874	1	CAVNMDNDMRF	0.322477258700285	HC	1.14814038862998	cluster 1 (60)	mfuzz	none	none
CVVNNGNKLVF	-1.10238334784099	0.253595948477136	0.848787399363859	2	0.177746541753055	1	CAVNRYDKIIF	0.907272647499401	HC	1.15470053837925	cluster 1 (60)	mfuzz	none	none
CVVNSGNDMRF	-0.832104410934442	-0.277274331582662	1.1093787425171	2	0.35069638724646	1	CAVPSGYALNF	0.133661277357727	HC	0.669143996835675	cluster 1 (60)	mfuzz	none	none
CVVNSNNDMRF	-0.777465088960462	-0.350632741819968	1.12809783078043	2	0.251662996109376	1	CAVRATNKLIF	0.730392969041332	HC	1.15469052821013	cluster 1 (60)	mfuzz	none	none
CVVRGFQKLVF	-0.86908679036228	-0.223876009995639	1.09296280035792	2	0.516900830925004	1	CAVRSDYKLSF	0.464131968209116	HC	1.15438949579769	cluster 1 (60)	mfuzz	none	none
CVVSDRGDMRF	-0.846818349549809	-0.256424637380172	1.10324298692998	2	0.397342694606447	1	CAVRSNYQLIW	0.187632703749476	HC	1.03728348743224	cluster 1 (60)	mfuzz	none	none
CAADNTDKLIF	-0.447270968768997	-0.698298087177104	1.1455690559461	3	0.650863574089355	1	CAYRSGNQFYF	0.205208761470613	HC	1.07875070557077	cluster 1 (60)	mfuzz	none	none
CAASNNNDMRF	-0.379747126945352	-0.754501409555815	1.13424853650117	3	0.338621275897545	1	CCYSSASKIIF	0.907272647499398	HC	1.15470053837925	cluster 1 (60)	mfuzz	none	none
CAGAAGNKLTF	-0.506221847725499	-0.645668571154819	1.15189041888032	3	0.343243678096333	1	CILNRDDKIIF	0.604331891870107	HC	1.15463734885065	cluster 1 (60)	mfuzz	none	none
CAGLNDYKLSF	-0.50950533721919	-0.642634223153857	1.15213956037305	3	0.331430436564034	1	CIVRSDYKLSF	0.194161786143064	HC	1.05505197444449	cluster 1 (60)	mfuzz	none	none
CAGRTGNQFYF	-0.445788048490297	-0.699578068485797	1.14536611697609	3	0.630449267764323	1	CLVGDTDKLIF	0.241285014494693	HC	1.12170088787881	cluster 1 (60)	mfuzz	none	none
CALDTGNQFYF	-0.164213116264829	-0.907729559280435	1.07194267554526	3	0.187812801704487	1	CLVGNNARLMF	0.609285971033752	HC	1.15464119957594	cluster 1 (60)	mfuzz	none	none
CALRSNYQLIW	-0.420275551030774	-0.721273168109571	1.14154871914035	3	0.444812337091199	1	CVFYQGGKLIF	0.907272647499401	HC	1.15470053837925	cluster 1 (60)	mfuzz	none	none
CAPGGSYIPTF	-0.255100379694083	-0.847740970376382	1.10284135007046	3	0.226193452341187	1	CVGGGADGLTF	0.237800751507952	HC	1.11905789649395	cluster 1 (60)	mfuzz	none	none
CAPQYGNKLVF	-0.342838271348615	-0.783487372720111	1.12632564406873	3	0.289712842136392	1	CVGSNNARLMF	0.907272647499401	HC	1.15470053837925	cluster 1 (60)	mfuzz	none	none
CATRNTDKLIF	-0.419081297442543	-0.722273790746376	1.14135508818892	3	0.439933287243024	1	CVVNDGDKIIF	0.907272647499398	HC	1.15470053837925	cluster 1 (60)	mfuzz	none	none
CAVKDTGKLIF	-0.323422461581256	-0.798261911286035	1.12168437286729	3	0.27137014873808	1	CVVNDNNDMRF	0.139448383851361	HC	0.737558389616979	cluster 1 (60)	mfuzz	none	none
CAVNEDDKIIF	-0.465750555932849	-0.682169701658174	1.14792025759102	3	0.608499950007753	1	CVVNEENDMRF	0.907272647499404	HC	1.15470053837925	cluster 1 (60)	mfuzz	none	none
CAVNEEDKIIF	-0.371982222463291	-0.760698869505688	1.13268109196898	3	0.326175627762269	1	CVVNEGDDMRF	0.907272647499404	HC	1.15470053837925	cluster 1 (60)	mfuzz	none	none
CAVNRDDKIIF	-0.459133924005975	-0.687982507982231	1.14711643198821	3	0.713633864807664	1	CVVNEGDKIIF	0.907272647499401	HC	1.15470053837925	cluster 1 (60)	mfuzz	none	none
CAVNSDYKLSF	-0.480780059251068	-0.668806264345083	1.14958632359615	3	0.467303751017676	1	CVVNGANNLFF	0.467871130826833	HC	1.15404093971857	cluster 1 (60)	mfuzz	none	none
CAVSNFNKFYF	-0.457286446766095	-0.689597937316596	1.14688438408269	3	0.743019041409673	1	CVVNILDDMRF	0.907272647499404	HC	1.15470053837925	cluster 1 (60)	mfuzz	none	none
CAVYNDYKLSF	-0.185372683401878	-0.894343407691798	1.07971609109368	3	0.195532277381169	1	CVVNKEARLMF	0.170847790807266	HC	0.973650934370938	cluster 1 (60)	mfuzz	none	none
CAVYQGGKLIF	-0.441494258047143	-0.703272413563895	1.14476667161104	3	0.580861480792366	1	CVVNKGDKIIF	0.491848050569612	HC	1.15422925467642	cluster 1 (60)	mfuzz	none	none
CLVVGGFKTIF	-0.414140252630194	-0.726399684853722	1.14053993748392	3	0.421480316340553	1	CVVNKGNQFYF	0.170847246033386	HC	0.973648347365051	cluster 1 (60)	mfuzz	none	none
CVANTGNQFYF	-0.500506477779933	-0.65092374110633	1.15143021888626	3	0.365356628434158	1	CVVNMEDKIIF	0.907272647499401	HC	1.15470053837925	cluster 1 (60)	mfuzz	none	none
CVVNKDNDMRF	-0.492644938820853	-0.658097633855002	1.15074257267585	3	0.400052156033919	1	CVVNNGDKLIF	0.907272647499404	HC	1.15470053837925	cluster 1 (60)	mfuzz	none	none
CAAGRDDKIIF	1.03806017576702	-0.957006461235893	-0.0810537145311276	4	0.602331644776802	1	CVVNQGDKIIF	0.907272647499404	HC	1.15470053837925	cluster 1 (60)	mfuzz	none	none
CAAINDYKLSF	1.12702823206192	-0.781127358048835	-0.34590087401309	4	0.221232802647264	1	CVVNRADGLTF	0.907272647499398	HC	1.15470053837925	cluster 1 (60)	mfuzz	none	none
CAALNDYKLSF	1.01274791910332	-0.98674489878916	-0.0260030203141627	4	0.379322350502779	1	CVVNRANDMRF	0.907272647499395	HC	1.15470053837925	cluster 1 (60)	mfuzz	none	none
CACNAGNMLTF	1.00212587942486	-0.997860475274163	-0.00426540415069924	4	0.336811807740284	1	CVVNRDDKLIF	0.907272647499404	HC	1.15470053837925	cluster 1 (60)	mfuzz	none	none
CALRTGNQFYF	1.05380571796515	-0.935706151028971	-0.118099566936174	4	0.578844125940953	1	CVVNRNNDMRF	0.222592232653016	HC	1.10438258387737	cluster 1 (60)	mfuzz	none	none
CASNTGNQFYF	1.12669247116867	-0.782259589582861	-0.344432881585805	4	0.222024112560387	1	CVVNRRDDMRF	0.907272647499401	HC	1.15470053837925	cluster 1 (60)	mfuzz	none	none
CATDRAQKLVF	1.01457561735412	-0.984757428132451	-0.0298181892216713	4	0.3881421751267	1	CVVNWGDKLIF	0.907272647499398	HC	1.15470053837925	cluster 1 (60)	mfuzz	none	none
CATNTGNQFYF	1.07387982264678	-0.904481194561198	-0.169398628085579	4	0.392548926239906	1	CAALWSNQFYF	0.907272647499398	RI	-0.577350269189626	cluster 1 (60)	mfuzz	none	none
CAVPGNNDMRF	1.02197499592598	-0.976471472742539	-0.0455035231834429	4	0.430610195257081	1	CAANRGNQFYF	0.144872034380872	RI	-1.12322693218938	cluster 1 (60)	mfuzz	none	none
CAVSGNTPLVF	1.03309950948051	-0.963236504748971	-0.0698630047315371	4	0.529954318477264	1	CAAPGTDKLIF	0.628977802239989	RI	-0.588638134310611	cluster 1 (60)	mfuzz	none	none
CAVSSSYKLIF	1.10052639144531	-0.852969730669076	-0.247556660776236	4	0.287933423869254	1	CAASEGQKLLF	0.246860667575411	RI	-0.786263295547577	cluster 1 (60)	mfuzz	none	none
CAYSGYSTLTF	1.03970116070589	-0.954897844819829	-0.0848033158860601	4	0.632693607143258	1	CAASLFNDMRF	0.907272647499404	RI	-0.577350269189626	cluster 1 (60)	mfuzz	none	none
CAYSSGYALNF	1.04338150972526	-0.950078743574466	-0.093302766150799	4	0.706492991150706	1	CAAVYGQNFVF	0.304883370569941	RI	-0.697890186518095	cluster 1 (60)	mfuzz	none	none
CVVSDPDDMRF	0.982264963296243	-1.01683834656735	0.0345733832711061	4	0.281290499278758	1	CAEHQGGKLIF	0.39493103967245	RI	-0.634437349711904	cluster 1 (60)	mfuzz	none	none
CAANSGYALNF	-1.14354120958355	0.710461363273166	0.433079846310385	5	0.389278584876052	1	CAEIPGQNFVF	0.907272647499401	RI	-0.577350269189626	cluster 1 (60)	mfuzz	none	none
CAASRADKLIF	-1.05126841861277	0.9393080349475	0.11196038366527	5	0.254535092869385	1	CAESMDNDMRF	0.309968242052432	RI	-0.692526754619281	cluster 1 (60)	mfuzz	none	none
CAERGSYIPTF	-1.14839774507568	0.469858255667808	0.678539489407872	5	0.201960385599097	1	CAFIYNNDMRF	0.295029425877628	RI	-0.709168141663665	cluster 1 (60)	mfuzz	none	none
CAERNFNKFYF	-1.15255990362244	0.515417390072741	0.637142513549701	5	0.218971538764066	1	CAGEGDEKLTF	0.907272647499401	RI	-0.577350269189626	cluster 1 (60)	mfuzz	none	none
CALSAGNQFYF	-1.13824002103349	0.400872452174118	0.737367568859374	5	0.181191904785336	1	CAGGTASKLTF	0.217379713694639	RI	-0.858760011471419	cluster 1 (60)	mfuzz	none	none
CALVPNARLMF	-0.980755075810057	1.01819342526975	-0.037438349459692	5	0.193367277691144	1	CAGHSSYKLIF	0.254311263877598	RI	-0.771431161862846	cluster 1 (60)	mfuzz	none	none
CATDADDKIIF	-1.1492038036891	0.672059396117063	0.477144407572038	5	0.327994977943282	1	CAGWNFNKFYF	0.470259276523453	RI	-0.610260250380695	cluster 1 (60)	mfuzz	none	none
CATDGAQKLVF	-1.06260656443216	0.922647717361461	0.139958847070702	5	0.271129294980329	1	CALAGFQKLVF	0.141491415255915	RI	-1.13298285276388	cluster 1 (60)	mfuzz	none	none
CAVDRDNDMRF	-1.14051103060311	0.726543524452839	0.413967506150272	5	0.427488383507373	1	CALPNTDKLIF	0.137272148967598	RI	-1.14310352674228	cluster 1 (60)	mfuzz	none	none
CAVEGADGLTF	-1.03411451151372	0.961979027316262	0.0721354841974563	5	0.234611552646084	1	CAMIKNNDMRF	0.199910324526284	RI	-0.913743028750918	cluster 1 (60)	mfuzz	none	none
CAVGSNYQLIW	-0.957313197634037	1.03781988554709	-0.0805066879130473	5	0.180421989196118	1	CAMRGGNQFYF	0.40166222667027	RI	-0.631573298626055	cluster 1 (60)	mfuzz	none	none
CAVSSARQLTF	-1.00803675613741	0.991764647871948	0.0162721082654588	5	0.211702004822023	1	CAMSGASKIIF	0.90727264749941	RI	-0.577350269189626	cluster 1 (60)	mfuzz	none	none
CAWRTGNQFYF	-1.12639481800197	0.783256572599616	0.343138245402356	5	0.727064049988151	1	CAPGSGYALNF	0.907272647499401	RI	-0.577350269189626	cluster 1 (60)	mfuzz	none	none
CAYPGNTPLVF	-1.00520016238089	0.994717420005157	0.0104827423757337	5	0.209579316447008	1	CAPPYGNKLVF	0.183184683395137	RI	-0.97505635869378	cluster 1 (60)	mfuzz	none	none
CAYRSAYQFYF	-1.15344753721362	0.623297196351263	0.530150340862362	5	0.279840060289764	1	CASQNNARLMF	0.907272647499404	RI	-0.577350269189626	cluster 1 (60)	mfuzz	none	none
CIVRSGNQFYF	-1.10722795387689	0.83740032899788	0.269827624879006	5	0.414916984571802	1	CAVAAGNMLTF	0.128357652726526	RI	-1.15444967716754	cluster 1 (60)	mfuzz	none	none
CLLFGNEKLTF	-1.12329062822672	0.793299417041647	0.329991211185076	5	0.640861647253194	1	CAVDFTDKLIF	0.188752259436541	RI	-0.953781852362052	cluster 1 (60)	mfuzz	none	none
CVVNDGNDMRF	-1.13218658617718	0.762600673510654	0.36958591266653	5	0.584852854689705	1	CAVLHAGKSTF	0.907272647499401	RI	-0.577350269189626	cluster 1 (60)	mfuzz	none	none
CVVNDGNKLVF	-1.00322512153915	0.996743368369513	0.00648175316963832	5	0.208135388527896	1	CAVNMDDKIIF	0.145852134814177	RI	-1.12016807651013	cluster 1 (60)	mfuzz	none	none
CVVNEDYKLSF	-1.06514302512744	0.918709767618527	0.146433257508916	5	0.275353770489059	1	CAVNMDNDMRF	0.322477258700285	RI	-0.680513775603118	cluster 1 (60)	mfuzz	none	none
CVVNKNNDMRF	-1.04588118735476	0.946732295404828	0.0991488919499337	5	0.247714509240256	1	CAVNRYDKIIF	0.907272647499401	RI	-0.577350269189626	cluster 1 (60)	mfuzz	none	none
CVVNNNNDMRF	-1.15343819372526	0.623465753875253	0.529972439850008	5	0.279973332692041	1	CAVPSGYALNF	0.133661277357727	RI	-1.14954729474533	cluster 1 (60)	mfuzz	none	none
CVVNQNNDMRF	-1.13574988530201	0.387447260386464	0.748302624915546	5	0.177656723094166	1	CAVRATNKLIF	0.730392969041332	RI	-0.573181366128283	cluster 1 (60)	mfuzz	none	none
CVVNRGNDMRF	-1.14469537944795	0.440991813559684	0.703703565888264	5	0.192670413461748	1	CAVRSDYKLSF	0.464131968209116	RI	-0.553985504180711	cluster 1 (60)	mfuzz	none	none
CVVRNDYKLSF	-1.14701256079057	0.688708880372403	0.458303680418172	5	0.350848263033857	1	CAVRSNYQLIW	0.187632703749476	RI	-0.957996071139108	cluster 1 (60)	mfuzz	none	none
CAAGGYQKVTF	0.884139019370333	-1.08528304018662	0.201144020816291	6	0.711466635678294	1	CAYRSGNQFYF	0.205208761470613	RI	-0.896058246155571	cluster 1 (60)	mfuzz	none	none
CAASGTYKYIF	0.696132427793802	-1.14590688234545	0.44977445455165	6	0.229803043690791	1	CCYSSASKIIF	0.907272647499398	RI	-0.577350269189626	cluster 1 (60)	mfuzz	none	none
CAASSGYALNF	0.603457988131146	-1.15430089274658	0.55084290461543	6	0.188831191423744	1	CILNRDDKIIF	0.604331891870107	RI	-0.566857102872233	cluster 1 (60)	mfuzz	none	none
CAGDSNYQLIW	0.876392661289834	-1.08931224000975	0.212919578719914	6	0.755014784544985	1	CIVRSDYKLSF	0.194161786143064	RI	-0.933911270439526	cluster 1 (60)	mfuzz	none	none
CAGNQGGKLIF	0.848267456348894	-1.10261124576404	0.254343789415144	6	0.461107195712142	1	CLVGDTDKLIF	0.241285014494693	RI	-0.798211642535379	cluster 1 (60)	mfuzz	none	none
CALANNNDMRF	0.946875279467191	-1.0457753056708	0.0989000262036095	6	0.310036600939025	1	CLVGNNARLMF	0.609285971033752	RI	-0.567182790292455	cluster 1 (60)	mfuzz	none	none
CALNAGNMLTF	0.785184256798636	-1.12581396533319	0.340629708534553	6	0.305885998831381	1	CVFYQGGKLIF	0.907272647499401	RI	-0.577350269189626	cluster 1 (60)	mfuzz	none	none
CAVGYGNKLVF	0.801449373748529	-1.12062688577948	0.319177512030955	6	0.330090893784406	1	CVGGGADGLTF	0.237800751507952	RI	-0.8060691442007	cluster 1 (60)	mfuzz	none	none
CAVLNNARLMF	0.811224749494702	-1.11725540629859	0.306030656803892	6	0.347877752830922	1	CVGSNNARLMF	0.907272647499401	RI	-0.577350269189626	cluster 1 (60)	mfuzz	none	none
CAVNGDDKIIF	0.880783532602007	-1.08704876697667	0.206265234374661	6	0.780158569430646	1	CVVNDGDKIIF	0.907272647499398	RI	-0.577350269189626	cluster 1 (60)	mfuzz	none	none
CAVNGGDKIIF	0.574636862761542	-1.15469629423333	0.580059431471792	6	0.179292682591376	1	CVVNDNNDMRF	0.139448383851361	RI	-1.13819827205392	cluster 1 (60)	mfuzz	none	none
CAVNNNARLMF	0.808720812338742	-1.11813767238596	0.309416860047215	6	0.343036367364115	1	CVVNEENDMRF	0.907272647499404	RI	-0.577350269189626	cluster 1 (60)	mfuzz	none	none
CAVRNNARLMF	0.881138646210796	-1.08686338513549	0.205724738924692	6	0.77397721785593	1	CVVNEGDDMRF	0.907272647499404	RI	-0.577350269189626	cluster 1 (60)	mfuzz	none	none
CAVYTGNQFYF	0.693205509511116	-1.14635246009316	0.453146950582041	6	0.228148145203676	1	CVVNEGDKIIF	0.907272647499401	RI	-0.577350269189626	cluster 1 (60)	mfuzz	none	none
CAANTGNQFYF	-0.656346747276494	1.15091677865872	-0.494570031382221	7	0.658154771639166	1	CVVNGANNLFF	0.467871130826833	RI	-0.610815914672194	cluster 1 (60)	mfuzz	none	none
CAASEGNQFYF	-0.620118158136879	1.15361708090453	-0.533498922767649	7	0.407002133429861	1	CVVNILDDMRF	0.907272647499404	RI	-0.577350269189626	cluster 1 (60)	mfuzz	none	none
CAERNAGKSTF	-0.936173959642788	1.05347893224734	-0.11730497260455	7	0.187547755513742	1	CVVNKEARLMF	0.170847790807266	RI	-1.02441536059768	cluster 1 (60)	mfuzz	none	none
CAFTDGQKLLF	-0.653095664220708	1.15122931003506	-0.498133645814356	7	0.699729193500956	1	CVVNKGDKIIF	0.491848050569612	RI	-0.605682454291571	cluster 1 (60)	mfuzz	none	none
CAGAGGQKLLF	-0.646027115141881	1.15186018082285	-0.505833065680969	7	0.683557263546696	1	CVVNKGNQFYF	0.170847246033386	RI	-1.02441758115231	cluster 1 (60)	mfuzz	none	none
CAGEAGTALIF	-0.768739744315864	1.13054639559718	-0.361806651281317	7	0.290559155817237	1	CVVNMEDKIIF	0.907272647499401	RI	-0.577350269189626	cluster 1 (60)	mfuzz	none	none
CAGRGSEKLVF	-0.953737130510323	1.04059643791577	-0.0868593074054432	7	0.179960081561708	1	CVVNNGDKLIF	0.907272647499404	RI	-0.577350269189626	cluster 1 (60)	mfuzz	none	none
CAISTGNQFYF	-0.738223388792562	1.13805231055576	-0.399828921763199	7	0.326240287202143	1	CVVNQGDKIIF	0.907272647499404	RI	-0.577350269189626	cluster 1 (60)	mfuzz	none	none
CALMTGNQFYF	-0.755969740777022	1.13388321889322	-0.377913478116196	7	0.304069217823868	1	CVVNRADGLTF	0.907272647499398	RI	-0.577350269189626	cluster 1 (60)	mfuzz	none	none
CALSNGNQFYF	-0.761731624421201	1.13241334847659	-0.370681724055389	7	0.297760303480557	1	CVVNRANDMRF	0.907272647499395	RI	-0.577350269189626	cluster 1 (60)	mfuzz	none	none
CAYWAGNQFYF	-0.815796322665087	1.11561086430218	-0.299814541637095	7	0.25173343933845	1	CVVNRDDKLIF	0.907272647499404	RI	-0.577350269189626	cluster 1 (60)	mfuzz	none	none
CGANTGNQFYF	-0.894964700676847	1.07936733861303	-0.184402637936184	7	0.206454820821165	1	CVVNRNNDMRF	0.222592232653016	RI	-0.844174735512552	cluster 1 (60)	mfuzz	none	none
CIVRAGNQFYF	-0.733907566210884	1.13898666012158	-0.405079093910694	7	0.332404309207337	1	CVVNRRDDMRF	0.907272647499401	RI	-0.577350269189626	cluster 1 (60)	mfuzz	none	none
CLVVSDYKLSF	-0.872350719937849	1.09134950938871	-0.218998789450859	7	0.217845548459561	1	CVVNWGDKLIF	0.907272647499398	RI	-0.577350269189626	cluster 1 (60)	mfuzz	none	none
CVMDSSYKLIF	-0.836441804608857	1.10762196890283	-0.27118016429397	7	0.238225656533038	2	CAARRGNKLVF	0.316321622100119	PI	-0.81759709122306	cluster 2 (32)	mfuzz	none	none
CVVNEGNDMRF	-0.614095212206814	1.15390373482806	-0.539808522621243	7	0.367086987230154	2	CACNTGNQFYF	0.26939851494097	PI	-0.995745792151301	cluster 2 (32)	mfuzz	none	none
CVVNGADKLIF	-0.778383615752507	1.12783191648534	-0.349448300732831	7	0.281383642714286	2	CAETGTYKYIF	0.225308476512957	PI	-0.754454279630874	cluster 2 (32)	mfuzz	none	none
CVVNGGNDMRF	-0.646323169152459	1.15183508527632	-0.50551191612386	7	0.68772345712363	2	CAFIRDYKLSF	0.427237456141117	PI	-0.924641661223952	cluster 2 (32)	mfuzz	none	none
CVVNILNDMRF	-0.847256121968593	1.10305266889901	-0.255796546930412	7	0.231727829440275	2	CAFMKINQFYF	0.366495058444539	PI	-0.83763950080698	cluster 2 (32)	mfuzz	none	none
CVVNMNNDMRF	-0.898884109030092	1.07714064372796	-0.178256534697868	7	0.204566568547136	2	CAGDSSYKLIF	0.213309794848122	PI	-1.05346102029426	cluster 2 (32)	mfuzz	none	none
CVVNRDDKIIF	-0.657098639136113	1.15084247522126	-0.493743836085146	7	0.64833542382801	2	CAGEGAQKLVF	0.297890516405812	PI	-0.975361484793821	cluster 2 (32)	mfuzz	none	none
CVVNRGDKIIF	-0.820180774739826	1.11399210107743	-0.293811326337607	7	0.248728251208486	2	CALYNTDKLIF	0.335561851217309	PI	-0.95497516761483	cluster 2 (32)	mfuzz	none	none
NYGGSQGNLIF	-0.628868511016544	1.15311971316739	-0.524251202150842	7	0.474828339406648	2	CASSGNTPLVF	0.266636315696969	PI	-0.99800203465708	cluster 2 (32)	mfuzz	none	none
CAADSSYKLIF	-0.610911124166603	-0.543126018424503	1.15403714259111	8	0.438062749662117	2	CATDGGYKLSF	0.604233402739813	PI	-0.877931868171182	cluster 2 (32)	mfuzz	none	none
CAAPGANNLFF	-0.702769413454792	-0.442080077389899	1.14484949084469	8	0.253143348124086	2	CATGGYQKVTF	0.320413386102875	PI	-0.962414229348902	cluster 2 (32)	mfuzz	none	none
CACYNFNKFYF	-0.525404585572701	-0.627782134980011	1.15318672055271	8	0.331038336459889	2	CATGNNNDMRF	0.324963215583058	PI	-0.821601599238468	cluster 2 (32)	mfuzz	none	none
CAFPGYSTLTF	-0.577350269189626	-0.577350269189626	1.15470053837925	8	0.906035498455699	2	CATGRNNDMRF	0.246688347776944	PI	-0.773463542069253	cluster 2 (32)	mfuzz	none	none
CAGETGNQFYF	-0.706157247465723	-0.438127074166696	1.14428432163242	8	0.249715654688322	2	CAVADGNQFYF	0.193327939785633	PI	-1.08022412431904	cluster 2 (32)	mfuzz	none	none
CAGGYGNKLVF	-0.605139187371717	-0.54910811703007	1.15424730440179	8	0.467423537746667	2	CAVEGNNRLAF	0.230336339608653	PI	-0.759198124447544	cluster 2 (32)	mfuzz	none	none
CAGRNAGKSTF	-0.576463523051498	-0.578236561578617	1.15470008463011	8	0.846930995689322	2	CAVFNAGKSTF	0.442141916500979	PI	-0.857161427840313	cluster 2 (32)	mfuzz	none	none
CAHTSGSRLTF	-0.577350269189626	-0.577350269189626	1.15470053837925	8	0.906035498455694	2	CAVNRGDKLIF	0.469771133894611	PI	-0.916039106835877	cluster 2 (32)	mfuzz	none	none
CALGSGNQFYF	-0.524805272112344	-0.628346806701057	1.1531520788134	8	0.328943723919273	2	CAVNSGDKIIF	0.318603075057472	PI	-0.963366911895312	cluster 2 (32)	mfuzz	none	none
CALGSNYQLIW	-0.715168339022548	-0.427527723880233	1.14269606290278	8	0.241017860376039	2	CAVQNFNKFYF	0.725332478575981	PI	-0.886065327571926	cluster 2 (32)	mfuzz	none	none
CALSNDYKLSF	-0.575579667037664	-0.579119063176552	1.15469873021422	8	0.803724054181604	2	CAVREGARLMF	0.192330651323051	PI	-1.08162383481526	cluster 2 (32)	mfuzz	none	none
CAMRSNYQLIW	-0.577350269189626	-0.577350269189626	1.15470053837925	8	0.906035498455701	2	CAVVSDDKIIF	0.299636732256696	PI	-0.974267160783956	cluster 2 (32)	mfuzz	none	none
CASQGGQKLLF	-0.577350269189626	-0.577350269189626	1.15470053837925	8	0.906035498455706	2	CGTEINNDMRF	0.697872712032507	PI	-0.893334851417759	cluster 2 (32)	mfuzz	none	none
CATDRGNMLTF	-0.577350269189626	-0.577350269189626	1.15470053837925	8	0.906035498455696	2	CIVGYGNKLVF	0.168303945213454	PI	-1.11564470749984	cluster 2 (32)	mfuzz	none	none
CATGNDYKLSF	-0.72127717017276	-0.420270777670068	1.14154794784283	8	0.235426440530568	2	CVVNGGDKIIF	0.22525218321771	PI	-1.03894797994139	cluster 2 (32)	mfuzz	none	none
CAVDLDYKLSF	-0.619274355489105	-0.534385603035188	1.15365995852429	8	0.404234098608914	2	CVVNGNNDMRF	0.271720735408092	PI	-0.792127364020404	cluster 2 (32)	mfuzz	none	none
CAVMRGTALIF	-0.577350269189626	-0.577350269189626	1.15470053837925	8	0.906035498455701	2	CVVNIYNDMRF	0.179230336078423	PI	-1.10026656053488	cluster 2 (32)	mfuzz	none	none
CAVNDNDKIIF	-0.577350269189626	-0.577350269189626	1.15470053837925	8	0.906035498455701	2	CVVNKGNDMRF	0.411302414673874	PI	-0.928559515400795	cluster 2 (32)	mfuzz	none	none
CAVNRGDKIIF	-0.719878782947078	-0.421937135477472	1.14181591842455	8	0.236686651273067	2	CVVNNGNKLVF	0.177746541753055	PI	-1.10238334784099	cluster 2 (32)	mfuzz	none	none
CAVNSADKLIF	-0.607277406967901	-0.546896782689176	1.15417418965708	8	0.455827792522119	2	CVVNSGNDMRF	0.35069638724646	PI	-0.832104410934442	cluster 2 (32)	mfuzz	none	none
CAVNSGYALNF	-0.716515231001288	-0.425932694824202	1.14244792582549	8	0.239765375318206	2	CVVNSNNDMRF	0.251662996109376	PI	-0.777465088960462	cluster 2 (32)	mfuzz	none	none
CAVPAGNMLTF	-0.68719097146762	-0.460037780470397	1.14722875193802	8	0.270257545324981	2	CVVRGFQKLVF	0.516900830925004	PI	-0.86908679036228	cluster 2 (32)	mfuzz	none	none
CAVPAGTALIF	-0.666801380252484	-0.483013383411223	1.14981476366371	8	0.297180667969992	2	CVVSDRGDMRF	0.397342694606447	PI	-0.846818349549809	cluster 2 (32)	mfuzz	none	none
CAVRDGQNFVF	-0.687608706472613	-0.459560881316008	1.14716958778862	8	0.269765562746863	2	CAARRGNKLVF	0.316321622100119	HC	-0.297353879377363	cluster 2 (32)	mfuzz	none	none
CAVSDPDKIIF	-0.577350269189626	-0.577350269189626	1.15470053837925	8	0.906035498455703	2	CACNTGNQFYF	0.26939851494097	HC	-0.00845480221838261	cluster 2 (32)	mfuzz	none	none
CGPGGYNKLIF	-0.577350269189626	-0.577350269189626	1.15470053837925	8	0.906035498455696	2	CAETGTYKYIF	0.225308476512957	HC	-0.37980592086289	cluster 2 (32)	mfuzz	none	none
CIRGSNYKLTF	-0.711627207353578	-0.431707848929812	1.14333505628339	8	0.244367564147799	2	CAFIRDYKLSF	0.427237456141117	HC	-0.136660261532641	cluster 2 (32)	mfuzz	none	none
CLAVNTDKLIF	-0.577350269189626	-0.577350269189626	1.15470053837925	8	0.906035498455694	2	CAFMKINQFYF	0.366495058444539	HC	-0.269489809326632	cluster 2 (32)	mfuzz	none	none
CMNNAGNMLTF	-0.577350269189626	-0.577350269189626	1.15470053837925	8	0.906035498455694	2	CAGDSSYKLIF	0.213309794848122	HC	0.117261452658732	cluster 2 (32)	mfuzz	none	none
CSKTSYDKVIF	-0.728448581149537	-0.41167647528767	1.14012505643721	8	0.22913135032642	2	CAGEGAQKLVF	0.297890516405812	HC	-0.0475785223389699	cluster 2 (32)	mfuzz	none	none
CVISGNTPLVF	-0.613365551393345	-0.540569857980528	1.15393540937387	8	0.427230055583759	2	CALYNTDKLIF	0.335561851217309	HC	-0.0846661513302891	cluster 2 (32)	mfuzz	none	none
CVVNAGNDMRF	-0.699820040183909	-0.445507438553344	1.14532747873725	8	0.256205393530957	2	CASSGNTPLVF	0.266636315696969	HC	-0.00398402630123393	cluster 2 (32)	mfuzz	none	none
CVVNEADKLIF	-0.577350269189626	-0.577350269189626	1.15470053837925	8	0.906035498455701	2	CATDGGYKLSF	0.604233402739813	HC	-0.210592936331167	cluster 2 (32)	mfuzz	none	none
CVVNEDDKIIF	-0.716764507951911	-0.425637184625755	1.14240169257767	8	0.239534829897571	2	CATGGYQKVTF	0.320413386102875	HC	-0.0713497949376437	cluster 2 (32)	mfuzz	none	none
CVVNEDNDMRF	-0.577350269189626	-0.577350269189626	1.15470053837925	8	0.906035498455706	2	CATGNNNDMRF	0.324963215583058	HC	-0.291857089468048	cluster 2 (32)	mfuzz	none	none
CVVNEEDKIIF	-0.577350269189626	-0.577350269189626	1.15470053837925	8	0.906035498455701	2	CATGRNNDMRF	0.246688347776944	HC	-0.35577453319266	cluster 2 (32)	mfuzz	none	none
CVVNERDDMRF	-0.577350269189626	-0.577350269189626	1.15470053837925	8	0.906035498455696	2	CAVADGNQFYF	0.193327939785633	HC	0.186789432075668	cluster 2 (32)	mfuzz	none	none
CVVNGDNDMRF	-0.723430849184506	-0.417698364634072	1.14112921381858	8	0.233507189239928	2	CAVEGNNRLAF	0.230336339608653	HC	-0.373868691483378	cluster 2 (32)	mfuzz	none	none
CVVNGEDDMRF	-0.577350269189626	-0.577350269189626	1.15470053837925	8	0.906035498455701	2	CAVFNAGKSTF	0.442141916500979	HC	-0.241460863123438	cluster 2 (32)	mfuzz	none	none
CVVNGLDDMRF	-0.577350269189626	-0.577350269189626	1.15470053837925	8	0.906035498455701	2	CAVNRGDKLIF	0.469771133894611	HC	-0.150794265463086	cluster 2 (32)	mfuzz	none	none
CVVNIGDDMRF	-0.577350269189626	-0.577350269189626	1.15470053837925	8	0.906035498455699	2	CAVNSGDKIIF	0.318603075057472	HC	-0.0696269328524897	cluster 2 (32)	mfuzz	none	none
CVVNKNDDMRF	-0.577350269189626	-0.577350269189626	1.15470053837925	8	0.906035498455699	2	CAVQNFNKFYF	0.725332478575981	HC	-0.198189744163215	cluster 2 (32)	mfuzz	none	none
CVVNLLNDMRF	-0.577350269189626	-0.577350269189626	1.15470053837925	8	0.906035498455701	2	CAVREGARLMF	0.192330651323051	HC	0.190715630695454	cluster 2 (32)	mfuzz	none	none
CVVNMLDDMRF	-0.577350269189626	-0.577350269189626	1.15470053837925	8	0.906035498455699	2	CAVVSDDKIIF	0.299636732256696	HC	-0.0496183404834645	cluster 2 (32)	mfuzz	none	none
CVVNNADKLIF	-0.577350269189626	-0.577350269189626	1.15470053837925	8	0.906035498455696	2	CGTEINNDMRF	0.697872712032507	HC	-0.186944941935414	cluster 2 (32)	mfuzz	none	none
CVVNNDDKIIF	-0.577350269189626	-0.577350269189626	1.15470053837925	8	0.906035498455699	2	CIVGYGNKLVF	0.168303945213454	HC	0.299941247480595	cluster 2 (32)	mfuzz	none	none
CVVNRGDDMRF	-0.539354932678489	-0.614529631826415	1.1538845645049	8	0.386700358324101	2	CVVNGGDKIIF	0.22525218321771	HC	0.0830793048154062	cluster 2 (32)	mfuzz	none	none
CVVNRYDKIIF	-0.577350269189626	-0.577350269189626	1.15470053837925	8	0.906035498455699	2	CVVNGNNDMRF	0.271720735408092	HC	-0.331535575395663	cluster 2 (32)	mfuzz	none	none
CVVNSADKLIF	-0.577350269189626	-0.577350269189626	1.15470053837925	8	0.906035498455701	2	CVVNIYNDMRF	0.179230336078423	HC	0.246719170795658	cluster 2 (32)	mfuzz	none	none
CVVNSGNKLVF	-0.580541289097467	-0.57415335947926	1.15469464857673	8	0.79227047889949	2	CVVNKGNDMRF	0.411302414673874	HC	-0.130138377764008	cluster 2 (32)	mfuzz	none	none
CVVNYDNDMRF	-0.577350269189626	-0.577350269189626	1.15470053837925	8	0.906035498455701	2	CVVNNGNKLVF	0.177746541753055	HC	0.253595948477136	cluster 2 (32)	mfuzz	none	none
CAASPRTALIF	0.143820909467012	-1.06412346588588	0.920302556418868	9	0.789068214258026	2	CVVNSGNDMRF	0.35069638724646	HC	-0.277274331582662	cluster 2 (32)	mfuzz	none	none
CAFMGNNDMRF	-0.0261390145452633	-0.986674241864592	1.01281325640986	9	0.263149438055443	2	CVVNSNNDMRF	0.251662996109376	HC	-0.350632741819968	cluster 2 (32)	mfuzz	none	none
CAGGSQGNLIF	0.150243479386974	-1.06662069212676	0.916377212739784	9	0.776644038338225	2	CVVRGFQKLVF	0.516900830925004	HC	-0.223876009995639	cluster 2 (32)	mfuzz	none	none
CAGNAGNMLTF	0.273659561267898	-1.10834037419173	0.834680812923834	9	0.315319833711036	2	CVVSDRGDMRF	0.397342694606447	HC	-0.256424637380172	cluster 2 (32)	mfuzz	none	none
CAGPTGNQFYF	0.439793785044946	-1.14452442292424	0.704730637879299	9	0.209090893145298	2	CAARRGNKLVF	0.316321622100119	RI	1.11495097060042	cluster 2 (32)	mfuzz	none	none
CAMDSSYKLIF	0.433604297664129	-1.14361954443133	0.710015246767197	9	0.21160063010473	2	CACNTGNQFYF	0.26939851494097	RI	1.00420059436968	cluster 2 (32)	mfuzz	none	none
CAMNRDDKIIF	0.023337672405694	-1.01146457273357	0.988126900327877	9	0.311149535488194	2	CAETGTYKYIF	0.225308476512957	RI	1.13426020049376	cluster 2 (32)	mfuzz	none	none
CAVDNTGKLIF	-0.0814386520087891	-0.956790478192659	1.03822913020145	9	0.225480906677001	2	CAFIRDYKLSF	0.427237456141117	RI	1.06130192275659	cluster 2 (32)	mfuzz	none	none
CAVGDGQKLLF	0.35729211714892	-1.12957021815157	0.77227810100265	9	0.248924497917462	2	CAFMKINQFYF	0.366495058444539	RI	1.10712931013361	cluster 2 (32)	mfuzz	none	none
CAVKSDYKLSF	0.0180787705980103	-1.00891681205703	0.990838041459019	9	0.305061996614336	2	CAGDSSYKLIF	0.213309794848122	RI	0.936199567635525	cluster 2 (32)	mfuzz	none	none
CAVRGGQKLLF	0.467862924784961	-1.14816787203101	0.680304947246047	9	0.198397395962704	2	CAGEGAQKLVF	0.297890516405812	RI	1.02294000713279	cluster 2 (32)	mfuzz	none	none
CLVGGGFKTIF	0.139262083804967	-1.06233167855521	0.92306959475024	9	0.724370493264904	2	CALYNTDKLIF	0.335561851217309	RI	1.03964131894512	cluster 2 (32)	mfuzz	none	none
CVVNKDDKIIF	0.149822512924489	-1.06645798302925	0.916635470104761	9	0.782500106154847	2	CASSGNTPLVF	0.266636315696969	RI	1.00198606095831	cluster 2 (32)	mfuzz	none	none
CVVNMDDKIIF	0.313606918786833	-1.11921606600597	0.805609147219138	9	0.278530940807136	2	CATDGGYKLSF	0.604233402739813	RI	1.08852480450235	cluster 2 (32)	mfuzz	none	none
YSGGGADGLTF	-0.0742690983554332	-0.960794845004108	1.03506394335954	9	0.229745739714745	2	CATGGYQKVTF	0.320413386102875	RI	1.03376402428655	cluster 2 (32)	mfuzz	none	none
CAADNNNDMRF	1.14431898144494	-0.705952433468404	-0.438366547976533	10	0.296247553039271	2	CATGNNNDMRF	0.324963215583058	RI	1.11345868870652	cluster 2 (32)	mfuzz	none	none
CAAGGYNKLIF	1.14604253583675	-0.450792467958381	-0.695250067878367	10	0.337582030691781	2	CATGRNNDMRF	0.246688347776944	RI	1.12923807526191	cluster 2 (32)	mfuzz	none	none
CAAHNNARLMF	1.12767981331009	-0.778906591638306	-0.348773221671784	10	0.222906862426531	2	CAVADGNQFYF	0.193327939785633	RI	0.893434692243373	cluster 2 (32)	mfuzz	none	none
CAALNNARLMF	1.14949447455269	-0.479895565021058	-0.669598909531633	10	0.372537291425229	2	CAVEGNNRLAF	0.230336339608653	RI	1.13306681593092	cluster 2 (32)	mfuzz	none	none
CAASGDDKIIF	0.909090468874922	0.162030705370913	-1.07112117424584	10	0.161579858741264	2	CAVFNAGKSTF	0.442141916500979	RI	1.09862229096375	cluster 2 (32)	mfuzz	none	none
CAASGGNDMRF	1.15435292041866	-0.55264074459563	-0.601712175823034	10	0.577766743251836	2	CAVNRGDKLIF	0.469771133894611	RI	1.06683337229896	cluster 2 (32)	mfuzz	none	none
CAASSHYKLSF	1.11780853424346	-0.308149285956122	-0.809659248287339	10	0.249940599030128	2	CAVNSGDKIIF	0.318603075057472	RI	1.0329938447478	cluster 2 (32)	mfuzz	none	none
CAASSYSTLTF	1.15470053837925	-0.577350269189626	-0.577350269189626	10	0.942680378034439	2	CAVQNFNKFYF	0.725332478575981	RI	1.08425507173514	cluster 2 (32)	mfuzz	none	none
CADPGANNLFF	1.01508365721187	-0.0308827505994121	-0.984200906612459	10	0.185381481832616	2	CAVREGARLMF	0.192330651323051	RI	0.890908204119803	cluster 2 (32)	mfuzz	none	none
CAEIGDDKIIF	0.662071471431135	0.488260318856746	-1.15033179028788	10	0.133429137871447	2	CAVVSDDKIIF	0.299636732256696	RI	1.02388550126742	cluster 2 (32)	mfuzz	none	none
CAEKSSYKLIF	1.14834705136199	-0.678931757916749	-0.469415293445246	10	0.334933078345326	2	CGTEINNDMRF	0.697872712032507	RI	1.08027979335317	cluster 2 (32)	mfuzz	none	none
CAERGTYKYIF	0.719683584701629	0.422169494929145	-1.14185307963077	10	0.138483236821886	2	CIVGYGNKLVF	0.168303945213454	RI	0.815703460019249	cluster 2 (32)	mfuzz	none	none
CAFKGTYKYIF	1.06795408082835	-0.15370666169457	-0.914247419133782	10	0.206894252748867	2	CVVNGGDKIIF	0.22525218321771	RI	0.955868675125981	cluster 2 (32)	mfuzz	none	none
CAGACGNQFYF	1.15470053837925	-0.577350269189626	-0.577350269189626	10	0.942680378034447	2	CVVNGNNDMRF	0.271720735408092	RI	1.12366293941607	cluster 2 (32)	mfuzz	none	none
CAGGGFQKLVF	1.15463821278482	-0.56692929490229	-0.587708917882534	10	0.700789685840605	2	CVVNIYNDMRF	0.179230336078423	RI	0.853547389739224	cluster 2 (32)	mfuzz	none	none
CAGGRNYQLIW	1.08703915870037	-0.206237204196979	-0.880801954503394	10	0.218783278732772	2	CVVNKGNDMRF	0.411302414673874	RI	1.0586978931648	cluster 2 (32)	mfuzz	none	none
CAGPGYSTLTF	1.02001656920595	-0.0413136623711835	-0.978702906834762	10	0.186954855924748	2	CVVNNGNKLVF	0.177746541753055	RI	0.848787399363859	cluster 2 (32)	mfuzz	none	none
CAGSSASKIIF	1.14865432259651	-0.472126694639496	-0.676527627957012	10	0.362054728075526	2	CVVNSGNDMRF	0.35069638724646	RI	1.1093787425171	cluster 2 (32)	mfuzz	none	none
CAGTGANNLFF	1.15040357306172	-0.661391776176531	-0.489011796885189	10	0.36641455309024	2	CVVNSNNDMRF	0.251662996109376	RI	1.12809783078043	cluster 2 (32)	mfuzz	none	none
CAILGDYKLSF	1.15470053837925	-0.577350269189626	-0.577350269189626	10	0.942680378034439	2	CVVRGFQKLVF	0.516900830925004	RI	1.09296280035792	cluster 2 (32)	mfuzz	none	none
CAINTGNQFYF	1.15469282689264	-0.581001087441767	-0.573691739450873	10	0.826071911051506	2	CVVSDRGDMRF	0.397342694606447	RI	1.10324298692998	cluster 2 (32)	mfuzz	none	none
CAITGGFKTIF	1.00616617169651	-0.0124485719785252	-0.993717599717988	10	0.18269168036377	3	CAADNTDKLIF	0.650863574089355	PI	-0.447270968768997	cluster 3 (21)	mfuzz	none	none
CAKYNFNKFYF	1.1524687558788	-0.514090793858894	-0.63837796201991	10	0.434535460793189	3	CAASNNNDMRF	0.338621275897545	PI	-0.379747126945352	cluster 3 (21)	mfuzz	none	none
CALDYGQNFVF	1.03274389067074	-0.0690688688741155	-0.963675021796621	10	0.191338922405277	3	CAGAAGNKLTF	0.343243678096333	PI	-0.506221847725499	cluster 3 (21)	mfuzz	none	none
CALGVNNDMRF	1.12576025235443	-0.340398911994611	-0.78536134035982	10	0.263311109529928	3	CAGLNDYKLSF	0.331430436564034	PI	-0.50950533721919	cluster 3 (21)	mfuzz	none	none
CALNTGNQFYF	1.13622703103479	-0.389953193168667	-0.746273837866121	10	0.289432293908329	3	CAGRTGNQFYF	0.630449267764323	PI	-0.445788048490297	cluster 3 (21)	mfuzz	none	none
CALSRYSTLTF	1.15470053837925	-0.577350269189626	-0.577350269189626	10	0.942680378034439	3	CALDTGNQFYF	0.187812801704487	PI	-0.164213116264829	cluster 3 (21)	mfuzz	none	none
CAMETGNQFYF	1.15387638954455	-0.61471329554943	-0.53916309399512	10	0.503370903946321	3	CALRSNYQLIW	0.444812337091199	PI	-0.420275551030774	cluster 3 (21)	mfuzz	none	none
CAMRDNYQLIW	1.15470053837925	-0.577350269189626	-0.577350269189626	10	0.942680378034435	3	CAPGGSYIPTF	0.226193452341187	PI	-0.255100379694083	cluster 3 (21)	mfuzz	none	none
CAPDRDDKIIF	1.03649495998935	-0.0774996513698435	-0.958995308619508	10	0.192731858227552	3	CAPQYGNKLVF	0.289712842136392	PI	-0.342838271348615	cluster 3 (21)	mfuzz	none	none
CARGRGQNFVF	1.15470053837925	-0.577350269189626	-0.577350269189626	10	0.942680378034431	3	CATRNTDKLIF	0.439933287243024	PI	-0.419081297442543	cluster 3 (21)	mfuzz	none	none
CARQAGNMLTF	1.15470053837925	-0.577350269189626	-0.577350269189626	10	0.942680378034431	3	CAVKDTGKLIF	0.27137014873808	PI	-0.323422461581256	cluster 3 (21)	mfuzz	none	none
CARYNFNKFYF	1.13591195382801	-0.388295116226504	-0.747616837601507	10	0.288415279305279	3	CAVNEDDKIIF	0.608499950007753	PI	-0.465750555932849	cluster 3 (21)	mfuzz	none	none
CASSGFQKLVF	1.13868284863062	-0.735326446759649	-0.403356401870967	10	0.262804725905612	3	CAVNEEDKIIF	0.326175627762269	PI	-0.371982222463291	cluster 3 (21)	mfuzz	none	none
CATGSGYALNF	1.15377899871061	-0.616833417550229	-0.536945581160378	10	0.494059997324254	3	CAVNRDDKIIF	0.713633864807664	PI	-0.459133924005975	cluster 3 (21)	mfuzz	none	none
CAVDANNDMRF	1.12658785066717	-0.343977120125115	-0.782610730542052	10	0.264944449611555	3	CAVNSDYKLSF	0.467303751017676	PI	-0.480780059251068	cluster 3 (21)	mfuzz	none	none
CAVDYGQNFVF	1.15040816548779	-0.661348087667437	-0.489060077820351	10	0.366501395123203	3	CAVSNFNKFYF	0.743019041409673	PI	-0.457286446766095	cluster 3 (21)	mfuzz	none	none
CAVEDGQKLLF	1.1534498434876	-0.623255491467617	-0.530194352019984	10	0.468548785082542	3	CAVYNDYKLSF	0.195532277381169	PI	-0.185372683401878	cluster 3 (21)	mfuzz	none	none
CAVGAGNQFYF	1.15404392298695	-0.610740915550109	-0.543303007436837	10	0.522253420060267	3	CAVYQGGKLIF	0.580861480792366	PI	-0.441494258047143	cluster 3 (21)	mfuzz	none	none
CAVGGYNKLIF	1.15291478518267	-0.520864015464285	-0.63205076971839	10	0.451446576792501	3	CLVVGGFKTIF	0.421480316340553	PI	-0.414140252630194	cluster 3 (21)	mfuzz	none	none
CAVGSGYALNF	1.15464622612459	-0.587022049714094	-0.5676241764105	10	0.713135376592614	3	CVANTGNQFYF	0.365356628434158	PI	-0.500506477779933	cluster 3 (21)	mfuzz	none	none
CAVHNTDKLIF	1.15221844378265	-0.641641605911141	-0.510576837871506	10	0.411448053147192	3	CVVNKDNDMRF	0.400052156033919	PI	-0.492644938820853	cluster 3 (21)	mfuzz	none	none
CAVKDTDKLIF	1.13916046682079	-0.733088866590659	-0.406071600230132	10	0.265121721148187	3	CAADNTDKLIF	0.650863574089355	HC	-0.698298087177104	cluster 3 (21)	mfuzz	none	none
CAVNADDKIIF	1.14806959685114	-0.467020077057234	-0.681049519793907	10	0.35566805496762	3	CAASNNNDMRF	0.338621275897545	HC	-0.754501409555815	cluster 3 (21)	mfuzz	none	none
CAVNQDDKIIF	1.06712318477616	-0.151545779384363	-0.915577405391796	10	0.206447595093202	3	CAGAAGNKLTF	0.343243678096333	HC	-0.645668571154819	cluster 3 (21)	mfuzz	none	none
CAVNTGNQFYF	1.15234023393443	-0.640076211684041	-0.51226402225039	10	0.415616090113313	3	CAGLNDYKLSF	0.331430436564034	HC	-0.642634223153857	cluster 3 (21)	mfuzz	none	none
CAVNVDDKIIF	1.14977069564962	-0.667191959554671	-0.482578736094946	10	0.355289867519564	3	CAGRTGNQFYF	0.630449267764323	HC	-0.699578068485797	cluster 3 (21)	mfuzz	none	none
CAVNWGDKLIF	1.09499482706205	-0.230102160682917	-0.864892666379133	10	0.224954733674319	3	CALDTGNQFYF	0.187812801704487	HC	-0.907729559280435	cluster 3 (21)	mfuzz	none	none
CAVNWTDKLIF	1.15470053837925	-0.577350269189626	-0.577350269189626	10	0.942680378034439	3	CALRSNYQLIW	0.444812337091199	HC	-0.721273168109571	cluster 3 (21)	mfuzz	none	none
CAVRNGQNFVF	1.12842323473894	-0.352089594759894	-0.776333639979047	10	0.268774640905496	3	CAPGGSYIPTF	0.226193452341187	HC	-0.847740970376382	cluster 3 (21)	mfuzz	none	none
CAVSDDYKLSF	1.15289448140879	-0.632355523211209	-0.520538958197584	10	0.437867322733008	3	CAPQYGNKLVF	0.289712842136392	HC	-0.783487372720111	cluster 3 (21)	mfuzz	none	none
CAVTGGFKTIF	1.15385275016849	-0.61523920839707	-0.538613541771422	10	0.501015012568565	3	CATRNTDKLIF	0.439933287243024	HC	-0.722273790746376	cluster 3 (21)	mfuzz	none	none
CAVTYGQNFVF	1.01309897405853	-0.0267340521262474	-0.986364921932279	10	0.184766245379401	3	CAVKDTGKLIF	0.27137014873808	HC	-0.798261911286035	cluster 3 (21)	mfuzz	none	none
CAVWDTGKLIF	1.15470053837925	-0.577350269189626	-0.577350269189626	10	0.942680378034439	3	CAVNEDDKIIF	0.608499950007753	HC	-0.682169701658174	cluster 3 (21)	mfuzz	none	none
CAVYNNNDMRF	1.14783802749835	-0.682780838883254	-0.465057188615096	10	0.328798349131564	3	CAVNEEDKIIF	0.326175627762269	HC	-0.760698869505688	cluster 3 (21)	mfuzz	none	none
CAYNAGNMLTF	0.816158894586378	0.2993196579442	-1.11547855253058	10	0.148581782971228	3	CAVNRDDKIIF	0.713633864807664	HC	-0.687982507982231	cluster 3 (21)	mfuzz	none	none
CAYRGDNDMRF	1.15463706523258	-0.587803554948785	-0.566833510283799	10	0.702520422490711	3	CAVNSDYKLSF	0.467303751017676	HC	-0.668806264345083	cluster 3 (21)	mfuzz	none	none
CGGNRDDKIIF	1.05005219002575	-0.109041962302752	-0.941010227722998	10	0.198226433657386	3	CAVSNFNKFYF	0.743019041409673	HC	-0.689597937316596	cluster 3 (21)	mfuzz	none	none
CILSNTGKLIF	0.90110960696726	0.17474600986422	-1.07585561683148	10	0.16027339236034	3	CAVYNDYKLSF	0.195532277381169	HC	-0.894343407691798	cluster 3 (21)	mfuzz	none	none
CIVSGYSTLTF	1.15470053837925	-0.577350269189626	-0.577350269189626	10	0.942680378034431	3	CAVYQGGKLIF	0.580861480792366	HC	-0.703272413563895	cluster 3 (21)	mfuzz	none	none
CLVANNARLMF	1.14358023345321	-0.433340894116529	-0.710239339336676	10	0.321134346936612	3	CLVVGGFKTIF	0.421480316340553	HC	-0.726399684853722	cluster 3 (21)	mfuzz	none	none
CLVQAGTALIF	1.15470053837925	-0.577350269189626	-0.577350269189626	10	0.942680378034431	3	CVANTGNQFYF	0.365356628434158	HC	-0.65092374110633	cluster 3 (21)	mfuzz	none	none
CVVNAGNMLTF	1.1358705879483	-0.747792197026252	-0.388078390922045	10	0.250453351682911	3	CVVNKDNDMRF	0.400052156033919	HC	-0.658097633855002	cluster 3 (21)	mfuzz	none	none
CVVNEEDDMRF	1.15470053837925	-0.577350269189626	-0.577350269189626	10	0.942680378034431	3	CAADNTDKLIF	0.650863574089355	RI	1.1455690559461	cluster 3 (21)	mfuzz	none	none
CVVNEGDKLIF	1.15470053837925	-0.577350269189626	-0.577350269189626	10	0.942680378034427	3	CAASNNNDMRF	0.338621275897545	RI	1.13424853650117	cluster 3 (21)	mfuzz	none	none
CVVNENNDMRF	0.804268932407106	0.315405507089608	-1.11967443949671	10	0.1471930375283	3	CAGAAGNKLTF	0.343243678096333	RI	1.15189041888032	cluster 3 (21)	mfuzz	none	none
CVVNGDDKIIF	1.14861833389239	-0.47180579000324	-0.676812543889146	10	0.361642244226061	3	CAGLNDYKLSF	0.331430436564034	RI	1.15213956037305	cluster 3 (21)	mfuzz	none	none
CVVNGGDKLIF	1.15470053837925	-0.577350269189626	-0.577350269189626	10	0.942680378034439	3	CAGRTGNQFYF	0.630449267764323	RI	1.14536611697609	cluster 3 (21)	mfuzz	none	none
CVVNHGNDMRF	1.15470053837925	-0.577350269189626	-0.577350269189626	10	0.942680378034431	3	CALDTGNQFYF	0.187812801704487	RI	1.07194267554526	cluster 3 (21)	mfuzz	none	none
CVVNRADKLIF	1.15280880405287	-0.633622371001585	-0.519186433051286	10	0.434005985309827	3	CALRSNYQLIW	0.444812337091199	RI	1.14154871914035	cluster 3 (21)	mfuzz	none	none
CVVNRDNDMRF	1.1451643043262	-0.700835951610978	-0.444328352715223	10	0.302871856443731	3	CAPGGSYIPTF	0.226193452341187	RI	1.10284135007046	cluster 3 (21)	mfuzz	none	none
CVVNRGDKLIF	1.02060110829036	-0.0425612749336126	-0.978039833356752	10	0.187145645639498	3	CAPQYGNKLVF	0.289712842136392	RI	1.12632564406873	cluster 3 (21)	mfuzz	none	none
CVVNSGDKIIF	1.15470053837925	-0.577350269189626	-0.577350269189626	10	0.942680378034431	3	CATRNTDKLIF	0.439933287243024	RI	1.14135508818892	cluster 3 (21)	mfuzz	none	none
CVVNTNNDMRF	0.834557609363171	0.273832761920016	-1.10839037128319	10	0.150831798170817	3	CAVKDTGKLIF	0.27137014873808	RI	1.12168437286729	cluster 3 (21)	mfuzz	none	none
CVVNYNNDMRF	1.02475864667349	-0.0515080972323837	-0.973250549441106	10	0.188530655423221	3	CAVNEDDKIIF	0.608499950007753	RI	1.14792025759102	cluster 3 (21)	mfuzz	none	none
CVVTHTGKLIF	1.15470053837925	-0.577350269189626	-0.577350269189626	10	0.942680378034439	3	CAVNEEDKIIF	0.326175627762269	RI	1.13268109196898	cluster 3 (21)	mfuzz	none	none
NSGGSNYKLTF	1.15470053837925	-0.577350269189626	-0.577350269189626	10	0.942680378034439	3	CAVNRDDKIIF	0.713633864807664	RI	1.14711643198821	cluster 3 (21)	mfuzz	none	none
CAALWSNQFYF	-0.577350269189626	1.15470053837925	-0.577350269189626	1	0.907272647499398	3	CAVNSDYKLSF	0.467303751017676	RI	1.14958632359615	cluster 3 (21)	mfuzz	none	none
CAANRGNQFYF	0.329727838891711	0.793499093297672	-1.12322693218938	1	0.144872034380872	3	CAVSNFNKFYF	0.743019041409673	RI	1.14688438408269	cluster 3 (21)	mfuzz	none	none
CAAPGTDKLIF	-0.56598835471579	1.1546264890264	-0.588638134310611	1	0.628977802239989	3	CAVYNDYKLSF	0.195532277381169	RI	1.07971609109368	cluster 3 (21)	mfuzz	none	none
CAASEGQKLLF	-0.339222448654979	1.12548574420256	-0.786263295547577	1	0.246860667575411	3	CAVYQGGKLIF	0.580861480792366	RI	1.14476667161104	cluster 3 (21)	mfuzz	none	none
CAASLFNDMRF	-0.577350269189626	1.15470053837925	-0.577350269189626	1	0.907272647499404	3	CLVVGGFKTIF	0.421480316340553	RI	1.14053993748392	cluster 3 (21)	mfuzz	none	none
CAAVYGQNFVF	-0.447743029955616	1.14563321647371	-0.697890186518095	1	0.304883370569941	3	CVANTGNQFYF	0.365356628434158	RI	1.15143021888626	cluster 3 (21)	mfuzz	none	none
CAEHQGGKLIF	-0.518315248433761	1.15275259814567	-0.634437349711904	1	0.39493103967245	3	CVVNKDNDMRF	0.400052156033919	RI	1.15074257267585	cluster 3 (21)	mfuzz	none	none
CAEIPGQNFVF	-0.577350269189626	1.15470053837925	-0.577350269189626	1	0.907272647499401	4	CAAGRDDKIIF	0.602331644776802	PI	1.03806017576702	cluster 4 (14)	mfuzz	none	none
CAESMDNDMRF	-0.453927237857999	1.14645399247728	-0.692526754619281	1	0.309968242052432	4	CAAINDYKLSF	0.221232802647264	PI	1.12702823206192	cluster 4 (14)	mfuzz	none	none
CAFIYNNDMRF	-0.434599310985713	1.14376745264938	-0.709168141663665	1	0.295029425877628	4	CAALNDYKLSF	0.379322350502779	PI	1.01274791910332	cluster 4 (14)	mfuzz	none	none
CAGEGDEKLTF	-0.577350269189626	1.15470053837925	-0.577350269189626	1	0.907272647499401	4	CACNAGNMLTF	0.336811807740284	PI	1.00212587942486	cluster 4 (14)	mfuzz	none	none
CAGGTASKLTF	-0.239124618050248	1.09788462952167	-0.858760011471419	1	0.217379713694639	4	CALRTGNQFYF	0.578844125940953	PI	1.05380571796515	cluster 4 (14)	mfuzz	none	none
CAGHSSYKLIF	-0.358374784467971	1.12980594633082	-0.771431161862846	1	0.254311263877598	4	CASNTGNQFYF	0.222024112560387	PI	1.12669247116867	cluster 4 (14)	mfuzz	none	none
CAGWNFNKFYF	-0.543802628391448	1.15406287877214	-0.610260250380695	1	0.470259276523453	4	CATDRAQKLVF	0.3881421751267	PI	1.01457561735412	cluster 4 (14)	mfuzz	none	none
CALAGFQKLVF	0.373456736475531	0.75952611628835	-1.13298285276388	1	0.141491415255915	4	CATNTGNQFYF	0.392548926239906	PI	1.07387982264678	cluster 4 (14)	mfuzz	none	none
CALPNTDKLIF	0.430180813872938	0.712922712869341	-1.14310352674228	1	0.137272148967598	4	CAVPGNNDMRF	0.430610195257081	PI	1.02197499592598	cluster 4 (14)	mfuzz	none	none
CAMIKNNDMRF	-0.154524640385776	1.06826766913669	-0.913743028750918	1	0.199910324526284	4	CAVSGNTPLVF	0.529954318477264	PI	1.03309950948051	cluster 4 (14)	mfuzz	none	none
CAMRGGNQFYF	-0.521373058476921	1.15294635710298	-0.631573298626055	1	0.40166222667027	4	CAVSSSYKLIF	0.287933423869254	PI	1.10052639144531	cluster 4 (14)	mfuzz	none	none
CAMSGASKIIF	-0.577350269189626	1.15470053837925	-0.577350269189626	1	0.90727264749941	4	CAYSGYSTLTF	0.632693607143258	PI	1.03970116070589	cluster 4 (14)	mfuzz	none	none
CAPGSGYALNF	-0.577350269189626	1.15470053837925	-0.577350269189626	1	0.907272647499401	4	CAYSSGYALNF	0.706492991150706	PI	1.04338150972526	cluster 4 (14)	mfuzz	none	none
CAPPYGNKLVF	-0.0481478636381585	1.02320422233194	-0.97505635869378	1	0.183184683395137	4	CVVSDPDDMRF	0.281290499278758	PI	0.982264963296243	cluster 4 (14)	mfuzz	none	none
CASQNNARLMF	-0.577350269189626	1.15470053837925	-0.577350269189626	1	0.907272647499404	4	CAAGRDDKIIF	0.602331644776802	HC	-0.957006461235893	cluster 4 (14)	mfuzz	none	none
CAVAAGNMLTF	0.556381202484855	0.598068474682684	-1.15444967716754	1	0.128357652726526	4	CAAINDYKLSF	0.221232802647264	HC	-0.781127358048835	cluster 4 (14)	mfuzz	none	none
CAVDFTDKLIF	-0.0867801956432259	1.04056204800528	-0.953781852362052	1	0.188752259436541	4	CAALNDYKLSF	0.379322350502779	HC	-0.98674489878916	cluster 4 (14)	mfuzz	none	none
CAVLHAGKSTF	-0.577350269189626	1.15470053837925	-0.577350269189626	1	0.907272647499401	4	CACNAGNMLTF	0.336811807740284	HC	-0.997860475274163	cluster 4 (14)	mfuzz	none	none
CAVNMDDKIIF	0.317354538037868	0.802813538472266	-1.12016807651013	1	0.145852134814177	4	CALRTGNQFYF	0.578844125940953	HC	-0.935706151028971	cluster 4 (14)	mfuzz	none	none
CAVNMDNDMRF	-0.467626613026866	1.14814038862998	-0.680513775603118	1	0.322477258700285	4	CASNTGNQFYF	0.222024112560387	HC	-0.782259589582861	cluster 4 (14)	mfuzz	none	none
CAVNRYDKIIF	-0.577350269189626	1.15470053837925	-0.577350269189626	1	0.907272647499401	4	CATDRAQKLVF	0.3881421751267	HC	-0.984757428132451	cluster 4 (14)	mfuzz	none	none
CAVPSGYALNF	0.480403297909653	0.669143996835675	-1.14954729474533	1	0.133661277357727	4	CATNTGNQFYF	0.392548926239906	HC	-0.904481194561198	cluster 4 (14)	mfuzz	none	none
CAVRATNKLIF	-0.581509162081845	1.15469052821013	-0.573181366128283	1	0.730392969041332	4	CAVPGNNDMRF	0.430610195257081	HC	-0.976471472742539	cluster 4 (14)	mfuzz	none	none
CAVRSDYKLSF	-0.600403991616978	1.15438949579769	-0.553985504180711	1	0.464131968209116	4	CAVSGNTPLVF	0.529954318477264	HC	-0.963236504748971	cluster 4 (14)	mfuzz	none	none
CAVRSNYQLIW	-0.0792874162931325	1.03728348743224	-0.957996071139108	1	0.187632703749476	4	CAVSSSYKLIF	0.287933423869254	HC	-0.852969730669076	cluster 4 (14)	mfuzz	none	none
CAYRSGNQFYF	-0.182692459415197	1.07875070557077	-0.896058246155571	1	0.205208761470613	4	CAYSGYSTLTF	0.632693607143258	HC	-0.954897844819829	cluster 4 (14)	mfuzz	none	none
CCYSSASKIIF	-0.577350269189626	1.15470053837925	-0.577350269189626	1	0.907272647499398	4	CAYSSGYALNF	0.706492991150706	HC	-0.950078743574466	cluster 4 (14)	mfuzz	none	none
CILNRDDKIIF	-0.587780245978415	1.15463734885065	-0.566857102872233	1	0.604331891870107	4	CVVSDPDDMRF	0.281290499278758	HC	-1.01683834656735	cluster 4 (14)	mfuzz	none	none
CIVRSDYKLSF	-0.121140704004962	1.05505197444449	-0.933911270439526	1	0.194161786143064	4	CAAGRDDKIIF	0.602331644776802	RI	-0.0810537145311276	cluster 4 (14)	mfuzz	none	none
CLVGDTDKLIF	-0.323489245343431	1.12170088787881	-0.798211642535379	1	0.241285014494693	4	CAAINDYKLSF	0.221232802647264	RI	-0.34590087401309	cluster 4 (14)	mfuzz	none	none
CLVGNNARLMF	-0.58745840928349	1.15464119957594	-0.567182790292455	1	0.609285971033752	4	CAALNDYKLSF	0.379322350502779	RI	-0.0260030203141627	cluster 4 (14)	mfuzz	none	none
CVFYQGGKLIF	-0.577350269189626	1.15470053837925	-0.577350269189626	1	0.907272647499401	4	CACNAGNMLTF	0.336811807740284	RI	-0.00426540415069924	cluster 4 (14)	mfuzz	none	none
CVGGGADGLTF	-0.312988752293251	1.11905789649395	-0.8060691442007	1	0.237800751507952	4	CALRTGNQFYF	0.578844125940953	RI	-0.118099566936174	cluster 4 (14)	mfuzz	none	none
CVGSNNARLMF	-0.577350269189626	1.15470053837925	-0.577350269189626	1	0.907272647499401	4	CASNTGNQFYF	0.222024112560387	RI	-0.344432881585805	cluster 4 (14)	mfuzz	none	none
CVVNDGDKIIF	-0.577350269189626	1.15470053837925	-0.577350269189626	1	0.907272647499398	4	CATDRAQKLVF	0.3881421751267	RI	-0.0298181892216713	cluster 4 (14)	mfuzz	none	none
CVVNDNNDMRF	0.400639882436939	0.737558389616979	-1.13819827205392	1	0.139448383851361	4	CATNTGNQFYF	0.392548926239906	RI	-0.169398628085579	cluster 4 (14)	mfuzz	none	none
CVVNEENDMRF	-0.577350269189626	1.15470053837925	-0.577350269189626	1	0.907272647499404	4	CAVPGNNDMRF	0.430610195257081	RI	-0.0455035231834429	cluster 4 (14)	mfuzz	none	none
CVVNEGDDMRF	-0.577350269189626	1.15470053837925	-0.577350269189626	1	0.907272647499404	4	CAVSGNTPLVF	0.529954318477264	RI	-0.0698630047315371	cluster 4 (14)	mfuzz	none	none
CVVNEGDKIIF	-0.577350269189626	1.15470053837925	-0.577350269189626	1	0.907272647499401	4	CAVSSSYKLIF	0.287933423869254	RI	-0.247556660776236	cluster 4 (14)	mfuzz	none	none
CVVNGANNLFF	-0.54322502504638	1.15404093971857	-0.610815914672194	1	0.467871130826833	4	CAYSGYSTLTF	0.632693607143258	RI	-0.0848033158860601	cluster 4 (14)	mfuzz	none	none
CVVNILDDMRF	-0.577350269189626	1.15470053837925	-0.577350269189626	1	0.907272647499404	4	CAYSSGYALNF	0.706492991150706	RI	-0.093302766150799	cluster 4 (14)	mfuzz	none	none
CVVNKEARLMF	0.0507644262267396	0.973650934370938	-1.02441536059768	1	0.170847790807266	4	CVVSDPDDMRF	0.281290499278758	RI	0.0345733832711061	cluster 4 (14)	mfuzz	none	none
CVVNKGDKIIF	-0.548546800384849	1.15422925467642	-0.605682454291571	1	0.491848050569612	5	CAANSGYALNF	0.389278584876052	PI	-1.14354120958355	cluster 5 (25)	mfuzz	none	none
CVVNKGNQFYF	0.0507692337872638	0.973648347365051	-1.02441758115231	1	0.170847246033386	5	CAASRADKLIF	0.254535092869385	PI	-1.05126841861277	cluster 5 (25)	mfuzz	none	none
CVVNMEDKIIF	-0.577350269189626	1.15470053837925	-0.577350269189626	1	0.907272647499401	5	CAERGSYIPTF	0.201960385599097	PI	-1.14839774507568	cluster 5 (25)	mfuzz	none	none
CVVNNGDKLIF	-0.577350269189626	1.15470053837925	-0.577350269189626	1	0.907272647499404	5	CAERNFNKFYF	0.218971538764066	PI	-1.15255990362244	cluster 5 (25)	mfuzz	none	none
CVVNQGDKIIF	-0.577350269189626	1.15470053837925	-0.577350269189626	1	0.907272647499404	5	CALSAGNQFYF	0.181191904785336	PI	-1.13824002103349	cluster 5 (25)	mfuzz	none	none
CVVNRADGLTF	-0.577350269189626	1.15470053837925	-0.577350269189626	1	0.907272647499398	5	CALVPNARLMF	0.193367277691144	PI	-0.980755075810057	cluster 5 (25)	mfuzz	none	none
CVVNRANDMRF	-0.577350269189626	1.15470053837925	-0.577350269189626	1	0.907272647499395	5	CATDADDKIIF	0.327994977943282	PI	-1.1492038036891	cluster 5 (25)	mfuzz	none	none
CVVNRDDKLIF	-0.577350269189626	1.15470053837925	-0.577350269189626	1	0.907272647499404	5	CATDGAQKLVF	0.271129294980329	PI	-1.06260656443216	cluster 5 (25)	mfuzz	none	none
CVVNRNNDMRF	-0.260207848364821	1.10438258387737	-0.844174735512552	1	0.222592232653016	5	CAVDRDNDMRF	0.427488383507373	PI	-1.14051103060311	cluster 5 (25)	mfuzz	none	none
CVVNRRDDMRF	-0.577350269189626	1.15470053837925	-0.577350269189626	1	0.907272647499401	5	CAVEGADGLTF	0.234611552646084	PI	-1.03411451151372	cluster 5 (25)	mfuzz	none	none
CVVNWGDKLIF	-0.577350269189626	1.15470053837925	-0.577350269189626	1	0.907272647499398	5	CAVGSNYQLIW	0.180421989196118	PI	-0.957313197634037	cluster 5 (25)	mfuzz	none	none
CAARRGNKLVF	-0.81759709122306	-0.297353879377363	1.11495097060042	2	0.316321622100119	5	CAVSSARQLTF	0.211702004822023	PI	-1.00803675613741	cluster 5 (25)	mfuzz	none	none
CACNTGNQFYF	-0.995745792151301	-0.00845480221838261	1.00420059436968	2	0.26939851494097	5	CAWRTGNQFYF	0.727064049988151	PI	-1.12639481800197	cluster 5 (25)	mfuzz	none	none
CAETGTYKYIF	-0.754454279630874	-0.37980592086289	1.13426020049376	2	0.225308476512957	5	CAYPGNTPLVF	0.209579316447008	PI	-1.00520016238089	cluster 5 (25)	mfuzz	none	none
CAFIRDYKLSF	-0.924641661223952	-0.136660261532641	1.06130192275659	2	0.427237456141117	5	CAYRSAYQFYF	0.279840060289764	PI	-1.15344753721362	cluster 5 (25)	mfuzz	none	none
CAFMKINQFYF	-0.83763950080698	-0.269489809326632	1.10712931013361	2	0.366495058444539	5	CIVRSGNQFYF	0.414916984571802	PI	-1.10722795387689	cluster 5 (25)	mfuzz	none	none
CAGDSSYKLIF	-1.05346102029426	0.117261452658732	0.936199567635525	2	0.213309794848122	5	CLLFGNEKLTF	0.640861647253194	PI	-1.12329062822672	cluster 5 (25)	mfuzz	none	none
CAGEGAQKLVF	-0.975361484793821	-0.0475785223389699	1.02294000713279	2	0.297890516405812	5	CVVNDGNDMRF	0.584852854689705	PI	-1.13218658617718	cluster 5 (25)	mfuzz	none	none
CALYNTDKLIF	-0.95497516761483	-0.0846661513302891	1.03964131894512	2	0.335561851217309	5	CVVNDGNKLVF	0.208135388527896	PI	-1.00322512153915	cluster 5 (25)	mfuzz	none	none
CASSGNTPLVF	-0.99800203465708	-0.00398402630123393	1.00198606095831	2	0.266636315696969	5	CVVNEDYKLSF	0.275353770489059	PI	-1.06514302512744	cluster 5 (25)	mfuzz	none	none
CATDGGYKLSF	-0.877931868171182	-0.210592936331167	1.08852480450235	2	0.604233402739813	5	CVVNKNNDMRF	0.247714509240256	PI	-1.04588118735476	cluster 5 (25)	mfuzz	none	none
CATGGYQKVTF	-0.962414229348902	-0.0713497949376437	1.03376402428655	2	0.320413386102875	5	CVVNNNNDMRF	0.279973332692041	PI	-1.15343819372526	cluster 5 (25)	mfuzz	none	none
CATGNNNDMRF	-0.821601599238468	-0.291857089468048	1.11345868870652	2	0.324963215583058	5	CVVNQNNDMRF	0.177656723094166	PI	-1.13574988530201	cluster 5 (25)	mfuzz	none	none
CATGRNNDMRF	-0.773463542069253	-0.35577453319266	1.12923807526191	2	0.246688347776944	5	CVVNRGNDMRF	0.192670413461748	PI	-1.14469537944795	cluster 5 (25)	mfuzz	none	none
CAVADGNQFYF	-1.08022412431904	0.186789432075668	0.893434692243373	2	0.193327939785633	5	CVVRNDYKLSF	0.350848263033857	PI	-1.14701256079057	cluster 5 (25)	mfuzz	none	none
CAVEGNNRLAF	-0.759198124447544	-0.373868691483378	1.13306681593092	2	0.230336339608653	5	CAANSGYALNF	0.389278584876052	HC	0.710461363273166	cluster 5 (25)	mfuzz	none	none
CAVFNAGKSTF	-0.857161427840313	-0.241460863123438	1.09862229096375	2	0.442141916500979	5	CAASRADKLIF	0.254535092869385	HC	0.9393080349475	cluster 5 (25)	mfuzz	none	none
CAVNRGDKLIF	-0.916039106835877	-0.150794265463086	1.06683337229896	2	0.469771133894611	5	CAERGSYIPTF	0.201960385599097	HC	0.469858255667808	cluster 5 (25)	mfuzz	none	none
CAVNSGDKIIF	-0.963366911895312	-0.0696269328524897	1.0329938447478	2	0.318603075057472	5	CAERNFNKFYF	0.218971538764066	HC	0.515417390072741	cluster 5 (25)	mfuzz	none	none
CAVQNFNKFYF	-0.886065327571926	-0.198189744163215	1.08425507173514	2	0.725332478575981	5	CALSAGNQFYF	0.181191904785336	HC	0.400872452174118	cluster 5 (25)	mfuzz	none	none
CAVREGARLMF	-1.08162383481526	0.190715630695454	0.890908204119803	2	0.192330651323051	5	CALVPNARLMF	0.193367277691144	HC	1.01819342526975	cluster 5 (25)	mfuzz	none	none
CAVVSDDKIIF	-0.974267160783956	-0.0496183404834645	1.02388550126742	2	0.299636732256696	5	CATDADDKIIF	0.327994977943282	HC	0.672059396117063	cluster 5 (25)	mfuzz	none	none
CGTEINNDMRF	-0.893334851417759	-0.186944941935414	1.08027979335317	2	0.697872712032507	5	CATDGAQKLVF	0.271129294980329	HC	0.922647717361461	cluster 5 (25)	mfuzz	none	none
CIVGYGNKLVF	-1.11564470749984	0.299941247480595	0.815703460019249	2	0.168303945213454	5	CAVDRDNDMRF	0.427488383507373	HC	0.726543524452839	cluster 5 (25)	mfuzz	none	none
CVVNGGDKIIF	-1.03894797994139	0.0830793048154062	0.955868675125981	2	0.22525218321771	5	CAVEGADGLTF	0.234611552646084	HC	0.961979027316262	cluster 5 (25)	mfuzz	none	none
CVVNGNNDMRF	-0.792127364020404	-0.331535575395663	1.12366293941607	2	0.271720735408092	5	CAVGSNYQLIW	0.180421989196118	HC	1.03781988554709	cluster 5 (25)	mfuzz	none	none
CVVNIYNDMRF	-1.10026656053488	0.246719170795658	0.853547389739224	2	0.179230336078423	5	CAVSSARQLTF	0.211702004822023	HC	0.991764647871948	cluster 5 (25)	mfuzz	none	none
CVVNKGNDMRF	-0.928559515400795	-0.130138377764008	1.0586978931648	2	0.411302414673874	5	CAWRTGNQFYF	0.727064049988151	HC	0.783256572599616	cluster 5 (25)	mfuzz	none	none
CVVNNGNKLVF	-1.10238334784099	0.253595948477136	0.848787399363859	2	0.177746541753055	5	CAYPGNTPLVF	0.209579316447008	HC	0.994717420005157	cluster 5 (25)	mfuzz	none	none
CVVNSGNDMRF	-0.832104410934442	-0.277274331582662	1.1093787425171	2	0.35069638724646	5	CAYRSAYQFYF	0.279840060289764	HC	0.623297196351263	cluster 5 (25)	mfuzz	none	none
CVVNSNNDMRF	-0.777465088960462	-0.350632741819968	1.12809783078043	2	0.251662996109376	5	CIVRSGNQFYF	0.414916984571802	HC	0.83740032899788	cluster 5 (25)	mfuzz	none	none
CVVRGFQKLVF	-0.86908679036228	-0.223876009995639	1.09296280035792	2	0.516900830925004	5	CLLFGNEKLTF	0.640861647253194	HC	0.793299417041647	cluster 5 (25)	mfuzz	none	none
CVVSDRGDMRF	-0.846818349549809	-0.256424637380172	1.10324298692998	2	0.397342694606447	5	CVVNDGNDMRF	0.584852854689705	HC	0.762600673510654	cluster 5 (25)	mfuzz	none	none
CAADNTDKLIF	-0.447270968768997	-0.698298087177104	1.1455690559461	3	0.650863574089355	5	CVVNDGNKLVF	0.208135388527896	HC	0.996743368369513	cluster 5 (25)	mfuzz	none	none
CAASNNNDMRF	-0.379747126945352	-0.754501409555815	1.13424853650117	3	0.338621275897545	5	CVVNEDYKLSF	0.275353770489059	HC	0.918709767618527	cluster 5 (25)	mfuzz	none	none
CAGAAGNKLTF	-0.506221847725499	-0.645668571154819	1.15189041888032	3	0.343243678096333	5	CVVNKNNDMRF	0.247714509240256	HC	0.946732295404828	cluster 5 (25)	mfuzz	none	none
CAGLNDYKLSF	-0.50950533721919	-0.642634223153857	1.15213956037305	3	0.331430436564034	5	CVVNNNNDMRF	0.279973332692041	HC	0.623465753875253	cluster 5 (25)	mfuzz	none	none
CAGRTGNQFYF	-0.445788048490297	-0.699578068485797	1.14536611697609	3	0.630449267764323	5	CVVNQNNDMRF	0.177656723094166	HC	0.387447260386464	cluster 5 (25)	mfuzz	none	none
CALDTGNQFYF	-0.164213116264829	-0.907729559280435	1.07194267554526	3	0.187812801704487	5	CVVNRGNDMRF	0.192670413461748	HC	0.440991813559684	cluster 5 (25)	mfuzz	none	none
CALRSNYQLIW	-0.420275551030774	-0.721273168109571	1.14154871914035	3	0.444812337091199	5	CVVRNDYKLSF	0.350848263033857	HC	0.688708880372403	cluster 5 (25)	mfuzz	none	none
CAPGGSYIPTF	-0.255100379694083	-0.847740970376382	1.10284135007046	3	0.226193452341187	5	CAANSGYALNF	0.389278584876052	RI	0.433079846310385	cluster 5 (25)	mfuzz	none	none
CAPQYGNKLVF	-0.342838271348615	-0.783487372720111	1.12632564406873	3	0.289712842136392	5	CAASRADKLIF	0.254535092869385	RI	0.11196038366527	cluster 5 (25)	mfuzz	none	none
CATRNTDKLIF	-0.419081297442543	-0.722273790746376	1.14135508818892	3	0.439933287243024	5	CAERGSYIPTF	0.201960385599097	RI	0.678539489407872	cluster 5 (25)	mfuzz	none	none
CAVKDTGKLIF	-0.323422461581256	-0.798261911286035	1.12168437286729	3	0.27137014873808	5	CAERNFNKFYF	0.218971538764066	RI	0.637142513549701	cluster 5 (25)	mfuzz	none	none
CAVNEDDKIIF	-0.465750555932849	-0.682169701658174	1.14792025759102	3	0.608499950007753	5	CALSAGNQFYF	0.181191904785336	RI	0.737367568859374	cluster 5 (25)	mfuzz	none	none
CAVNEEDKIIF	-0.371982222463291	-0.760698869505688	1.13268109196898	3	0.326175627762269	5	CALVPNARLMF	0.193367277691144	RI	-0.037438349459692	cluster 5 (25)	mfuzz	none	none
CAVNRDDKIIF	-0.459133924005975	-0.687982507982231	1.14711643198821	3	0.713633864807664	5	CATDADDKIIF	0.327994977943282	RI	0.477144407572038	cluster 5 (25)	mfuzz	none	none
CAVNSDYKLSF	-0.480780059251068	-0.668806264345083	1.14958632359615	3	0.467303751017676	5	CATDGAQKLVF	0.271129294980329	RI	0.139958847070702	cluster 5 (25)	mfuzz	none	none
CAVSNFNKFYF	-0.457286446766095	-0.689597937316596	1.14688438408269	3	0.743019041409673	5	CAVDRDNDMRF	0.427488383507373	RI	0.413967506150272	cluster 5 (25)	mfuzz	none	none
CAVYNDYKLSF	-0.185372683401878	-0.894343407691798	1.07971609109368	3	0.195532277381169	5	CAVEGADGLTF	0.234611552646084	RI	0.0721354841974563	cluster 5 (25)	mfuzz	none	none
CAVYQGGKLIF	-0.441494258047143	-0.703272413563895	1.14476667161104	3	0.580861480792366	5	CAVGSNYQLIW	0.180421989196118	RI	-0.0805066879130473	cluster 5 (25)	mfuzz	none	none
CLVVGGFKTIF	-0.414140252630194	-0.726399684853722	1.14053993748392	3	0.421480316340553	5	CAVSSARQLTF	0.211702004822023	RI	0.0162721082654588	cluster 5 (25)	mfuzz	none	none
CVANTGNQFYF	-0.500506477779933	-0.65092374110633	1.15143021888626	3	0.365356628434158	5	CAWRTGNQFYF	0.727064049988151	RI	0.343138245402356	cluster 5 (25)	mfuzz	none	none
CVVNKDNDMRF	-0.492644938820853	-0.658097633855002	1.15074257267585	3	0.400052156033919	5	CAYPGNTPLVF	0.209579316447008	RI	0.0104827423757337	cluster 5 (25)	mfuzz	none	none
CAAGRDDKIIF	1.03806017576702	-0.957006461235893	-0.0810537145311276	4	0.602331644776802	5	CAYRSAYQFYF	0.279840060289764	RI	0.530150340862362	cluster 5 (25)	mfuzz	none	none
CAAINDYKLSF	1.12702823206192	-0.781127358048835	-0.34590087401309	4	0.221232802647264	5	CIVRSGNQFYF	0.414916984571802	RI	0.269827624879006	cluster 5 (25)	mfuzz	none	none
CAALNDYKLSF	1.01274791910332	-0.98674489878916	-0.0260030203141627	4	0.379322350502779	5	CLLFGNEKLTF	0.640861647253194	RI	0.329991211185076	cluster 5 (25)	mfuzz	none	none
CACNAGNMLTF	1.00212587942486	-0.997860475274163	-0.00426540415069924	4	0.336811807740284	5	CVVNDGNDMRF	0.584852854689705	RI	0.36958591266653	cluster 5 (25)	mfuzz	none	none
CALRTGNQFYF	1.05380571796515	-0.935706151028971	-0.118099566936174	4	0.578844125940953	5	CVVNDGNKLVF	0.208135388527896	RI	0.00648175316963832	cluster 5 (25)	mfuzz	none	none
CASNTGNQFYF	1.12669247116867	-0.782259589582861	-0.344432881585805	4	0.222024112560387	5	CVVNEDYKLSF	0.275353770489059	RI	0.146433257508916	cluster 5 (25)	mfuzz	none	none
CATDRAQKLVF	1.01457561735412	-0.984757428132451	-0.0298181892216713	4	0.3881421751267	5	CVVNKNNDMRF	0.247714509240256	RI	0.0991488919499337	cluster 5 (25)	mfuzz	none	none
CATNTGNQFYF	1.07387982264678	-0.904481194561198	-0.169398628085579	4	0.392548926239906	5	CVVNNNNDMRF	0.279973332692041	RI	0.529972439850008	cluster 5 (25)	mfuzz	none	none
CAVPGNNDMRF	1.02197499592598	-0.976471472742539	-0.0455035231834429	4	0.430610195257081	5	CVVNQNNDMRF	0.177656723094166	RI	0.748302624915546	cluster 5 (25)	mfuzz	none	none
CAVSGNTPLVF	1.03309950948051	-0.963236504748971	-0.0698630047315371	4	0.529954318477264	5	CVVNRGNDMRF	0.192670413461748	RI	0.703703565888264	cluster 5 (25)	mfuzz	none	none
CAVSSSYKLIF	1.10052639144531	-0.852969730669076	-0.247556660776236	4	0.287933423869254	5	CVVRNDYKLSF	0.350848263033857	RI	0.458303680418172	cluster 5 (25)	mfuzz	none	none
CAYSGYSTLTF	1.03970116070589	-0.954897844819829	-0.0848033158860601	4	0.632693607143258	6	CAAGGYQKVTF	0.711466635678294	PI	0.884139019370333	cluster 6 (14)	mfuzz	none	none
CAYSSGYALNF	1.04338150972526	-0.950078743574466	-0.093302766150799	4	0.706492991150706	6	CAASGTYKYIF	0.229803043690791	PI	0.696132427793802	cluster 6 (14)	mfuzz	none	none
CVVSDPDDMRF	0.982264963296243	-1.01683834656735	0.0345733832711061	4	0.281290499278758	6	CAASSGYALNF	0.188831191423744	PI	0.603457988131146	cluster 6 (14)	mfuzz	none	none
CAANSGYALNF	-1.14354120958355	0.710461363273166	0.433079846310385	5	0.389278584876052	6	CAGDSNYQLIW	0.755014784544985	PI	0.876392661289834	cluster 6 (14)	mfuzz	none	none
CAASRADKLIF	-1.05126841861277	0.9393080349475	0.11196038366527	5	0.254535092869385	6	CAGNQGGKLIF	0.461107195712142	PI	0.848267456348894	cluster 6 (14)	mfuzz	none	none
CAERGSYIPTF	-1.14839774507568	0.469858255667808	0.678539489407872	5	0.201960385599097	6	CALANNNDMRF	0.310036600939025	PI	0.946875279467191	cluster 6 (14)	mfuzz	none	none
CAERNFNKFYF	-1.15255990362244	0.515417390072741	0.637142513549701	5	0.218971538764066	6	CALNAGNMLTF	0.305885998831381	PI	0.785184256798636	cluster 6 (14)	mfuzz	none	none
CALSAGNQFYF	-1.13824002103349	0.400872452174118	0.737367568859374	5	0.181191904785336	6	CAVGYGNKLVF	0.330090893784406	PI	0.801449373748529	cluster 6 (14)	mfuzz	none	none
CALVPNARLMF	-0.980755075810057	1.01819342526975	-0.037438349459692	5	0.193367277691144	6	CAVLNNARLMF	0.347877752830922	PI	0.811224749494702	cluster 6 (14)	mfuzz	none	none
CATDADDKIIF	-1.1492038036891	0.672059396117063	0.477144407572038	5	0.327994977943282	6	CAVNGDDKIIF	0.780158569430646	PI	0.880783532602007	cluster 6 (14)	mfuzz	none	none
CATDGAQKLVF	-1.06260656443216	0.922647717361461	0.139958847070702	5	0.271129294980329	6	CAVNGGDKIIF	0.179292682591376	PI	0.574636862761542	cluster 6 (14)	mfuzz	none	none
CAVDRDNDMRF	-1.14051103060311	0.726543524452839	0.413967506150272	5	0.427488383507373	6	CAVNNNARLMF	0.343036367364115	PI	0.808720812338742	cluster 6 (14)	mfuzz	none	none
CAVEGADGLTF	-1.03411451151372	0.961979027316262	0.0721354841974563	5	0.234611552646084	6	CAVRNNARLMF	0.77397721785593	PI	0.881138646210796	cluster 6 (14)	mfuzz	none	none
CAVGSNYQLIW	-0.957313197634037	1.03781988554709	-0.0805066879130473	5	0.180421989196118	6	CAVYTGNQFYF	0.228148145203676	PI	0.693205509511116	cluster 6 (14)	mfuzz	none	none
CAVSSARQLTF	-1.00803675613741	0.991764647871948	0.0162721082654588	5	0.211702004822023	6	CAAGGYQKVTF	0.711466635678294	HC	-1.08528304018662	cluster 6 (14)	mfuzz	none	none
CAWRTGNQFYF	-1.12639481800197	0.783256572599616	0.343138245402356	5	0.727064049988151	6	CAASGTYKYIF	0.229803043690791	HC	-1.14590688234545	cluster 6 (14)	mfuzz	none	none
CAYPGNTPLVF	-1.00520016238089	0.994717420005157	0.0104827423757337	5	0.209579316447008	6	CAASSGYALNF	0.188831191423744	HC	-1.15430089274658	cluster 6 (14)	mfuzz	none	none
CAYRSAYQFYF	-1.15344753721362	0.623297196351263	0.530150340862362	5	0.279840060289764	6	CAGDSNYQLIW	0.755014784544985	HC	-1.08931224000975	cluster 6 (14)	mfuzz	none	none
CIVRSGNQFYF	-1.10722795387689	0.83740032899788	0.269827624879006	5	0.414916984571802	6	CAGNQGGKLIF	0.461107195712142	HC	-1.10261124576404	cluster 6 (14)	mfuzz	none	none
CLLFGNEKLTF	-1.12329062822672	0.793299417041647	0.329991211185076	5	0.640861647253194	6	CALANNNDMRF	0.310036600939025	HC	-1.0457753056708	cluster 6 (14)	mfuzz	none	none
CVVNDGNDMRF	-1.13218658617718	0.762600673510654	0.36958591266653	5	0.584852854689705	6	CALNAGNMLTF	0.305885998831381	HC	-1.12581396533319	cluster 6 (14)	mfuzz	none	none
CVVNDGNKLVF	-1.00322512153915	0.996743368369513	0.00648175316963832	5	0.208135388527896	6	CAVGYGNKLVF	0.330090893784406	HC	-1.12062688577948	cluster 6 (14)	mfuzz	none	none
CVVNEDYKLSF	-1.06514302512744	0.918709767618527	0.146433257508916	5	0.275353770489059	6	CAVLNNARLMF	0.347877752830922	HC	-1.11725540629859	cluster 6 (14)	mfuzz	none	none
CVVNKNNDMRF	-1.04588118735476	0.946732295404828	0.0991488919499337	5	0.247714509240256	6	CAVNGDDKIIF	0.780158569430646	HC	-1.08704876697667	cluster 6 (14)	mfuzz	none	none
CVVNNNNDMRF	-1.15343819372526	0.623465753875253	0.529972439850008	5	0.279973332692041	6	CAVNGGDKIIF	0.179292682591376	HC	-1.15469629423333	cluster 6 (14)	mfuzz	none	none
CVVNQNNDMRF	-1.13574988530201	0.387447260386464	0.748302624915546	5	0.177656723094166	6	CAVNNNARLMF	0.343036367364115	HC	-1.11813767238596	cluster 6 (14)	mfuzz	none	none
CVVNRGNDMRF	-1.14469537944795	0.440991813559684	0.703703565888264	5	0.192670413461748	6	CAVRNNARLMF	0.77397721785593	HC	-1.08686338513549	cluster 6 (14)	mfuzz	none	none
CVVRNDYKLSF	-1.14701256079057	0.688708880372403	0.458303680418172	5	0.350848263033857	6	CAVYTGNQFYF	0.228148145203676	HC	-1.14635246009316	cluster 6 (14)	mfuzz	none	none
CAAGGYQKVTF	0.884139019370333	-1.08528304018662	0.201144020816291	6	0.711466635678294	6	CAAGGYQKVTF	0.711466635678294	RI	0.201144020816291	cluster 6 (14)	mfuzz	none	none
CAASGTYKYIF	0.696132427793802	-1.14590688234545	0.44977445455165	6	0.229803043690791	6	CAASGTYKYIF	0.229803043690791	RI	0.44977445455165	cluster 6 (14)	mfuzz	none	none
CAASSGYALNF	0.603457988131146	-1.15430089274658	0.55084290461543	6	0.188831191423744	6	CAASSGYALNF	0.188831191423744	RI	0.55084290461543	cluster 6 (14)	mfuzz	none	none
CAGDSNYQLIW	0.876392661289834	-1.08931224000975	0.212919578719914	6	0.755014784544985	6	CAGDSNYQLIW	0.755014784544985	RI	0.212919578719914	cluster 6 (14)	mfuzz	none	none
CAGNQGGKLIF	0.848267456348894	-1.10261124576404	0.254343789415144	6	0.461107195712142	6	CAGNQGGKLIF	0.461107195712142	RI	0.254343789415144	cluster 6 (14)	mfuzz	none	none
CALANNNDMRF	0.946875279467191	-1.0457753056708	0.0989000262036095	6	0.310036600939025	6	CALANNNDMRF	0.310036600939025	RI	0.0989000262036095	cluster 6 (14)	mfuzz	none	none
CALNAGNMLTF	0.785184256798636	-1.12581396533319	0.340629708534553	6	0.305885998831381	6	CALNAGNMLTF	0.305885998831381	RI	0.340629708534553	cluster 6 (14)	mfuzz	none	none
CAVGYGNKLVF	0.801449373748529	-1.12062688577948	0.319177512030955	6	0.330090893784406	6	CAVGYGNKLVF	0.330090893784406	RI	0.319177512030955	cluster 6 (14)	mfuzz	none	none
CAVLNNARLMF	0.811224749494702	-1.11725540629859	0.306030656803892	6	0.347877752830922	6	CAVLNNARLMF	0.347877752830922	RI	0.306030656803892	cluster 6 (14)	mfuzz	none	none
CAVNGDDKIIF	0.880783532602007	-1.08704876697667	0.206265234374661	6	0.780158569430646	6	CAVNGDDKIIF	0.780158569430646	RI	0.206265234374661	cluster 6 (14)	mfuzz	none	none
CAVNGGDKIIF	0.574636862761542	-1.15469629423333	0.580059431471792	6	0.179292682591376	6	CAVNGGDKIIF	0.179292682591376	RI	0.580059431471792	cluster 6 (14)	mfuzz	none	none
CAVNNNARLMF	0.808720812338742	-1.11813767238596	0.309416860047215	6	0.343036367364115	6	CAVNNNARLMF	0.343036367364115	RI	0.309416860047215	cluster 6 (14)	mfuzz	none	none
CAVRNNARLMF	0.881138646210796	-1.08686338513549	0.205724738924692	6	0.77397721785593	6	CAVRNNARLMF	0.77397721785593	RI	0.205724738924692	cluster 6 (14)	mfuzz	none	none
CAVYTGNQFYF	0.693205509511116	-1.14635246009316	0.453146950582041	6	0.228148145203676	6	CAVYTGNQFYF	0.228148145203676	RI	0.453146950582041	cluster 6 (14)	mfuzz	none	none
CAANTGNQFYF	-0.656346747276494	1.15091677865872	-0.494570031382221	7	0.658154771639166	7	CAANTGNQFYF	0.658154771639166	PI	-0.656346747276494	cluster 7 (23)	mfuzz	none	none
CAASEGNQFYF	-0.620118158136879	1.15361708090453	-0.533498922767649	7	0.407002133429861	7	CAASEGNQFYF	0.407002133429861	PI	-0.620118158136879	cluster 7 (23)	mfuzz	none	none
CAERNAGKSTF	-0.936173959642788	1.05347893224734	-0.11730497260455	7	0.187547755513742	7	CAERNAGKSTF	0.187547755513742	PI	-0.936173959642788	cluster 7 (23)	mfuzz	none	none
CAFTDGQKLLF	-0.653095664220708	1.15122931003506	-0.498133645814356	7	0.699729193500956	7	CAFTDGQKLLF	0.699729193500956	PI	-0.653095664220708	cluster 7 (23)	mfuzz	none	none
CAGAGGQKLLF	-0.646027115141881	1.15186018082285	-0.505833065680969	7	0.683557263546696	7	CAGAGGQKLLF	0.683557263546696	PI	-0.646027115141881	cluster 7 (23)	mfuzz	none	none
CAGEAGTALIF	-0.768739744315864	1.13054639559718	-0.361806651281317	7	0.290559155817237	7	CAGEAGTALIF	0.290559155817237	PI	-0.768739744315864	cluster 7 (23)	mfuzz	none	none
CAGRGSEKLVF	-0.953737130510323	1.04059643791577	-0.0868593074054432	7	0.179960081561708	7	CAGRGSEKLVF	0.179960081561708	PI	-0.953737130510323	cluster 7 (23)	mfuzz	none	none
CAISTGNQFYF	-0.738223388792562	1.13805231055576	-0.399828921763199	7	0.326240287202143	7	CAISTGNQFYF	0.326240287202143	PI	-0.738223388792562	cluster 7 (23)	mfuzz	none	none
CALMTGNQFYF	-0.755969740777022	1.13388321889322	-0.377913478116196	7	0.304069217823868	7	CALMTGNQFYF	0.304069217823868	PI	-0.755969740777022	cluster 7 (23)	mfuzz	none	none
CALSNGNQFYF	-0.761731624421201	1.13241334847659	-0.370681724055389	7	0.297760303480557	7	CALSNGNQFYF	0.297760303480557	PI	-0.761731624421201	cluster 7 (23)	mfuzz	none	none
CAYWAGNQFYF	-0.815796322665087	1.11561086430218	-0.299814541637095	7	0.25173343933845	7	CAYWAGNQFYF	0.25173343933845	PI	-0.815796322665087	cluster 7 (23)	mfuzz	none	none
CGANTGNQFYF	-0.894964700676847	1.07936733861303	-0.184402637936184	7	0.206454820821165	7	CGANTGNQFYF	0.206454820821165	PI	-0.894964700676847	cluster 7 (23)	mfuzz	none	none
CIVRAGNQFYF	-0.733907566210884	1.13898666012158	-0.405079093910694	7	0.332404309207337	7	CIVRAGNQFYF	0.332404309207337	PI	-0.733907566210884	cluster 7 (23)	mfuzz	none	none
CLVVSDYKLSF	-0.872350719937849	1.09134950938871	-0.218998789450859	7	0.217845548459561	7	CLVVSDYKLSF	0.217845548459561	PI	-0.872350719937849	cluster 7 (23)	mfuzz	none	none
CVMDSSYKLIF	-0.836441804608857	1.10762196890283	-0.27118016429397	7	0.238225656533038	7	CVMDSSYKLIF	0.238225656533038	PI	-0.836441804608857	cluster 7 (23)	mfuzz	none	none
CVVNEGNDMRF	-0.614095212206814	1.15390373482806	-0.539808522621243	7	0.367086987230154	7	CVVNEGNDMRF	0.367086987230154	PI	-0.614095212206814	cluster 7 (23)	mfuzz	none	none
CVVNGADKLIF	-0.778383615752507	1.12783191648534	-0.349448300732831	7	0.281383642714286	7	CVVNGADKLIF	0.281383642714286	PI	-0.778383615752507	cluster 7 (23)	mfuzz	none	none
CVVNGGNDMRF	-0.646323169152459	1.15183508527632	-0.50551191612386	7	0.68772345712363	7	CVVNGGNDMRF	0.68772345712363	PI	-0.646323169152459	cluster 7 (23)	mfuzz	none	none
CVVNILNDMRF	-0.847256121968593	1.10305266889901	-0.255796546930412	7	0.231727829440275	7	CVVNILNDMRF	0.231727829440275	PI	-0.847256121968593	cluster 7 (23)	mfuzz	none	none
CVVNMNNDMRF	-0.898884109030092	1.07714064372796	-0.178256534697868	7	0.204566568547136	7	CVVNMNNDMRF	0.204566568547136	PI	-0.898884109030092	cluster 7 (23)	mfuzz	none	none
CVVNRDDKIIF	-0.657098639136113	1.15084247522126	-0.493743836085146	7	0.64833542382801	7	CVVNRDDKIIF	0.64833542382801	PI	-0.657098639136113	cluster 7 (23)	mfuzz	none	none
CVVNRGDKIIF	-0.820180774739826	1.11399210107743	-0.293811326337607	7	0.248728251208486	7	CVVNRGDKIIF	0.248728251208486	PI	-0.820180774739826	cluster 7 (23)	mfuzz	none	none
NYGGSQGNLIF	-0.628868511016544	1.15311971316739	-0.524251202150842	7	0.474828339406648	7	NYGGSQGNLIF	0.474828339406648	PI	-0.628868511016544	cluster 7 (23)	mfuzz	none	none
CAADSSYKLIF	-0.610911124166603	-0.543126018424503	1.15403714259111	8	0.438062749662117	7	CAANTGNQFYF	0.658154771639166	HC	1.15091677865872	cluster 7 (23)	mfuzz	none	none
CAAPGANNLFF	-0.702769413454792	-0.442080077389899	1.14484949084469	8	0.253143348124086	7	CAASEGNQFYF	0.407002133429861	HC	1.15361708090453	cluster 7 (23)	mfuzz	none	none
CACYNFNKFYF	-0.525404585572701	-0.627782134980011	1.15318672055271	8	0.331038336459889	7	CAERNAGKSTF	0.187547755513742	HC	1.05347893224734	cluster 7 (23)	mfuzz	none	none
CAFPGYSTLTF	-0.577350269189626	-0.577350269189626	1.15470053837925	8	0.906035498455699	7	CAFTDGQKLLF	0.699729193500956	HC	1.15122931003506	cluster 7 (23)	mfuzz	none	none
CAGETGNQFYF	-0.706157247465723	-0.438127074166696	1.14428432163242	8	0.249715654688322	7	CAGAGGQKLLF	0.683557263546696	HC	1.15186018082285	cluster 7 (23)	mfuzz	none	none
CAGGYGNKLVF	-0.605139187371717	-0.54910811703007	1.15424730440179	8	0.467423537746667	7	CAGEAGTALIF	0.290559155817237	HC	1.13054639559718	cluster 7 (23)	mfuzz	none	none
CAGRNAGKSTF	-0.576463523051498	-0.578236561578617	1.15470008463011	8	0.846930995689322	7	CAGRGSEKLVF	0.179960081561708	HC	1.04059643791577	cluster 7 (23)	mfuzz	none	none
CAHTSGSRLTF	-0.577350269189626	-0.577350269189626	1.15470053837925	8	0.906035498455694	7	CAISTGNQFYF	0.326240287202143	HC	1.13805231055576	cluster 7 (23)	mfuzz	none	none
CALGSGNQFYF	-0.524805272112344	-0.628346806701057	1.1531520788134	8	0.328943723919273	7	CALMTGNQFYF	0.304069217823868	HC	1.13388321889322	cluster 7 (23)	mfuzz	none	none
CALGSNYQLIW	-0.715168339022548	-0.427527723880233	1.14269606290278	8	0.241017860376039	7	CALSNGNQFYF	0.297760303480557	HC	1.13241334847659	cluster 7 (23)	mfuzz	none	none
CALSNDYKLSF	-0.575579667037664	-0.579119063176552	1.15469873021422	8	0.803724054181604	7	CAYWAGNQFYF	0.25173343933845	HC	1.11561086430218	cluster 7 (23)	mfuzz	none	none
CAMRSNYQLIW	-0.577350269189626	-0.577350269189626	1.15470053837925	8	0.906035498455701	7	CGANTGNQFYF	0.206454820821165	HC	1.07936733861303	cluster 7 (23)	mfuzz	none	none
CASQGGQKLLF	-0.577350269189626	-0.577350269189626	1.15470053837925	8	0.906035498455706	7	CIVRAGNQFYF	0.332404309207337	HC	1.13898666012158	cluster 7 (23)	mfuzz	none	none
CATDRGNMLTF	-0.577350269189626	-0.577350269189626	1.15470053837925	8	0.906035498455696	7	CLVVSDYKLSF	0.217845548459561	HC	1.09134950938871	cluster 7 (23)	mfuzz	none	none
CATGNDYKLSF	-0.72127717017276	-0.420270777670068	1.14154794784283	8	0.235426440530568	7	CVMDSSYKLIF	0.238225656533038	HC	1.10762196890283	cluster 7 (23)	mfuzz	none	none
CAVDLDYKLSF	-0.619274355489105	-0.534385603035188	1.15365995852429	8	0.404234098608914	7	CVVNEGNDMRF	0.367086987230154	HC	1.15390373482806	cluster 7 (23)	mfuzz	none	none
CAVMRGTALIF	-0.577350269189626	-0.577350269189626	1.15470053837925	8	0.906035498455701	7	CVVNGADKLIF	0.281383642714286	HC	1.12783191648534	cluster 7 (23)	mfuzz	none	none
CAVNDNDKIIF	-0.577350269189626	-0.577350269189626	1.15470053837925	8	0.906035498455701	7	CVVNGGNDMRF	0.68772345712363	HC	1.15183508527632	cluster 7 (23)	mfuzz	none	none
CAVNRGDKIIF	-0.719878782947078	-0.421937135477472	1.14181591842455	8	0.236686651273067	7	CVVNILNDMRF	0.231727829440275	HC	1.10305266889901	cluster 7 (23)	mfuzz	none	none
CAVNSADKLIF	-0.607277406967901	-0.546896782689176	1.15417418965708	8	0.455827792522119	7	CVVNMNNDMRF	0.204566568547136	HC	1.07714064372796	cluster 7 (23)	mfuzz	none	none
CAVNSGYALNF	-0.716515231001288	-0.425932694824202	1.14244792582549	8	0.239765375318206	7	CVVNRDDKIIF	0.64833542382801	HC	1.15084247522126	cluster 7 (23)	mfuzz	none	none
CAVPAGNMLTF	-0.68719097146762	-0.460037780470397	1.14722875193802	8	0.270257545324981	7	CVVNRGDKIIF	0.248728251208486	HC	1.11399210107743	cluster 7 (23)	mfuzz	none	none
CAVPAGTALIF	-0.666801380252484	-0.483013383411223	1.14981476366371	8	0.297180667969992	7	NYGGSQGNLIF	0.474828339406648	HC	1.15311971316739	cluster 7 (23)	mfuzz	none	none
CAVRDGQNFVF	-0.687608706472613	-0.459560881316008	1.14716958778862	8	0.269765562746863	7	CAANTGNQFYF	0.658154771639166	RI	-0.494570031382221	cluster 7 (23)	mfuzz	none	none
CAVSDPDKIIF	-0.577350269189626	-0.577350269189626	1.15470053837925	8	0.906035498455703	7	CAASEGNQFYF	0.407002133429861	RI	-0.533498922767649	cluster 7 (23)	mfuzz	none	none
CGPGGYNKLIF	-0.577350269189626	-0.577350269189626	1.15470053837925	8	0.906035498455696	7	CAERNAGKSTF	0.187547755513742	RI	-0.11730497260455	cluster 7 (23)	mfuzz	none	none
CIRGSNYKLTF	-0.711627207353578	-0.431707848929812	1.14333505628339	8	0.244367564147799	7	CAFTDGQKLLF	0.699729193500956	RI	-0.498133645814356	cluster 7 (23)	mfuzz	none	none
CLAVNTDKLIF	-0.577350269189626	-0.577350269189626	1.15470053837925	8	0.906035498455694	7	CAGAGGQKLLF	0.683557263546696	RI	-0.505833065680969	cluster 7 (23)	mfuzz	none	none
CMNNAGNMLTF	-0.577350269189626	-0.577350269189626	1.15470053837925	8	0.906035498455694	7	CAGEAGTALIF	0.290559155817237	RI	-0.361806651281317	cluster 7 (23)	mfuzz	none	none
CSKTSYDKVIF	-0.728448581149537	-0.41167647528767	1.14012505643721	8	0.22913135032642	7	CAGRGSEKLVF	0.179960081561708	RI	-0.0868593074054432	cluster 7 (23)	mfuzz	none	none
CVISGNTPLVF	-0.613365551393345	-0.540569857980528	1.15393540937387	8	0.427230055583759	7	CAISTGNQFYF	0.326240287202143	RI	-0.399828921763199	cluster 7 (23)	mfuzz	none	none
CVVNAGNDMRF	-0.699820040183909	-0.445507438553344	1.14532747873725	8	0.256205393530957	7	CALMTGNQFYF	0.304069217823868	RI	-0.377913478116196	cluster 7 (23)	mfuzz	none	none
CVVNEADKLIF	-0.577350269189626	-0.577350269189626	1.15470053837925	8	0.906035498455701	7	CALSNGNQFYF	0.297760303480557	RI	-0.370681724055389	cluster 7 (23)	mfuzz	none	none
CVVNEDDKIIF	-0.716764507951911	-0.425637184625755	1.14240169257767	8	0.239534829897571	7	CAYWAGNQFYF	0.25173343933845	RI	-0.299814541637095	cluster 7 (23)	mfuzz	none	none
CVVNEDNDMRF	-0.577350269189626	-0.577350269189626	1.15470053837925	8	0.906035498455706	7	CGANTGNQFYF	0.206454820821165	RI	-0.184402637936184	cluster 7 (23)	mfuzz	none	none
CVVNEEDKIIF	-0.577350269189626	-0.577350269189626	1.15470053837925	8	0.906035498455701	7	CIVRAGNQFYF	0.332404309207337	RI	-0.405079093910694	cluster 7 (23)	mfuzz	none	none
CVVNERDDMRF	-0.577350269189626	-0.577350269189626	1.15470053837925	8	0.906035498455696	7	CLVVSDYKLSF	0.217845548459561	RI	-0.218998789450859	cluster 7 (23)	mfuzz	none	none
CVVNGDNDMRF	-0.723430849184506	-0.417698364634072	1.14112921381858	8	0.233507189239928	7	CVMDSSYKLIF	0.238225656533038	RI	-0.27118016429397	cluster 7 (23)	mfuzz	none	none
CVVNGEDDMRF	-0.577350269189626	-0.577350269189626	1.15470053837925	8	0.906035498455701	7	CVVNEGNDMRF	0.367086987230154	RI	-0.539808522621243	cluster 7 (23)	mfuzz	none	none
CVVNGLDDMRF	-0.577350269189626	-0.577350269189626	1.15470053837925	8	0.906035498455701	7	CVVNGADKLIF	0.281383642714286	RI	-0.349448300732831	cluster 7 (23)	mfuzz	none	none
CVVNIGDDMRF	-0.577350269189626	-0.577350269189626	1.15470053837925	8	0.906035498455699	7	CVVNGGNDMRF	0.68772345712363	RI	-0.50551191612386	cluster 7 (23)	mfuzz	none	none
CVVNKNDDMRF	-0.577350269189626	-0.577350269189626	1.15470053837925	8	0.906035498455699	7	CVVNILNDMRF	0.231727829440275	RI	-0.255796546930412	cluster 7 (23)	mfuzz	none	none
CVVNLLNDMRF	-0.577350269189626	-0.577350269189626	1.15470053837925	8	0.906035498455701	7	CVVNMNNDMRF	0.204566568547136	RI	-0.178256534697868	cluster 7 (23)	mfuzz	none	none
CVVNMLDDMRF	-0.577350269189626	-0.577350269189626	1.15470053837925	8	0.906035498455699	7	CVVNRDDKIIF	0.64833542382801	RI	-0.493743836085146	cluster 7 (23)	mfuzz	none	none
CVVNNADKLIF	-0.577350269189626	-0.577350269189626	1.15470053837925	8	0.906035498455696	7	CVVNRGDKIIF	0.248728251208486	RI	-0.293811326337607	cluster 7 (23)	mfuzz	none	none
CVVNNDDKIIF	-0.577350269189626	-0.577350269189626	1.15470053837925	8	0.906035498455699	7	NYGGSQGNLIF	0.474828339406648	RI	-0.524251202150842	cluster 7 (23)	mfuzz	none	none
CVVNRGDDMRF	-0.539354932678489	-0.614529631826415	1.1538845645049	8	0.386700358324101	8	CAADSSYKLIF	0.438062749662117	PI	-0.610911124166603	cluster 8 (51)	mfuzz	none	none
CVVNRYDKIIF	-0.577350269189626	-0.577350269189626	1.15470053837925	8	0.906035498455699	8	CAAPGANNLFF	0.253143348124086	PI	-0.702769413454792	cluster 8 (51)	mfuzz	none	none
CVVNSADKLIF	-0.577350269189626	-0.577350269189626	1.15470053837925	8	0.906035498455701	8	CACYNFNKFYF	0.331038336459889	PI	-0.525404585572701	cluster 8 (51)	mfuzz	none	none
CVVNSGNKLVF	-0.580541289097467	-0.57415335947926	1.15469464857673	8	0.79227047889949	8	CAFPGYSTLTF	0.906035498455699	PI	-0.577350269189626	cluster 8 (51)	mfuzz	none	none
CVVNYDNDMRF	-0.577350269189626	-0.577350269189626	1.15470053837925	8	0.906035498455701	8	CAGETGNQFYF	0.249715654688322	PI	-0.706157247465723	cluster 8 (51)	mfuzz	none	none
CAASPRTALIF	0.143820909467012	-1.06412346588588	0.920302556418868	9	0.789068214258026	8	CAGGYGNKLVF	0.467423537746667	PI	-0.605139187371717	cluster 8 (51)	mfuzz	none	none
CAFMGNNDMRF	-0.0261390145452633	-0.986674241864592	1.01281325640986	9	0.263149438055443	8	CAGRNAGKSTF	0.846930995689322	PI	-0.576463523051498	cluster 8 (51)	mfuzz	none	none
CAGGSQGNLIF	0.150243479386974	-1.06662069212676	0.916377212739784	9	0.776644038338225	8	CAHTSGSRLTF	0.906035498455694	PI	-0.577350269189626	cluster 8 (51)	mfuzz	none	none
CAGNAGNMLTF	0.273659561267898	-1.10834037419173	0.834680812923834	9	0.315319833711036	8	CALGSGNQFYF	0.328943723919273	PI	-0.524805272112344	cluster 8 (51)	mfuzz	none	none
CAGPTGNQFYF	0.439793785044946	-1.14452442292424	0.704730637879299	9	0.209090893145298	8	CALGSNYQLIW	0.241017860376039	PI	-0.715168339022548	cluster 8 (51)	mfuzz	none	none
CAMDSSYKLIF	0.433604297664129	-1.14361954443133	0.710015246767197	9	0.21160063010473	8	CALSNDYKLSF	0.803724054181604	PI	-0.575579667037664	cluster 8 (51)	mfuzz	none	none
CAMNRDDKIIF	0.023337672405694	-1.01146457273357	0.988126900327877	9	0.311149535488194	8	CAMRSNYQLIW	0.906035498455701	PI	-0.577350269189626	cluster 8 (51)	mfuzz	none	none
CAVDNTGKLIF	-0.0814386520087891	-0.956790478192659	1.03822913020145	9	0.225480906677001	8	CASQGGQKLLF	0.906035498455706	PI	-0.577350269189626	cluster 8 (51)	mfuzz	none	none
CAVGDGQKLLF	0.35729211714892	-1.12957021815157	0.77227810100265	9	0.248924497917462	8	CATDRGNMLTF	0.906035498455696	PI	-0.577350269189626	cluster 8 (51)	mfuzz	none	none
CAVKSDYKLSF	0.0180787705980103	-1.00891681205703	0.990838041459019	9	0.305061996614336	8	CATGNDYKLSF	0.235426440530568	PI	-0.72127717017276	cluster 8 (51)	mfuzz	none	none
CAVRGGQKLLF	0.467862924784961	-1.14816787203101	0.680304947246047	9	0.198397395962704	8	CAVDLDYKLSF	0.404234098608914	PI	-0.619274355489105	cluster 8 (51)	mfuzz	none	none
CLVGGGFKTIF	0.139262083804967	-1.06233167855521	0.92306959475024	9	0.724370493264904	8	CAVMRGTALIF	0.906035498455701	PI	-0.577350269189626	cluster 8 (51)	mfuzz	none	none
CVVNKDDKIIF	0.149822512924489	-1.06645798302925	0.916635470104761	9	0.782500106154847	8	CAVNDNDKIIF	0.906035498455701	PI	-0.577350269189626	cluster 8 (51)	mfuzz	none	none
CVVNMDDKIIF	0.313606918786833	-1.11921606600597	0.805609147219138	9	0.278530940807136	8	CAVNRGDKIIF	0.236686651273067	PI	-0.719878782947078	cluster 8 (51)	mfuzz	none	none
YSGGGADGLTF	-0.0742690983554332	-0.960794845004108	1.03506394335954	9	0.229745739714745	8	CAVNSADKLIF	0.455827792522119	PI	-0.607277406967901	cluster 8 (51)	mfuzz	none	none
CAADNNNDMRF	1.14431898144494	-0.705952433468404	-0.438366547976533	10	0.296247553039271	8	CAVNSGYALNF	0.239765375318206	PI	-0.716515231001288	cluster 8 (51)	mfuzz	none	none
CAAGGYNKLIF	1.14604253583675	-0.450792467958381	-0.695250067878367	10	0.337582030691781	8	CAVPAGNMLTF	0.270257545324981	PI	-0.68719097146762	cluster 8 (51)	mfuzz	none	none
CAAHNNARLMF	1.12767981331009	-0.778906591638306	-0.348773221671784	10	0.222906862426531	8	CAVPAGTALIF	0.297180667969992	PI	-0.666801380252484	cluster 8 (51)	mfuzz	none	none
CAALNNARLMF	1.14949447455269	-0.479895565021058	-0.669598909531633	10	0.372537291425229	8	CAVRDGQNFVF	0.269765562746863	PI	-0.687608706472613	cluster 8 (51)	mfuzz	none	none
CAASGDDKIIF	0.909090468874922	0.162030705370913	-1.07112117424584	10	0.161579858741264	8	CAVSDPDKIIF	0.906035498455703	PI	-0.577350269189626	cluster 8 (51)	mfuzz	none	none
CAASGGNDMRF	1.15435292041866	-0.55264074459563	-0.601712175823034	10	0.577766743251836	8	CGPGGYNKLIF	0.906035498455696	PI	-0.577350269189626	cluster 8 (51)	mfuzz	none	none
CAASSHYKLSF	1.11780853424346	-0.308149285956122	-0.809659248287339	10	0.249940599030128	8	CIRGSNYKLTF	0.244367564147799	PI	-0.711627207353578	cluster 8 (51)	mfuzz	none	none
CAASSYSTLTF	1.15470053837925	-0.577350269189626	-0.577350269189626	10	0.942680378034439	8	CLAVNTDKLIF	0.906035498455694	PI	-0.577350269189626	cluster 8 (51)	mfuzz	none	none
CADPGANNLFF	1.01508365721187	-0.0308827505994121	-0.984200906612459	10	0.185381481832616	8	CMNNAGNMLTF	0.906035498455694	PI	-0.577350269189626	cluster 8 (51)	mfuzz	none	none
CAEIGDDKIIF	0.662071471431135	0.488260318856746	-1.15033179028788	10	0.133429137871447	8	CSKTSYDKVIF	0.22913135032642	PI	-0.728448581149537	cluster 8 (51)	mfuzz	none	none
CAEKSSYKLIF	1.14834705136199	-0.678931757916749	-0.469415293445246	10	0.334933078345326	8	CVISGNTPLVF	0.427230055583759	PI	-0.613365551393345	cluster 8 (51)	mfuzz	none	none
CAERGTYKYIF	0.719683584701629	0.422169494929145	-1.14185307963077	10	0.138483236821886	8	CVVNAGNDMRF	0.256205393530957	PI	-0.699820040183909	cluster 8 (51)	mfuzz	none	none
CAFKGTYKYIF	1.06795408082835	-0.15370666169457	-0.914247419133782	10	0.206894252748867	8	CVVNEADKLIF	0.906035498455701	PI	-0.577350269189626	cluster 8 (51)	mfuzz	none	none
CAGACGNQFYF	1.15470053837925	-0.577350269189626	-0.577350269189626	10	0.942680378034447	8	CVVNEDDKIIF	0.239534829897571	PI	-0.716764507951911	cluster 8 (51)	mfuzz	none	none
CAGGGFQKLVF	1.15463821278482	-0.56692929490229	-0.587708917882534	10	0.700789685840605	8	CVVNEDNDMRF	0.906035498455706	PI	-0.577350269189626	cluster 8 (51)	mfuzz	none	none
CAGGRNYQLIW	1.08703915870037	-0.206237204196979	-0.880801954503394	10	0.218783278732772	8	CVVNEEDKIIF	0.906035498455701	PI	-0.577350269189626	cluster 8 (51)	mfuzz	none	none
CAGPGYSTLTF	1.02001656920595	-0.0413136623711835	-0.978702906834762	10	0.186954855924748	8	CVVNERDDMRF	0.906035498455696	PI	-0.577350269189626	cluster 8 (51)	mfuzz	none	none
CAGSSASKIIF	1.14865432259651	-0.472126694639496	-0.676527627957012	10	0.362054728075526	8	CVVNGDNDMRF	0.233507189239928	PI	-0.723430849184506	cluster 8 (51)	mfuzz	none	none
CAGTGANNLFF	1.15040357306172	-0.661391776176531	-0.489011796885189	10	0.36641455309024	8	CVVNGEDDMRF	0.906035498455701	PI	-0.577350269189626	cluster 8 (51)	mfuzz	none	none
CAILGDYKLSF	1.15470053837925	-0.577350269189626	-0.577350269189626	10	0.942680378034439	8	CVVNGLDDMRF	0.906035498455701	PI	-0.577350269189626	cluster 8 (51)	mfuzz	none	none
CAINTGNQFYF	1.15469282689264	-0.581001087441767	-0.573691739450873	10	0.826071911051506	8	CVVNIGDDMRF	0.906035498455699	PI	-0.577350269189626	cluster 8 (51)	mfuzz	none	none
CAITGGFKTIF	1.00616617169651	-0.0124485719785252	-0.993717599717988	10	0.18269168036377	8	CVVNKNDDMRF	0.906035498455699	PI	-0.577350269189626	cluster 8 (51)	mfuzz	none	none
CAKYNFNKFYF	1.1524687558788	-0.514090793858894	-0.63837796201991	10	0.434535460793189	8	CVVNLLNDMRF	0.906035498455701	PI	-0.577350269189626	cluster 8 (51)	mfuzz	none	none
CALDYGQNFVF	1.03274389067074	-0.0690688688741155	-0.963675021796621	10	0.191338922405277	8	CVVNMLDDMRF	0.906035498455699	PI	-0.577350269189626	cluster 8 (51)	mfuzz	none	none
CALGVNNDMRF	1.12576025235443	-0.340398911994611	-0.78536134035982	10	0.263311109529928	8	CVVNNADKLIF	0.906035498455696	PI	-0.577350269189626	cluster 8 (51)	mfuzz	none	none
CALNTGNQFYF	1.13622703103479	-0.389953193168667	-0.746273837866121	10	0.289432293908329	8	CVVNNDDKIIF	0.906035498455699	PI	-0.577350269189626	cluster 8 (51)	mfuzz	none	none
CALSRYSTLTF	1.15470053837925	-0.577350269189626	-0.577350269189626	10	0.942680378034439	8	CVVNRGDDMRF	0.386700358324101	PI	-0.539354932678489	cluster 8 (51)	mfuzz	none	none
CAMETGNQFYF	1.15387638954455	-0.61471329554943	-0.53916309399512	10	0.503370903946321	8	CVVNRYDKIIF	0.906035498455699	PI	-0.577350269189626	cluster 8 (51)	mfuzz	none	none
CAMRDNYQLIW	1.15470053837925	-0.577350269189626	-0.577350269189626	10	0.942680378034435	8	CVVNSADKLIF	0.906035498455701	PI	-0.577350269189626	cluster 8 (51)	mfuzz	none	none
CAPDRDDKIIF	1.03649495998935	-0.0774996513698435	-0.958995308619508	10	0.192731858227552	8	CVVNSGNKLVF	0.79227047889949	PI	-0.580541289097467	cluster 8 (51)	mfuzz	none	none
CARGRGQNFVF	1.15470053837925	-0.577350269189626	-0.577350269189626	10	0.942680378034431	8	CVVNYDNDMRF	0.906035498455701	PI	-0.577350269189626	cluster 8 (51)	mfuzz	none	none
CARQAGNMLTF	1.15470053837925	-0.577350269189626	-0.577350269189626	10	0.942680378034431	8	CAADSSYKLIF	0.438062749662117	HC	-0.543126018424503	cluster 8 (51)	mfuzz	none	none
CARYNFNKFYF	1.13591195382801	-0.388295116226504	-0.747616837601507	10	0.288415279305279	8	CAAPGANNLFF	0.253143348124086	HC	-0.442080077389899	cluster 8 (51)	mfuzz	none	none
CASSGFQKLVF	1.13868284863062	-0.735326446759649	-0.403356401870967	10	0.262804725905612	8	CACYNFNKFYF	0.331038336459889	HC	-0.627782134980011	cluster 8 (51)	mfuzz	none	none
CATGSGYALNF	1.15377899871061	-0.616833417550229	-0.536945581160378	10	0.494059997324254	8	CAFPGYSTLTF	0.906035498455699	HC	-0.577350269189626	cluster 8 (51)	mfuzz	none	none
CAVDANNDMRF	1.12658785066717	-0.343977120125115	-0.782610730542052	10	0.264944449611555	8	CAGETGNQFYF	0.249715654688322	HC	-0.438127074166696	cluster 8 (51)	mfuzz	none	none
CAVDYGQNFVF	1.15040816548779	-0.661348087667437	-0.489060077820351	10	0.366501395123203	8	CAGGYGNKLVF	0.467423537746667	HC	-0.54910811703007	cluster 8 (51)	mfuzz	none	none
CAVEDGQKLLF	1.1534498434876	-0.623255491467617	-0.530194352019984	10	0.468548785082542	8	CAGRNAGKSTF	0.846930995689322	HC	-0.578236561578617	cluster 8 (51)	mfuzz	none	none
CAVGAGNQFYF	1.15404392298695	-0.610740915550109	-0.543303007436837	10	0.522253420060267	8	CAHTSGSRLTF	0.906035498455694	HC	-0.577350269189626	cluster 8 (51)	mfuzz	none	none
CAVGGYNKLIF	1.15291478518267	-0.520864015464285	-0.63205076971839	10	0.451446576792501	8	CALGSGNQFYF	0.328943723919273	HC	-0.628346806701057	cluster 8 (51)	mfuzz	none	none
CAVGSGYALNF	1.15464622612459	-0.587022049714094	-0.5676241764105	10	0.713135376592614	8	CALGSNYQLIW	0.241017860376039	HC	-0.427527723880233	cluster 8 (51)	mfuzz	none	none
CAVHNTDKLIF	1.15221844378265	-0.641641605911141	-0.510576837871506	10	0.411448053147192	8	CALSNDYKLSF	0.803724054181604	HC	-0.579119063176552	cluster 8 (51)	mfuzz	none	none
CAVKDTDKLIF	1.13916046682079	-0.733088866590659	-0.406071600230132	10	0.265121721148187	8	CAMRSNYQLIW	0.906035498455701	HC	-0.577350269189626	cluster 8 (51)	mfuzz	none	none
CAVNADDKIIF	1.14806959685114	-0.467020077057234	-0.681049519793907	10	0.35566805496762	8	CASQGGQKLLF	0.906035498455706	HC	-0.577350269189626	cluster 8 (51)	mfuzz	none	none
CAVNQDDKIIF	1.06712318477616	-0.151545779384363	-0.915577405391796	10	0.206447595093202	8	CATDRGNMLTF	0.906035498455696	HC	-0.577350269189626	cluster 8 (51)	mfuzz	none	none
CAVNTGNQFYF	1.15234023393443	-0.640076211684041	-0.51226402225039	10	0.415616090113313	8	CATGNDYKLSF	0.235426440530568	HC	-0.420270777670068	cluster 8 (51)	mfuzz	none	none
CAVNVDDKIIF	1.14977069564962	-0.667191959554671	-0.482578736094946	10	0.355289867519564	8	CAVDLDYKLSF	0.404234098608914	HC	-0.534385603035188	cluster 8 (51)	mfuzz	none	none
CAVNWGDKLIF	1.09499482706205	-0.230102160682917	-0.864892666379133	10	0.224954733674319	8	CAVMRGTALIF	0.906035498455701	HC	-0.577350269189626	cluster 8 (51)	mfuzz	none	none
CAVNWTDKLIF	1.15470053837925	-0.577350269189626	-0.577350269189626	10	0.942680378034439	8	CAVNDNDKIIF	0.906035498455701	HC	-0.577350269189626	cluster 8 (51)	mfuzz	none	none
CAVRNGQNFVF	1.12842323473894	-0.352089594759894	-0.776333639979047	10	0.268774640905496	8	CAVNRGDKIIF	0.236686651273067	HC	-0.421937135477472	cluster 8 (51)	mfuzz	none	none
CAVSDDYKLSF	1.15289448140879	-0.632355523211209	-0.520538958197584	10	0.437867322733008	8	CAVNSADKLIF	0.455827792522119	HC	-0.546896782689176	cluster 8 (51)	mfuzz	none	none
CAVTGGFKTIF	1.15385275016849	-0.61523920839707	-0.538613541771422	10	0.501015012568565	8	CAVNSGYALNF	0.239765375318206	HC	-0.425932694824202	cluster 8 (51)	mfuzz	none	none
CAVTYGQNFVF	1.01309897405853	-0.0267340521262474	-0.986364921932279	10	0.184766245379401	8	CAVPAGNMLTF	0.270257545324981	HC	-0.460037780470397	cluster 8 (51)	mfuzz	none	none
CAVWDTGKLIF	1.15470053837925	-0.577350269189626	-0.577350269189626	10	0.942680378034439	8	CAVPAGTALIF	0.297180667969992	HC	-0.483013383411223	cluster 8 (51)	mfuzz	none	none
CAVYNNNDMRF	1.14783802749835	-0.682780838883254	-0.465057188615096	10	0.328798349131564	8	CAVRDGQNFVF	0.269765562746863	HC	-0.459560881316008	cluster 8 (51)	mfuzz	none	none
CAYNAGNMLTF	0.816158894586378	0.2993196579442	-1.11547855253058	10	0.148581782971228	8	CAVSDPDKIIF	0.906035498455703	HC	-0.577350269189626	cluster 8 (51)	mfuzz	none	none
CAYRGDNDMRF	1.15463706523258	-0.587803554948785	-0.566833510283799	10	0.702520422490711	8	CGPGGYNKLIF	0.906035498455696	HC	-0.577350269189626	cluster 8 (51)	mfuzz	none	none
CGGNRDDKIIF	1.05005219002575	-0.109041962302752	-0.941010227722998	10	0.198226433657386	8	CIRGSNYKLTF	0.244367564147799	HC	-0.431707848929812	cluster 8 (51)	mfuzz	none	none
CILSNTGKLIF	0.90110960696726	0.17474600986422	-1.07585561683148	10	0.16027339236034	8	CLAVNTDKLIF	0.906035498455694	HC	-0.577350269189626	cluster 8 (51)	mfuzz	none	none
CIVSGYSTLTF	1.15470053837925	-0.577350269189626	-0.577350269189626	10	0.942680378034431	8	CMNNAGNMLTF	0.906035498455694	HC	-0.577350269189626	cluster 8 (51)	mfuzz	none	none
CLVANNARLMF	1.14358023345321	-0.433340894116529	-0.710239339336676	10	0.321134346936612	8	CSKTSYDKVIF	0.22913135032642	HC	-0.41167647528767	cluster 8 (51)	mfuzz	none	none
CLVQAGTALIF	1.15470053837925	-0.577350269189626	-0.577350269189626	10	0.942680378034431	8	CVISGNTPLVF	0.427230055583759	HC	-0.540569857980528	cluster 8 (51)	mfuzz	none	none
CVVNAGNMLTF	1.1358705879483	-0.747792197026252	-0.388078390922045	10	0.250453351682911	8	CVVNAGNDMRF	0.256205393530957	HC	-0.445507438553344	cluster 8 (51)	mfuzz	none	none
CVVNEEDDMRF	1.15470053837925	-0.577350269189626	-0.577350269189626	10	0.942680378034431	8	CVVNEADKLIF	0.906035498455701	HC	-0.577350269189626	cluster 8 (51)	mfuzz	none	none
CVVNEGDKLIF	1.15470053837925	-0.577350269189626	-0.577350269189626	10	0.942680378034427	8	CVVNEDDKIIF	0.239534829897571	HC	-0.425637184625755	cluster 8 (51)	mfuzz	none	none
CVVNENNDMRF	0.804268932407106	0.315405507089608	-1.11967443949671	10	0.1471930375283	8	CVVNEDNDMRF	0.906035498455706	HC	-0.577350269189626	cluster 8 (51)	mfuzz	none	none
CVVNGDDKIIF	1.14861833389239	-0.47180579000324	-0.676812543889146	10	0.361642244226061	8	CVVNEEDKIIF	0.906035498455701	HC	-0.577350269189626	cluster 8 (51)	mfuzz	none	none
CVVNGGDKLIF	1.15470053837925	-0.577350269189626	-0.577350269189626	10	0.942680378034439	8	CVVNERDDMRF	0.906035498455696	HC	-0.577350269189626	cluster 8 (51)	mfuzz	none	none
CVVNHGNDMRF	1.15470053837925	-0.577350269189626	-0.577350269189626	10	0.942680378034431	8	CVVNGDNDMRF	0.233507189239928	HC	-0.417698364634072	cluster 8 (51)	mfuzz	none	none
CVVNRADKLIF	1.15280880405287	-0.633622371001585	-0.519186433051286	10	0.434005985309827	8	CVVNGEDDMRF	0.906035498455701	HC	-0.577350269189626	cluster 8 (51)	mfuzz	none	none
CVVNRDNDMRF	1.1451643043262	-0.700835951610978	-0.444328352715223	10	0.302871856443731	8	CVVNGLDDMRF	0.906035498455701	HC	-0.577350269189626	cluster 8 (51)	mfuzz	none	none
CVVNRGDKLIF	1.02060110829036	-0.0425612749336126	-0.978039833356752	10	0.187145645639498	8	CVVNIGDDMRF	0.906035498455699	HC	-0.577350269189626	cluster 8 (51)	mfuzz	none	none
CVVNSGDKIIF	1.15470053837925	-0.577350269189626	-0.577350269189626	10	0.942680378034431	8	CVVNKNDDMRF	0.906035498455699	HC	-0.577350269189626	cluster 8 (51)	mfuzz	none	none
CVVNTNNDMRF	0.834557609363171	0.273832761920016	-1.10839037128319	10	0.150831798170817	8	CVVNLLNDMRF	0.906035498455701	HC	-0.577350269189626	cluster 8 (51)	mfuzz	none	none
CVVNYNNDMRF	1.02475864667349	-0.0515080972323837	-0.973250549441106	10	0.188530655423221	8	CVVNMLDDMRF	0.906035498455699	HC	-0.577350269189626	cluster 8 (51)	mfuzz	none	none
CVVTHTGKLIF	1.15470053837925	-0.577350269189626	-0.577350269189626	10	0.942680378034439	8	CVVNNADKLIF	0.906035498455696	HC	-0.577350269189626	cluster 8 (51)	mfuzz	none	none
NSGGSNYKLTF	1.15470053837925	-0.577350269189626	-0.577350269189626	10	0.942680378034439	8	CVVNNDDKIIF	0.906035498455699	HC	-0.577350269189626	cluster 8 (51)	mfuzz	none	none
CAALWSNQFYF	-0.577350269189626	1.15470053837925	-0.577350269189626	1	0.907272647499398	8	CVVNRGDDMRF	0.386700358324101	HC	-0.614529631826415	cluster 8 (51)	mfuzz	none	none
CAANRGNQFYF	0.329727838891711	0.793499093297672	-1.12322693218938	1	0.144872034380872	8	CVVNRYDKIIF	0.906035498455699	HC	-0.577350269189626	cluster 8 (51)	mfuzz	none	none
CAAPGTDKLIF	-0.56598835471579	1.1546264890264	-0.588638134310611	1	0.628977802239989	8	CVVNSADKLIF	0.906035498455701	HC	-0.577350269189626	cluster 8 (51)	mfuzz	none	none
CAASEGQKLLF	-0.339222448654979	1.12548574420256	-0.786263295547577	1	0.246860667575411	8	CVVNSGNKLVF	0.79227047889949	HC	-0.57415335947926	cluster 8 (51)	mfuzz	none	none
CAASLFNDMRF	-0.577350269189626	1.15470053837925	-0.577350269189626	1	0.907272647499404	8	CVVNYDNDMRF	0.906035498455701	HC	-0.577350269189626	cluster 8 (51)	mfuzz	none	none
CAAVYGQNFVF	-0.447743029955616	1.14563321647371	-0.697890186518095	1	0.304883370569941	8	CAADSSYKLIF	0.438062749662117	RI	1.15403714259111	cluster 8 (51)	mfuzz	none	none
CAEHQGGKLIF	-0.518315248433761	1.15275259814567	-0.634437349711904	1	0.39493103967245	8	CAAPGANNLFF	0.253143348124086	RI	1.14484949084469	cluster 8 (51)	mfuzz	none	none
CAEIPGQNFVF	-0.577350269189626	1.15470053837925	-0.577350269189626	1	0.907272647499401	8	CACYNFNKFYF	0.331038336459889	RI	1.15318672055271	cluster 8 (51)	mfuzz	none	none
CAESMDNDMRF	-0.453927237857999	1.14645399247728	-0.692526754619281	1	0.309968242052432	8	CAFPGYSTLTF	0.906035498455699	RI	1.15470053837925	cluster 8 (51)	mfuzz	none	none
CAFIYNNDMRF	-0.434599310985713	1.14376745264938	-0.709168141663665	1	0.295029425877628	8	CAGETGNQFYF	0.249715654688322	RI	1.14428432163242	cluster 8 (51)	mfuzz	none	none
CAGEGDEKLTF	-0.577350269189626	1.15470053837925	-0.577350269189626	1	0.907272647499401	8	CAGGYGNKLVF	0.467423537746667	RI	1.15424730440179	cluster 8 (51)	mfuzz	none	none
CAGGTASKLTF	-0.239124618050248	1.09788462952167	-0.858760011471419	1	0.217379713694639	8	CAGRNAGKSTF	0.846930995689322	RI	1.15470008463011	cluster 8 (51)	mfuzz	none	none
CAGHSSYKLIF	-0.358374784467971	1.12980594633082	-0.771431161862846	1	0.254311263877598	8	CAHTSGSRLTF	0.906035498455694	RI	1.15470053837925	cluster 8 (51)	mfuzz	none	none
CAGWNFNKFYF	-0.543802628391448	1.15406287877214	-0.610260250380695	1	0.470259276523453	8	CALGSGNQFYF	0.328943723919273	RI	1.1531520788134	cluster 8 (51)	mfuzz	none	none
CALAGFQKLVF	0.373456736475531	0.75952611628835	-1.13298285276388	1	0.141491415255915	8	CALGSNYQLIW	0.241017860376039	RI	1.14269606290278	cluster 8 (51)	mfuzz	none	none
CALPNTDKLIF	0.430180813872938	0.712922712869341	-1.14310352674228	1	0.137272148967598	8	CALSNDYKLSF	0.803724054181604	RI	1.15469873021422	cluster 8 (51)	mfuzz	none	none
CAMIKNNDMRF	-0.154524640385776	1.06826766913669	-0.913743028750918	1	0.199910324526284	8	CAMRSNYQLIW	0.906035498455701	RI	1.15470053837925	cluster 8 (51)	mfuzz	none	none
CAMRGGNQFYF	-0.521373058476921	1.15294635710298	-0.631573298626055	1	0.40166222667027	8	CASQGGQKLLF	0.906035498455706	RI	1.15470053837925	cluster 8 (51)	mfuzz	none	none
CAMSGASKIIF	-0.577350269189626	1.15470053837925	-0.577350269189626	1	0.90727264749941	8	CATDRGNMLTF	0.906035498455696	RI	1.15470053837925	cluster 8 (51)	mfuzz	none	none
CAPGSGYALNF	-0.577350269189626	1.15470053837925	-0.577350269189626	1	0.907272647499401	8	CATGNDYKLSF	0.235426440530568	RI	1.14154794784283	cluster 8 (51)	mfuzz	none	none
CAPPYGNKLVF	-0.0481478636381585	1.02320422233194	-0.97505635869378	1	0.183184683395137	8	CAVDLDYKLSF	0.404234098608914	RI	1.15365995852429	cluster 8 (51)	mfuzz	none	none
CASQNNARLMF	-0.577350269189626	1.15470053837925	-0.577350269189626	1	0.907272647499404	8	CAVMRGTALIF	0.906035498455701	RI	1.15470053837925	cluster 8 (51)	mfuzz	none	none
CAVAAGNMLTF	0.556381202484855	0.598068474682684	-1.15444967716754	1	0.128357652726526	8	CAVNDNDKIIF	0.906035498455701	RI	1.15470053837925	cluster 8 (51)	mfuzz	none	none
CAVDFTDKLIF	-0.0867801956432259	1.04056204800528	-0.953781852362052	1	0.188752259436541	8	CAVNRGDKIIF	0.236686651273067	RI	1.14181591842455	cluster 8 (51)	mfuzz	none	none
CAVLHAGKSTF	-0.577350269189626	1.15470053837925	-0.577350269189626	1	0.907272647499401	8	CAVNSADKLIF	0.455827792522119	RI	1.15417418965708	cluster 8 (51)	mfuzz	none	none
CAVNMDDKIIF	0.317354538037868	0.802813538472266	-1.12016807651013	1	0.145852134814177	8	CAVNSGYALNF	0.239765375318206	RI	1.14244792582549	cluster 8 (51)	mfuzz	none	none
CAVNMDNDMRF	-0.467626613026866	1.14814038862998	-0.680513775603118	1	0.322477258700285	8	CAVPAGNMLTF	0.270257545324981	RI	1.14722875193802	cluster 8 (51)	mfuzz	none	none
CAVNRYDKIIF	-0.577350269189626	1.15470053837925	-0.577350269189626	1	0.907272647499401	8	CAVPAGTALIF	0.297180667969992	RI	1.14981476366371	cluster 8 (51)	mfuzz	none	none
CAVPSGYALNF	0.480403297909653	0.669143996835675	-1.14954729474533	1	0.133661277357727	8	CAVRDGQNFVF	0.269765562746863	RI	1.14716958778862	cluster 8 (51)	mfuzz	none	none
CAVRATNKLIF	-0.581509162081845	1.15469052821013	-0.573181366128283	1	0.730392969041332	8	CAVSDPDKIIF	0.906035498455703	RI	1.15470053837925	cluster 8 (51)	mfuzz	none	none
CAVRSDYKLSF	-0.600403991616978	1.15438949579769	-0.553985504180711	1	0.464131968209116	8	CGPGGYNKLIF	0.906035498455696	RI	1.15470053837925	cluster 8 (51)	mfuzz	none	none
CAVRSNYQLIW	-0.0792874162931325	1.03728348743224	-0.957996071139108	1	0.187632703749476	8	CIRGSNYKLTF	0.244367564147799	RI	1.14333505628339	cluster 8 (51)	mfuzz	none	none
CAYRSGNQFYF	-0.182692459415197	1.07875070557077	-0.896058246155571	1	0.205208761470613	8	CLAVNTDKLIF	0.906035498455694	RI	1.15470053837925	cluster 8 (51)	mfuzz	none	none
CCYSSASKIIF	-0.577350269189626	1.15470053837925	-0.577350269189626	1	0.907272647499398	8	CMNNAGNMLTF	0.906035498455694	RI	1.15470053837925	cluster 8 (51)	mfuzz	none	none
CILNRDDKIIF	-0.587780245978415	1.15463734885065	-0.566857102872233	1	0.604331891870107	8	CSKTSYDKVIF	0.22913135032642	RI	1.14012505643721	cluster 8 (51)	mfuzz	none	none
CIVRSDYKLSF	-0.121140704004962	1.05505197444449	-0.933911270439526	1	0.194161786143064	8	CVISGNTPLVF	0.427230055583759	RI	1.15393540937387	cluster 8 (51)	mfuzz	none	none
CLVGDTDKLIF	-0.323489245343431	1.12170088787881	-0.798211642535379	1	0.241285014494693	8	CVVNAGNDMRF	0.256205393530957	RI	1.14532747873725	cluster 8 (51)	mfuzz	none	none
CLVGNNARLMF	-0.58745840928349	1.15464119957594	-0.567182790292455	1	0.609285971033752	8	CVVNEADKLIF	0.906035498455701	RI	1.15470053837925	cluster 8 (51)	mfuzz	none	none
CVFYQGGKLIF	-0.577350269189626	1.15470053837925	-0.577350269189626	1	0.907272647499401	8	CVVNEDDKIIF	0.239534829897571	RI	1.14240169257767	cluster 8 (51)	mfuzz	none	none
CVGGGADGLTF	-0.312988752293251	1.11905789649395	-0.8060691442007	1	0.237800751507952	8	CVVNEDNDMRF	0.906035498455706	RI	1.15470053837925	cluster 8 (51)	mfuzz	none	none
CVGSNNARLMF	-0.577350269189626	1.15470053837925	-0.577350269189626	1	0.907272647499401	8	CVVNEEDKIIF	0.906035498455701	RI	1.15470053837925	cluster 8 (51)	mfuzz	none	none
CVVNDGDKIIF	-0.577350269189626	1.15470053837925	-0.577350269189626	1	0.907272647499398	8	CVVNERDDMRF	0.906035498455696	RI	1.15470053837925	cluster 8 (51)	mfuzz	none	none
CVVNDNNDMRF	0.400639882436939	0.737558389616979	-1.13819827205392	1	0.139448383851361	8	CVVNGDNDMRF	0.233507189239928	RI	1.14112921381858	cluster 8 (51)	mfuzz	none	none
CVVNEENDMRF	-0.577350269189626	1.15470053837925	-0.577350269189626	1	0.907272647499404	8	CVVNGEDDMRF	0.906035498455701	RI	1.15470053837925	cluster 8 (51)	mfuzz	none	none
CVVNEGDDMRF	-0.577350269189626	1.15470053837925	-0.577350269189626	1	0.907272647499404	8	CVVNGLDDMRF	0.906035498455701	RI	1.15470053837925	cluster 8 (51)	mfuzz	none	none
CVVNEGDKIIF	-0.577350269189626	1.15470053837925	-0.577350269189626	1	0.907272647499401	8	CVVNIGDDMRF	0.906035498455699	RI	1.15470053837925	cluster 8 (51)	mfuzz	none	none
CVVNGANNLFF	-0.54322502504638	1.15404093971857	-0.610815914672194	1	0.467871130826833	8	CVVNKNDDMRF	0.906035498455699	RI	1.15470053837925	cluster 8 (51)	mfuzz	none	none
CVVNILDDMRF	-0.577350269189626	1.15470053837925	-0.577350269189626	1	0.907272647499404	8	CVVNLLNDMRF	0.906035498455701	RI	1.15470053837925	cluster 8 (51)	mfuzz	none	none
CVVNKEARLMF	0.0507644262267396	0.973650934370938	-1.02441536059768	1	0.170847790807266	8	CVVNMLDDMRF	0.906035498455699	RI	1.15470053837925	cluster 8 (51)	mfuzz	none	none
CVVNKGDKIIF	-0.548546800384849	1.15422925467642	-0.605682454291571	1	0.491848050569612	8	CVVNNADKLIF	0.906035498455696	RI	1.15470053837925	cluster 8 (51)	mfuzz	none	none
CVVNKGNQFYF	0.0507692337872638	0.973648347365051	-1.02441758115231	1	0.170847246033386	8	CVVNNDDKIIF	0.906035498455699	RI	1.15470053837925	cluster 8 (51)	mfuzz	none	none
CVVNMEDKIIF	-0.577350269189626	1.15470053837925	-0.577350269189626	1	0.907272647499401	8	CVVNRGDDMRF	0.386700358324101	RI	1.1538845645049	cluster 8 (51)	mfuzz	none	none
CVVNNGDKLIF	-0.577350269189626	1.15470053837925	-0.577350269189626	1	0.907272647499404	8	CVVNRYDKIIF	0.906035498455699	RI	1.15470053837925	cluster 8 (51)	mfuzz	none	none
CVVNQGDKIIF	-0.577350269189626	1.15470053837925	-0.577350269189626	1	0.907272647499404	8	CVVNSADKLIF	0.906035498455701	RI	1.15470053837925	cluster 8 (51)	mfuzz	none	none
CVVNRADGLTF	-0.577350269189626	1.15470053837925	-0.577350269189626	1	0.907272647499398	8	CVVNSGNKLVF	0.79227047889949	RI	1.15469464857673	cluster 8 (51)	mfuzz	none	none
CVVNRANDMRF	-0.577350269189626	1.15470053837925	-0.577350269189626	1	0.907272647499395	8	CVVNYDNDMRF	0.906035498455701	RI	1.15470053837925	cluster 8 (51)	mfuzz	none	none
CVVNRDDKLIF	-0.577350269189626	1.15470053837925	-0.577350269189626	1	0.907272647499404	9	CAASPRTALIF	0.789068214258026	PI	0.143820909467012	cluster 9 (15)	mfuzz	none	none
CVVNRNNDMRF	-0.260207848364821	1.10438258387737	-0.844174735512552	1	0.222592232653016	9	CAFMGNNDMRF	0.263149438055443	PI	-0.0261390145452633	cluster 9 (15)	mfuzz	none	none
CVVNRRDDMRF	-0.577350269189626	1.15470053837925	-0.577350269189626	1	0.907272647499401	9	CAGGSQGNLIF	0.776644038338225	PI	0.150243479386974	cluster 9 (15)	mfuzz	none	none
CVVNWGDKLIF	-0.577350269189626	1.15470053837925	-0.577350269189626	1	0.907272647499398	9	CAGNAGNMLTF	0.315319833711036	PI	0.273659561267898	cluster 9 (15)	mfuzz	none	none
CAARRGNKLVF	-0.81759709122306	-0.297353879377363	1.11495097060042	2	0.316321622100119	9	CAGPTGNQFYF	0.209090893145298	PI	0.439793785044946	cluster 9 (15)	mfuzz	none	none
CACNTGNQFYF	-0.995745792151301	-0.00845480221838261	1.00420059436968	2	0.26939851494097	9	CAMDSSYKLIF	0.21160063010473	PI	0.433604297664129	cluster 9 (15)	mfuzz	none	none
CAETGTYKYIF	-0.754454279630874	-0.37980592086289	1.13426020049376	2	0.225308476512957	9	CAMNRDDKIIF	0.311149535488194	PI	0.023337672405694	cluster 9 (15)	mfuzz	none	none
CAFIRDYKLSF	-0.924641661223952	-0.136660261532641	1.06130192275659	2	0.427237456141117	9	CAVDNTGKLIF	0.225480906677001	PI	-0.0814386520087891	cluster 9 (15)	mfuzz	none	none
CAFMKINQFYF	-0.83763950080698	-0.269489809326632	1.10712931013361	2	0.366495058444539	9	CAVGDGQKLLF	0.248924497917462	PI	0.35729211714892	cluster 9 (15)	mfuzz	none	none
CAGDSSYKLIF	-1.05346102029426	0.117261452658732	0.936199567635525	2	0.213309794848122	9	CAVKSDYKLSF	0.305061996614336	PI	0.0180787705980103	cluster 9 (15)	mfuzz	none	none
CAGEGAQKLVF	-0.975361484793821	-0.0475785223389699	1.02294000713279	2	0.297890516405812	9	CAVRGGQKLLF	0.198397395962704	PI	0.467862924784961	cluster 9 (15)	mfuzz	none	none
CALYNTDKLIF	-0.95497516761483	-0.0846661513302891	1.03964131894512	2	0.335561851217309	9	CLVGGGFKTIF	0.724370493264904	PI	0.139262083804967	cluster 9 (15)	mfuzz	none	none
CASSGNTPLVF	-0.99800203465708	-0.00398402630123393	1.00198606095831	2	0.266636315696969	9	CVVNKDDKIIF	0.782500106154847	PI	0.149822512924489	cluster 9 (15)	mfuzz	none	none
CATDGGYKLSF	-0.877931868171182	-0.210592936331167	1.08852480450235	2	0.604233402739813	9	CVVNMDDKIIF	0.278530940807136	PI	0.313606918786833	cluster 9 (15)	mfuzz	none	none
CATGGYQKVTF	-0.962414229348902	-0.0713497949376437	1.03376402428655	2	0.320413386102875	9	YSGGGADGLTF	0.229745739714745	PI	-0.0742690983554332	cluster 9 (15)	mfuzz	none	none
CATGNNNDMRF	-0.821601599238468	-0.291857089468048	1.11345868870652	2	0.324963215583058	9	CAASPRTALIF	0.789068214258026	HC	-1.06412346588588	cluster 9 (15)	mfuzz	none	none
CATGRNNDMRF	-0.773463542069253	-0.35577453319266	1.12923807526191	2	0.246688347776944	9	CAFMGNNDMRF	0.263149438055443	HC	-0.986674241864592	cluster 9 (15)	mfuzz	none	none
CAVADGNQFYF	-1.08022412431904	0.186789432075668	0.893434692243373	2	0.193327939785633	9	CAGGSQGNLIF	0.776644038338225	HC	-1.06662069212676	cluster 9 (15)	mfuzz	none	none
CAVEGNNRLAF	-0.759198124447544	-0.373868691483378	1.13306681593092	2	0.230336339608653	9	CAGNAGNMLTF	0.315319833711036	HC	-1.10834037419173	cluster 9 (15)	mfuzz	none	none
CAVFNAGKSTF	-0.857161427840313	-0.241460863123438	1.09862229096375	2	0.442141916500979	9	CAGPTGNQFYF	0.209090893145298	HC	-1.14452442292424	cluster 9 (15)	mfuzz	none	none
CAVNRGDKLIF	-0.916039106835877	-0.150794265463086	1.06683337229896	2	0.469771133894611	9	CAMDSSYKLIF	0.21160063010473	HC	-1.14361954443133	cluster 9 (15)	mfuzz	none	none
CAVNSGDKIIF	-0.963366911895312	-0.0696269328524897	1.0329938447478	2	0.318603075057472	9	CAMNRDDKIIF	0.311149535488194	HC	-1.01146457273357	cluster 9 (15)	mfuzz	none	none
CAVQNFNKFYF	-0.886065327571926	-0.198189744163215	1.08425507173514	2	0.725332478575981	9	CAVDNTGKLIF	0.225480906677001	HC	-0.956790478192659	cluster 9 (15)	mfuzz	none	none
CAVREGARLMF	-1.08162383481526	0.190715630695454	0.890908204119803	2	0.192330651323051	9	CAVGDGQKLLF	0.248924497917462	HC	-1.12957021815157	cluster 9 (15)	mfuzz	none	none
CAVVSDDKIIF	-0.974267160783956	-0.0496183404834645	1.02388550126742	2	0.299636732256696	9	CAVKSDYKLSF	0.305061996614336	HC	-1.00891681205703	cluster 9 (15)	mfuzz	none	none
CGTEINNDMRF	-0.893334851417759	-0.186944941935414	1.08027979335317	2	0.697872712032507	9	CAVRGGQKLLF	0.198397395962704	HC	-1.14816787203101	cluster 9 (15)	mfuzz	none	none
CIVGYGNKLVF	-1.11564470749984	0.299941247480595	0.815703460019249	2	0.168303945213454	9	CLVGGGFKTIF	0.724370493264904	HC	-1.06233167855521	cluster 9 (15)	mfuzz	none	none
CVVNGGDKIIF	-1.03894797994139	0.0830793048154062	0.955868675125981	2	0.22525218321771	9	CVVNKDDKIIF	0.782500106154847	HC	-1.06645798302925	cluster 9 (15)	mfuzz	none	none
CVVNGNNDMRF	-0.792127364020404	-0.331535575395663	1.12366293941607	2	0.271720735408092	9	CVVNMDDKIIF	0.278530940807136	HC	-1.11921606600597	cluster 9 (15)	mfuzz	none	none
CVVNIYNDMRF	-1.10026656053488	0.246719170795658	0.853547389739224	2	0.179230336078423	9	YSGGGADGLTF	0.229745739714745	HC	-0.960794845004108	cluster 9 (15)	mfuzz	none	none
CVVNKGNDMRF	-0.928559515400795	-0.130138377764008	1.0586978931648	2	0.411302414673874	9	CAASPRTALIF	0.789068214258026	RI	0.920302556418868	cluster 9 (15)	mfuzz	none	none
CVVNNGNKLVF	-1.10238334784099	0.253595948477136	0.848787399363859	2	0.177746541753055	9	CAFMGNNDMRF	0.263149438055443	RI	1.01281325640986	cluster 9 (15)	mfuzz	none	none
CVVNSGNDMRF	-0.832104410934442	-0.277274331582662	1.1093787425171	2	0.35069638724646	9	CAGGSQGNLIF	0.776644038338225	RI	0.916377212739784	cluster 9 (15)	mfuzz	none	none
CVVNSNNDMRF	-0.777465088960462	-0.350632741819968	1.12809783078043	2	0.251662996109376	9	CAGNAGNMLTF	0.315319833711036	RI	0.834680812923834	cluster 9 (15)	mfuzz	none	none
CVVRGFQKLVF	-0.86908679036228	-0.223876009995639	1.09296280035792	2	0.516900830925004	9	CAGPTGNQFYF	0.209090893145298	RI	0.704730637879299	cluster 9 (15)	mfuzz	none	none
CVVSDRGDMRF	-0.846818349549809	-0.256424637380172	1.10324298692998	2	0.397342694606447	9	CAMDSSYKLIF	0.21160063010473	RI	0.710015246767197	cluster 9 (15)	mfuzz	none	none
CAADNTDKLIF	-0.447270968768997	-0.698298087177104	1.1455690559461	3	0.650863574089355	9	CAMNRDDKIIF	0.311149535488194	RI	0.988126900327877	cluster 9 (15)	mfuzz	none	none
CAASNNNDMRF	-0.379747126945352	-0.754501409555815	1.13424853650117	3	0.338621275897545	9	CAVDNTGKLIF	0.225480906677001	RI	1.03822913020145	cluster 9 (15)	mfuzz	none	none
CAGAAGNKLTF	-0.506221847725499	-0.645668571154819	1.15189041888032	3	0.343243678096333	9	CAVGDGQKLLF	0.248924497917462	RI	0.77227810100265	cluster 9 (15)	mfuzz	none	none
CAGLNDYKLSF	-0.50950533721919	-0.642634223153857	1.15213956037305	3	0.331430436564034	9	CAVKSDYKLSF	0.305061996614336	RI	0.990838041459019	cluster 9 (15)	mfuzz	none	none
CAGRTGNQFYF	-0.445788048490297	-0.699578068485797	1.14536611697609	3	0.630449267764323	9	CAVRGGQKLLF	0.198397395962704	RI	0.680304947246047	cluster 9 (15)	mfuzz	none	none
CALDTGNQFYF	-0.164213116264829	-0.907729559280435	1.07194267554526	3	0.187812801704487	9	CLVGGGFKTIF	0.724370493264904	RI	0.92306959475024	cluster 9 (15)	mfuzz	none	none
CALRSNYQLIW	-0.420275551030774	-0.721273168109571	1.14154871914035	3	0.444812337091199	9	CVVNKDDKIIF	0.782500106154847	RI	0.916635470104761	cluster 9 (15)	mfuzz	none	none
CAPGGSYIPTF	-0.255100379694083	-0.847740970376382	1.10284135007046	3	0.226193452341187	9	CVVNMDDKIIF	0.278530940807136	RI	0.805609147219138	cluster 9 (15)	mfuzz	none	none
CAPQYGNKLVF	-0.342838271348615	-0.783487372720111	1.12632564406873	3	0.289712842136392	9	YSGGGADGLTF	0.229745739714745	RI	1.03506394335954	cluster 9 (15)	mfuzz	none	none
CATRNTDKLIF	-0.419081297442543	-0.722273790746376	1.14135508818892	3	0.439933287243024	10	CAADNNNDMRF	0.296247553039271	PI	1.14431898144494	cluster 10 (77)	mfuzz	none	none
CAVKDTGKLIF	-0.323422461581256	-0.798261911286035	1.12168437286729	3	0.27137014873808	10	CAAGGYNKLIF	0.337582030691781	PI	1.14604253583675	cluster 10 (77)	mfuzz	none	none
CAVNEDDKIIF	-0.465750555932849	-0.682169701658174	1.14792025759102	3	0.608499950007753	10	CAAHNNARLMF	0.222906862426531	PI	1.12767981331009	cluster 10 (77)	mfuzz	none	none
CAVNEEDKIIF	-0.371982222463291	-0.760698869505688	1.13268109196898	3	0.326175627762269	10	CAALNNARLMF	0.372537291425229	PI	1.14949447455269	cluster 10 (77)	mfuzz	none	none
CAVNRDDKIIF	-0.459133924005975	-0.687982507982231	1.14711643198821	3	0.713633864807664	10	CAASGDDKIIF	0.161579858741264	PI	0.909090468874922	cluster 10 (77)	mfuzz	none	none
CAVNSDYKLSF	-0.480780059251068	-0.668806264345083	1.14958632359615	3	0.467303751017676	10	CAASGGNDMRF	0.577766743251836	PI	1.15435292041866	cluster 10 (77)	mfuzz	none	none
CAVSNFNKFYF	-0.457286446766095	-0.689597937316596	1.14688438408269	3	0.743019041409673	10	CAASSHYKLSF	0.249940599030128	PI	1.11780853424346	cluster 10 (77)	mfuzz	none	none
CAVYNDYKLSF	-0.185372683401878	-0.894343407691798	1.07971609109368	3	0.195532277381169	10	CAASSYSTLTF	0.942680378034439	PI	1.15470053837925	cluster 10 (77)	mfuzz	none	none
CAVYQGGKLIF	-0.441494258047143	-0.703272413563895	1.14476667161104	3	0.580861480792366	10	CADPGANNLFF	0.185381481832616	PI	1.01508365721187	cluster 10 (77)	mfuzz	none	none
CLVVGGFKTIF	-0.414140252630194	-0.726399684853722	1.14053993748392	3	0.421480316340553	10	CAEIGDDKIIF	0.133429137871447	PI	0.662071471431135	cluster 10 (77)	mfuzz	none	none
CVANTGNQFYF	-0.500506477779933	-0.65092374110633	1.15143021888626	3	0.365356628434158	10	CAEKSSYKLIF	0.334933078345326	PI	1.14834705136199	cluster 10 (77)	mfuzz	none	none
CVVNKDNDMRF	-0.492644938820853	-0.658097633855002	1.15074257267585	3	0.400052156033919	10	CAERGTYKYIF	0.138483236821886	PI	0.719683584701629	cluster 10 (77)	mfuzz	none	none
CAAGRDDKIIF	1.03806017576702	-0.957006461235893	-0.0810537145311276	4	0.602331644776802	10	CAFKGTYKYIF	0.206894252748867	PI	1.06795408082835	cluster 10 (77)	mfuzz	none	none
CAAINDYKLSF	1.12702823206192	-0.781127358048835	-0.34590087401309	4	0.221232802647264	10	CAGACGNQFYF	0.942680378034447	PI	1.15470053837925	cluster 10 (77)	mfuzz	none	none
CAALNDYKLSF	1.01274791910332	-0.98674489878916	-0.0260030203141627	4	0.379322350502779	10	CAGGGFQKLVF	0.700789685840605	PI	1.15463821278482	cluster 10 (77)	mfuzz	none	none
CACNAGNMLTF	1.00212587942486	-0.997860475274163	-0.00426540415069924	4	0.336811807740284	10	CAGGRNYQLIW	0.218783278732772	PI	1.08703915870037	cluster 10 (77)	mfuzz	none	none
CALRTGNQFYF	1.05380571796515	-0.935706151028971	-0.118099566936174	4	0.578844125940953	10	CAGPGYSTLTF	0.186954855924748	PI	1.02001656920595	cluster 10 (77)	mfuzz	none	none
CASNTGNQFYF	1.12669247116867	-0.782259589582861	-0.344432881585805	4	0.222024112560387	10	CAGSSASKIIF	0.362054728075526	PI	1.14865432259651	cluster 10 (77)	mfuzz	none	none
CATDRAQKLVF	1.01457561735412	-0.984757428132451	-0.0298181892216713	4	0.3881421751267	10	CAGTGANNLFF	0.36641455309024	PI	1.15040357306172	cluster 10 (77)	mfuzz	none	none
CATNTGNQFYF	1.07387982264678	-0.904481194561198	-0.169398628085579	4	0.392548926239906	10	CAILGDYKLSF	0.942680378034439	PI	1.15470053837925	cluster 10 (77)	mfuzz	none	none
CAVPGNNDMRF	1.02197499592598	-0.976471472742539	-0.0455035231834429	4	0.430610195257081	10	CAINTGNQFYF	0.826071911051506	PI	1.15469282689264	cluster 10 (77)	mfuzz	none	none
CAVSGNTPLVF	1.03309950948051	-0.963236504748971	-0.0698630047315371	4	0.529954318477264	10	CAITGGFKTIF	0.18269168036377	PI	1.00616617169651	cluster 10 (77)	mfuzz	none	none
CAVSSSYKLIF	1.10052639144531	-0.852969730669076	-0.247556660776236	4	0.287933423869254	10	CAKYNFNKFYF	0.434535460793189	PI	1.1524687558788	cluster 10 (77)	mfuzz	none	none
CAYSGYSTLTF	1.03970116070589	-0.954897844819829	-0.0848033158860601	4	0.632693607143258	10	CALDYGQNFVF	0.191338922405277	PI	1.03274389067074	cluster 10 (77)	mfuzz	none	none
CAYSSGYALNF	1.04338150972526	-0.950078743574466	-0.093302766150799	4	0.706492991150706	10	CALGVNNDMRF	0.263311109529928	PI	1.12576025235443	cluster 10 (77)	mfuzz	none	none
CVVSDPDDMRF	0.982264963296243	-1.01683834656735	0.0345733832711061	4	0.281290499278758	10	CALNTGNQFYF	0.289432293908329	PI	1.13622703103479	cluster 10 (77)	mfuzz	none	none
CAANSGYALNF	-1.14354120958355	0.710461363273166	0.433079846310385	5	0.389278584876052	10	CALSRYSTLTF	0.942680378034439	PI	1.15470053837925	cluster 10 (77)	mfuzz	none	none
CAASRADKLIF	-1.05126841861277	0.9393080349475	0.11196038366527	5	0.254535092869385	10	CAMETGNQFYF	0.503370903946321	PI	1.15387638954455	cluster 10 (77)	mfuzz	none	none
CAERGSYIPTF	-1.14839774507568	0.469858255667808	0.678539489407872	5	0.201960385599097	10	CAMRDNYQLIW	0.942680378034435	PI	1.15470053837925	cluster 10 (77)	mfuzz	none	none
CAERNFNKFYF	-1.15255990362244	0.515417390072741	0.637142513549701	5	0.218971538764066	10	CAPDRDDKIIF	0.192731858227552	PI	1.03649495998935	cluster 10 (77)	mfuzz	none	none
CALSAGNQFYF	-1.13824002103349	0.400872452174118	0.737367568859374	5	0.181191904785336	10	CARGRGQNFVF	0.942680378034431	PI	1.15470053837925	cluster 10 (77)	mfuzz	none	none
CALVPNARLMF	-0.980755075810057	1.01819342526975	-0.037438349459692	5	0.193367277691144	10	CARQAGNMLTF	0.942680378034431	PI	1.15470053837925	cluster 10 (77)	mfuzz	none	none
CATDADDKIIF	-1.1492038036891	0.672059396117063	0.477144407572038	5	0.327994977943282	10	CARYNFNKFYF	0.288415279305279	PI	1.13591195382801	cluster 10 (77)	mfuzz	none	none
CATDGAQKLVF	-1.06260656443216	0.922647717361461	0.139958847070702	5	0.271129294980329	10	CASSGFQKLVF	0.262804725905612	PI	1.13868284863062	cluster 10 (77)	mfuzz	none	none
CAVDRDNDMRF	-1.14051103060311	0.726543524452839	0.413967506150272	5	0.427488383507373	10	CATGSGYALNF	0.494059997324254	PI	1.15377899871061	cluster 10 (77)	mfuzz	none	none
CAVEGADGLTF	-1.03411451151372	0.961979027316262	0.0721354841974563	5	0.234611552646084	10	CAVDANNDMRF	0.264944449611555	PI	1.12658785066717	cluster 10 (77)	mfuzz	none	none
CAVGSNYQLIW	-0.957313197634037	1.03781988554709	-0.0805066879130473	5	0.180421989196118	10	CAVDYGQNFVF	0.366501395123203	PI	1.15040816548779	cluster 10 (77)	mfuzz	none	none
CAVSSARQLTF	-1.00803675613741	0.991764647871948	0.0162721082654588	5	0.211702004822023	10	CAVEDGQKLLF	0.468548785082542	PI	1.1534498434876	cluster 10 (77)	mfuzz	none	none
CAWRTGNQFYF	-1.12639481800197	0.783256572599616	0.343138245402356	5	0.727064049988151	10	CAVGAGNQFYF	0.522253420060267	PI	1.15404392298695	cluster 10 (77)	mfuzz	none	none
CAYPGNTPLVF	-1.00520016238089	0.994717420005157	0.0104827423757337	5	0.209579316447008	10	CAVGGYNKLIF	0.451446576792501	PI	1.15291478518267	cluster 10 (77)	mfuzz	none	none
CAYRSAYQFYF	-1.15344753721362	0.623297196351263	0.530150340862362	5	0.279840060289764	10	CAVGSGYALNF	0.713135376592614	PI	1.15464622612459	cluster 10 (77)	mfuzz	none	none
CIVRSGNQFYF	-1.10722795387689	0.83740032899788	0.269827624879006	5	0.414916984571802	10	CAVHNTDKLIF	0.411448053147192	PI	1.15221844378265	cluster 10 (77)	mfuzz	none	none
CLLFGNEKLTF	-1.12329062822672	0.793299417041647	0.329991211185076	5	0.640861647253194	10	CAVKDTDKLIF	0.265121721148187	PI	1.13916046682079	cluster 10 (77)	mfuzz	none	none
CVVNDGNDMRF	-1.13218658617718	0.762600673510654	0.36958591266653	5	0.584852854689705	10	CAVNADDKIIF	0.35566805496762	PI	1.14806959685114	cluster 10 (77)	mfuzz	none	none
CVVNDGNKLVF	-1.00322512153915	0.996743368369513	0.00648175316963832	5	0.208135388527896	10	CAVNQDDKIIF	0.206447595093202	PI	1.06712318477616	cluster 10 (77)	mfuzz	none	none
CVVNEDYKLSF	-1.06514302512744	0.918709767618527	0.146433257508916	5	0.275353770489059	10	CAVNTGNQFYF	0.415616090113313	PI	1.15234023393443	cluster 10 (77)	mfuzz	none	none
CVVNKNNDMRF	-1.04588118735476	0.946732295404828	0.0991488919499337	5	0.247714509240256	10	CAVNVDDKIIF	0.355289867519564	PI	1.14977069564962	cluster 10 (77)	mfuzz	none	none
CVVNNNNDMRF	-1.15343819372526	0.623465753875253	0.529972439850008	5	0.279973332692041	10	CAVNWGDKLIF	0.224954733674319	PI	1.09499482706205	cluster 10 (77)	mfuzz	none	none
CVVNQNNDMRF	-1.13574988530201	0.387447260386464	0.748302624915546	5	0.177656723094166	10	CAVNWTDKLIF	0.942680378034439	PI	1.15470053837925	cluster 10 (77)	mfuzz	none	none
CVVNRGNDMRF	-1.14469537944795	0.440991813559684	0.703703565888264	5	0.192670413461748	10	CAVRNGQNFVF	0.268774640905496	PI	1.12842323473894	cluster 10 (77)	mfuzz	none	none
CVVRNDYKLSF	-1.14701256079057	0.688708880372403	0.458303680418172	5	0.350848263033857	10	CAVSDDYKLSF	0.437867322733008	PI	1.15289448140879	cluster 10 (77)	mfuzz	none	none
CAAGGYQKVTF	0.884139019370333	-1.08528304018662	0.201144020816291	6	0.711466635678294	10	CAVTGGFKTIF	0.501015012568565	PI	1.15385275016849	cluster 10 (77)	mfuzz	none	none
CAASGTYKYIF	0.696132427793802	-1.14590688234545	0.44977445455165	6	0.229803043690791	10	CAVTYGQNFVF	0.184766245379401	PI	1.01309897405853	cluster 10 (77)	mfuzz	none	none
CAASSGYALNF	0.603457988131146	-1.15430089274658	0.55084290461543	6	0.188831191423744	10	CAVWDTGKLIF	0.942680378034439	PI	1.15470053837925	cluster 10 (77)	mfuzz	none	none
CAGDSNYQLIW	0.876392661289834	-1.08931224000975	0.212919578719914	6	0.755014784544985	10	CAVYNNNDMRF	0.328798349131564	PI	1.14783802749835	cluster 10 (77)	mfuzz	none	none
CAGNQGGKLIF	0.848267456348894	-1.10261124576404	0.254343789415144	6	0.461107195712142	10	CAYNAGNMLTF	0.148581782971228	PI	0.816158894586378	cluster 10 (77)	mfuzz	none	none
CALANNNDMRF	0.946875279467191	-1.0457753056708	0.0989000262036095	6	0.310036600939025	10	CAYRGDNDMRF	0.702520422490711	PI	1.15463706523258	cluster 10 (77)	mfuzz	none	none
CALNAGNMLTF	0.785184256798636	-1.12581396533319	0.340629708534553	6	0.305885998831381	10	CGGNRDDKIIF	0.198226433657386	PI	1.05005219002575	cluster 10 (77)	mfuzz	none	none
CAVGYGNKLVF	0.801449373748529	-1.12062688577948	0.319177512030955	6	0.330090893784406	10	CILSNTGKLIF	0.16027339236034	PI	0.90110960696726	cluster 10 (77)	mfuzz	none	none
CAVLNNARLMF	0.811224749494702	-1.11725540629859	0.306030656803892	6	0.347877752830922	10	CIVSGYSTLTF	0.942680378034431	PI	1.15470053837925	cluster 10 (77)	mfuzz	none	none
CAVNGDDKIIF	0.880783532602007	-1.08704876697667	0.206265234374661	6	0.780158569430646	10	CLVANNARLMF	0.321134346936612	PI	1.14358023345321	cluster 10 (77)	mfuzz	none	none
CAVNGGDKIIF	0.574636862761542	-1.15469629423333	0.580059431471792	6	0.179292682591376	10	CLVQAGTALIF	0.942680378034431	PI	1.15470053837925	cluster 10 (77)	mfuzz	none	none
CAVNNNARLMF	0.808720812338742	-1.11813767238596	0.309416860047215	6	0.343036367364115	10	CVVNAGNMLTF	0.250453351682911	PI	1.1358705879483	cluster 10 (77)	mfuzz	none	none
CAVRNNARLMF	0.881138646210796	-1.08686338513549	0.205724738924692	6	0.77397721785593	10	CVVNEEDDMRF	0.942680378034431	PI	1.15470053837925	cluster 10 (77)	mfuzz	none	none
CAVYTGNQFYF	0.693205509511116	-1.14635246009316	0.453146950582041	6	0.228148145203676	10	CVVNEGDKLIF	0.942680378034427	PI	1.15470053837925	cluster 10 (77)	mfuzz	none	none
CAANTGNQFYF	-0.656346747276494	1.15091677865872	-0.494570031382221	7	0.658154771639166	10	CVVNENNDMRF	0.1471930375283	PI	0.804268932407106	cluster 10 (77)	mfuzz	none	none
CAASEGNQFYF	-0.620118158136879	1.15361708090453	-0.533498922767649	7	0.407002133429861	10	CVVNGDDKIIF	0.361642244226061	PI	1.14861833389239	cluster 10 (77)	mfuzz	none	none
CAERNAGKSTF	-0.936173959642788	1.05347893224734	-0.11730497260455	7	0.187547755513742	10	CVVNGGDKLIF	0.942680378034439	PI	1.15470053837925	cluster 10 (77)	mfuzz	none	none
CAFTDGQKLLF	-0.653095664220708	1.15122931003506	-0.498133645814356	7	0.699729193500956	10	CVVNHGNDMRF	0.942680378034431	PI	1.15470053837925	cluster 10 (77)	mfuzz	none	none
CAGAGGQKLLF	-0.646027115141881	1.15186018082285	-0.505833065680969	7	0.683557263546696	10	CVVNRADKLIF	0.434005985309827	PI	1.15280880405287	cluster 10 (77)	mfuzz	none	none
CAGEAGTALIF	-0.768739744315864	1.13054639559718	-0.361806651281317	7	0.290559155817237	10	CVVNRDNDMRF	0.302871856443731	PI	1.1451643043262	cluster 10 (77)	mfuzz	none	none
CAGRGSEKLVF	-0.953737130510323	1.04059643791577	-0.0868593074054432	7	0.179960081561708	10	CVVNRGDKLIF	0.187145645639498	PI	1.02060110829036	cluster 10 (77)	mfuzz	none	none
CAISTGNQFYF	-0.738223388792562	1.13805231055576	-0.399828921763199	7	0.326240287202143	10	CVVNSGDKIIF	0.942680378034431	PI	1.15470053837925	cluster 10 (77)	mfuzz	none	none
CALMTGNQFYF	-0.755969740777022	1.13388321889322	-0.377913478116196	7	0.304069217823868	10	CVVNTNNDMRF	0.150831798170817	PI	0.834557609363171	cluster 10 (77)	mfuzz	none	none
CALSNGNQFYF	-0.761731624421201	1.13241334847659	-0.370681724055389	7	0.297760303480557	10	CVVNYNNDMRF	0.188530655423221	PI	1.02475864667349	cluster 10 (77)	mfuzz	none	none
CAYWAGNQFYF	-0.815796322665087	1.11561086430218	-0.299814541637095	7	0.25173343933845	10	CVVTHTGKLIF	0.942680378034439	PI	1.15470053837925	cluster 10 (77)	mfuzz	none	none
CGANTGNQFYF	-0.894964700676847	1.07936733861303	-0.184402637936184	7	0.206454820821165	10	NSGGSNYKLTF	0.942680378034439	PI	1.15470053837925	cluster 10 (77)	mfuzz	none	none
CIVRAGNQFYF	-0.733907566210884	1.13898666012158	-0.405079093910694	7	0.332404309207337	10	CAADNNNDMRF	0.296247553039271	HC	-0.705952433468404	cluster 10 (77)	mfuzz	none	none
CLVVSDYKLSF	-0.872350719937849	1.09134950938871	-0.218998789450859	7	0.217845548459561	10	CAAGGYNKLIF	0.337582030691781	HC	-0.450792467958381	cluster 10 (77)	mfuzz	none	none
CVMDSSYKLIF	-0.836441804608857	1.10762196890283	-0.27118016429397	7	0.238225656533038	10	CAAHNNARLMF	0.222906862426531	HC	-0.778906591638306	cluster 10 (77)	mfuzz	none	none
CVVNEGNDMRF	-0.614095212206814	1.15390373482806	-0.539808522621243	7	0.367086987230154	10	CAALNNARLMF	0.372537291425229	HC	-0.479895565021058	cluster 10 (77)	mfuzz	none	none
CVVNGADKLIF	-0.778383615752507	1.12783191648534	-0.349448300732831	7	0.281383642714286	10	CAASGDDKIIF	0.161579858741264	HC	0.162030705370913	cluster 10 (77)	mfuzz	none	none
CVVNGGNDMRF	-0.646323169152459	1.15183508527632	-0.50551191612386	7	0.68772345712363	10	CAASGGNDMRF	0.577766743251836	HC	-0.55264074459563	cluster 10 (77)	mfuzz	none	none
CVVNILNDMRF	-0.847256121968593	1.10305266889901	-0.255796546930412	7	0.231727829440275	10	CAASSHYKLSF	0.249940599030128	HC	-0.308149285956122	cluster 10 (77)	mfuzz	none	none
CVVNMNNDMRF	-0.898884109030092	1.07714064372796	-0.178256534697868	7	0.204566568547136	10	CAASSYSTLTF	0.942680378034439	HC	-0.577350269189626	cluster 10 (77)	mfuzz	none	none
CVVNRDDKIIF	-0.657098639136113	1.15084247522126	-0.493743836085146	7	0.64833542382801	10	CADPGANNLFF	0.185381481832616	HC	-0.0308827505994121	cluster 10 (77)	mfuzz	none	none
CVVNRGDKIIF	-0.820180774739826	1.11399210107743	-0.293811326337607	7	0.248728251208486	10	CAEIGDDKIIF	0.133429137871447	HC	0.488260318856746	cluster 10 (77)	mfuzz	none	none
NYGGSQGNLIF	-0.628868511016544	1.15311971316739	-0.524251202150842	7	0.474828339406648	10	CAEKSSYKLIF	0.334933078345326	HC	-0.678931757916749	cluster 10 (77)	mfuzz	none	none
CAADSSYKLIF	-0.610911124166603	-0.543126018424503	1.15403714259111	8	0.438062749662117	10	CAERGTYKYIF	0.138483236821886	HC	0.422169494929145	cluster 10 (77)	mfuzz	none	none
CAAPGANNLFF	-0.702769413454792	-0.442080077389899	1.14484949084469	8	0.253143348124086	10	CAFKGTYKYIF	0.206894252748867	HC	-0.15370666169457	cluster 10 (77)	mfuzz	none	none
CACYNFNKFYF	-0.525404585572701	-0.627782134980011	1.15318672055271	8	0.331038336459889	10	CAGACGNQFYF	0.942680378034447	HC	-0.577350269189626	cluster 10 (77)	mfuzz	none	none
CAFPGYSTLTF	-0.577350269189626	-0.577350269189626	1.15470053837925	8	0.906035498455699	10	CAGGGFQKLVF	0.700789685840605	HC	-0.56692929490229	cluster 10 (77)	mfuzz	none	none
CAGETGNQFYF	-0.706157247465723	-0.438127074166696	1.14428432163242	8	0.249715654688322	10	CAGGRNYQLIW	0.218783278732772	HC	-0.206237204196979	cluster 10 (77)	mfuzz	none	none
CAGGYGNKLVF	-0.605139187371717	-0.54910811703007	1.15424730440179	8	0.467423537746667	10	CAGPGYSTLTF	0.186954855924748	HC	-0.0413136623711835	cluster 10 (77)	mfuzz	none	none
CAGRNAGKSTF	-0.576463523051498	-0.578236561578617	1.15470008463011	8	0.846930995689322	10	CAGSSASKIIF	0.362054728075526	HC	-0.472126694639496	cluster 10 (77)	mfuzz	none	none
CAHTSGSRLTF	-0.577350269189626	-0.577350269189626	1.15470053837925	8	0.906035498455694	10	CAGTGANNLFF	0.36641455309024	HC	-0.661391776176531	cluster 10 (77)	mfuzz	none	none
CALGSGNQFYF	-0.524805272112344	-0.628346806701057	1.1531520788134	8	0.328943723919273	10	CAILGDYKLSF	0.942680378034439	HC	-0.577350269189626	cluster 10 (77)	mfuzz	none	none
CALGSNYQLIW	-0.715168339022548	-0.427527723880233	1.14269606290278	8	0.241017860376039	10	CAINTGNQFYF	0.826071911051506	HC	-0.581001087441767	cluster 10 (77)	mfuzz	none	none
CALSNDYKLSF	-0.575579667037664	-0.579119063176552	1.15469873021422	8	0.803724054181604	10	CAITGGFKTIF	0.18269168036377	HC	-0.0124485719785252	cluster 10 (77)	mfuzz	none	none
CAMRSNYQLIW	-0.577350269189626	-0.577350269189626	1.15470053837925	8	0.906035498455701	10	CAKYNFNKFYF	0.434535460793189	HC	-0.514090793858894	cluster 10 (77)	mfuzz	none	none
CASQGGQKLLF	-0.577350269189626	-0.577350269189626	1.15470053837925	8	0.906035498455706	10	CALDYGQNFVF	0.191338922405277	HC	-0.0690688688741155	cluster 10 (77)	mfuzz	none	none
CATDRGNMLTF	-0.577350269189626	-0.577350269189626	1.15470053837925	8	0.906035498455696	10	CALGVNNDMRF	0.263311109529928	HC	-0.340398911994611	cluster 10 (77)	mfuzz	none	none
CATGNDYKLSF	-0.72127717017276	-0.420270777670068	1.14154794784283	8	0.235426440530568	10	CALNTGNQFYF	0.289432293908329	HC	-0.389953193168667	cluster 10 (77)	mfuzz	none	none
CAVDLDYKLSF	-0.619274355489105	-0.534385603035188	1.15365995852429	8	0.404234098608914	10	CALSRYSTLTF	0.942680378034439	HC	-0.577350269189626	cluster 10 (77)	mfuzz	none	none
CAVMRGTALIF	-0.577350269189626	-0.577350269189626	1.15470053837925	8	0.906035498455701	10	CAMETGNQFYF	0.503370903946321	HC	-0.61471329554943	cluster 10 (77)	mfuzz	none	none
CAVNDNDKIIF	-0.577350269189626	-0.577350269189626	1.15470053837925	8	0.906035498455701	10	CAMRDNYQLIW	0.942680378034435	HC	-0.577350269189626	cluster 10 (77)	mfuzz	none	none
CAVNRGDKIIF	-0.719878782947078	-0.421937135477472	1.14181591842455	8	0.236686651273067	10	CAPDRDDKIIF	0.192731858227552	HC	-0.0774996513698435	cluster 10 (77)	mfuzz	none	none
CAVNSADKLIF	-0.607277406967901	-0.546896782689176	1.15417418965708	8	0.455827792522119	10	CARGRGQNFVF	0.942680378034431	HC	-0.577350269189626	cluster 10 (77)	mfuzz	none	none
CAVNSGYALNF	-0.716515231001288	-0.425932694824202	1.14244792582549	8	0.239765375318206	10	CARQAGNMLTF	0.942680378034431	HC	-0.577350269189626	cluster 10 (77)	mfuzz	none	none
CAVPAGNMLTF	-0.68719097146762	-0.460037780470397	1.14722875193802	8	0.270257545324981	10	CARYNFNKFYF	0.288415279305279	HC	-0.388295116226504	cluster 10 (77)	mfuzz	none	none
CAVPAGTALIF	-0.666801380252484	-0.483013383411223	1.14981476366371	8	0.297180667969992	10	CASSGFQKLVF	0.262804725905612	HC	-0.735326446759649	cluster 10 (77)	mfuzz	none	none
CAVRDGQNFVF	-0.687608706472613	-0.459560881316008	1.14716958778862	8	0.269765562746863	10	CATGSGYALNF	0.494059997324254	HC	-0.616833417550229	cluster 10 (77)	mfuzz	none	none
CAVSDPDKIIF	-0.577350269189626	-0.577350269189626	1.15470053837925	8	0.906035498455703	10	CAVDANNDMRF	0.264944449611555	HC	-0.343977120125115	cluster 10 (77)	mfuzz	none	none
CGPGGYNKLIF	-0.577350269189626	-0.577350269189626	1.15470053837925	8	0.906035498455696	10	CAVDYGQNFVF	0.366501395123203	HC	-0.661348087667437	cluster 10 (77)	mfuzz	none	none
CIRGSNYKLTF	-0.711627207353578	-0.431707848929812	1.14333505628339	8	0.244367564147799	10	CAVEDGQKLLF	0.468548785082542	HC	-0.623255491467617	cluster 10 (77)	mfuzz	none	none
CLAVNTDKLIF	-0.577350269189626	-0.577350269189626	1.15470053837925	8	0.906035498455694	10	CAVGAGNQFYF	0.522253420060267	HC	-0.610740915550109	cluster 10 (77)	mfuzz	none	none
CMNNAGNMLTF	-0.577350269189626	-0.577350269189626	1.15470053837925	8	0.906035498455694	10	CAVGGYNKLIF	0.451446576792501	HC	-0.520864015464285	cluster 10 (77)	mfuzz	none	none
CSKTSYDKVIF	-0.728448581149537	-0.41167647528767	1.14012505643721	8	0.22913135032642	10	CAVGSGYALNF	0.713135376592614	HC	-0.587022049714094	cluster 10 (77)	mfuzz	none	none
CVISGNTPLVF	-0.613365551393345	-0.540569857980528	1.15393540937387	8	0.427230055583759	10	CAVHNTDKLIF	0.411448053147192	HC	-0.641641605911141	cluster 10 (77)	mfuzz	none	none
CVVNAGNDMRF	-0.699820040183909	-0.445507438553344	1.14532747873725	8	0.256205393530957	10	CAVKDTDKLIF	0.265121721148187	HC	-0.733088866590659	cluster 10 (77)	mfuzz	none	none
CVVNEADKLIF	-0.577350269189626	-0.577350269189626	1.15470053837925	8	0.906035498455701	10	CAVNADDKIIF	0.35566805496762	HC	-0.467020077057234	cluster 10 (77)	mfuzz	none	none
CVVNEDDKIIF	-0.716764507951911	-0.425637184625755	1.14240169257767	8	0.239534829897571	10	CAVNQDDKIIF	0.206447595093202	HC	-0.151545779384363	cluster 10 (77)	mfuzz	none	none
CVVNEDNDMRF	-0.577350269189626	-0.577350269189626	1.15470053837925	8	0.906035498455706	10	CAVNTGNQFYF	0.415616090113313	HC	-0.640076211684041	cluster 10 (77)	mfuzz	none	none
CVVNEEDKIIF	-0.577350269189626	-0.577350269189626	1.15470053837925	8	0.906035498455701	10	CAVNVDDKIIF	0.355289867519564	HC	-0.667191959554671	cluster 10 (77)	mfuzz	none	none
CVVNERDDMRF	-0.577350269189626	-0.577350269189626	1.15470053837925	8	0.906035498455696	10	CAVNWGDKLIF	0.224954733674319	HC	-0.230102160682917	cluster 10 (77)	mfuzz	none	none
CVVNGDNDMRF	-0.723430849184506	-0.417698364634072	1.14112921381858	8	0.233507189239928	10	CAVNWTDKLIF	0.942680378034439	HC	-0.577350269189626	cluster 10 (77)	mfuzz	none	none
CVVNGEDDMRF	-0.577350269189626	-0.577350269189626	1.15470053837925	8	0.906035498455701	10	CAVRNGQNFVF	0.268774640905496	HC	-0.352089594759894	cluster 10 (77)	mfuzz	none	none
CVVNGLDDMRF	-0.577350269189626	-0.577350269189626	1.15470053837925	8	0.906035498455701	10	CAVSDDYKLSF	0.437867322733008	HC	-0.632355523211209	cluster 10 (77)	mfuzz	none	none
CVVNIGDDMRF	-0.577350269189626	-0.577350269189626	1.15470053837925	8	0.906035498455699	10	CAVTGGFKTIF	0.501015012568565	HC	-0.61523920839707	cluster 10 (77)	mfuzz	none	none
CVVNKNDDMRF	-0.577350269189626	-0.577350269189626	1.15470053837925	8	0.906035498455699	10	CAVTYGQNFVF	0.184766245379401	HC	-0.0267340521262474	cluster 10 (77)	mfuzz	none	none
CVVNLLNDMRF	-0.577350269189626	-0.577350269189626	1.15470053837925	8	0.906035498455701	10	CAVWDTGKLIF	0.942680378034439	HC	-0.577350269189626	cluster 10 (77)	mfuzz	none	none
CVVNMLDDMRF	-0.577350269189626	-0.577350269189626	1.15470053837925	8	0.906035498455699	10	CAVYNNNDMRF	0.328798349131564	HC	-0.682780838883254	cluster 10 (77)	mfuzz	none	none
CVVNNADKLIF	-0.577350269189626	-0.577350269189626	1.15470053837925	8	0.906035498455696	10	CAYNAGNMLTF	0.148581782971228	HC	0.2993196579442	cluster 10 (77)	mfuzz	none	none
CVVNNDDKIIF	-0.577350269189626	-0.577350269189626	1.15470053837925	8	0.906035498455699	10	CAYRGDNDMRF	0.702520422490711	HC	-0.587803554948785	cluster 10 (77)	mfuzz	none	none
CVVNRGDDMRF	-0.539354932678489	-0.614529631826415	1.1538845645049	8	0.386700358324101	10	CGGNRDDKIIF	0.198226433657386	HC	-0.109041962302752	cluster 10 (77)	mfuzz	none	none
CVVNRYDKIIF	-0.577350269189626	-0.577350269189626	1.15470053837925	8	0.906035498455699	10	CILSNTGKLIF	0.16027339236034	HC	0.17474600986422	cluster 10 (77)	mfuzz	none	none
CVVNSADKLIF	-0.577350269189626	-0.577350269189626	1.15470053837925	8	0.906035498455701	10	CIVSGYSTLTF	0.942680378034431	HC	-0.577350269189626	cluster 10 (77)	mfuzz	none	none
CVVNSGNKLVF	-0.580541289097467	-0.57415335947926	1.15469464857673	8	0.79227047889949	10	CLVANNARLMF	0.321134346936612	HC	-0.433340894116529	cluster 10 (77)	mfuzz	none	none
CVVNYDNDMRF	-0.577350269189626	-0.577350269189626	1.15470053837925	8	0.906035498455701	10	CLVQAGTALIF	0.942680378034431	HC	-0.577350269189626	cluster 10 (77)	mfuzz	none	none
CAASPRTALIF	0.143820909467012	-1.06412346588588	0.920302556418868	9	0.789068214258026	10	CVVNAGNMLTF	0.250453351682911	HC	-0.747792197026252	cluster 10 (77)	mfuzz	none	none
CAFMGNNDMRF	-0.0261390145452633	-0.986674241864592	1.01281325640986	9	0.263149438055443	10	CVVNEEDDMRF	0.942680378034431	HC	-0.577350269189626	cluster 10 (77)	mfuzz	none	none
CAGGSQGNLIF	0.150243479386974	-1.06662069212676	0.916377212739784	9	0.776644038338225	10	CVVNEGDKLIF	0.942680378034427	HC	-0.577350269189626	cluster 10 (77)	mfuzz	none	none
CAGNAGNMLTF	0.273659561267898	-1.10834037419173	0.834680812923834	9	0.315319833711036	10	CVVNENNDMRF	0.1471930375283	HC	0.315405507089608	cluster 10 (77)	mfuzz	none	none
CAGPTGNQFYF	0.439793785044946	-1.14452442292424	0.704730637879299	9	0.209090893145298	10	CVVNGDDKIIF	0.361642244226061	HC	-0.47180579000324	cluster 10 (77)	mfuzz	none	none
CAMDSSYKLIF	0.433604297664129	-1.14361954443133	0.710015246767197	9	0.21160063010473	10	CVVNGGDKLIF	0.942680378034439	HC	-0.577350269189626	cluster 10 (77)	mfuzz	none	none
CAMNRDDKIIF	0.023337672405694	-1.01146457273357	0.988126900327877	9	0.311149535488194	10	CVVNHGNDMRF	0.942680378034431	HC	-0.577350269189626	cluster 10 (77)	mfuzz	none	none
CAVDNTGKLIF	-0.0814386520087891	-0.956790478192659	1.03822913020145	9	0.225480906677001	10	CVVNRADKLIF	0.434005985309827	HC	-0.633622371001585	cluster 10 (77)	mfuzz	none	none
CAVGDGQKLLF	0.35729211714892	-1.12957021815157	0.77227810100265	9	0.248924497917462	10	CVVNRDNDMRF	0.302871856443731	HC	-0.700835951610978	cluster 10 (77)	mfuzz	none	none
CAVKSDYKLSF	0.0180787705980103	-1.00891681205703	0.990838041459019	9	0.305061996614336	10	CVVNRGDKLIF	0.187145645639498	HC	-0.0425612749336126	cluster 10 (77)	mfuzz	none	none
CAVRGGQKLLF	0.467862924784961	-1.14816787203101	0.680304947246047	9	0.198397395962704	10	CVVNSGDKIIF	0.942680378034431	HC	-0.577350269189626	cluster 10 (77)	mfuzz	none	none
CLVGGGFKTIF	0.139262083804967	-1.06233167855521	0.92306959475024	9	0.724370493264904	10	CVVNTNNDMRF	0.150831798170817	HC	0.273832761920016	cluster 10 (77)	mfuzz	none	none
CVVNKDDKIIF	0.149822512924489	-1.06645798302925	0.916635470104761	9	0.782500106154847	10	CVVNYNNDMRF	0.188530655423221	HC	-0.0515080972323837	cluster 10 (77)	mfuzz	none	none
CVVNMDDKIIF	0.313606918786833	-1.11921606600597	0.805609147219138	9	0.278530940807136	10	CVVTHTGKLIF	0.942680378034439	HC	-0.577350269189626	cluster 10 (77)	mfuzz	none	none
YSGGGADGLTF	-0.0742690983554332	-0.960794845004108	1.03506394335954	9	0.229745739714745	10	NSGGSNYKLTF	0.942680378034439	HC	-0.577350269189626	cluster 10 (77)	mfuzz	none	none
CAADNNNDMRF	1.14431898144494	-0.705952433468404	-0.438366547976533	10	0.296247553039271	10	CAADNNNDMRF	0.296247553039271	RI	-0.438366547976533	cluster 10 (77)	mfuzz	none	none
CAAGGYNKLIF	1.14604253583675	-0.450792467958381	-0.695250067878367	10	0.337582030691781	10	CAAGGYNKLIF	0.337582030691781	RI	-0.695250067878367	cluster 10 (77)	mfuzz	none	none
CAAHNNARLMF	1.12767981331009	-0.778906591638306	-0.348773221671784	10	0.222906862426531	10	CAAHNNARLMF	0.222906862426531	RI	-0.348773221671784	cluster 10 (77)	mfuzz	none	none
CAALNNARLMF	1.14949447455269	-0.479895565021058	-0.669598909531633	10	0.372537291425229	10	CAALNNARLMF	0.372537291425229	RI	-0.669598909531633	cluster 10 (77)	mfuzz	none	none
CAASGDDKIIF	0.909090468874922	0.162030705370913	-1.07112117424584	10	0.161579858741264	10	CAASGDDKIIF	0.161579858741264	RI	-1.07112117424584	cluster 10 (77)	mfuzz	none	none
CAASGGNDMRF	1.15435292041866	-0.55264074459563	-0.601712175823034	10	0.577766743251836	10	CAASGGNDMRF	0.577766743251836	RI	-0.601712175823034	cluster 10 (77)	mfuzz	none	none
CAASSHYKLSF	1.11780853424346	-0.308149285956122	-0.809659248287339	10	0.249940599030128	10	CAASSHYKLSF	0.249940599030128	RI	-0.809659248287339	cluster 10 (77)	mfuzz	none	none
CAASSYSTLTF	1.15470053837925	-0.577350269189626	-0.577350269189626	10	0.942680378034439	10	CAASSYSTLTF	0.942680378034439	RI	-0.577350269189626	cluster 10 (77)	mfuzz	none	none
CADPGANNLFF	1.01508365721187	-0.0308827505994121	-0.984200906612459	10	0.185381481832616	10	CADPGANNLFF	0.185381481832616	RI	-0.984200906612459	cluster 10 (77)	mfuzz	none	none
CAEIGDDKIIF	0.662071471431135	0.488260318856746	-1.15033179028788	10	0.133429137871447	10	CAEIGDDKIIF	0.133429137871447	RI	-1.15033179028788	cluster 10 (77)	mfuzz	none	none
CAEKSSYKLIF	1.14834705136199	-0.678931757916749	-0.469415293445246	10	0.334933078345326	10	CAEKSSYKLIF	0.334933078345326	RI	-0.469415293445246	cluster 10 (77)	mfuzz	none	none
CAERGTYKYIF	0.719683584701629	0.422169494929145	-1.14185307963077	10	0.138483236821886	10	CAERGTYKYIF	0.138483236821886	RI	-1.14185307963077	cluster 10 (77)	mfuzz	none	none
CAFKGTYKYIF	1.06795408082835	-0.15370666169457	-0.914247419133782	10	0.206894252748867	10	CAFKGTYKYIF	0.206894252748867	RI	-0.914247419133782	cluster 10 (77)	mfuzz	none	none
CAGACGNQFYF	1.15470053837925	-0.577350269189626	-0.577350269189626	10	0.942680378034447	10	CAGACGNQFYF	0.942680378034447	RI	-0.577350269189626	cluster 10 (77)	mfuzz	none	none
CAGGGFQKLVF	1.15463821278482	-0.56692929490229	-0.587708917882534	10	0.700789685840605	10	CAGGGFQKLVF	0.700789685840605	RI	-0.587708917882534	cluster 10 (77)	mfuzz	none	none
CAGGRNYQLIW	1.08703915870037	-0.206237204196979	-0.880801954503394	10	0.218783278732772	10	CAGGRNYQLIW	0.218783278732772	RI	-0.880801954503394	cluster 10 (77)	mfuzz	none	none
CAGPGYSTLTF	1.02001656920595	-0.0413136623711835	-0.978702906834762	10	0.186954855924748	10	CAGPGYSTLTF	0.186954855924748	RI	-0.978702906834762	cluster 10 (77)	mfuzz	none	none
CAGSSASKIIF	1.14865432259651	-0.472126694639496	-0.676527627957012	10	0.362054728075526	10	CAGSSASKIIF	0.362054728075526	RI	-0.676527627957012	cluster 10 (77)	mfuzz	none	none
CAGTGANNLFF	1.15040357306172	-0.661391776176531	-0.489011796885189	10	0.36641455309024	10	CAGTGANNLFF	0.36641455309024	RI	-0.489011796885189	cluster 10 (77)	mfuzz	none	none
CAILGDYKLSF	1.15470053837925	-0.577350269189626	-0.577350269189626	10	0.942680378034439	10	CAILGDYKLSF	0.942680378034439	RI	-0.577350269189626	cluster 10 (77)	mfuzz	none	none
CAINTGNQFYF	1.15469282689264	-0.581001087441767	-0.573691739450873	10	0.826071911051506	10	CAINTGNQFYF	0.826071911051506	RI	-0.573691739450873	cluster 10 (77)	mfuzz	none	none
CAITGGFKTIF	1.00616617169651	-0.0124485719785252	-0.993717599717988	10	0.18269168036377	10	CAITGGFKTIF	0.18269168036377	RI	-0.993717599717988	cluster 10 (77)	mfuzz	none	none
CAKYNFNKFYF	1.1524687558788	-0.514090793858894	-0.63837796201991	10	0.434535460793189	10	CAKYNFNKFYF	0.434535460793189	RI	-0.63837796201991	cluster 10 (77)	mfuzz	none	none
CALDYGQNFVF	1.03274389067074	-0.0690688688741155	-0.963675021796621	10	0.191338922405277	10	CALDYGQNFVF	0.191338922405277	RI	-0.963675021796621	cluster 10 (77)	mfuzz	none	none
CALGVNNDMRF	1.12576025235443	-0.340398911994611	-0.78536134035982	10	0.263311109529928	10	CALGVNNDMRF	0.263311109529928	RI	-0.78536134035982	cluster 10 (77)	mfuzz	none	none
CALNTGNQFYF	1.13622703103479	-0.389953193168667	-0.746273837866121	10	0.289432293908329	10	CALNTGNQFYF	0.289432293908329	RI	-0.746273837866121	cluster 10 (77)	mfuzz	none	none
CALSRYSTLTF	1.15470053837925	-0.577350269189626	-0.577350269189626	10	0.942680378034439	10	CALSRYSTLTF	0.942680378034439	RI	-0.577350269189626	cluster 10 (77)	mfuzz	none	none
CAMETGNQFYF	1.15387638954455	-0.61471329554943	-0.53916309399512	10	0.503370903946321	10	CAMETGNQFYF	0.503370903946321	RI	-0.53916309399512	cluster 10 (77)	mfuzz	none	none
CAMRDNYQLIW	1.15470053837925	-0.577350269189626	-0.577350269189626	10	0.942680378034435	10	CAMRDNYQLIW	0.942680378034435	RI	-0.577350269189626	cluster 10 (77)	mfuzz	none	none
CAPDRDDKIIF	1.03649495998935	-0.0774996513698435	-0.958995308619508	10	0.192731858227552	10	CAPDRDDKIIF	0.192731858227552	RI	-0.958995308619508	cluster 10 (77)	mfuzz	none	none
CARGRGQNFVF	1.15470053837925	-0.577350269189626	-0.577350269189626	10	0.942680378034431	10	CARGRGQNFVF	0.942680378034431	RI	-0.577350269189626	cluster 10 (77)	mfuzz	none	none
CARQAGNMLTF	1.15470053837925	-0.577350269189626	-0.577350269189626	10	0.942680378034431	10	CARQAGNMLTF	0.942680378034431	RI	-0.577350269189626	cluster 10 (77)	mfuzz	none	none
CARYNFNKFYF	1.13591195382801	-0.388295116226504	-0.747616837601507	10	0.288415279305279	10	CARYNFNKFYF	0.288415279305279	RI	-0.747616837601507	cluster 10 (77)	mfuzz	none	none
CASSGFQKLVF	1.13868284863062	-0.735326446759649	-0.403356401870967	10	0.262804725905612	10	CASSGFQKLVF	0.262804725905612	RI	-0.403356401870967	cluster 10 (77)	mfuzz	none	none
CATGSGYALNF	1.15377899871061	-0.616833417550229	-0.536945581160378	10	0.494059997324254	10	CATGSGYALNF	0.494059997324254	RI	-0.536945581160378	cluster 10 (77)	mfuzz	none	none
CAVDANNDMRF	1.12658785066717	-0.343977120125115	-0.782610730542052	10	0.264944449611555	10	CAVDANNDMRF	0.264944449611555	RI	-0.782610730542052	cluster 10 (77)	mfuzz	none	none
CAVDYGQNFVF	1.15040816548779	-0.661348087667437	-0.489060077820351	10	0.366501395123203	10	CAVDYGQNFVF	0.366501395123203	RI	-0.489060077820351	cluster 10 (77)	mfuzz	none	none
CAVEDGQKLLF	1.1534498434876	-0.623255491467617	-0.530194352019984	10	0.468548785082542	10	CAVEDGQKLLF	0.468548785082542	RI	-0.530194352019984	cluster 10 (77)	mfuzz	none	none
CAVGAGNQFYF	1.15404392298695	-0.610740915550109	-0.543303007436837	10	0.522253420060267	10	CAVGAGNQFYF	0.522253420060267	RI	-0.543303007436837	cluster 10 (77)	mfuzz	none	none
CAVGGYNKLIF	1.15291478518267	-0.520864015464285	-0.63205076971839	10	0.451446576792501	10	CAVGGYNKLIF	0.451446576792501	RI	-0.63205076971839	cluster 10 (77)	mfuzz	none	none
CAVGSGYALNF	1.15464622612459	-0.587022049714094	-0.5676241764105	10	0.713135376592614	10	CAVGSGYALNF	0.713135376592614	RI	-0.5676241764105	cluster 10 (77)	mfuzz	none	none
CAVHNTDKLIF	1.15221844378265	-0.641641605911141	-0.510576837871506	10	0.411448053147192	10	CAVHNTDKLIF	0.411448053147192	RI	-0.510576837871506	cluster 10 (77)	mfuzz	none	none
CAVKDTDKLIF	1.13916046682079	-0.733088866590659	-0.406071600230132	10	0.265121721148187	10	CAVKDTDKLIF	0.265121721148187	RI	-0.406071600230132	cluster 10 (77)	mfuzz	none	none
CAVNADDKIIF	1.14806959685114	-0.467020077057234	-0.681049519793907	10	0.35566805496762	10	CAVNADDKIIF	0.35566805496762	RI	-0.681049519793907	cluster 10 (77)	mfuzz	none	none
CAVNQDDKIIF	1.06712318477616	-0.151545779384363	-0.915577405391796	10	0.206447595093202	10	CAVNQDDKIIF	0.206447595093202	RI	-0.915577405391796	cluster 10 (77)	mfuzz	none	none
CAVNTGNQFYF	1.15234023393443	-0.640076211684041	-0.51226402225039	10	0.415616090113313	10	CAVNTGNQFYF	0.415616090113313	RI	-0.51226402225039	cluster 10 (77)	mfuzz	none	none
CAVNVDDKIIF	1.14977069564962	-0.667191959554671	-0.482578736094946	10	0.355289867519564	10	CAVNVDDKIIF	0.355289867519564	RI	-0.482578736094946	cluster 10 (77)	mfuzz	none	none
CAVNWGDKLIF	1.09499482706205	-0.230102160682917	-0.864892666379133	10	0.224954733674319	10	CAVNWGDKLIF	0.224954733674319	RI	-0.864892666379133	cluster 10 (77)	mfuzz	none	none
CAVNWTDKLIF	1.15470053837925	-0.577350269189626	-0.577350269189626	10	0.942680378034439	10	CAVNWTDKLIF	0.942680378034439	RI	-0.577350269189626	cluster 10 (77)	mfuzz	none	none
CAVRNGQNFVF	1.12842323473894	-0.352089594759894	-0.776333639979047	10	0.268774640905496	10	CAVRNGQNFVF	0.268774640905496	RI	-0.776333639979047	cluster 10 (77)	mfuzz	none	none
CAVSDDYKLSF	1.15289448140879	-0.632355523211209	-0.520538958197584	10	0.437867322733008	10	CAVSDDYKLSF	0.437867322733008	RI	-0.520538958197584	cluster 10 (77)	mfuzz	none	none
CAVTGGFKTIF	1.15385275016849	-0.61523920839707	-0.538613541771422	10	0.501015012568565	10	CAVTGGFKTIF	0.501015012568565	RI	-0.538613541771422	cluster 10 (77)	mfuzz	none	none
CAVTYGQNFVF	1.01309897405853	-0.0267340521262474	-0.986364921932279	10	0.184766245379401	10	CAVTYGQNFVF	0.184766245379401	RI	-0.986364921932279	cluster 10 (77)	mfuzz	none	none
CAVWDTGKLIF	1.15470053837925	-0.577350269189626	-0.577350269189626	10	0.942680378034439	10	CAVWDTGKLIF	0.942680378034439	RI	-0.577350269189626	cluster 10 (77)	mfuzz	none	none
CAVYNNNDMRF	1.14783802749835	-0.682780838883254	-0.465057188615096	10	0.328798349131564	10	CAVYNNNDMRF	0.328798349131564	RI	-0.465057188615096	cluster 10 (77)	mfuzz	none	none
CAYNAGNMLTF	0.816158894586378	0.2993196579442	-1.11547855253058	10	0.148581782971228	10	CAYNAGNMLTF	0.148581782971228	RI	-1.11547855253058	cluster 10 (77)	mfuzz	none	none
CAYRGDNDMRF	1.15463706523258	-0.587803554948785	-0.566833510283799	10	0.702520422490711	10	CAYRGDNDMRF	0.702520422490711	RI	-0.566833510283799	cluster 10 (77)	mfuzz	none	none
CGGNRDDKIIF	1.05005219002575	-0.109041962302752	-0.941010227722998	10	0.198226433657386	10	CGGNRDDKIIF	0.198226433657386	RI	-0.941010227722998	cluster 10 (77)	mfuzz	none	none
CILSNTGKLIF	0.90110960696726	0.17474600986422	-1.07585561683148	10	0.16027339236034	10	CILSNTGKLIF	0.16027339236034	RI	-1.07585561683148	cluster 10 (77)	mfuzz	none	none
CIVSGYSTLTF	1.15470053837925	-0.577350269189626	-0.577350269189626	10	0.942680378034431	10	CIVSGYSTLTF	0.942680378034431	RI	-0.577350269189626	cluster 10 (77)	mfuzz	none	none
CLVANNARLMF	1.14358023345321	-0.433340894116529	-0.710239339336676	10	0.321134346936612	10	CLVANNARLMF	0.321134346936612	RI	-0.710239339336676	cluster 10 (77)	mfuzz	none	none
CLVQAGTALIF	1.15470053837925	-0.577350269189626	-0.577350269189626	10	0.942680378034431	10	CLVQAGTALIF	0.942680378034431	RI	-0.577350269189626	cluster 10 (77)	mfuzz	none	none
CVVNAGNMLTF	1.1358705879483	-0.747792197026252	-0.388078390922045	10	0.250453351682911	10	CVVNAGNMLTF	0.250453351682911	RI	-0.388078390922045	cluster 10 (77)	mfuzz	none	none
CVVNEEDDMRF	1.15470053837925	-0.577350269189626	-0.577350269189626	10	0.942680378034431	10	CVVNEEDDMRF	0.942680378034431	RI	-0.577350269189626	cluster 10 (77)	mfuzz	none	none
CVVNEGDKLIF	1.15470053837925	-0.577350269189626	-0.577350269189626	10	0.942680378034427	10	CVVNEGDKLIF	0.942680378034427	RI	-0.577350269189626	cluster 10 (77)	mfuzz	none	none
CVVNENNDMRF	0.804268932407106	0.315405507089608	-1.11967443949671	10	0.1471930375283	10	CVVNENNDMRF	0.1471930375283	RI	-1.11967443949671	cluster 10 (77)	mfuzz	none	none
CVVNGDDKIIF	1.14861833389239	-0.47180579000324	-0.676812543889146	10	0.361642244226061	10	CVVNGDDKIIF	0.361642244226061	RI	-0.676812543889146	cluster 10 (77)	mfuzz	none	none
CVVNGGDKLIF	1.15470053837925	-0.577350269189626	-0.577350269189626	10	0.942680378034439	10	CVVNGGDKLIF	0.942680378034439	RI	-0.577350269189626	cluster 10 (77)	mfuzz	none	none
CVVNHGNDMRF	1.15470053837925	-0.577350269189626	-0.577350269189626	10	0.942680378034431	10	CVVNHGNDMRF	0.942680378034431	RI	-0.577350269189626	cluster 10 (77)	mfuzz	none	none
CVVNRADKLIF	1.15280880405287	-0.633622371001585	-0.519186433051286	10	0.434005985309827	10	CVVNRADKLIF	0.434005985309827	RI	-0.519186433051286	cluster 10 (77)	mfuzz	none	none
CVVNRDNDMRF	1.1451643043262	-0.700835951610978	-0.444328352715223	10	0.302871856443731	10	CVVNRDNDMRF	0.302871856443731	RI	-0.444328352715223	cluster 10 (77)	mfuzz	none	none
CVVNRGDKLIF	1.02060110829036	-0.0425612749336126	-0.978039833356752	10	0.187145645639498	10	CVVNRGDKLIF	0.187145645639498	RI	-0.978039833356752	cluster 10 (77)	mfuzz	none	none
CVVNSGDKIIF	1.15470053837925	-0.577350269189626	-0.577350269189626	10	0.942680378034431	10	CVVNSGDKIIF	0.942680378034431	RI	-0.577350269189626	cluster 10 (77)	mfuzz	none	none
CVVNTNNDMRF	0.834557609363171	0.273832761920016	-1.10839037128319	10	0.150831798170817	10	CVVNTNNDMRF	0.150831798170817	RI	-1.10839037128319	cluster 10 (77)	mfuzz	none	none
CVVNYNNDMRF	1.02475864667349	-0.0515080972323837	-0.973250549441106	10	0.188530655423221	10	CVVNYNNDMRF	0.188530655423221	RI	-0.973250549441106	cluster 10 (77)	mfuzz	none	none
CVVTHTGKLIF	1.15470053837925	-0.577350269189626	-0.577350269189626	10	0.942680378034439	10	CVVTHTGKLIF	0.942680378034439	RI	-0.577350269189626	cluster 10 (77)	mfuzz	none	none
NSGGSNYKLTF	1.15470053837925	-0.577350269189626	-0.577350269189626	10	0.942680378034439	10	NSGGSNYKLTF	0.942680378034439	RI	-0.577350269189626	cluster 10 (77)	mfuzz	none	none
