# Supplementary material for: Distinct characteristics of T cell receptor repertoire associated with the SARS-CoV-2 reinfection
Source: Front Immunol. 2025 Oct 23;16:1680089. doi: 10.3389/fimmu.2025.1680089 (PMC12589064; doi:10.3389/fimmu.2025.1680089)
Supplement: Supplementary file 6 [file Table6.xls]

wide.res.gene	wide.res.RI	wide.res.HC	wide.res.PI	wide.res.cluster	wide.res.membership	long.res.cluster	long.res.gene	long.res.membership	long.res.cell_type	long.res.norm_value	long.res.cluster_name	type	geneMode	geneType
CAENRGSGTYKYIF	-0.67743431989006	1.14853939764681	-0.471105077756751	1	0.348345561200474	1	CAENRGSGTYKYIF	0.348345561200474	RI	-0.67743431989006	cluster 1 (19)	mfuzz	none	none
CAESLYSSASKIIF	-0.781340580373504	1.12696518565744	-0.345624605283941	1	0.571948569087819	1	CAESLYSSASKIIF	0.571948569087819	RI	-0.781340580373504	cluster 1 (19)	mfuzz	none	none
CAFMKTGANSKLTF	-0.695750145907657	1.14596579514781	-0.450215649240149	1	0.384789952586792	1	CAFMKTGANSKLTF	0.384789952586792	RI	-0.695750145907657	cluster 1 (19)	mfuzz	none	none
CALRGGTSYGKLTF	-0.828352039750061	1.11086438182852	-0.282512342078458	1	0.38894566495137	1	CALRGGTSYGKLTF	0.38894566495137	RI	-0.828352039750061	cluster 1 (19)	mfuzz	none	none
CALSDLNQGGKLIF	-0.758723865943401	1.13318788863781	-0.374464022694411	1	0.760656913823083	1	CALSDLNQGGKLIF	0.760656913823083	RI	-0.758723865943401	cluster 1 (19)	mfuzz	none	none
CALSEADRDDKIIF	-0.886149888555918	1.08420970488547	-0.198059816329552	1	0.301799221711334	1	CALSEADRDDKIIF	0.301799221711334	RI	-0.886149888555918	cluster 1 (19)	mfuzz	none	none
CALSVAGTASKLTF	-0.595303552427648	1.15451247688241	-0.559208924454766	1	0.251587779711941	1	CALSVAGTASKLTF	0.251587779711941	RI	-0.595303552427648	cluster 1 (19)	mfuzz	none	none
CAVGVNNAGNMLTF	-1.15177188293953	0.647062814486527	0.504709068453005	1	0.143063464576837	1	CAVGVNNAGNMLTF	0.143063464576837	RI	-1.15177188293953	cluster 1 (19)	mfuzz	none	none
CAVIKGGGADGLTF	-0.850526153719693	1.10161649511031	-0.251090341390619	1	0.34782573681872	1	CAVIKGGGADGLTF	0.34782573681872	RI	-0.850526153719693	cluster 1 (19)	mfuzz	none	none
CAVLNSGGYQKVTF	-0.76264007035198	1.13217627462542	-0.369536204273444	1	0.785811081519121	1	CAVLNSGGYQKVTF	0.785811081519121	RI	-0.76264007035198	cluster 1 (19)	mfuzz	none	none
CAVRGSSGTYKYIF	-0.731722990553288	1.13944801197779	-0.407725021424503	1	0.505470313740807	1	CAVRGSSGTYKYIF	0.505470313740807	RI	-0.731722990553288	cluster 1 (19)	mfuzz	none	none
CAVSDLAAGNKLTF	-0.648284996763959	1.15166586495725	-0.503380868193288	1	0.305387275702117	1	CAVSDLAAGNKLTF	0.305387275702117	RI	-0.648284996763959	cluster 1 (19)	mfuzz	none	none
CAVSRGTSYGKLTF	-1.0890174798382	0.876970311315158	0.212047168523046	1	0.178244317010162	1	CAVSRGTSYGKLTF	0.178244317010162	RI	-1.0890174798382	cluster 1 (19)	mfuzz	none	none
CAVVGFSDGQKLLF	-0.661614116616495	1.15038016091736	-0.488766044300867	1	0.323300362463308	1	CAVVGFSDGQKLLF	0.323300362463308	RI	-0.661614116616495	cluster 1 (19)	mfuzz	none	none
CLVGEGSSASKIIF	-1.15245293598465	0.63858970039152	0.513863235593128	1	0.142138417433228	1	CLVGEGSSASKIIF	0.142138417433228	RI	-1.15245293598465	cluster 1 (19)	mfuzz	none	none
CVVNGKAAGNKLTF	-0.84444323615061	1.10426759577007	-0.259824359619465	1	0.357829005727541	1	CVVNGKAAGNKLTF	0.357829005727541	RI	-0.84444323615061	cluster 1 (19)	mfuzz	none	none
CVVNIPSGNTPLVF	-1.08709678722185	0.880691436559976	0.206405350661876	1	0.179091183700742	1	CVVNIPSGNTPLVF	0.179091183700742	RI	-1.08709678722185	cluster 1 (19)	mfuzz	none	none
CVVNLNQAGTALIF	-1.15330616007461	0.625782255182793	0.527523904891812	1	0.140768781360526	1	CVVNLNQAGTALIF	0.140768781360526	RI	-1.15330616007461	cluster 1 (19)	mfuzz	none	none
CVVSETSGTYKYIF	-0.99202798729766	1.00778577316937	-0.0157577858717051	1	0.223679314234649	1	CVVSETSGTYKYIF	0.223679314234649	RI	-0.99202798729766	cluster 1 (19)	mfuzz	none	none
CAALFTGGGNKLTF	0.667017993090067	0.482772356709208	-1.14979034979927	2	0.781754885747854	1	CAENRGSGTYKYIF	0.348345561200474	HC	1.14853939764681	cluster 1 (19)	mfuzz	none	none
CAASDDNYGQNFVF	0.559495263383137	0.595023074087309	-1.15451833747045	2	0.315705368727435	1	CAESLYSSASKIIF	0.571948569087819	HC	1.12696518565744	cluster 1 (19)	mfuzz	none	none
CAASDEGSQGNLIF	0.21559908629017	0.87461471545112	-1.09021380174129	2	0.170609547892904	1	CAFMKTGANSKLTF	0.384789952586792	HC	1.14596579514781	cluster 1 (19)	mfuzz	none	none
CAATSNFGNEKLTF	0.318717068421562	0.80179419700449	-1.12051126542605	2	0.193096790056141	1	CALRGGTSYGKLTF	0.38894566495137	HC	1.11086438182852	cluster 1 (19)	mfuzz	none	none
CAAYSGGGADGLTF	0.576978381621845	0.577722076926791	-1.15470045854864	2	0.337804410850728	1	CALSDLNQGGKLIF	0.760656913823083	HC	1.13318788863781	cluster 1 (19)	mfuzz	none	none
CAGEGSSNTGKLIF	0.667932206986532	0.481754391009953	-1.14968659799648	2	0.787899960643089	1	CALSEADRDDKIIF	0.301799221711334	HC	1.08420970488547	cluster 1 (19)	mfuzz	none	none
CALHGSSNTGKLIF	0.771746260239234	0.357972137631054	-1.12971839787029	2	0.294622202529071	1	CALSVAGTASKLTF	0.251587779711941	HC	1.15451247688241	cluster 1 (19)	mfuzz	none	none
CALMGETSGSRLTF	0.571293669252562	0.583385764074112	-1.15467943332667	2	0.330079536316809	1	CAVGVNNAGNMLTF	0.143063464576837	HC	0.647062814486527	cluster 1 (19)	mfuzz	none	none
CALPNAGNNRKLIW	0.558722773974993	0.595779542452595	-1.15450231642759	2	0.314832865884037	1	CAVIKGGGADGLTF	0.34782573681872	HC	1.10161649511031	cluster 1 (19)	mfuzz	none	none
CALRIYNQGGKLIF	0.796696017868878	0.325500449884053	-1.12219646775293	2	0.263125402939013	1	CAVLNSGGYQKVTF	0.785811081519121	HC	1.13217627462542	cluster 1 (19)	mfuzz	none	none
CALSATSGTYKYIF	0.400332089411643	0.73781085460486	-1.1381429440165	2	0.2175202585067	1	CAVRGSSGTYKYIF	0.505470313740807	HC	1.13944801197779	cluster 1 (19)	mfuzz	none	none
CALSGPYNFNKFYF	0.273188657621288	0.835015658792566	-1.10820431641385	2	0.182337813210422	1	CAVSDLAAGNKLTF	0.305387275702117	HC	1.15166586495725	cluster 1 (19)	mfuzz	none	none
CATDLKTSYDKVIF	0.242178527348509	0.856669485030394	-1.0988480123789	2	0.175803743387928	1	CAVSRGTSYGKLTF	0.178244317010162	HC	0.876970311315158	cluster 1 (19)	mfuzz	none	none
CATDPYSSASKIIF	0.296344533595251	0.818334297099464	-1.11467883069472	2	0.187614542120472	1	CAVVGFSDGQKLLF	0.323300362463308	HC	1.15038016091736	cluster 1 (19)	mfuzz	none	none
CAVPLYSSASKIIF	0.730971970023754	0.408632858758053	-1.13960482878181	2	0.370233134818741	1	CLVGEGSSASKIIF	0.142138417433228	HC	0.63858970039152	cluster 1 (19)	mfuzz	none	none
CAVPSSGGSYIPTF	0.736000199308771	0.402537232317977	-1.13853743162675	2	0.358362482016745	1	CVVNGKAAGNKLTF	0.357829005727541	HC	1.10426759577007	cluster 1 (19)	mfuzz	none	none
CAVRDGTGANNLFF	0.177671500768321	0.899255656501381	-1.0769271572697	2	0.163726648350865	1	CVVNIPSGNTPLVF	0.179091183700742	HC	0.880691436559976	cluster 1 (19)	mfuzz	none	none
CAVRDWGFGNVLHC	0.831587948727141	0.27799714164242	-1.10958509036956	2	0.22861668493635	1	CVVNLNQAGTALIF	0.140768781360526	HC	0.625782255182793	cluster 1 (19)	mfuzz	none	none
CAVSRGSTLGRLYF	0.677727479497084	0.470774511355554	-1.14850199085264	2	0.653629466663077	1	CVVSETSGTYKYIF	0.223679314234649	HC	1.00778577316937	cluster 1 (19)	mfuzz	none	none
CAYRSGSGNTPLVF	0.739362600849682	0.398437966582956	-1.13780056743264	2	0.350945428355192	1	CAENRGSGTYKYIF	0.348345561200474	PI	-0.471105077756751	cluster 1 (19)	mfuzz	none	none
CAYRYGGSQGNLIF	0.29895571489774	0.816425403958548	-1.11538111885629	2	0.188233771328831	1	CAESLYSSASKIIF	0.571948569087819	PI	-0.345624605283941	cluster 1 (19)	mfuzz	none	none
CIVRGNSGNTPLVF	0.604394107761282	0.549877368853419	-1.1542714766147	2	0.385567549292657	1	CAFMKTGANSKLTF	0.384789952586792	PI	-0.450215649240149	cluster 1 (19)	mfuzz	none	none
CVVSEAGGYNKLIF	0.706543787281567	0.437674948751526	-1.14421873603309	2	0.447478895451938	1	CALRGGTSYGKLTF	0.38894566495137	PI	-0.282512342078458	cluster 1 (19)	mfuzz	none	none
CVVSSYSSASKIIF	0.760931613603056	0.371689303241997	-1.13262091684505	2	0.310969503115772	1	CALSDLNQGGKLIF	0.760656913823083	PI	-0.374464022694411	cluster 1 (19)	mfuzz	none	none
CVVTANTGGFKTIF	0.566966491808324	0.587672163810385	-1.15463865561871	2	0.324566037904182	1	CALSEADRDDKIIF	0.301799221711334	PI	-0.198059816329552	cluster 1 (19)	mfuzz	none	none
CAALISGGYNKLIF	-0.473328967365311	-0.675459283406914	1.14878825077222	3	0.364712301367562	1	CALSVAGTASKLTF	0.251587779711941	PI	-0.559208924454766	cluster 1 (19)	mfuzz	none	none
CAARGETSGSRLTF	-0.555521859992481	-0.598906964535589	1.15442882452807	3	0.728052469017844	1	CAVGVNNAGNMLTF	0.143063464576837	PI	0.504709068453005	cluster 1 (19)	mfuzz	none	none
CAASDGFGNEKLTF	-0.701114244242591	-0.444005092176683	1.14511933641927	3	0.267366747121697	1	CAVIKGGGADGLTF	0.34782573681872	PI	-0.251090341390619	cluster 1 (19)	mfuzz	none	none
CAASGASGTYKYIF	-0.112924524393756	-0.938744268550803	1.05166879294456	3	0.180762492457561	1	CAVLNSGGYQKVTF	0.785811081519121	PI	-0.369536204273444	cluster 1 (19)	mfuzz	none	none
CAASIGGFGNVLHC	-0.674333370424225	-0.474594288935591	1.14892765935982	3	0.302021624670153	1	CAVRGSSGTYKYIF	0.505470313740807	PI	-0.407725021424503	cluster 1 (19)	mfuzz	none	none
CAASMSGGYQKVTF	-0.585488234501965	-0.569173886647781	1.15466212114975	3	0.551491412003595	1	CAVSDLAAGNKLTF	0.305387275702117	PI	-0.503380868193288	cluster 1 (19)	mfuzz	none	none
CAASPLNRDDKIIF	-0.645917220124247	-0.50595224676159	1.15186946688584	3	0.348461703007538	1	CAVSRGTSYGKLTF	0.178244317010162	PI	0.212047168523046	cluster 1 (19)	mfuzz	none	none
CAFKGGTSYGKLTF	-0.574843156174634	-0.579853758440472	1.15469691461511	3	0.641095183181114	1	CAVVGFSDGQKLLF	0.323300362463308	PI	-0.488766044300867	cluster 1 (19)	mfuzz	none	none
CAGPSYNQGGKLIF	-0.592456231043218	-0.562111392321033	1.15456762336425	3	0.510681851369377	1	CLVGEGSSASKIIF	0.142138417433228	PI	0.513863235593128	cluster 1 (19)	mfuzz	none	none
CALSEAGFGNVLHC	-0.51847537919114	-0.634287609922833	1.15276298911397	3	0.466158968325804	1	CVVNGKAAGNKLTF	0.357829005727541	PI	-0.259824359619465	cluster 1 (19)	mfuzz	none	none
CALSEDGATNKLIF	-0.464424958347129	-0.683337679773613	1.14776263812074	3	0.351880943350875	1	CVVNIPSGNTPLVF	0.179091183700742	PI	0.206405350661876	cluster 1 (19)	mfuzz	none	none
CALSEGAAGNKLTF	-0.559030385938274	-0.595478390263493	1.15450877620177	3	0.796107823604032	1	CVVNLNQAGTALIF	0.140768781360526	PI	0.527523904891812	cluster 1 (19)	mfuzz	none	none
CALSSTSGTYKYIF	-0.470351220869316	-0.678102713391139	1.14845393426046	3	0.360256674225466	1	CVVSETSGTYKYIF	0.223679314234649	PI	-0.0157577858717051	cluster 1 (19)	mfuzz	none	none
CALTHYNQGGKLIF	-0.0654761094770471	-0.965652980535638	1.03112909001269	3	0.1712080162863	2	CAALFTGGGNKLTF	0.781754885747854	RI	0.667017993090067	cluster 2 (25)	mfuzz	none	none
CATASGGGADGLTF	-0.669382035575556	-0.480137656128736	1.14951969170429	3	0.309223813044047	2	CAASDDNYGQNFVF	0.315705368727435	RI	0.559495263383137	cluster 2 (25)	mfuzz	none	none
CATDADSGNTPLVF	-0.643028790623684	-0.509079055674729	1.15210784629841	3	0.354036454388288	2	CAASDEGSQGNLIF	0.170609547892904	RI	0.21559908629017	cluster 2 (25)	mfuzz	none	none
CAVAHNTNAGKSTF	-0.311692598249395	-0.807032609745678	1.11872520799507	3	0.239228810615496	2	CAATSNFGNEKLTF	0.193096790056141	RI	0.318717068421562	cluster 2 (25)	mfuzz	none	none
CAVDSGAGSYQLTF	-0.515471541752448	-0.637092043416847	1.1525635851693	3	0.456310215502539	2	CAAYSGGGADGLTF	0.337804410850728	RI	0.576978381621845	cluster 2 (25)	mfuzz	none	none
CAVGSSGSARQLTF	-0.232437885300307	-0.86331128766836	1.09574917296867	3	0.210889610688838	2	CAGEGSSNTGKLIF	0.787899960643089	RI	0.667932206986532	cluster 2 (25)	mfuzz	none	none
CAVIPGAGSYQLTF	-0.113922304765506	-0.938160087144213	1.05208239190972	3	0.180974727297318	2	CALHGSSNTGKLIF	0.294622202529071	RI	0.771746260239234	cluster 2 (25)	mfuzz	none	none
CAVISNFGNEKLTF	-0.509484677812478	-0.642653349909869	1.15213802772235	3	0.438574855732423	2	CALMGETSGSRLTF	0.330079536316809	RI	0.571293669252562	cluster 2 (25)	mfuzz	none	none
CAVNAGQAGTALIF	-0.31565747185062	-0.804080963759987	1.11973843561061	3	0.240930184633269	2	CALPNAGNNRKLIW	0.314832865884037	RI	0.558722773974993	cluster 2 (25)	mfuzz	none	none
CAVNGGTSYGKLTF	-0.412454799802743	-0.727801924365142	1.14025672416788	3	0.297670614946551	2	CALRIYNQGGKLIF	0.263125402939013	RI	0.796696017868878	cluster 2 (25)	mfuzz	none	none
CAVNPPSGTYKYIF	-0.387157500587581	-0.748536848931742	1.13569434951932	3	0.279138763615846	2	CALSATSGTYKYIF	0.2175202585067	RI	0.400332089411643	cluster 2 (25)	mfuzz	none	none
CAVNSGGSNYKLTF	-0.13407101419193	-0.926200981543654	1.06027199573558	3	0.185374331645636	2	CALSGPYNFNKFYF	0.182337813210422	RI	0.273188657621288	cluster 2 (25)	mfuzz	none	none
CAVPSYSSASKIIF	-0.55333446558116	-0.601037573451251	1.15437203903241	3	0.694546863498684	2	CATDLKTSYDKVIF	0.175803743387928	RI	0.242178527348509	cluster 2 (25)	mfuzz	none	none
CAVQAEGFGNVLHC	-0.360936003581706	-0.76942351885182	1.13035952243353	3	0.263168188555291	2	CATDPYSSASKIIF	0.187614542120472	RI	0.296344533595251	cluster 2 (25)	mfuzz	none	none
CAVQARGANSKLTF	-0.576192124835817	-0.578507639661588	1.15469976449741	3	0.62695175686346	2	CAVPLYSSASKIIF	0.370233134818741	RI	0.730971970023754	cluster 2 (25)	mfuzz	none	none
CAVRAHTGGFKTIF	-0.136718509482368	-0.924606523558194	1.06132503304056	3	0.185969334477728	2	CAVPSSGGSYIPTF	0.358362482016745	RI	0.736000199308771	cluster 2 (25)	mfuzz	none	none
CAVRDFSGNTPLVF	-0.637044561980129	-0.515522483719036	1.15256704569917	3	0.366260111292898	2	CAVRDGTGANNLFF	0.163726648350865	RI	0.177671500768321	cluster 2 (25)	mfuzz	none	none
CAVREGTGRRALTF	-0.597135651529459	-0.55733623442798	1.15447188595744	3	0.487914681793306	2	CAVRDWGFGNVLHC	0.22861668493635	RI	0.831587948727141	cluster 2 (25)	mfuzz	none	none
CAVRPYSSASKIIF	-0.220975258015066	-0.87103030333445	1.09200556134952	3	0.207483719681537	2	CAVSRGSTLGRLYF	0.653629466663077	RI	0.677727479497084	cluster 2 (25)	mfuzz	none	none
CAVRTNFGNEKLTF	-0.541749179376635	-0.612234050278226	1.15398322965486	3	0.579621058372659	2	CAYRSGSGNTPLVF	0.350945428355192	RI	0.739362600849682	cluster 2 (25)	mfuzz	none	none
CAVRVSGGYNKLIF	-0.61916917695932	-0.534496063903534	1.15366524086285	3	0.409780439770971	2	CAYRYGGSQGNLIF	0.188233771328831	RI	0.29895571489774	cluster 2 (25)	mfuzz	none	none
CAVSEISGTYKYIF	-0.434108338054653	-0.709586248353424	1.14369458640808	3	0.316929834427912	2	CIVRGNSGNTPLVF	0.385567549292657	RI	0.604394107761282	cluster 2 (25)	mfuzz	none	none
CAVSPTGGGNKLTF	-0.238614984307258	-0.85910814904802	1.09772313335528	3	0.212784514774651	2	CVVSEAGGYNKLIF	0.447478895451938	RI	0.706543787281567	cluster 2 (25)	mfuzz	none	none
CAVTRFSDGQKLLF	-0.294697392211629	-0.81953551892086	1.11423291113249	3	0.23229741403485	2	CVVSSYSSASKIIF	0.310969503115772	RI	0.760931613603056	cluster 2 (25)	mfuzz	none	none
CAYSYGGSQGNLIF	-0.57768980342302	-0.577010668384222	1.15470047180724	3	0.612436065584127	2	CVVTANTGGFKTIF	0.324566037904182	RI	0.566966491808324	cluster 2 (25)	mfuzz	none	none
CLVGDWQAGTALIF	-0.322005508059221	-0.799327574339041	1.12133308239826	3	0.243726384182267	2	CAALFTGGGNKLTF	0.781754885747854	HC	0.482772356709208	cluster 2 (25)	mfuzz	none	none
CVVNSGAGSYQLTF	-0.566069789599053	-0.588557753733871	1.15462754333292	3	0.773289343276215	2	CAASDDNYGQNFVF	0.315705368727435	HC	0.595023074087309	cluster 2 (25)	mfuzz	none	none
CVVSDNFGNEKLTF	-0.637013595932097	-0.515555705056503	1.1525693009886	3	0.36632592095875	2	CAASDEGSQGNLIF	0.170609547892904	HC	0.87461471545112	cluster 2 (25)	mfuzz	none	none
CAAPYSGGYQKVTF	1.1546968306532	-0.579882573882308	-0.574814256770896	4	0.691233501014526	2	CAATSNFGNEKLTF	0.193096790056141	HC	0.80179419700449	cluster 2 (25)	mfuzz	none	none
CAASKGTGFQKLVF	1.11840171513036	-0.807964204332945	-0.310437510797416	4	0.190767076074648	2	CAAYSGGGADGLTF	0.337804410850728	HC	0.577722076926791	cluster 2 (25)	mfuzz	none	none
CAASLIGFGNVLHC	1.15469119953569	-0.581367450849001	-0.573323748686691	4	0.663825253104051	2	CAGEGSSNTGKLIF	0.787899960643089	HC	0.481754391009953	cluster 2 (25)	mfuzz	none	none
CAFISTSGTYKYIF	1.13695640226216	-0.743113834712304	-0.393842567549855	4	0.227744511729198	2	CALHGSSNTGKLIF	0.294622202529071	HC	0.357972137631054	cluster 2 (25)	mfuzz	none	none
CAGDSGGSNYKLTF	1.1545397159019	-0.560580540892504	-0.593959175009392	4	0.570628044472699	2	CALMGETSGSRLTF	0.330079536316809	HC	0.583385764074112	cluster 2 (25)	mfuzz	none	none
CALLNTGTASKLTF	1.115524913067	-0.816031940300259	-0.29949297276674	4	0.186852610901547	2	CALPNAGNNRKLIW	0.314832865884037	HC	0.595779542452595	cluster 2 (25)	mfuzz	none	none
CALRHGGATNKLIF	1.13538322438421	-0.749841825862557	-0.385541398521649	4	0.223281842785023	2	CALRIYNQGGKLIF	0.263125402939013	HC	0.325500449884053	cluster 2 (25)	mfuzz	none	none
CALSANQAGTALIF	1.14775593013114	-0.683387068050708	-0.464368862080426	4	0.279423176393493	2	CALSATSGTYKYIF	0.2175202585067	HC	0.73781085460486	cluster 2 (25)	mfuzz	none	none
CALSDQTGANNLFF	1.11694472870608	-0.812097786505036	-0.304846942201042	4	0.188748629730052	2	CALSGPYNFNKFYF	0.182337813210422	HC	0.835015658792566	cluster 2 (25)	mfuzz	none	none
CALSEGYNFNKFYF	1.1512720798344	-0.498633126690991	-0.652638953143414	4	0.308891725873625	2	CATDLKTSYDKVIF	0.175803743387928	HC	0.856669485030394	cluster 2 (25)	mfuzz	none	none
CALTGNTGGFKTIF	1.15470053818286	-0.577331825604507	-0.577368712578352	4	0.746589585515965	2	CATDPYSSASKIIF	0.187614542120472	HC	0.818334297099464	cluster 2 (25)	mfuzz	none	none
CAMRDMNRDDKIIF	1.15061941449728	-0.65931103007426	-0.49130838442302	4	0.310924677855273	2	CAVPLYSSASKIIF	0.370233134818741	HC	0.408632858758053	cluster 2 (25)	mfuzz	none	none
CAMREDSGYSTLTF	1.15438381087835	-0.553771553467438	-0.600612257410914	4	0.509420277171407	2	CAVPSSGGSYIPTF	0.358362482016745	HC	0.402537232317977	cluster 2 (25)	mfuzz	none	none
CATERDFGNEKLTF	1.1510168018876	-0.655322192542352	-0.495694609345244	4	0.31717939402284	2	CAVRDGTGANNLFF	0.163726648350865	HC	0.899255656501381	cluster 2 (25)	mfuzz	none	none
CATGFSGGYNKLIF	1.15445462368887	-0.55659017583827	-0.597864447850603	4	0.532156644001726	2	CAVRDWGFGNVLHC	0.22861668493635	HC	0.27799714164242	cluster 2 (25)	mfuzz	none	none
CAVIPNTGGFKTIF	1.14289579572685	-0.714072931018247	-0.428822864708605	4	0.249615427514171	2	CAVSRGSTLGRLYF	0.653629466663077	HC	0.470774511355554	cluster 2 (25)	mfuzz	none	none
CAVPFSGGYNKLIF	1.15288525342233	-0.632493445893366	-0.520391807528965	4	0.361825855205168	2	CAYRSGSGNTPLVF	0.350945428355192	HC	0.398437966582956	cluster 2 (25)	mfuzz	none	none
CAVPSGAGSYQLTF	1.11942341108537	-0.805004224865029	-0.314419186220337	4	0.192230087622211	2	CAYRYGGSQGNLIF	0.188233771328831	HC	0.816425403958548	cluster 2 (25)	mfuzz	none	none
CAVRDGGFGNVLHC	1.14332977847117	-0.711656900599798	-0.431672877871373	4	0.251667895029539	2	CIVRGNSGNTPLVF	0.385567549292657	HC	0.549877368853419	cluster 2 (25)	mfuzz	none	none
CAVRDISDGQKLLF	1.15373577253296	-0.535998271840401	-0.617737500692555	4	0.412176735719106	2	CVVSEAGGYNKLIF	0.447478895451938	HC	0.437674948751526	cluster 2 (25)	mfuzz	none	none
CAVRDLDSNYQLIW	1.14948160667167	-0.479772245683087	-0.669709360988579	4	0.276251263134639	2	CVVSSYSSASKIIF	0.310969503115772	HC	0.371689303241997	cluster 2 (25)	mfuzz	none	none
CAVRGGSGTYKYIF	1.15311764955784	-0.628901586538882	-0.524216063018953	4	0.370718520609425	2	CVVTANTGGFKTIF	0.324566037904182	HC	0.587672163810385	cluster 2 (25)	mfuzz	none	none
CAVSSGGGADGLTF	1.15468580306953	-0.572290957132046	-0.582394845937488	4	0.768786098736819	2	CAALFTGGGNKLTF	0.781754885747854	PI	-1.14979034979927	cluster 2 (25)	mfuzz	none	none
CAVTAYNQGGKLIF	1.15453220138962	-0.560191354259453	-0.594340847130165	4	0.566478306648797	2	CAASDDNYGQNFVF	0.315705368727435	PI	-1.15451833747045	cluster 2 (25)	mfuzz	none	none
CVVSVGGSQGNLIF	1.12524579500253	-0.78704755216702	-0.33819824283551	4	0.201467272500949	2	CAASDEGSQGNLIF	0.170609547892904	PI	-1.09021380174129	cluster 2 (25)	mfuzz	none	none
CVVSVTGTASKLTF	1.1533422134499	-0.528180860222505	-0.625161353227392	4	0.383486365271202	2	CAATSNFGNEKLTF	0.193096790056141	PI	-1.12051126542605	cluster 2 (25)	mfuzz	none	none
CVVTSNTGGFKTIF	1.15034692275412	-0.488418242614167	-0.661928680139951	4	0.290271981634729	2	CAAYSGGGADGLTF	0.337804410850728	PI	-1.15470045854864	cluster 2 (25)	mfuzz	none	none
CAASIGGGSYIPTF	0.435603787480017	-1.14391582045194	0.708312032971925	5	0.35800694706193	2	CAGEGSSNTGKLIF	0.787899960643089	PI	-1.14968659799648	cluster 2 (25)	mfuzz	none	none
CAASLSGGYNKLIF	0.734769646925392	-1.13880246292128	0.404032815995886	5	0.229648291725448	2	CALHGSSNTGKLIF	0.294622202529071	PI	-1.12971839787029	cluster 2 (25)	mfuzz	none	none
CAASNRGGSEKLVF	0.468374709389434	-1.14822720541419	0.679852496024754	5	0.41851398631119	2	CALMGETSGSRLTF	0.330079536316809	PI	-1.15467943332667	cluster 2 (25)	mfuzz	none	none
CAEIANQAGTALIF	0.255318449334028	-1.10290758640481	0.84758913707078	5	0.229512014091511	2	CALPNAGNNRKLIW	0.314832865884037	PI	-1.15450231642759	cluster 2 (25)	mfuzz	none	none
CAESFTGGGNKLTF	0.771086122996535	-1.12990160628138	0.358815483284843	5	0.207090802569027	2	CALRIYNQGGKLIF	0.263125402939013	PI	-1.12219646775293	cluster 2 (25)	mfuzz	none	none
CAETLNTGFQKLVF	0.0756881357478937	-1.03569349518262	0.960005359434731	5	0.18023259303279	2	CALSATSGTYKYIF	0.2175202585067	PI	-1.1381429440165	cluster 2 (25)	mfuzz	none	none
CAFIDTGTASKLTF	0.267895509928533	-1.10666251110817	0.838767001179639	5	0.234410379136408	2	CALSGPYNFNKFYF	0.182337813210422	PI	-1.10820431641385	cluster 2 (25)	mfuzz	none	none
CAGARSGNTGKLIF	0.0603811226956275	-1.02882242045131	0.968441297755686	5	0.177136850379261	2	CATDLKTSYDKVIF	0.175803743387928	PI	-1.0988480123789	cluster 2 (25)	mfuzz	none	none
CAGGSGGSNYKLTF	0.627570328645998	-1.1531996102032	0.525629281557203	5	0.334912577359657	2	CATDPYSSASKIIF	0.187614542120472	PI	-1.11467883069472	cluster 2 (25)	mfuzz	none	none
CALRTQGGSEKLVF	0.687070692140497	-1.14724574042955	0.460175048289053	5	0.266442418661335	2	CAVPLYSSASKIIF	0.370233134818741	PI	-1.13960482878181	cluster 2 (25)	mfuzz	none	none
CALSDYNQGGKLIF	0.404204192860157	-1.13883270223716	0.734628509377003	5	0.319967183793301	2	CAVPSSGGSYIPTF	0.358362482016745	PI	-1.13853743162675	cluster 2 (25)	mfuzz	none	none
CALSGGGSNYKLTF	0.190131289376483	-1.0814162768673	0.891284987490816	5	0.207995839850504	2	CAVRDGTGANNLFF	0.163726648350865	PI	-1.0769271572697	cluster 2 (25)	mfuzz	none	none
CALSNSNSGYALNF	0.345244997443659	-1.12687844908583	0.781633451642168	5	0.273040304722808	2	CAVRDWGFGNVLHC	0.22861668493635	PI	-1.10958509036956	cluster 2 (25)	mfuzz	none	none
CAMREMDSSYKLIF	0.512616814911971	-1.1523653257386	0.639748510826626	5	0.608885161528615	2	CAVSRGSTLGRLYF	0.653629466663077	PI	-1.14850199085264	cluster 2 (25)	mfuzz	none	none
CASAGGTSYGKLTF	0.532446131701777	-1.15356507298616	0.621118941284388	5	0.779233066678669	2	CAYRSGSGNTPLVF	0.350945428355192	PI	-1.13780056743264	cluster 2 (25)	mfuzz	none	none
CASDNAGNNRKLIW	0.648764498686897	-1.15162373097542	0.50285923228852	5	0.306201656619909	2	CAYRYGGSQGNLIF	0.188233771328831	PI	-1.11538111885629	cluster 2 (25)	mfuzz	none	none
CAVESGGSNYKLTF	0.766424879462519	-1.13117278500743	0.364747905544909	5	0.209800274112625	2	CIVRGNSGNTPLVF	0.385567549292657	PI	-1.1542714766147	cluster 2 (25)	mfuzz	none	none
CAVGTNFGNEKLTF	0.576355601891499	-1.15469996749789	0.578344365606391	5	0.448087235301042	2	CVVSEAGGYNKLIF	0.447478895451938	PI	-1.14421873603309	cluster 2 (25)	mfuzz	none	none
CAVRDPGGSYIPTF	0.474607326196961	-1.14892908751365	0.674321761316684	5	0.43424148689833	2	CVVSSYSSASKIIF	0.310969503115772	PI	-1.13262091684505	cluster 2 (25)	mfuzz	none	none
CAVRGGGSQGNLIF	0.570694782710473	-1.15467506188016	0.583980279169684	5	0.468222229201231	2	CVVTANTGGFKTIF	0.324566037904182	PI	-1.15463865561871	cluster 2 (25)	mfuzz	none	none
CAVRRGNYGQNFVF	0.267094566447965	-1.1064272189974	0.83933265254943	5	0.234089596187858	3	CAALISGGYNKLIF	0.364712301367562	RI	-0.473328967365311	cluster 3 (41)	mfuzz	none	none
CAVRVYTGGFKTIF	0.548213634972436	-1.15421837735959	0.606004742387149	5	0.588722245732441	3	CAARGETSGSRLTF	0.728052469017844	RI	-0.555521859992481	cluster 3 (41)	mfuzz	none	none
CAVSDLYNFNKFYF	0.757792412487146	-1.133424532208	0.375632119720856	5	0.214948733062174	3	CAASDGFGNEKLTF	0.267366747121697	RI	-0.701114244242591	cluster 3 (41)	mfuzz	none	none
CAVSEGGSQGNLIF	0.0101617605778766	-1.00504215652241	0.994880395944531	5	0.167678325610256	3	CAASGASGTYKYIF	0.180762492457561	RI	-0.112924524393756	cluster 3 (41)	mfuzz	none	none
CAVSLSGGYNKLIF	0.40968721602915	-1.1397860066503	0.730098790621144	5	0.325709709556527	3	CAASIGGFGNVLHC	0.302021624670153	RI	-0.674333370424225	cluster 3 (41)	mfuzz	none	none
CAVSRSGGYQKVTF	0.705266560848024	-1.14443458669485	0.439168025846822	5	0.251156428718899	3	CAASMSGGYQKVTF	0.551491412003595	RI	-0.585488234501965	cluster 3 (41)	mfuzz	none	none
CAVSVTSGTYKYIF	0.656708556504359	-1.15088111906679	0.494172562562435	5	0.296883133600762	3	CAASPLNRDDKIIF	0.348461703007538	RI	-0.645917220124247	cluster 3 (41)	mfuzz	none	none
CIVRVAGYGQNFVF	0.646178355189381	-1.15184737511889	0.505669019929509	5	0.309385932617414	3	CAFKGGTSYGKLTF	0.641095183181114	RI	-0.574843156174634	cluster 3 (41)	mfuzz	none	none
CVVILSGGYNKLIF	0.562702832197758	-1.15457769947419	0.591874867276436	5	0.501873963620654	3	CAGPSYNQGGKLIF	0.510681851369377	RI	-0.592456231043218	cluster 3 (41)	mfuzz	none	none
CVVSAVTGGFKTIF	0.530570180004832	-1.15346945322169	0.62289927321686	5	0.805540057708211	3	CALSEAGFGNVLHC	0.466158968325804	RI	-0.51847537919114	cluster 3 (41)	mfuzz	none	none
CVVSLYTGGFKTIF	0.504209164044935	-1.15173219340944	0.647523029364506	5	0.550106225172868	3	CALSEDGATNKLIF	0.351880943350875	RI	-0.464424958347129	cluster 3 (41)	mfuzz	none	none
CAAASGAGSYQLTF	-0.755763144184605	-0.378171701440158	1.13393484562476	6	0.332887552397956	3	CALSEGAAGNKLTF	0.796107823604032	RI	-0.559030385938274	cluster 3 (41)	mfuzz	none	none
CAAHGSSNTGKLIF	-0.943671105885838	-0.104457456677317	1.04812856256315	6	0.303786582415451	3	CALSSTSGTYKYIF	0.360256674225466	RI	-0.470351220869316	cluster 3 (41)	mfuzz	none	none
CAARRFSDGQKLLF	-1.15439009914727	0.600381775152503	0.554008323994766	6	0.142348543789837	3	CALTHYNQGGKLIF	0.1712080162863	RI	-0.0654761094770471	cluster 3 (41)	mfuzz	none	none
CAASERNRDDKIIF	-1.15372310557592	0.535724626004397	0.61799847957152	6	0.149274041156425	3	CATASGGGADGLTF	0.309223813044047	RI	-0.669382035575556	cluster 3 (41)	mfuzz	none	none
CAASIWSNDYKLSF	-1.0792424438157	0.18405574186229	0.895186701953414	6	0.199592122366421	3	CATDADSGNTPLVF	0.354036454388288	RI	-0.643028790623684	cluster 3 (41)	mfuzz	none	none
CAASNPGGGNKLTF	-0.970237472992017	-0.0570799673954231	1.02731744038744	6	0.275159168366625	3	CAVAHNTNAGKSTF	0.239228810615496	RI	-0.311692598249395	cluster 3 (41)	mfuzz	none	none
CAENPNTGGFKTIF	-0.832032986094179	-0.277374329316751	1.10940731541093	6	0.763126755965424	3	CAVDSGAGSYQLTF	0.456310215502539	RI	-0.515471541752448	cluster 3 (41)	mfuzz	none	none
CAFPRGGSNYKLTF	-1.15460277769356	0.564289113614202	0.590313664079363	6	0.146172015757746	3	CAVGSSGSARQLTF	0.210889610688838	RI	-0.232437885300307	cluster 3 (41)	mfuzz	none	none
CAGARGGSQGNLIF	-0.954469119881142	-0.0855633828372859	1.04003250271843	6	0.291270332038547	3	CAVIPGAGSYQLTF	0.180974727297318	RI	-0.113922304765506	cluster 3 (41)	mfuzz	none	none
CALSEIQGAQKLVF	-0.738531997121254	-0.39945232886566	1.13798432598691	6	0.30350436900969	3	CAVISNFGNEKLTF	0.438574855732423	RI	-0.509484677812478	cluster 3 (41)	mfuzz	none	none
CALSEVNTGNQFYF	-0.842804043137863	-0.26216290486663	1.10496694800449	6	0.688252833475592	3	CAVNAGQAGTALIF	0.240930184633269	RI	-0.31565747185062	cluster 3 (41)	mfuzz	none	none
CALSGDQAGTALIF	-1.15435178289992	0.552600070266876	0.601751712633049	6	0.147432459121691	3	CAVNGGTSYGKLTF	0.297670614946551	RI	-0.412454799802743	cluster 3 (41)	mfuzz	none	none
CALSTTSGTYKYIF	-1.01512712193221	0.0309739107026756	0.984153211229535	6	0.238759369312532	3	CAVNPPSGTYKYIF	0.279138763615846	RI	-0.387157500587581	cluster 3 (41)	mfuzz	none	none
CALSVGNQGGKLIF	-1.1486760624394	0.47232098517333	0.676355077266075	6	0.156467966025435	3	CAVNSGGSNYKLTF	0.185374331645636	RI	-0.13407101419193	cluster 3 (41)	mfuzz	none	none
CAMREEYNFNKFYF	-1.12333911818182	0.330191872970034	0.793147245211783	6	0.174892176426574	3	CAVPSYSSASKIIF	0.694546863498684	RI	-0.55333446558116	cluster 3 (41)	mfuzz	none	none
CAMRESNTGNQFYF	-0.846561093966187	-0.256793519304602	1.10335461327079	6	0.634999296346663	3	CAVQAEGFGNVLHC	0.263168188555291	RI	-0.360936003581706	cluster 3 (41)	mfuzz	none	none
CAMREVDSSYKLIF	-1.15466707883161	0.569720865978666	0.584946212852942	6	0.145590243159078	3	CAVQARGANSKLTF	0.62695175686346	RI	-0.576192124835817	cluster 3 (41)	mfuzz	none	none
CAMRLNSGYSTLTF	-1.15469443187106	0.58059940819299	0.574095023678069	6	0.144432167920939	3	CAVRAHTGGFKTIF	0.185969334477728	RI	-0.136718509482368	cluster 3 (41)	mfuzz	none	none
CATDAVTGGFKTIF	-0.84402558315434	-0.260420803167206	1.10444638632155	6	0.66921381198903	3	CAVRDFSGNTPLVF	0.366260111292898	RI	-0.637044561980129	cluster 3 (41)	mfuzz	none	none
CAVAFSGGYNKLIF	-0.929513159920206	-0.128542639786026	1.05805579970623	6	0.322581776160099	3	CAVREGTGRRALTF	0.487914681793306	RI	-0.597135651529459	cluster 3 (41)	mfuzz	none	none
CAVGAGGATNKLIF	-0.836557860517795	-0.271016514020562	1.10757437453836	6	0.813768737479089	3	CAVRPYSSASKIIF	0.207483719681537	RI	-0.220975258015066	cluster 3 (41)	mfuzz	none	none
CAVIRDNYGQNFVF	-0.806223034697859	-0.312781850228904	1.11900488492676	6	0.487998694807384	3	CAVRTNFGNEKLTF	0.579621058372659	RI	-0.541749179376635	cluster 3 (41)	mfuzz	none	none
CAVNVDTGFQKLVF	-0.950303354956952	-0.0929087507931754	1.04321210575013	6	0.295937682325939	3	CAVRVSGGYNKLIF	0.409780439770971	RI	-0.61916917695932	cluster 3 (41)	mfuzz	none	none
CAVRDLYNFNKFYF	-0.786445592498246	-0.338984481459902	1.12543007395815	6	0.407273051874159	3	CAVSEISGTYKYIF	0.316929834427912	RI	-0.434108338054653	cluster 3 (41)	mfuzz	none	none
CAVRDRGSQGNLIF	-1.14735878972565	0.461092292007005	0.686266497718646	6	0.157794860373569	3	CAVSPTGGGNKLTF	0.212784514774651	RI	-0.238614984307258	cluster 3 (41)	mfuzz	none	none
CAVRDTSGTYKYIF	-1.13130883210143	0.365391476875797	0.765917355225632	6	0.169949512154778	3	CAVTRFSDGQKLLF	0.23229741403485	RI	-0.294697392211629	cluster 3 (41)	mfuzz	none	none
CAVRRGAAGNKLTF	-0.724362985850244	-0.416582719495807	1.14094570534605	6	0.283080721121471	3	CAYSYGGSQGNLIF	0.612436065584127	RI	-0.57768980342302	cluster 3 (41)	mfuzz	none	none
CAVSAGGSNYKLTF	-0.81198090157971	-0.30500551375731	1.11698641533702	6	0.522129514075268	3	CLVGDWQAGTALIF	0.243726384182267	RI	-0.322005508059221	cluster 3 (41)	mfuzz	none	none
CAVSEIAAGNKLTF	-1.02951716757033	0.0619111467178103	0.96760602085252	6	0.229067440343873	3	CVVNSGAGSYQLTF	0.773289343276215	RI	-0.566069789599053	cluster 3 (41)	mfuzz	none	none
CLVGDNTGFQKLVF	-1.13221067550765	0.369702079889083	0.762508595618567	6	0.169364086860635	3	CVVSDNFGNEKLTF	0.36632592095875	RI	-0.637013595932097	cluster 3 (41)	mfuzz	none	none
CLVGSYNQGGKLIF	-0.815013762376034	-0.300881730629851	1.11589549300589	6	0.543414254446187	3	CAALISGGYNKLIF	0.364712301367562	HC	-0.675459283406914	cluster 3 (41)	mfuzz	none	none
CAAPSGGGADGLTF	0.923989387660362	-1.06173022605941	0.137740838399043	7	0.312645106596438	3	CAARGETSGSRLTF	0.728052469017844	HC	-0.598906964535589	cluster 3 (41)	mfuzz	none	none
CAASYGGATNKLIF	1.08748011008646	-0.879954655595847	-0.207525454490613	7	0.225096584819634	3	CAASDGFGNEKLTF	0.267366747121697	HC	-0.444005092176683	cluster 3 (41)	mfuzz	none	none
CAATFTGTASKLTF	1.11025796182642	-0.829893322942479	-0.280364638883945	7	0.189833301926698	3	CAASGASGTYKYIF	0.180762492457561	HC	-0.938744268550803	cluster 3 (41)	mfuzz	none	none
CAHAGGTSYGKLTF	0.932109626622553	-1.05629098042422	0.124181353801663	7	0.328453004093104	3	CAASIGGFGNVLHC	0.302021624670153	HC	-0.474594288935591	cluster 3 (41)	mfuzz	none	none
CALSEAGTGNQFYF	1.01697658215479	-0.982111531123287	-0.0348650510315047	7	0.432752089915899	3	CAASMSGGYQKVTF	0.551491412003595	HC	-0.569173886647781	cluster 3 (41)	mfuzz	none	none
CALSGVQGAQKLVF	0.993644565800157	-1.00623651281701	0.0125919470168552	7	0.72310515849648	3	CAASPLNRDDKIIF	0.348461703007538	HC	-0.50595224676159	cluster 3 (41)	mfuzz	none	none
CATAGSYNTDKLIF	1.06264815973907	-0.922583797259886	-0.140064362479184	7	0.271519372385353	3	CAFKGGTSYGKLTF	0.641095183181114	HC	-0.579853758440472	cluster 3 (41)	mfuzz	none	none
CATVNSGGYQKVTF	1.01124437348169	-0.988362917181335	-0.0228814563003563	7	0.473564072692042	3	CAGPSYNQGGKLIF	0.510681851369377	HC	-0.562111392321033	cluster 3 (41)	mfuzz	none	none
CAVGANQAGTALIF	1.02279876867043	-0.975524377310908	-0.0472743913595235	7	0.399812209789758	3	CALSEAGFGNVLHC	0.466158968325804	HC	-0.634287609922833	cluster 3 (41)	mfuzz	none	none
CAVGDGGATNKLIF	0.864734371405594	-1.09507062630223	0.230336254896638	7	0.241710332549919	3	CALSEDGATNKLIF	0.351880943350875	HC	-0.683337679773613	cluster 3 (41)	mfuzz	none	none
CAVGSGAGSYQLTF	0.930365631030676	-1.05747906271573	0.127113431685055	7	0.324842900783958	3	CALSEGAAGNKLTF	0.796107823604032	HC	-0.595478390263493	cluster 3 (41)	mfuzz	none	none
CAVISSGSARQLTF	0.86271305290797	-1.09603286968929	0.23331981678132	7	0.240067049316472	3	CALSSTSGTYKYIF	0.360256674225466	HC	-0.678102713391139	cluster 3 (41)	mfuzz	none	none
CAVRDRQAGTALIF	1.05727140014466	-0.930671631087353	-0.126599769057303	7	0.283585986590124	3	CALTHYNQGGKLIF	0.1712080162863	HC	-0.965652980535638	cluster 3 (41)	mfuzz	none	none
CAVRSNFGNEKLTF	0.910019142862259	-1.07055718918152	0.16053804631926	7	0.290292093942677	3	CATASGGGADGLTF	0.309223813044047	HC	-0.480137656128736	cluster 3 (41)	mfuzz	none	none
CAVSFTGGGNKLTF	0.975732089713571	-1.02261847993997	0.0468863902263963	7	0.510399460410815	3	CATDADSGNTPLVF	0.354036454388288	HC	-0.509079055674729	cluster 3 (41)	mfuzz	none	none
CAVSLSGGYQKVTF	0.868043537109606	-1.09347253492155	0.225428997811939	7	0.244471500185487	3	CAVAHNTNAGKSTF	0.239228810615496	HC	-0.807032609745678	cluster 3 (41)	mfuzz	none	none
CAVSPPSGTYKYIF	0.831804548273194	-1.10949862296207	0.277694074688872	7	0.218262279632756	3	CAVDSGAGSYQLTF	0.456310215502539	HC	-0.637092043416847	cluster 3 (41)	mfuzz	none	none
CLVGDGGSQGNLIF	0.99440316301878	-1.00550440663796	0.0111012436191782	7	0.70915111627378	3	CAVGSSGSARQLTF	0.210889610688838	HC	-0.86331128766836	cluster 3 (41)	mfuzz	none	none
CLVGEGAAGNKLTF	1.10540378050365	-0.841772576306609	-0.263631204197038	7	0.197079771591279	3	CAVIPGAGSYQLTF	0.180974727297318	HC	-0.938160087144213	cluster 3 (41)	mfuzz	none	none
CAADGSSNTGKLIF	-0.535024251449742	1.15369031760869	-0.618666066158952	8	0.275806791776192	3	CAVISNFGNEKLTF	0.438574855732423	HC	-0.642653349909869	cluster 3 (41)	mfuzz	none	none
CAAGGGTSYGKLTF	-0.377003238332209	1.13370076152462	-0.75669752319241	8	0.814697883593822	3	CAVNAGQAGTALIF	0.240930184633269	HC	-0.804080963759987	cluster 3 (41)	mfuzz	none	none
CAALTGGGADGLTF	0.0413879128372893	0.978663477387313	-1.0200513902246	8	0.187839166183946	3	CAVNGGTSYGKLTF	0.297670614946551	HC	-0.727801924365142	cluster 3 (41)	mfuzz	none	none
CAAPRGTGGFKTIF	-0.271925773804499	1.10783853746441	-0.835912763659908	8	0.352959995143983	3	CAVNPPSGTYKYIF	0.279138763615846	HC	-0.748536848931742	cluster 3 (41)	mfuzz	none	none
CAASEGSGTYKYIF	-0.0424119158425021	1.02053119128921	-0.978119275446708	8	0.211314184025803	3	CAVNSGGSNYKLTF	0.185374331645636	HC	-0.926200981543654	cluster 3 (41)	mfuzz	none	none
CAASMGSGYSTLTF	-0.0952235688141156	1.04420566054554	-0.948982091731426	8	0.230020635440651	3	CAVPSYSSASKIIF	0.694546863498684	HC	-0.601037573451251	cluster 3 (41)	mfuzz	none	none
CAASNDFGNEKLTF	-0.250975207106712	1.10158113598931	-0.850605928882602	8	0.328206722739653	3	CAVQAEGFGNVLHC	0.263168188555291	HC	-0.76942351885182	cluster 3 (41)	mfuzz	none	none
CAENSGGATNKLIF	-0.468186348030098	1.14820539778119	-0.680019049751093	8	0.356869266463756	3	CAVQARGANSKLTF	0.62695175686346	HC	-0.578507639661588	cluster 3 (41)	mfuzz	none	none
CAEPFSGGYNKLIF	-0.200339997748723	1.08500395136409	-0.884663953615362	8	0.284723834898831	3	CAVRAHTGGFKTIF	0.185969334477728	HC	-0.924606523558194	cluster 3 (41)	mfuzz	none	none
CAFYYGGSQGNLIF	-0.384847095138773	1.135248841578	-0.750401746439231	8	0.69973379940789	3	CAVRDFSGNTPLVF	0.366260111292898	HC	-0.515522483719036	cluster 3 (41)	mfuzz	none	none
CAGGGETSGSRLTF	-0.446391779102686	1.14544899182975	-0.699057212727069	8	0.398164932334645	3	CAVREGTGRRALTF	0.487914681793306	HC	-0.55733623442798	cluster 3 (41)	mfuzz	none	none
CAGPRGGGADGLTF	-0.22280023924943	1.09260857863982	-0.86980833939039	8	0.30182966610928	3	CAVRPYSSASKIIF	0.207483719681537	HC	-0.87103030333445	cluster 3 (41)	mfuzz	none	none
CALSEAERDDKIIF	-0.166727115646593	1.07288442757852	-0.906157311931923	8	0.26360229142555	3	CAVRTNFGNEKLTF	0.579621058372659	HC	-0.612234050278226	cluster 3 (41)	mfuzz	none	none
CALSEENYGQNFVF	-0.274526097707409	1.10859026779599	-0.834064170088582	8	0.356441720154523	3	CAVRVSGGYNKLIF	0.409780439770971	HC	-0.534496063903534	cluster 3 (41)	mfuzz	none	none
CALSEVDSNYQLIW	-0.182351096657745	1.07862734875297	-0.896276252095223	8	0.272856289079091	3	CAVSEISGTYKYIF	0.316929834427912	HC	-0.709586248353424	cluster 3 (41)	mfuzz	none	none
CALSMNSGYSTLTF	-0.183927849853515	1.0791963745232	-0.895268524669688	8	0.273841160977596	3	CAVSPTGGGNKLTF	0.212784514774651	HC	-0.85910814904802	cluster 3 (41)	mfuzz	none	none
CAMSARSGYSTLTF	-0.513048539869613	1.15239585493081	-0.639347315061192	8	0.297673953714622	3	CAVTRFSDGQKLLF	0.23229741403485	HC	-0.81953551892086	cluster 3 (41)	mfuzz	none	none
CAMSGDNAGNMLTF	-0.34907250044891	1.12774729300185	-0.778674792552935	8	0.552110172806782	3	CAYSYGGSQGNLIF	0.612436065584127	HC	-0.577010668384222	cluster 3 (41)	mfuzz	none	none
CATVLNQAGTALIF	-0.276881677550689	1.10926646806082	-0.832384790510131	8	0.359687532334553	3	CLVGDWQAGTALIF	0.243726384182267	HC	-0.799327574339041	cluster 3 (41)	mfuzz	none	none
CAVAYSGGYQKVTF	-0.545149576122553	1.15411262317674	-0.608963047054183	8	0.266730636547715	3	CVVNSGAGSYQLTF	0.773289343276215	HC	-0.588557753733871	cluster 3 (41)	mfuzz	none	none
CAVLGGGGADGLTF	-0.0261977755154086	1.01284148333845	-0.986643707823045	8	0.206272312706103	3	CVVSDNFGNEKLTF	0.36632592095875	HC	-0.515555705056503	cluster 3 (41)	mfuzz	none	none
CAVQGGYNFNKFYF	-0.433686751723643	1.1436318366416	-0.709945084917955	8	0.429077430841441	3	CAALISGGYNKLIF	0.364712301367562	PI	1.14878825077222	cluster 3 (41)	mfuzz	none	none
CAVRDKQAGTALIF	-0.314339960642022	1.11940321184946	-0.805063251207437	8	0.427779702977869	3	CAARGETSGSRLTF	0.728052469017844	PI	1.15442882452807	cluster 3 (41)	mfuzz	none	none
CAVRRSYNTDKLIF	-0.38711608075132	1.13568640478138	-0.748570324030064	8	0.672352259133872	3	CAASDGFGNEKLTF	0.267366747121697	PI	1.14511933641927	cluster 3 (41)	mfuzz	none	none
CAVVFSGGYNKLIF	-0.166818220064816	1.07291846374808	-0.906100243683263	8	0.263653755625266	3	CAASGASGTYKYIF	0.180762492457561	PI	1.05166879294456	cluster 3 (41)	mfuzz	none	none
CIVRVGNTGNQFYF	-0.38085238333982	1.13446729065781	-0.753614907317991	8	0.757944587255598	3	CAASIGGFGNVLHC	0.302021624670153	PI	1.14892765935982	cluster 3 (41)	mfuzz	none	none
CVVSDQYNFNKFYF	-0.453621299226652	1.14641425316539	-0.692792953938739	8	0.383106421940337	3	CAASMSGGYQKVTF	0.551491412003595	PI	1.15466212114975	cluster 3 (41)	mfuzz	none	none
CVVSSNTNAGKSTF	-0.0866826243144012	1.04051962719493	-0.953837002880524	8	0.226720065739706	3	CAASPLNRDDKIIF	0.348461703007538	PI	1.15186946688584	cluster 3 (41)	mfuzz	none	none
CAASGGFGNEKLTF	1.14537912360372	-0.445882632142698	-0.699496491461021	9	0.245441959747998	3	CAFKGGTSYGKLTF	0.641095183181114	PI	1.15469691461511	cluster 3 (41)	mfuzz	none	none
CAASLDSSASKIIF	1.14100226325303	-0.416925819682853	-0.72407644357018	9	0.283612712483	3	CAGPSYNQGGKLIF	0.510681851369377	PI	1.15456762336425	cluster 3 (41)	mfuzz	none	none
CAASMNNYGQNFVF	1.12078809549505	-0.319820703946875	-0.80096739154818	9	0.730757686373846	3	CALSEAGFGNVLHC	0.466158968325804	PI	1.15276298911397	cluster 3 (41)	mfuzz	none	none
CAGGMNTGFQKLVF	1.12382727288582	-0.332219937054974	-0.791607335830846	9	0.628859118345597	3	CALSEDGATNKLIF	0.351880943350875	PI	1.14776263812074	cluster 3 (41)	mfuzz	none	none
CAGQLRGGSEKLVF	1.13326694297546	-0.374853579504014	-0.758413363471449	9	0.369667304625777	3	CALSEGAAGNKLTF	0.796107823604032	PI	1.15450877620177	cluster 3 (41)	mfuzz	none	none
CALAPYNQGGKLIF	1.1428544150407	-0.428553698721518	-0.714300716319179	9	0.267088011864402	3	CALSSTSGTYKYIF	0.360256674225466	PI	1.14845393426046	cluster 3 (41)	mfuzz	none	none
CALRGYNQGGKLIF	1.12867828855264	-0.35323729513137	-0.775440993421268	9	0.451682003510913	3	CALTHYNQGGKLIF	0.1712080162863	PI	1.03112909001269	cluster 3 (41)	mfuzz	none	none
CALRVNNAGNMLTF	1.1209758026178	-0.320571379453832	-0.800404423163968	9	0.746886540453551	3	CATASGGGADGLTF	0.309223813044047	PI	1.14951969170429	cluster 3 (41)	mfuzz	none	none
CAMKGNTGGFKTIF	1.10799930431841	-0.272480281205022	-0.835519023113389	9	0.372607972708918	3	CATDADSGNTPLVF	0.354036454388288	PI	1.15210784629841	cluster 3 (41)	mfuzz	none	none
CAPNSGGGADGLTF	1.09885914350918	-0.242213951961729	-0.856645191547447	9	0.304773415383503	3	CAVAHNTNAGKSTF	0.239228810615496	PI	1.11872520799507	cluster 3 (41)	mfuzz	none	none
CATAPNQAGTALIF	1.11861684364014	-0.311271594224994	-0.807345249415145	9	0.589822624402669	3	CAVDSGAGSYQLTF	0.456310215502539	PI	1.1525635851693	cluster 3 (41)	mfuzz	none	none
CATASNQAGTALIF	1.13997645550658	-0.410801982530947	-0.729174472975635	9	0.293177430429164	3	CAVGSSGSARQLTF	0.210889610688838	PI	1.09574917296867	cluster 3 (41)	mfuzz	none	none
CATDAGSSASKIIF	1.12826290386933	-0.351370753462758	-0.776892150406575	9	0.461522746980515	3	CAVIPGAGSYQLTF	0.180974727297318	PI	1.05208239190972	cluster 3 (41)	mfuzz	none	none
CAVDLSGSARQLTF	1.1239962745291	-0.332925482559707	-0.791070791969395	9	0.618791116953872	3	CAVISNFGNEKLTF	0.438574855732423	PI	1.15213802772235	cluster 3 (41)	mfuzz	none	none
CAVGAYNQGGKLIF	1.12081300861409	-0.319920226546589	-0.800892782067498	9	0.732904904715111	3	CAVNAGQAGTALIF	0.240930184633269	PI	1.11973843561061	cluster 3 (41)	mfuzz	none	none
CAVKGNQAGTALIF	1.14485100780564	-0.442090829142795	-0.702760178662849	9	0.24993336892353	3	CAVNGGTSYGKLTF	0.297670614946551	PI	1.14025672416788	cluster 3 (41)	mfuzz	none	none
CAVRALYNFNKFYF	1.09425651644608	-0.227829014313079	-0.866427502132998	9	0.281637287056655	3	CAVNPPSGTYKYIF	0.279138763615846	PI	1.13569434951932	cluster 3 (41)	mfuzz	none	none
CAVRSSGGSYIPTF	1.11374534479975	-0.292905855919737	-0.820839488880016	9	0.450334228617478	3	CAVNSGGSNYKLTF	0.185374331645636	PI	1.06027199573558	cluster 3 (41)	mfuzz	none	none
CAALPQGGSEKLVF	1.02720806888446	-0.056840761603886	-0.970367307280573	10	0.566494431431457	3	CAVPSYSSASKIIF	0.694546863498684	PI	1.15437203903241	cluster 3 (41)	mfuzz	none	none
CAALSGGGADGLTF	0.944663756392704	0.102740109052653	-1.04740386544536	10	0.244184554249244	3	CAVQAEGFGNVLHC	0.263168188555291	PI	1.13035952243353	cluster 3 (41)	mfuzz	none	none
CAAPRNTNAGKSTF	1.04213426167973	-0.0904081758941502	-0.951726085785579	10	0.548409841031313	3	CAVQARGANSKLTF	0.62695175686346	PI	1.15469976449741	cluster 3 (41)	mfuzz	none	none
CAASPSYNNNDMRF	0.971351753972816	0.055024435146338	-1.02637618911916	10	0.28049821547297	3	CAVRAHTGGFKTIF	0.185969334477728	PI	1.06132503304056	cluster 3 (41)	mfuzz	none	none
CAASVGFGNEKLTF	1.01039682592222	-0.021128489680671	-0.989268336241548	10	0.3984373402427	3	CAVRDFSGNTPLVF	0.366260111292898	PI	1.15256704569917	cluster 3 (41)	mfuzz	none	none
CAGQGTGTASKLTF	0.901281387677915	0.174474411696839	-1.07575579937475	10	0.207144662032513	3	CAVREGTGRRALTF	0.487914681793306	PI	1.15447188595744	cluster 3 (41)	mfuzz	none	none
CAIPGYSSASKIIF	1.08163273702297	-0.190740710045853	-0.890892026977119	10	0.255348348002815	3	CAVRPYSSASKIIF	0.207483719681537	PI	1.09200556134952	cluster 3 (41)	mfuzz	none	none
CALSASSNTGKLIF	1.06977113268271	-0.158465199252815	-0.911305933429892	10	0.304254612490445	3	CAVRTNFGNEKLTF	0.579621058372659	PI	1.15398322965486	cluster 3 (41)	mfuzz	none	none
CALSDPGGSYIPTF	0.94670009489765	0.0992049261044461	-1.04590502100209	10	0.246443299509721	3	CAVRVSGGYNKLIF	0.409780439770971	PI	1.15366524086285	cluster 3 (41)	mfuzz	none	none
CALSEASTGNQFYF	0.95376280056121	0.086813898794373	-1.04057669935558	10	0.254821137888758	3	CAVSEISGTYKYIF	0.316929834427912	PI	1.14369458640808	cluster 3 (41)	mfuzz	none	none
CALSGGYNTDKLIF	1.07777084253243	-0.179987792073426	-0.897783050459002	10	0.270038800866311	3	CAVSPTGGGNKLTF	0.212784514774651	PI	1.09772313335528	cluster 3 (41)	mfuzz	none	none
CALSGRNYGQNFVF	1.03403138449776	-0.0719490434139028	-0.962082341083892	10	0.734318947064118	3	CAVTRFSDGQKLLF	0.23229741403485	PI	1.11423291113249	cluster 3 (41)	mfuzz	none	none
CAMREGRGDYKLSF	1.04224041217449	-0.090653956048105	-0.951586456126386	10	0.546385767901854	3	CAYSYGGSQGNLIF	0.612436065584127	PI	1.15470047180724	cluster 3 (41)	mfuzz	none	none
CAMREYQAGTALIF	1.0568372399749	-0.125527460799668	-0.931309779175233	10	0.379116346192373	3	CLVGDWQAGTALIF	0.243726384182267	PI	1.12133308239826	cluster 3 (41)	mfuzz	none	none
CAMSGDNYGQNFVF	1.06895047915126	-0.156310388165931	-0.912640090985328	10	0.308146304195189	3	CVVNSGAGSYQLTF	0.773289343276215	PI	1.15462754333292	cluster 3 (41)	mfuzz	none	none
CAPSYGGSQGNLIF	1.08278859312632	-0.194008852212598	-0.888779740913725	10	0.251119311813635	3	CVVSDNFGNEKLTF	0.36632592095875	PI	1.1525693009886	cluster 3 (41)	mfuzz	none	none
CAVIRMDSSYKLIF	0.947497023465466	0.0978169201235514	-1.04531394358902	10	0.247345285141204	4	CAAPYSGGYQKVTF	0.691233501014526	RI	1.1546968306532	cluster 4 (27)	mfuzz	none	none
CAVLANQAGTALIF	1.05975628344821	-0.132779331893321	-0.92697695155489	10	0.359073245342186	4	CAASKGTGFQKLVF	0.190767076074648	RI	1.11840171513036	cluster 4 (27)	mfuzz	none	none
CAVNPSYNTDKLIF	1.00319065250443	-0.00641214191958807	-0.996778510584843	10	0.363815077319305	4	CAASLIGFGNVLHC	0.663825253104051	RI	1.15469119953569	cluster 4 (27)	mfuzz	none	none
CAVRDNTGGFKTIF	0.886828966056127	0.197015676101616	-1.08384464215774	10	0.197847793738144	4	CAFISTSGTYKYIF	0.227744511729198	RI	1.13695640226216	cluster 4 (27)	mfuzz	none	none
CAVRVNTGGFKTIF	0.991009715161541	0.0177444077295477	-1.00875412289109	10	0.322940785652903	4	CAGDSGGSNYKLTF	0.570628044472699	RI	1.1545397159019	cluster 4 (27)	mfuzz	none	none
CAVSPTGTASKLTF	0.934657026101474	0.119878590677889	-1.05453561677936	10	0.233946324156583	4	CALLNTGTASKLTF	0.186852610901547	RI	1.115524913067	cluster 4 (27)	mfuzz	none	none
CAYTSGGSNYKLTF	0.977498801640815	0.0435776317385988	-1.02107643337941	10	0.291727905966547	4	CALRHGGATNKLIF	0.223281842785023	RI	1.13538322438421	cluster 4 (27)	mfuzz	none	none
CVVNPTGTASKLTF	1.0751348381203	-0.172788294253062	-0.902346543867239	10	0.280664658004346	4	CALSANQAGTALIF	0.279423176393493	RI	1.14775593013114	cluster 4 (27)	mfuzz	none	none
CVVSSNTGFQKLVF	1.03696676790212	-0.0785686857424516	-0.95839808215967	10	0.679742865778432	4	CALSDQTGANNLFF	0.188748629730052	RI	1.11694472870608	cluster 4 (27)	mfuzz	none	none
CAENRGSGTYKYIF	-0.67743431989006	1.14853939764681	-0.471105077756751	1	0.348345561200474	4	CALSEGYNFNKFYF	0.308891725873625	RI	1.1512720798344	cluster 4 (27)	mfuzz	none	none
CAESLYSSASKIIF	-0.781340580373504	1.12696518565744	-0.345624605283941	1	0.571948569087819	4	CALTGNTGGFKTIF	0.746589585515965	RI	1.15470053818286	cluster 4 (27)	mfuzz	none	none
CAFMKTGANSKLTF	-0.695750145907657	1.14596579514781	-0.450215649240149	1	0.384789952586792	4	CAMRDMNRDDKIIF	0.310924677855273	RI	1.15061941449728	cluster 4 (27)	mfuzz	none	none
CALRGGTSYGKLTF	-0.828352039750061	1.11086438182852	-0.282512342078458	1	0.38894566495137	4	CAMREDSGYSTLTF	0.509420277171407	RI	1.15438381087835	cluster 4 (27)	mfuzz	none	none
CALSDLNQGGKLIF	-0.758723865943401	1.13318788863781	-0.374464022694411	1	0.760656913823083	4	CATERDFGNEKLTF	0.31717939402284	RI	1.1510168018876	cluster 4 (27)	mfuzz	none	none
CALSEADRDDKIIF	-0.886149888555918	1.08420970488547	-0.198059816329552	1	0.301799221711334	4	CATGFSGGYNKLIF	0.532156644001726	RI	1.15445462368887	cluster 4 (27)	mfuzz	none	none
CALSVAGTASKLTF	-0.595303552427648	1.15451247688241	-0.559208924454766	1	0.251587779711941	4	CAVIPNTGGFKTIF	0.249615427514171	RI	1.14289579572685	cluster 4 (27)	mfuzz	none	none
CAVGVNNAGNMLTF	-1.15177188293953	0.647062814486527	0.504709068453005	1	0.143063464576837	4	CAVPFSGGYNKLIF	0.361825855205168	RI	1.15288525342233	cluster 4 (27)	mfuzz	none	none
CAVIKGGGADGLTF	-0.850526153719693	1.10161649511031	-0.251090341390619	1	0.34782573681872	4	CAVPSGAGSYQLTF	0.192230087622211	RI	1.11942341108537	cluster 4 (27)	mfuzz	none	none
CAVLNSGGYQKVTF	-0.76264007035198	1.13217627462542	-0.369536204273444	1	0.785811081519121	4	CAVRDGGFGNVLHC	0.251667895029539	RI	1.14332977847117	cluster 4 (27)	mfuzz	none	none
CAVRGSSGTYKYIF	-0.731722990553288	1.13944801197779	-0.407725021424503	1	0.505470313740807	4	CAVRDISDGQKLLF	0.412176735719106	RI	1.15373577253296	cluster 4 (27)	mfuzz	none	none
CAVSDLAAGNKLTF	-0.648284996763959	1.15166586495725	-0.503380868193288	1	0.305387275702117	4	CAVRDLDSNYQLIW	0.276251263134639	RI	1.14948160667167	cluster 4 (27)	mfuzz	none	none
CAVSRGTSYGKLTF	-1.0890174798382	0.876970311315158	0.212047168523046	1	0.178244317010162	4	CAVRGGSGTYKYIF	0.370718520609425	RI	1.15311764955784	cluster 4 (27)	mfuzz	none	none
CAVVGFSDGQKLLF	-0.661614116616495	1.15038016091736	-0.488766044300867	1	0.323300362463308	4	CAVSSGGGADGLTF	0.768786098736819	RI	1.15468580306953	cluster 4 (27)	mfuzz	none	none
CLVGEGSSASKIIF	-1.15245293598465	0.63858970039152	0.513863235593128	1	0.142138417433228	4	CAVTAYNQGGKLIF	0.566478306648797	RI	1.15453220138962	cluster 4 (27)	mfuzz	none	none
CVVNGKAAGNKLTF	-0.84444323615061	1.10426759577007	-0.259824359619465	1	0.357829005727541	4	CVVSVGGSQGNLIF	0.201467272500949	RI	1.12524579500253	cluster 4 (27)	mfuzz	none	none
CVVNIPSGNTPLVF	-1.08709678722185	0.880691436559976	0.206405350661876	1	0.179091183700742	4	CVVSVTGTASKLTF	0.383486365271202	RI	1.1533422134499	cluster 4 (27)	mfuzz	none	none
CVVNLNQAGTALIF	-1.15330616007461	0.625782255182793	0.527523904891812	1	0.140768781360526	4	CVVTSNTGGFKTIF	0.290271981634729	RI	1.15034692275412	cluster 4 (27)	mfuzz	none	none
CVVSETSGTYKYIF	-0.99202798729766	1.00778577316937	-0.0157577858717051	1	0.223679314234649	4	CAAPYSGGYQKVTF	0.691233501014526	HC	-0.579882573882308	cluster 4 (27)	mfuzz	none	none
CAALFTGGGNKLTF	0.667017993090067	0.482772356709208	-1.14979034979927	2	0.781754885747854	4	CAASKGTGFQKLVF	0.190767076074648	HC	-0.807964204332945	cluster 4 (27)	mfuzz	none	none
CAASDDNYGQNFVF	0.559495263383137	0.595023074087309	-1.15451833747045	2	0.315705368727435	4	CAASLIGFGNVLHC	0.663825253104051	HC	-0.581367450849001	cluster 4 (27)	mfuzz	none	none
CAASDEGSQGNLIF	0.21559908629017	0.87461471545112	-1.09021380174129	2	0.170609547892904	4	CAFISTSGTYKYIF	0.227744511729198	HC	-0.743113834712304	cluster 4 (27)	mfuzz	none	none
CAATSNFGNEKLTF	0.318717068421562	0.80179419700449	-1.12051126542605	2	0.193096790056141	4	CAGDSGGSNYKLTF	0.570628044472699	HC	-0.560580540892504	cluster 4 (27)	mfuzz	none	none
CAAYSGGGADGLTF	0.576978381621845	0.577722076926791	-1.15470045854864	2	0.337804410850728	4	CALLNTGTASKLTF	0.186852610901547	HC	-0.816031940300259	cluster 4 (27)	mfuzz	none	none
CAGEGSSNTGKLIF	0.667932206986532	0.481754391009953	-1.14968659799648	2	0.787899960643089	4	CALRHGGATNKLIF	0.223281842785023	HC	-0.749841825862557	cluster 4 (27)	mfuzz	none	none
CALHGSSNTGKLIF	0.771746260239234	0.357972137631054	-1.12971839787029	2	0.294622202529071	4	CALSANQAGTALIF	0.279423176393493	HC	-0.683387068050708	cluster 4 (27)	mfuzz	none	none
CALMGETSGSRLTF	0.571293669252562	0.583385764074112	-1.15467943332667	2	0.330079536316809	4	CALSDQTGANNLFF	0.188748629730052	HC	-0.812097786505036	cluster 4 (27)	mfuzz	none	none
CALPNAGNNRKLIW	0.558722773974993	0.595779542452595	-1.15450231642759	2	0.314832865884037	4	CALSEGYNFNKFYF	0.308891725873625	HC	-0.498633126690991	cluster 4 (27)	mfuzz	none	none
CALRIYNQGGKLIF	0.796696017868878	0.325500449884053	-1.12219646775293	2	0.263125402939013	4	CALTGNTGGFKTIF	0.746589585515965	HC	-0.577331825604507	cluster 4 (27)	mfuzz	none	none
CALSATSGTYKYIF	0.400332089411643	0.73781085460486	-1.1381429440165	2	0.2175202585067	4	CAMRDMNRDDKIIF	0.310924677855273	HC	-0.65931103007426	cluster 4 (27)	mfuzz	none	none
CALSGPYNFNKFYF	0.273188657621288	0.835015658792566	-1.10820431641385	2	0.182337813210422	4	CAMREDSGYSTLTF	0.509420277171407	HC	-0.553771553467438	cluster 4 (27)	mfuzz	none	none
CATDLKTSYDKVIF	0.242178527348509	0.856669485030394	-1.0988480123789	2	0.175803743387928	4	CATERDFGNEKLTF	0.31717939402284	HC	-0.655322192542352	cluster 4 (27)	mfuzz	none	none
CATDPYSSASKIIF	0.296344533595251	0.818334297099464	-1.11467883069472	2	0.187614542120472	4	CATGFSGGYNKLIF	0.532156644001726	HC	-0.55659017583827	cluster 4 (27)	mfuzz	none	none
CAVPLYSSASKIIF	0.730971970023754	0.408632858758053	-1.13960482878181	2	0.370233134818741	4	CAVIPNTGGFKTIF	0.249615427514171	HC	-0.714072931018247	cluster 4 (27)	mfuzz	none	none
CAVPSSGGSYIPTF	0.736000199308771	0.402537232317977	-1.13853743162675	2	0.358362482016745	4	CAVPFSGGYNKLIF	0.361825855205168	HC	-0.632493445893366	cluster 4 (27)	mfuzz	none	none
CAVRDGTGANNLFF	0.177671500768321	0.899255656501381	-1.0769271572697	2	0.163726648350865	4	CAVPSGAGSYQLTF	0.192230087622211	HC	-0.805004224865029	cluster 4 (27)	mfuzz	none	none
CAVRDWGFGNVLHC	0.831587948727141	0.27799714164242	-1.10958509036956	2	0.22861668493635	4	CAVRDGGFGNVLHC	0.251667895029539	HC	-0.711656900599798	cluster 4 (27)	mfuzz	none	none
CAVSRGSTLGRLYF	0.677727479497084	0.470774511355554	-1.14850199085264	2	0.653629466663077	4	CAVRDISDGQKLLF	0.412176735719106	HC	-0.535998271840401	cluster 4 (27)	mfuzz	none	none
CAYRSGSGNTPLVF	0.739362600849682	0.398437966582956	-1.13780056743264	2	0.350945428355192	4	CAVRDLDSNYQLIW	0.276251263134639	HC	-0.479772245683087	cluster 4 (27)	mfuzz	none	none
CAYRYGGSQGNLIF	0.29895571489774	0.816425403958548	-1.11538111885629	2	0.188233771328831	4	CAVRGGSGTYKYIF	0.370718520609425	HC	-0.628901586538882	cluster 4 (27)	mfuzz	none	none
CIVRGNSGNTPLVF	0.604394107761282	0.549877368853419	-1.1542714766147	2	0.385567549292657	4	CAVSSGGGADGLTF	0.768786098736819	HC	-0.572290957132046	cluster 4 (27)	mfuzz	none	none
CVVSEAGGYNKLIF	0.706543787281567	0.437674948751526	-1.14421873603309	2	0.447478895451938	4	CAVTAYNQGGKLIF	0.566478306648797	HC	-0.560191354259453	cluster 4 (27)	mfuzz	none	none
CVVSSYSSASKIIF	0.760931613603056	0.371689303241997	-1.13262091684505	2	0.310969503115772	4	CVVSVGGSQGNLIF	0.201467272500949	HC	-0.78704755216702	cluster 4 (27)	mfuzz	none	none
CVVTANTGGFKTIF	0.566966491808324	0.587672163810385	-1.15463865561871	2	0.324566037904182	4	CVVSVTGTASKLTF	0.383486365271202	HC	-0.528180860222505	cluster 4 (27)	mfuzz	none	none
CAALISGGYNKLIF	-0.473328967365311	-0.675459283406914	1.14878825077222	3	0.364712301367562	4	CVVTSNTGGFKTIF	0.290271981634729	HC	-0.488418242614167	cluster 4 (27)	mfuzz	none	none
CAARGETSGSRLTF	-0.555521859992481	-0.598906964535589	1.15442882452807	3	0.728052469017844	4	CAAPYSGGYQKVTF	0.691233501014526	PI	-0.574814256770896	cluster 4 (27)	mfuzz	none	none
CAASDGFGNEKLTF	-0.701114244242591	-0.444005092176683	1.14511933641927	3	0.267366747121697	4	CAASKGTGFQKLVF	0.190767076074648	PI	-0.310437510797416	cluster 4 (27)	mfuzz	none	none
CAASGASGTYKYIF	-0.112924524393756	-0.938744268550803	1.05166879294456	3	0.180762492457561	4	CAASLIGFGNVLHC	0.663825253104051	PI	-0.573323748686691	cluster 4 (27)	mfuzz	none	none
CAASIGGFGNVLHC	-0.674333370424225	-0.474594288935591	1.14892765935982	3	0.302021624670153	4	CAFISTSGTYKYIF	0.227744511729198	PI	-0.393842567549855	cluster 4 (27)	mfuzz	none	none
CAASMSGGYQKVTF	-0.585488234501965	-0.569173886647781	1.15466212114975	3	0.551491412003595	4	CAGDSGGSNYKLTF	0.570628044472699	PI	-0.593959175009392	cluster 4 (27)	mfuzz	none	none
CAASPLNRDDKIIF	-0.645917220124247	-0.50595224676159	1.15186946688584	3	0.348461703007538	4	CALLNTGTASKLTF	0.186852610901547	PI	-0.29949297276674	cluster 4 (27)	mfuzz	none	none
CAFKGGTSYGKLTF	-0.574843156174634	-0.579853758440472	1.15469691461511	3	0.641095183181114	4	CALRHGGATNKLIF	0.223281842785023	PI	-0.385541398521649	cluster 4 (27)	mfuzz	none	none
CAGPSYNQGGKLIF	-0.592456231043218	-0.562111392321033	1.15456762336425	3	0.510681851369377	4	CALSANQAGTALIF	0.279423176393493	PI	-0.464368862080426	cluster 4 (27)	mfuzz	none	none
CALSEAGFGNVLHC	-0.51847537919114	-0.634287609922833	1.15276298911397	3	0.466158968325804	4	CALSDQTGANNLFF	0.188748629730052	PI	-0.304846942201042	cluster 4 (27)	mfuzz	none	none
CALSEDGATNKLIF	-0.464424958347129	-0.683337679773613	1.14776263812074	3	0.351880943350875	4	CALSEGYNFNKFYF	0.308891725873625	PI	-0.652638953143414	cluster 4 (27)	mfuzz	none	none
CALSEGAAGNKLTF	-0.559030385938274	-0.595478390263493	1.15450877620177	3	0.796107823604032	4	CALTGNTGGFKTIF	0.746589585515965	PI	-0.577368712578352	cluster 4 (27)	mfuzz	none	none
CALSSTSGTYKYIF	-0.470351220869316	-0.678102713391139	1.14845393426046	3	0.360256674225466	4	CAMRDMNRDDKIIF	0.310924677855273	PI	-0.49130838442302	cluster 4 (27)	mfuzz	none	none
CALTHYNQGGKLIF	-0.0654761094770471	-0.965652980535638	1.03112909001269	3	0.1712080162863	4	CAMREDSGYSTLTF	0.509420277171407	PI	-0.600612257410914	cluster 4 (27)	mfuzz	none	none
CATASGGGADGLTF	-0.669382035575556	-0.480137656128736	1.14951969170429	3	0.309223813044047	4	CATERDFGNEKLTF	0.31717939402284	PI	-0.495694609345244	cluster 4 (27)	mfuzz	none	none
CATDADSGNTPLVF	-0.643028790623684	-0.509079055674729	1.15210784629841	3	0.354036454388288	4	CATGFSGGYNKLIF	0.532156644001726	PI	-0.597864447850603	cluster 4 (27)	mfuzz	none	none
CAVAHNTNAGKSTF	-0.311692598249395	-0.807032609745678	1.11872520799507	3	0.239228810615496	4	CAVIPNTGGFKTIF	0.249615427514171	PI	-0.428822864708605	cluster 4 (27)	mfuzz	none	none
CAVDSGAGSYQLTF	-0.515471541752448	-0.637092043416847	1.1525635851693	3	0.456310215502539	4	CAVPFSGGYNKLIF	0.361825855205168	PI	-0.520391807528965	cluster 4 (27)	mfuzz	none	none
CAVGSSGSARQLTF	-0.232437885300307	-0.86331128766836	1.09574917296867	3	0.210889610688838	4	CAVPSGAGSYQLTF	0.192230087622211	PI	-0.314419186220337	cluster 4 (27)	mfuzz	none	none
CAVIPGAGSYQLTF	-0.113922304765506	-0.938160087144213	1.05208239190972	3	0.180974727297318	4	CAVRDGGFGNVLHC	0.251667895029539	PI	-0.431672877871373	cluster 4 (27)	mfuzz	none	none
CAVISNFGNEKLTF	-0.509484677812478	-0.642653349909869	1.15213802772235	3	0.438574855732423	4	CAVRDISDGQKLLF	0.412176735719106	PI	-0.617737500692555	cluster 4 (27)	mfuzz	none	none
CAVNAGQAGTALIF	-0.31565747185062	-0.804080963759987	1.11973843561061	3	0.240930184633269	4	CAVRDLDSNYQLIW	0.276251263134639	PI	-0.669709360988579	cluster 4 (27)	mfuzz	none	none
CAVNGGTSYGKLTF	-0.412454799802743	-0.727801924365142	1.14025672416788	3	0.297670614946551	4	CAVRGGSGTYKYIF	0.370718520609425	PI	-0.524216063018953	cluster 4 (27)	mfuzz	none	none
CAVNPPSGTYKYIF	-0.387157500587581	-0.748536848931742	1.13569434951932	3	0.279138763615846	4	CAVSSGGGADGLTF	0.768786098736819	PI	-0.582394845937488	cluster 4 (27)	mfuzz	none	none
CAVNSGGSNYKLTF	-0.13407101419193	-0.926200981543654	1.06027199573558	3	0.185374331645636	4	CAVTAYNQGGKLIF	0.566478306648797	PI	-0.594340847130165	cluster 4 (27)	mfuzz	none	none
CAVPSYSSASKIIF	-0.55333446558116	-0.601037573451251	1.15437203903241	3	0.694546863498684	4	CVVSVGGSQGNLIF	0.201467272500949	PI	-0.33819824283551	cluster 4 (27)	mfuzz	none	none
CAVQAEGFGNVLHC	-0.360936003581706	-0.76942351885182	1.13035952243353	3	0.263168188555291	4	CVVSVTGTASKLTF	0.383486365271202	PI	-0.625161353227392	cluster 4 (27)	mfuzz	none	none
CAVQARGANSKLTF	-0.576192124835817	-0.578507639661588	1.15469976449741	3	0.62695175686346	4	CVVTSNTGGFKTIF	0.290271981634729	PI	-0.661928680139951	cluster 4 (27)	mfuzz	none	none
CAVRAHTGGFKTIF	-0.136718509482368	-0.924606523558194	1.06132503304056	3	0.185969334477728	5	CAASIGGGSYIPTF	0.35800694706193	RI	0.435603787480017	cluster 5 (31)	mfuzz	none	none
CAVRDFSGNTPLVF	-0.637044561980129	-0.515522483719036	1.15256704569917	3	0.366260111292898	5	CAASLSGGYNKLIF	0.229648291725448	RI	0.734769646925392	cluster 5 (31)	mfuzz	none	none
CAVREGTGRRALTF	-0.597135651529459	-0.55733623442798	1.15447188595744	3	0.487914681793306	5	CAASNRGGSEKLVF	0.41851398631119	RI	0.468374709389434	cluster 5 (31)	mfuzz	none	none
CAVRPYSSASKIIF	-0.220975258015066	-0.87103030333445	1.09200556134952	3	0.207483719681537	5	CAEIANQAGTALIF	0.229512014091511	RI	0.255318449334028	cluster 5 (31)	mfuzz	none	none
CAVRTNFGNEKLTF	-0.541749179376635	-0.612234050278226	1.15398322965486	3	0.579621058372659	5	CAESFTGGGNKLTF	0.207090802569027	RI	0.771086122996535	cluster 5 (31)	mfuzz	none	none
CAVRVSGGYNKLIF	-0.61916917695932	-0.534496063903534	1.15366524086285	3	0.409780439770971	5	CAETLNTGFQKLVF	0.18023259303279	RI	0.0756881357478937	cluster 5 (31)	mfuzz	none	none
CAVSEISGTYKYIF	-0.434108338054653	-0.709586248353424	1.14369458640808	3	0.316929834427912	5	CAFIDTGTASKLTF	0.234410379136408	RI	0.267895509928533	cluster 5 (31)	mfuzz	none	none
CAVSPTGGGNKLTF	-0.238614984307258	-0.85910814904802	1.09772313335528	3	0.212784514774651	5	CAGARSGNTGKLIF	0.177136850379261	RI	0.0603811226956275	cluster 5 (31)	mfuzz	none	none
CAVTRFSDGQKLLF	-0.294697392211629	-0.81953551892086	1.11423291113249	3	0.23229741403485	5	CAGGSGGSNYKLTF	0.334912577359657	RI	0.627570328645998	cluster 5 (31)	mfuzz	none	none
CAYSYGGSQGNLIF	-0.57768980342302	-0.577010668384222	1.15470047180724	3	0.612436065584127	5	CALRTQGGSEKLVF	0.266442418661335	RI	0.687070692140497	cluster 5 (31)	mfuzz	none	none
CLVGDWQAGTALIF	-0.322005508059221	-0.799327574339041	1.12133308239826	3	0.243726384182267	5	CALSDYNQGGKLIF	0.319967183793301	RI	0.404204192860157	cluster 5 (31)	mfuzz	none	none
CVVNSGAGSYQLTF	-0.566069789599053	-0.588557753733871	1.15462754333292	3	0.773289343276215	5	CALSGGGSNYKLTF	0.207995839850504	RI	0.190131289376483	cluster 5 (31)	mfuzz	none	none
CVVSDNFGNEKLTF	-0.637013595932097	-0.515555705056503	1.1525693009886	3	0.36632592095875	5	CALSNSNSGYALNF	0.273040304722808	RI	0.345244997443659	cluster 5 (31)	mfuzz	none	none
CAAPYSGGYQKVTF	1.1546968306532	-0.579882573882308	-0.574814256770896	4	0.691233501014526	5	CAMREMDSSYKLIF	0.608885161528615	RI	0.512616814911971	cluster 5 (31)	mfuzz	none	none
CAASKGTGFQKLVF	1.11840171513036	-0.807964204332945	-0.310437510797416	4	0.190767076074648	5	CASAGGTSYGKLTF	0.779233066678669	RI	0.532446131701777	cluster 5 (31)	mfuzz	none	none
CAASLIGFGNVLHC	1.15469119953569	-0.581367450849001	-0.573323748686691	4	0.663825253104051	5	CASDNAGNNRKLIW	0.306201656619909	RI	0.648764498686897	cluster 5 (31)	mfuzz	none	none
CAFISTSGTYKYIF	1.13695640226216	-0.743113834712304	-0.393842567549855	4	0.227744511729198	5	CAVESGGSNYKLTF	0.209800274112625	RI	0.766424879462519	cluster 5 (31)	mfuzz	none	none
CAGDSGGSNYKLTF	1.1545397159019	-0.560580540892504	-0.593959175009392	4	0.570628044472699	5	CAVGTNFGNEKLTF	0.448087235301042	RI	0.576355601891499	cluster 5 (31)	mfuzz	none	none
CALLNTGTASKLTF	1.115524913067	-0.816031940300259	-0.29949297276674	4	0.186852610901547	5	CAVRDPGGSYIPTF	0.43424148689833	RI	0.474607326196961	cluster 5 (31)	mfuzz	none	none
CALRHGGATNKLIF	1.13538322438421	-0.749841825862557	-0.385541398521649	4	0.223281842785023	5	CAVRGGGSQGNLIF	0.468222229201231	RI	0.570694782710473	cluster 5 (31)	mfuzz	none	none
CALSANQAGTALIF	1.14775593013114	-0.683387068050708	-0.464368862080426	4	0.279423176393493	5	CAVRRGNYGQNFVF	0.234089596187858	RI	0.267094566447965	cluster 5 (31)	mfuzz	none	none
CALSDQTGANNLFF	1.11694472870608	-0.812097786505036	-0.304846942201042	4	0.188748629730052	5	CAVRVYTGGFKTIF	0.588722245732441	RI	0.548213634972436	cluster 5 (31)	mfuzz	none	none
CALSEGYNFNKFYF	1.1512720798344	-0.498633126690991	-0.652638953143414	4	0.308891725873625	5	CAVSDLYNFNKFYF	0.214948733062174	RI	0.757792412487146	cluster 5 (31)	mfuzz	none	none
CALTGNTGGFKTIF	1.15470053818286	-0.577331825604507	-0.577368712578352	4	0.746589585515965	5	CAVSEGGSQGNLIF	0.167678325610256	RI	0.0101617605778766	cluster 5 (31)	mfuzz	none	none
CAMRDMNRDDKIIF	1.15061941449728	-0.65931103007426	-0.49130838442302	4	0.310924677855273	5	CAVSLSGGYNKLIF	0.325709709556527	RI	0.40968721602915	cluster 5 (31)	mfuzz	none	none
CAMREDSGYSTLTF	1.15438381087835	-0.553771553467438	-0.600612257410914	4	0.509420277171407	5	CAVSRSGGYQKVTF	0.251156428718899	RI	0.705266560848024	cluster 5 (31)	mfuzz	none	none
CATERDFGNEKLTF	1.1510168018876	-0.655322192542352	-0.495694609345244	4	0.31717939402284	5	CAVSVTSGTYKYIF	0.296883133600762	RI	0.656708556504359	cluster 5 (31)	mfuzz	none	none
CATGFSGGYNKLIF	1.15445462368887	-0.55659017583827	-0.597864447850603	4	0.532156644001726	5	CIVRVAGYGQNFVF	0.309385932617414	RI	0.646178355189381	cluster 5 (31)	mfuzz	none	none
CAVIPNTGGFKTIF	1.14289579572685	-0.714072931018247	-0.428822864708605	4	0.249615427514171	5	CVVILSGGYNKLIF	0.501873963620654	RI	0.562702832197758	cluster 5 (31)	mfuzz	none	none
CAVPFSGGYNKLIF	1.15288525342233	-0.632493445893366	-0.520391807528965	4	0.361825855205168	5	CVVSAVTGGFKTIF	0.805540057708211	RI	0.530570180004832	cluster 5 (31)	mfuzz	none	none
CAVPSGAGSYQLTF	1.11942341108537	-0.805004224865029	-0.314419186220337	4	0.192230087622211	5	CVVSLYTGGFKTIF	0.550106225172868	RI	0.504209164044935	cluster 5 (31)	mfuzz	none	none
CAVRDGGFGNVLHC	1.14332977847117	-0.711656900599798	-0.431672877871373	4	0.251667895029539	5	CAASIGGGSYIPTF	0.35800694706193	HC	-1.14391582045194	cluster 5 (31)	mfuzz	none	none
CAVRDISDGQKLLF	1.15373577253296	-0.535998271840401	-0.617737500692555	4	0.412176735719106	5	CAASLSGGYNKLIF	0.229648291725448	HC	-1.13880246292128	cluster 5 (31)	mfuzz	none	none
CAVRDLDSNYQLIW	1.14948160667167	-0.479772245683087	-0.669709360988579	4	0.276251263134639	5	CAASNRGGSEKLVF	0.41851398631119	HC	-1.14822720541419	cluster 5 (31)	mfuzz	none	none
CAVRGGSGTYKYIF	1.15311764955784	-0.628901586538882	-0.524216063018953	4	0.370718520609425	5	CAEIANQAGTALIF	0.229512014091511	HC	-1.10290758640481	cluster 5 (31)	mfuzz	none	none
CAVSSGGGADGLTF	1.15468580306953	-0.572290957132046	-0.582394845937488	4	0.768786098736819	5	CAESFTGGGNKLTF	0.207090802569027	HC	-1.12990160628138	cluster 5 (31)	mfuzz	none	none
CAVTAYNQGGKLIF	1.15453220138962	-0.560191354259453	-0.594340847130165	4	0.566478306648797	5	CAETLNTGFQKLVF	0.18023259303279	HC	-1.03569349518262	cluster 5 (31)	mfuzz	none	none
CVVSVGGSQGNLIF	1.12524579500253	-0.78704755216702	-0.33819824283551	4	0.201467272500949	5	CAFIDTGTASKLTF	0.234410379136408	HC	-1.10666251110817	cluster 5 (31)	mfuzz	none	none
CVVSVTGTASKLTF	1.1533422134499	-0.528180860222505	-0.625161353227392	4	0.383486365271202	5	CAGARSGNTGKLIF	0.177136850379261	HC	-1.02882242045131	cluster 5 (31)	mfuzz	none	none
CVVTSNTGGFKTIF	1.15034692275412	-0.488418242614167	-0.661928680139951	4	0.290271981634729	5	CAGGSGGSNYKLTF	0.334912577359657	HC	-1.1531996102032	cluster 5 (31)	mfuzz	none	none
CAASIGGGSYIPTF	0.435603787480017	-1.14391582045194	0.708312032971925	5	0.35800694706193	5	CALRTQGGSEKLVF	0.266442418661335	HC	-1.14724574042955	cluster 5 (31)	mfuzz	none	none
CAASLSGGYNKLIF	0.734769646925392	-1.13880246292128	0.404032815995886	5	0.229648291725448	5	CALSDYNQGGKLIF	0.319967183793301	HC	-1.13883270223716	cluster 5 (31)	mfuzz	none	none
CAASNRGGSEKLVF	0.468374709389434	-1.14822720541419	0.679852496024754	5	0.41851398631119	5	CALSGGGSNYKLTF	0.207995839850504	HC	-1.0814162768673	cluster 5 (31)	mfuzz	none	none
CAEIANQAGTALIF	0.255318449334028	-1.10290758640481	0.84758913707078	5	0.229512014091511	5	CALSNSNSGYALNF	0.273040304722808	HC	-1.12687844908583	cluster 5 (31)	mfuzz	none	none
CAESFTGGGNKLTF	0.771086122996535	-1.12990160628138	0.358815483284843	5	0.207090802569027	5	CAMREMDSSYKLIF	0.608885161528615	HC	-1.1523653257386	cluster 5 (31)	mfuzz	none	none
CAETLNTGFQKLVF	0.0756881357478937	-1.03569349518262	0.960005359434731	5	0.18023259303279	5	CASAGGTSYGKLTF	0.779233066678669	HC	-1.15356507298616	cluster 5 (31)	mfuzz	none	none
CAFIDTGTASKLTF	0.267895509928533	-1.10666251110817	0.838767001179639	5	0.234410379136408	5	CASDNAGNNRKLIW	0.306201656619909	HC	-1.15162373097542	cluster 5 (31)	mfuzz	none	none
CAGARSGNTGKLIF	0.0603811226956275	-1.02882242045131	0.968441297755686	5	0.177136850379261	5	CAVESGGSNYKLTF	0.209800274112625	HC	-1.13117278500743	cluster 5 (31)	mfuzz	none	none
CAGGSGGSNYKLTF	0.627570328645998	-1.1531996102032	0.525629281557203	5	0.334912577359657	5	CAVGTNFGNEKLTF	0.448087235301042	HC	-1.15469996749789	cluster 5 (31)	mfuzz	none	none
CALRTQGGSEKLVF	0.687070692140497	-1.14724574042955	0.460175048289053	5	0.266442418661335	5	CAVRDPGGSYIPTF	0.43424148689833	HC	-1.14892908751365	cluster 5 (31)	mfuzz	none	none
CALSDYNQGGKLIF	0.404204192860157	-1.13883270223716	0.734628509377003	5	0.319967183793301	5	CAVRGGGSQGNLIF	0.468222229201231	HC	-1.15467506188016	cluster 5 (31)	mfuzz	none	none
CALSGGGSNYKLTF	0.190131289376483	-1.0814162768673	0.891284987490816	5	0.207995839850504	5	CAVRRGNYGQNFVF	0.234089596187858	HC	-1.1064272189974	cluster 5 (31)	mfuzz	none	none
CALSNSNSGYALNF	0.345244997443659	-1.12687844908583	0.781633451642168	5	0.273040304722808	5	CAVRVYTGGFKTIF	0.588722245732441	HC	-1.15421837735959	cluster 5 (31)	mfuzz	none	none
CAMREMDSSYKLIF	0.512616814911971	-1.1523653257386	0.639748510826626	5	0.608885161528615	5	CAVSDLYNFNKFYF	0.214948733062174	HC	-1.133424532208	cluster 5 (31)	mfuzz	none	none
CASAGGTSYGKLTF	0.532446131701777	-1.15356507298616	0.621118941284388	5	0.779233066678669	5	CAVSEGGSQGNLIF	0.167678325610256	HC	-1.00504215652241	cluster 5 (31)	mfuzz	none	none
CASDNAGNNRKLIW	0.648764498686897	-1.15162373097542	0.50285923228852	5	0.306201656619909	5	CAVSLSGGYNKLIF	0.325709709556527	HC	-1.1397860066503	cluster 5 (31)	mfuzz	none	none
CAVESGGSNYKLTF	0.766424879462519	-1.13117278500743	0.364747905544909	5	0.209800274112625	5	CAVSRSGGYQKVTF	0.251156428718899	HC	-1.14443458669485	cluster 5 (31)	mfuzz	none	none
CAVGTNFGNEKLTF	0.576355601891499	-1.15469996749789	0.578344365606391	5	0.448087235301042	5	CAVSVTSGTYKYIF	0.296883133600762	HC	-1.15088111906679	cluster 5 (31)	mfuzz	none	none
CAVRDPGGSYIPTF	0.474607326196961	-1.14892908751365	0.674321761316684	5	0.43424148689833	5	CIVRVAGYGQNFVF	0.309385932617414	HC	-1.15184737511889	cluster 5 (31)	mfuzz	none	none
CAVRGGGSQGNLIF	0.570694782710473	-1.15467506188016	0.583980279169684	5	0.468222229201231	5	CVVILSGGYNKLIF	0.501873963620654	HC	-1.15457769947419	cluster 5 (31)	mfuzz	none	none
CAVRRGNYGQNFVF	0.267094566447965	-1.1064272189974	0.83933265254943	5	0.234089596187858	5	CVVSAVTGGFKTIF	0.805540057708211	HC	-1.15346945322169	cluster 5 (31)	mfuzz	none	none
CAVRVYTGGFKTIF	0.548213634972436	-1.15421837735959	0.606004742387149	5	0.588722245732441	5	CVVSLYTGGFKTIF	0.550106225172868	HC	-1.15173219340944	cluster 5 (31)	mfuzz	none	none
CAVSDLYNFNKFYF	0.757792412487146	-1.133424532208	0.375632119720856	5	0.214948733062174	5	CAASIGGGSYIPTF	0.35800694706193	PI	0.708312032971925	cluster 5 (31)	mfuzz	none	none
CAVSEGGSQGNLIF	0.0101617605778766	-1.00504215652241	0.994880395944531	5	0.167678325610256	5	CAASLSGGYNKLIF	0.229648291725448	PI	0.404032815995886	cluster 5 (31)	mfuzz	none	none
CAVSLSGGYNKLIF	0.40968721602915	-1.1397860066503	0.730098790621144	5	0.325709709556527	5	CAASNRGGSEKLVF	0.41851398631119	PI	0.679852496024754	cluster 5 (31)	mfuzz	none	none
CAVSRSGGYQKVTF	0.705266560848024	-1.14443458669485	0.439168025846822	5	0.251156428718899	5	CAEIANQAGTALIF	0.229512014091511	PI	0.84758913707078	cluster 5 (31)	mfuzz	none	none
CAVSVTSGTYKYIF	0.656708556504359	-1.15088111906679	0.494172562562435	5	0.296883133600762	5	CAESFTGGGNKLTF	0.207090802569027	PI	0.358815483284843	cluster 5 (31)	mfuzz	none	none
CIVRVAGYGQNFVF	0.646178355189381	-1.15184737511889	0.505669019929509	5	0.309385932617414	5	CAETLNTGFQKLVF	0.18023259303279	PI	0.960005359434731	cluster 5 (31)	mfuzz	none	none
CVVILSGGYNKLIF	0.562702832197758	-1.15457769947419	0.591874867276436	5	0.501873963620654	5	CAFIDTGTASKLTF	0.234410379136408	PI	0.838767001179639	cluster 5 (31)	mfuzz	none	none
CVVSAVTGGFKTIF	0.530570180004832	-1.15346945322169	0.62289927321686	5	0.805540057708211	5	CAGARSGNTGKLIF	0.177136850379261	PI	0.968441297755686	cluster 5 (31)	mfuzz	none	none
CVVSLYTGGFKTIF	0.504209164044935	-1.15173219340944	0.647523029364506	5	0.550106225172868	5	CAGGSGGSNYKLTF	0.334912577359657	PI	0.525629281557203	cluster 5 (31)	mfuzz	none	none
CAAASGAGSYQLTF	-0.755763144184605	-0.378171701440158	1.13393484562476	6	0.332887552397956	5	CALRTQGGSEKLVF	0.266442418661335	PI	0.460175048289053	cluster 5 (31)	mfuzz	none	none
CAAHGSSNTGKLIF	-0.943671105885838	-0.104457456677317	1.04812856256315	6	0.303786582415451	5	CALSDYNQGGKLIF	0.319967183793301	PI	0.734628509377003	cluster 5 (31)	mfuzz	none	none
CAARRFSDGQKLLF	-1.15439009914727	0.600381775152503	0.554008323994766	6	0.142348543789837	5	CALSGGGSNYKLTF	0.207995839850504	PI	0.891284987490816	cluster 5 (31)	mfuzz	none	none
CAASERNRDDKIIF	-1.15372310557592	0.535724626004397	0.61799847957152	6	0.149274041156425	5	CALSNSNSGYALNF	0.273040304722808	PI	0.781633451642168	cluster 5 (31)	mfuzz	none	none
CAASIWSNDYKLSF	-1.0792424438157	0.18405574186229	0.895186701953414	6	0.199592122366421	5	CAMREMDSSYKLIF	0.608885161528615	PI	0.639748510826626	cluster 5 (31)	mfuzz	none	none
CAASNPGGGNKLTF	-0.970237472992017	-0.0570799673954231	1.02731744038744	6	0.275159168366625	5	CASAGGTSYGKLTF	0.779233066678669	PI	0.621118941284388	cluster 5 (31)	mfuzz	none	none
CAENPNTGGFKTIF	-0.832032986094179	-0.277374329316751	1.10940731541093	6	0.763126755965424	5	CASDNAGNNRKLIW	0.306201656619909	PI	0.50285923228852	cluster 5 (31)	mfuzz	none	none
CAFPRGGSNYKLTF	-1.15460277769356	0.564289113614202	0.590313664079363	6	0.146172015757746	5	CAVESGGSNYKLTF	0.209800274112625	PI	0.364747905544909	cluster 5 (31)	mfuzz	none	none
CAGARGGSQGNLIF	-0.954469119881142	-0.0855633828372859	1.04003250271843	6	0.291270332038547	5	CAVGTNFGNEKLTF	0.448087235301042	PI	0.578344365606391	cluster 5 (31)	mfuzz	none	none
CALSEIQGAQKLVF	-0.738531997121254	-0.39945232886566	1.13798432598691	6	0.30350436900969	5	CAVRDPGGSYIPTF	0.43424148689833	PI	0.674321761316684	cluster 5 (31)	mfuzz	none	none
CALSEVNTGNQFYF	-0.842804043137863	-0.26216290486663	1.10496694800449	6	0.688252833475592	5	CAVRGGGSQGNLIF	0.468222229201231	PI	0.583980279169684	cluster 5 (31)	mfuzz	none	none
CALSGDQAGTALIF	-1.15435178289992	0.552600070266876	0.601751712633049	6	0.147432459121691	5	CAVRRGNYGQNFVF	0.234089596187858	PI	0.83933265254943	cluster 5 (31)	mfuzz	none	none
CALSTTSGTYKYIF	-1.01512712193221	0.0309739107026756	0.984153211229535	6	0.238759369312532	5	CAVRVYTGGFKTIF	0.588722245732441	PI	0.606004742387149	cluster 5 (31)	mfuzz	none	none
CALSVGNQGGKLIF	-1.1486760624394	0.47232098517333	0.676355077266075	6	0.156467966025435	5	CAVSDLYNFNKFYF	0.214948733062174	PI	0.375632119720856	cluster 5 (31)	mfuzz	none	none
CAMREEYNFNKFYF	-1.12333911818182	0.330191872970034	0.793147245211783	6	0.174892176426574	5	CAVSEGGSQGNLIF	0.167678325610256	PI	0.994880395944531	cluster 5 (31)	mfuzz	none	none
CAMRESNTGNQFYF	-0.846561093966187	-0.256793519304602	1.10335461327079	6	0.634999296346663	5	CAVSLSGGYNKLIF	0.325709709556527	PI	0.730098790621144	cluster 5 (31)	mfuzz	none	none
CAMREVDSSYKLIF	-1.15466707883161	0.569720865978666	0.584946212852942	6	0.145590243159078	5	CAVSRSGGYQKVTF	0.251156428718899	PI	0.439168025846822	cluster 5 (31)	mfuzz	none	none
CAMRLNSGYSTLTF	-1.15469443187106	0.58059940819299	0.574095023678069	6	0.144432167920939	5	CAVSVTSGTYKYIF	0.296883133600762	PI	0.494172562562435	cluster 5 (31)	mfuzz	none	none
CATDAVTGGFKTIF	-0.84402558315434	-0.260420803167206	1.10444638632155	6	0.66921381198903	5	CIVRVAGYGQNFVF	0.309385932617414	PI	0.505669019929509	cluster 5 (31)	mfuzz	none	none
CAVAFSGGYNKLIF	-0.929513159920206	-0.128542639786026	1.05805579970623	6	0.322581776160099	5	CVVILSGGYNKLIF	0.501873963620654	PI	0.591874867276436	cluster 5 (31)	mfuzz	none	none
CAVGAGGATNKLIF	-0.836557860517795	-0.271016514020562	1.10757437453836	6	0.813768737479089	5	CVVSAVTGGFKTIF	0.805540057708211	PI	0.62289927321686	cluster 5 (31)	mfuzz	none	none
CAVIRDNYGQNFVF	-0.806223034697859	-0.312781850228904	1.11900488492676	6	0.487998694807384	5	CVVSLYTGGFKTIF	0.550106225172868	PI	0.647523029364506	cluster 5 (31)	mfuzz	none	none
CAVNVDTGFQKLVF	-0.950303354956952	-0.0929087507931754	1.04321210575013	6	0.295937682325939	6	CAAASGAGSYQLTF	0.332887552397956	RI	-0.755763144184605	cluster 6 (31)	mfuzz	none	none
CAVRDLYNFNKFYF	-0.786445592498246	-0.338984481459902	1.12543007395815	6	0.407273051874159	6	CAAHGSSNTGKLIF	0.303786582415451	RI	-0.943671105885838	cluster 6 (31)	mfuzz	none	none
CAVRDRGSQGNLIF	-1.14735878972565	0.461092292007005	0.686266497718646	6	0.157794860373569	6	CAARRFSDGQKLLF	0.142348543789837	RI	-1.15439009914727	cluster 6 (31)	mfuzz	none	none
CAVRDTSGTYKYIF	-1.13130883210143	0.365391476875797	0.765917355225632	6	0.169949512154778	6	CAASERNRDDKIIF	0.149274041156425	RI	-1.15372310557592	cluster 6 (31)	mfuzz	none	none
CAVRRGAAGNKLTF	-0.724362985850244	-0.416582719495807	1.14094570534605	6	0.283080721121471	6	CAASIWSNDYKLSF	0.199592122366421	RI	-1.0792424438157	cluster 6 (31)	mfuzz	none	none
CAVSAGGSNYKLTF	-0.81198090157971	-0.30500551375731	1.11698641533702	6	0.522129514075268	6	CAASNPGGGNKLTF	0.275159168366625	RI	-0.970237472992017	cluster 6 (31)	mfuzz	none	none
CAVSEIAAGNKLTF	-1.02951716757033	0.0619111467178103	0.96760602085252	6	0.229067440343873	6	CAENPNTGGFKTIF	0.763126755965424	RI	-0.832032986094179	cluster 6 (31)	mfuzz	none	none
CLVGDNTGFQKLVF	-1.13221067550765	0.369702079889083	0.762508595618567	6	0.169364086860635	6	CAFPRGGSNYKLTF	0.146172015757746	RI	-1.15460277769356	cluster 6 (31)	mfuzz	none	none
CLVGSYNQGGKLIF	-0.815013762376034	-0.300881730629851	1.11589549300589	6	0.543414254446187	6	CAGARGGSQGNLIF	0.291270332038547	RI	-0.954469119881142	cluster 6 (31)	mfuzz	none	none
CAAPSGGGADGLTF	0.923989387660362	-1.06173022605941	0.137740838399043	7	0.312645106596438	6	CALSEIQGAQKLVF	0.30350436900969	RI	-0.738531997121254	cluster 6 (31)	mfuzz	none	none
CAASYGGATNKLIF	1.08748011008646	-0.879954655595847	-0.207525454490613	7	0.225096584819634	6	CALSEVNTGNQFYF	0.688252833475592	RI	-0.842804043137863	cluster 6 (31)	mfuzz	none	none
CAATFTGTASKLTF	1.11025796182642	-0.829893322942479	-0.280364638883945	7	0.189833301926698	6	CALSGDQAGTALIF	0.147432459121691	RI	-1.15435178289992	cluster 6 (31)	mfuzz	none	none
CAHAGGTSYGKLTF	0.932109626622553	-1.05629098042422	0.124181353801663	7	0.328453004093104	6	CALSTTSGTYKYIF	0.238759369312532	RI	-1.01512712193221	cluster 6 (31)	mfuzz	none	none
CALSEAGTGNQFYF	1.01697658215479	-0.982111531123287	-0.0348650510315047	7	0.432752089915899	6	CALSVGNQGGKLIF	0.156467966025435	RI	-1.1486760624394	cluster 6 (31)	mfuzz	none	none
CALSGVQGAQKLVF	0.993644565800157	-1.00623651281701	0.0125919470168552	7	0.72310515849648	6	CAMREEYNFNKFYF	0.174892176426574	RI	-1.12333911818182	cluster 6 (31)	mfuzz	none	none
CATAGSYNTDKLIF	1.06264815973907	-0.922583797259886	-0.140064362479184	7	0.271519372385353	6	CAMRESNTGNQFYF	0.634999296346663	RI	-0.846561093966187	cluster 6 (31)	mfuzz	none	none
CATVNSGGYQKVTF	1.01124437348169	-0.988362917181335	-0.0228814563003563	7	0.473564072692042	6	CAMREVDSSYKLIF	0.145590243159078	RI	-1.15466707883161	cluster 6 (31)	mfuzz	none	none
CAVGANQAGTALIF	1.02279876867043	-0.975524377310908	-0.0472743913595235	7	0.399812209789758	6	CAMRLNSGYSTLTF	0.144432167920939	RI	-1.15469443187106	cluster 6 (31)	mfuzz	none	none
CAVGDGGATNKLIF	0.864734371405594	-1.09507062630223	0.230336254896638	7	0.241710332549919	6	CATDAVTGGFKTIF	0.66921381198903	RI	-0.84402558315434	cluster 6 (31)	mfuzz	none	none
CAVGSGAGSYQLTF	0.930365631030676	-1.05747906271573	0.127113431685055	7	0.324842900783958	6	CAVAFSGGYNKLIF	0.322581776160099	RI	-0.929513159920206	cluster 6 (31)	mfuzz	none	none
CAVISSGSARQLTF	0.86271305290797	-1.09603286968929	0.23331981678132	7	0.240067049316472	6	CAVGAGGATNKLIF	0.813768737479089	RI	-0.836557860517795	cluster 6 (31)	mfuzz	none	none
CAVRDRQAGTALIF	1.05727140014466	-0.930671631087353	-0.126599769057303	7	0.283585986590124	6	CAVIRDNYGQNFVF	0.487998694807384	RI	-0.806223034697859	cluster 6 (31)	mfuzz	none	none
CAVRSNFGNEKLTF	0.910019142862259	-1.07055718918152	0.16053804631926	7	0.290292093942677	6	CAVNVDTGFQKLVF	0.295937682325939	RI	-0.950303354956952	cluster 6 (31)	mfuzz	none	none
CAVSFTGGGNKLTF	0.975732089713571	-1.02261847993997	0.0468863902263963	7	0.510399460410815	6	CAVRDLYNFNKFYF	0.407273051874159	RI	-0.786445592498246	cluster 6 (31)	mfuzz	none	none
CAVSLSGGYQKVTF	0.868043537109606	-1.09347253492155	0.225428997811939	7	0.244471500185487	6	CAVRDRGSQGNLIF	0.157794860373569	RI	-1.14735878972565	cluster 6 (31)	mfuzz	none	none
CAVSPPSGTYKYIF	0.831804548273194	-1.10949862296207	0.277694074688872	7	0.218262279632756	6	CAVRDTSGTYKYIF	0.169949512154778	RI	-1.13130883210143	cluster 6 (31)	mfuzz	none	none
CLVGDGGSQGNLIF	0.99440316301878	-1.00550440663796	0.0111012436191782	7	0.70915111627378	6	CAVRRGAAGNKLTF	0.283080721121471	RI	-0.724362985850244	cluster 6 (31)	mfuzz	none	none
CLVGEGAAGNKLTF	1.10540378050365	-0.841772576306609	-0.263631204197038	7	0.197079771591279	6	CAVSAGGSNYKLTF	0.522129514075268	RI	-0.81198090157971	cluster 6 (31)	mfuzz	none	none
CAADGSSNTGKLIF	-0.535024251449742	1.15369031760869	-0.618666066158952	8	0.275806791776192	6	CAVSEIAAGNKLTF	0.229067440343873	RI	-1.02951716757033	cluster 6 (31)	mfuzz	none	none
CAAGGGTSYGKLTF	-0.377003238332209	1.13370076152462	-0.75669752319241	8	0.814697883593822	6	CLVGDNTGFQKLVF	0.169364086860635	RI	-1.13221067550765	cluster 6 (31)	mfuzz	none	none
CAALTGGGADGLTF	0.0413879128372893	0.978663477387313	-1.0200513902246	8	0.187839166183946	6	CLVGSYNQGGKLIF	0.543414254446187	RI	-0.815013762376034	cluster 6 (31)	mfuzz	none	none
CAAPRGTGGFKTIF	-0.271925773804499	1.10783853746441	-0.835912763659908	8	0.352959995143983	6	CAAASGAGSYQLTF	0.332887552397956	HC	-0.378171701440158	cluster 6 (31)	mfuzz	none	none
CAASEGSGTYKYIF	-0.0424119158425021	1.02053119128921	-0.978119275446708	8	0.211314184025803	6	CAAHGSSNTGKLIF	0.303786582415451	HC	-0.104457456677317	cluster 6 (31)	mfuzz	none	none
CAASMGSGYSTLTF	-0.0952235688141156	1.04420566054554	-0.948982091731426	8	0.230020635440651	6	CAARRFSDGQKLLF	0.142348543789837	HC	0.600381775152503	cluster 6 (31)	mfuzz	none	none
CAASNDFGNEKLTF	-0.250975207106712	1.10158113598931	-0.850605928882602	8	0.328206722739653	6	CAASERNRDDKIIF	0.149274041156425	HC	0.535724626004397	cluster 6 (31)	mfuzz	none	none
CAENSGGATNKLIF	-0.468186348030098	1.14820539778119	-0.680019049751093	8	0.356869266463756	6	CAASIWSNDYKLSF	0.199592122366421	HC	0.18405574186229	cluster 6 (31)	mfuzz	none	none
CAEPFSGGYNKLIF	-0.200339997748723	1.08500395136409	-0.884663953615362	8	0.284723834898831	6	CAASNPGGGNKLTF	0.275159168366625	HC	-0.0570799673954231	cluster 6 (31)	mfuzz	none	none
CAFYYGGSQGNLIF	-0.384847095138773	1.135248841578	-0.750401746439231	8	0.69973379940789	6	CAENPNTGGFKTIF	0.763126755965424	HC	-0.277374329316751	cluster 6 (31)	mfuzz	none	none
CAGGGETSGSRLTF	-0.446391779102686	1.14544899182975	-0.699057212727069	8	0.398164932334645	6	CAFPRGGSNYKLTF	0.146172015757746	HC	0.564289113614202	cluster 6 (31)	mfuzz	none	none
CAGPRGGGADGLTF	-0.22280023924943	1.09260857863982	-0.86980833939039	8	0.30182966610928	6	CAGARGGSQGNLIF	0.291270332038547	HC	-0.0855633828372859	cluster 6 (31)	mfuzz	none	none
CALSEAERDDKIIF	-0.166727115646593	1.07288442757852	-0.906157311931923	8	0.26360229142555	6	CALSEIQGAQKLVF	0.30350436900969	HC	-0.39945232886566	cluster 6 (31)	mfuzz	none	none
CALSEENYGQNFVF	-0.274526097707409	1.10859026779599	-0.834064170088582	8	0.356441720154523	6	CALSEVNTGNQFYF	0.688252833475592	HC	-0.26216290486663	cluster 6 (31)	mfuzz	none	none
CALSEVDSNYQLIW	-0.182351096657745	1.07862734875297	-0.896276252095223	8	0.272856289079091	6	CALSGDQAGTALIF	0.147432459121691	HC	0.552600070266876	cluster 6 (31)	mfuzz	none	none
CALSMNSGYSTLTF	-0.183927849853515	1.0791963745232	-0.895268524669688	8	0.273841160977596	6	CALSTTSGTYKYIF	0.238759369312532	HC	0.0309739107026756	cluster 6 (31)	mfuzz	none	none
CAMSARSGYSTLTF	-0.513048539869613	1.15239585493081	-0.639347315061192	8	0.297673953714622	6	CALSVGNQGGKLIF	0.156467966025435	HC	0.47232098517333	cluster 6 (31)	mfuzz	none	none
CAMSGDNAGNMLTF	-0.34907250044891	1.12774729300185	-0.778674792552935	8	0.552110172806782	6	CAMREEYNFNKFYF	0.174892176426574	HC	0.330191872970034	cluster 6 (31)	mfuzz	none	none
CATVLNQAGTALIF	-0.276881677550689	1.10926646806082	-0.832384790510131	8	0.359687532334553	6	CAMRESNTGNQFYF	0.634999296346663	HC	-0.256793519304602	cluster 6 (31)	mfuzz	none	none
CAVAYSGGYQKVTF	-0.545149576122553	1.15411262317674	-0.608963047054183	8	0.266730636547715	6	CAMREVDSSYKLIF	0.145590243159078	HC	0.569720865978666	cluster 6 (31)	mfuzz	none	none
CAVLGGGGADGLTF	-0.0261977755154086	1.01284148333845	-0.986643707823045	8	0.206272312706103	6	CAMRLNSGYSTLTF	0.144432167920939	HC	0.58059940819299	cluster 6 (31)	mfuzz	none	none
CAVQGGYNFNKFYF	-0.433686751723643	1.1436318366416	-0.709945084917955	8	0.429077430841441	6	CATDAVTGGFKTIF	0.66921381198903	HC	-0.260420803167206	cluster 6 (31)	mfuzz	none	none
CAVRDKQAGTALIF	-0.314339960642022	1.11940321184946	-0.805063251207437	8	0.427779702977869	6	CAVAFSGGYNKLIF	0.322581776160099	HC	-0.128542639786026	cluster 6 (31)	mfuzz	none	none
CAVRRSYNTDKLIF	-0.38711608075132	1.13568640478138	-0.748570324030064	8	0.672352259133872	6	CAVGAGGATNKLIF	0.813768737479089	HC	-0.271016514020562	cluster 6 (31)	mfuzz	none	none
CAVVFSGGYNKLIF	-0.166818220064816	1.07291846374808	-0.906100243683263	8	0.263653755625266	6	CAVIRDNYGQNFVF	0.487998694807384	HC	-0.312781850228904	cluster 6 (31)	mfuzz	none	none
CIVRVGNTGNQFYF	-0.38085238333982	1.13446729065781	-0.753614907317991	8	0.757944587255598	6	CAVNVDTGFQKLVF	0.295937682325939	HC	-0.0929087507931754	cluster 6 (31)	mfuzz	none	none
CVVSDQYNFNKFYF	-0.453621299226652	1.14641425316539	-0.692792953938739	8	0.383106421940337	6	CAVRDLYNFNKFYF	0.407273051874159	HC	-0.338984481459902	cluster 6 (31)	mfuzz	none	none
CVVSSNTNAGKSTF	-0.0866826243144012	1.04051962719493	-0.953837002880524	8	0.226720065739706	6	CAVRDRGSQGNLIF	0.157794860373569	HC	0.461092292007005	cluster 6 (31)	mfuzz	none	none
CAASGGFGNEKLTF	1.14537912360372	-0.445882632142698	-0.699496491461021	9	0.245441959747998	6	CAVRDTSGTYKYIF	0.169949512154778	HC	0.365391476875797	cluster 6 (31)	mfuzz	none	none
CAASLDSSASKIIF	1.14100226325303	-0.416925819682853	-0.72407644357018	9	0.283612712483	6	CAVRRGAAGNKLTF	0.283080721121471	HC	-0.416582719495807	cluster 6 (31)	mfuzz	none	none
CAASMNNYGQNFVF	1.12078809549505	-0.319820703946875	-0.80096739154818	9	0.730757686373846	6	CAVSAGGSNYKLTF	0.522129514075268	HC	-0.30500551375731	cluster 6 (31)	mfuzz	none	none
CAGGMNTGFQKLVF	1.12382727288582	-0.332219937054974	-0.791607335830846	9	0.628859118345597	6	CAVSEIAAGNKLTF	0.229067440343873	HC	0.0619111467178103	cluster 6 (31)	mfuzz	none	none
CAGQLRGGSEKLVF	1.13326694297546	-0.374853579504014	-0.758413363471449	9	0.369667304625777	6	CLVGDNTGFQKLVF	0.169364086860635	HC	0.369702079889083	cluster 6 (31)	mfuzz	none	none
CALAPYNQGGKLIF	1.1428544150407	-0.428553698721518	-0.714300716319179	9	0.267088011864402	6	CLVGSYNQGGKLIF	0.543414254446187	HC	-0.300881730629851	cluster 6 (31)	mfuzz	none	none
CALRGYNQGGKLIF	1.12867828855264	-0.35323729513137	-0.775440993421268	9	0.451682003510913	6	CAAASGAGSYQLTF	0.332887552397956	PI	1.13393484562476	cluster 6 (31)	mfuzz	none	none
CALRVNNAGNMLTF	1.1209758026178	-0.320571379453832	-0.800404423163968	9	0.746886540453551	6	CAAHGSSNTGKLIF	0.303786582415451	PI	1.04812856256315	cluster 6 (31)	mfuzz	none	none
CAMKGNTGGFKTIF	1.10799930431841	-0.272480281205022	-0.835519023113389	9	0.372607972708918	6	CAARRFSDGQKLLF	0.142348543789837	PI	0.554008323994766	cluster 6 (31)	mfuzz	none	none
CAPNSGGGADGLTF	1.09885914350918	-0.242213951961729	-0.856645191547447	9	0.304773415383503	6	CAASERNRDDKIIF	0.149274041156425	PI	0.61799847957152	cluster 6 (31)	mfuzz	none	none
CATAPNQAGTALIF	1.11861684364014	-0.311271594224994	-0.807345249415145	9	0.589822624402669	6	CAASIWSNDYKLSF	0.199592122366421	PI	0.895186701953414	cluster 6 (31)	mfuzz	none	none
CATASNQAGTALIF	1.13997645550658	-0.410801982530947	-0.729174472975635	9	0.293177430429164	6	CAASNPGGGNKLTF	0.275159168366625	PI	1.02731744038744	cluster 6 (31)	mfuzz	none	none
CATDAGSSASKIIF	1.12826290386933	-0.351370753462758	-0.776892150406575	9	0.461522746980515	6	CAENPNTGGFKTIF	0.763126755965424	PI	1.10940731541093	cluster 6 (31)	mfuzz	none	none
CAVDLSGSARQLTF	1.1239962745291	-0.332925482559707	-0.791070791969395	9	0.618791116953872	6	CAFPRGGSNYKLTF	0.146172015757746	PI	0.590313664079363	cluster 6 (31)	mfuzz	none	none
CAVGAYNQGGKLIF	1.12081300861409	-0.319920226546589	-0.800892782067498	9	0.732904904715111	6	CAGARGGSQGNLIF	0.291270332038547	PI	1.04003250271843	cluster 6 (31)	mfuzz	none	none
CAVKGNQAGTALIF	1.14485100780564	-0.442090829142795	-0.702760178662849	9	0.24993336892353	6	CALSEIQGAQKLVF	0.30350436900969	PI	1.13798432598691	cluster 6 (31)	mfuzz	none	none
CAVRALYNFNKFYF	1.09425651644608	-0.227829014313079	-0.866427502132998	9	0.281637287056655	6	CALSEVNTGNQFYF	0.688252833475592	PI	1.10496694800449	cluster 6 (31)	mfuzz	none	none
CAVRSSGGSYIPTF	1.11374534479975	-0.292905855919737	-0.820839488880016	9	0.450334228617478	6	CALSGDQAGTALIF	0.147432459121691	PI	0.601751712633049	cluster 6 (31)	mfuzz	none	none
CAALPQGGSEKLVF	1.02720806888446	-0.056840761603886	-0.970367307280573	10	0.566494431431457	6	CALSTTSGTYKYIF	0.238759369312532	PI	0.984153211229535	cluster 6 (31)	mfuzz	none	none
CAALSGGGADGLTF	0.944663756392704	0.102740109052653	-1.04740386544536	10	0.244184554249244	6	CALSVGNQGGKLIF	0.156467966025435	PI	0.676355077266075	cluster 6 (31)	mfuzz	none	none
CAAPRNTNAGKSTF	1.04213426167973	-0.0904081758941502	-0.951726085785579	10	0.548409841031313	6	CAMREEYNFNKFYF	0.174892176426574	PI	0.793147245211783	cluster 6 (31)	mfuzz	none	none
CAASPSYNNNDMRF	0.971351753972816	0.055024435146338	-1.02637618911916	10	0.28049821547297	6	CAMRESNTGNQFYF	0.634999296346663	PI	1.10335461327079	cluster 6 (31)	mfuzz	none	none
CAASVGFGNEKLTF	1.01039682592222	-0.021128489680671	-0.989268336241548	10	0.3984373402427	6	CAMREVDSSYKLIF	0.145590243159078	PI	0.584946212852942	cluster 6 (31)	mfuzz	none	none
CAGQGTGTASKLTF	0.901281387677915	0.174474411696839	-1.07575579937475	10	0.207144662032513	6	CAMRLNSGYSTLTF	0.144432167920939	PI	0.574095023678069	cluster 6 (31)	mfuzz	none	none
CAIPGYSSASKIIF	1.08163273702297	-0.190740710045853	-0.890892026977119	10	0.255348348002815	6	CATDAVTGGFKTIF	0.66921381198903	PI	1.10444638632155	cluster 6 (31)	mfuzz	none	none
CALSASSNTGKLIF	1.06977113268271	-0.158465199252815	-0.911305933429892	10	0.304254612490445	6	CAVAFSGGYNKLIF	0.322581776160099	PI	1.05805579970623	cluster 6 (31)	mfuzz	none	none
CALSDPGGSYIPTF	0.94670009489765	0.0992049261044461	-1.04590502100209	10	0.246443299509721	6	CAVGAGGATNKLIF	0.813768737479089	PI	1.10757437453836	cluster 6 (31)	mfuzz	none	none
CALSEASTGNQFYF	0.95376280056121	0.086813898794373	-1.04057669935558	10	0.254821137888758	6	CAVIRDNYGQNFVF	0.487998694807384	PI	1.11900488492676	cluster 6 (31)	mfuzz	none	none
CALSGGYNTDKLIF	1.07777084253243	-0.179987792073426	-0.897783050459002	10	0.270038800866311	6	CAVNVDTGFQKLVF	0.295937682325939	PI	1.04321210575013	cluster 6 (31)	mfuzz	none	none
CALSGRNYGQNFVF	1.03403138449776	-0.0719490434139028	-0.962082341083892	10	0.734318947064118	6	CAVRDLYNFNKFYF	0.407273051874159	PI	1.12543007395815	cluster 6 (31)	mfuzz	none	none
CAMREGRGDYKLSF	1.04224041217449	-0.090653956048105	-0.951586456126386	10	0.546385767901854	6	CAVRDRGSQGNLIF	0.157794860373569	PI	0.686266497718646	cluster 6 (31)	mfuzz	none	none
CAMREYQAGTALIF	1.0568372399749	-0.125527460799668	-0.931309779175233	10	0.379116346192373	6	CAVRDTSGTYKYIF	0.169949512154778	PI	0.765917355225632	cluster 6 (31)	mfuzz	none	none
CAMSGDNYGQNFVF	1.06895047915126	-0.156310388165931	-0.912640090985328	10	0.308146304195189	6	CAVRRGAAGNKLTF	0.283080721121471	PI	1.14094570534605	cluster 6 (31)	mfuzz	none	none
CAPSYGGSQGNLIF	1.08278859312632	-0.194008852212598	-0.888779740913725	10	0.251119311813635	6	CAVSAGGSNYKLTF	0.522129514075268	PI	1.11698641533702	cluster 6 (31)	mfuzz	none	none
CAVIRMDSSYKLIF	0.947497023465466	0.0978169201235514	-1.04531394358902	10	0.247345285141204	6	CAVSEIAAGNKLTF	0.229067440343873	PI	0.96760602085252	cluster 6 (31)	mfuzz	none	none
CAVLANQAGTALIF	1.05975628344821	-0.132779331893321	-0.92697695155489	10	0.359073245342186	6	CLVGDNTGFQKLVF	0.169364086860635	PI	0.762508595618567	cluster 6 (31)	mfuzz	none	none
CAVNPSYNTDKLIF	1.00319065250443	-0.00641214191958807	-0.996778510584843	10	0.363815077319305	6	CLVGSYNQGGKLIF	0.543414254446187	PI	1.11589549300589	cluster 6 (31)	mfuzz	none	none
CAVRDNTGGFKTIF	0.886828966056127	0.197015676101616	-1.08384464215774	10	0.197847793738144	7	CAAPSGGGADGLTF	0.312645106596438	RI	0.923989387660362	cluster 7 (19)	mfuzz	none	none
CAVRVNTGGFKTIF	0.991009715161541	0.0177444077295477	-1.00875412289109	10	0.322940785652903	7	CAASYGGATNKLIF	0.225096584819634	RI	1.08748011008646	cluster 7 (19)	mfuzz	none	none
CAVSPTGTASKLTF	0.934657026101474	0.119878590677889	-1.05453561677936	10	0.233946324156583	7	CAATFTGTASKLTF	0.189833301926698	RI	1.11025796182642	cluster 7 (19)	mfuzz	none	none
CAYTSGGSNYKLTF	0.977498801640815	0.0435776317385988	-1.02107643337941	10	0.291727905966547	7	CAHAGGTSYGKLTF	0.328453004093104	RI	0.932109626622553	cluster 7 (19)	mfuzz	none	none
CVVNPTGTASKLTF	1.0751348381203	-0.172788294253062	-0.902346543867239	10	0.280664658004346	7	CALSEAGTGNQFYF	0.432752089915899	RI	1.01697658215479	cluster 7 (19)	mfuzz	none	none
CVVSSNTGFQKLVF	1.03696676790212	-0.0785686857424516	-0.95839808215967	10	0.679742865778432	7	CALSGVQGAQKLVF	0.72310515849648	RI	0.993644565800157	cluster 7 (19)	mfuzz	none	none
CAENRGSGTYKYIF	-0.67743431989006	1.14853939764681	-0.471105077756751	1	0.348345561200474	7	CATAGSYNTDKLIF	0.271519372385353	RI	1.06264815973907	cluster 7 (19)	mfuzz	none	none
CAESLYSSASKIIF	-0.781340580373504	1.12696518565744	-0.345624605283941	1	0.571948569087819	7	CATVNSGGYQKVTF	0.473564072692042	RI	1.01124437348169	cluster 7 (19)	mfuzz	none	none
CAFMKTGANSKLTF	-0.695750145907657	1.14596579514781	-0.450215649240149	1	0.384789952586792	7	CAVGANQAGTALIF	0.399812209789758	RI	1.02279876867043	cluster 7 (19)	mfuzz	none	none
CALRGGTSYGKLTF	-0.828352039750061	1.11086438182852	-0.282512342078458	1	0.38894566495137	7	CAVGDGGATNKLIF	0.241710332549919	RI	0.864734371405594	cluster 7 (19)	mfuzz	none	none
CALSDLNQGGKLIF	-0.758723865943401	1.13318788863781	-0.374464022694411	1	0.760656913823083	7	CAVGSGAGSYQLTF	0.324842900783958	RI	0.930365631030676	cluster 7 (19)	mfuzz	none	none
CALSEADRDDKIIF	-0.886149888555918	1.08420970488547	-0.198059816329552	1	0.301799221711334	7	CAVISSGSARQLTF	0.240067049316472	RI	0.86271305290797	cluster 7 (19)	mfuzz	none	none
CALSVAGTASKLTF	-0.595303552427648	1.15451247688241	-0.559208924454766	1	0.251587779711941	7	CAVRDRQAGTALIF	0.283585986590124	RI	1.05727140014466	cluster 7 (19)	mfuzz	none	none
CAVGVNNAGNMLTF	-1.15177188293953	0.647062814486527	0.504709068453005	1	0.143063464576837	7	CAVRSNFGNEKLTF	0.290292093942677	RI	0.910019142862259	cluster 7 (19)	mfuzz	none	none
CAVIKGGGADGLTF	-0.850526153719693	1.10161649511031	-0.251090341390619	1	0.34782573681872	7	CAVSFTGGGNKLTF	0.510399460410815	RI	0.975732089713571	cluster 7 (19)	mfuzz	none	none
CAVLNSGGYQKVTF	-0.76264007035198	1.13217627462542	-0.369536204273444	1	0.785811081519121	7	CAVSLSGGYQKVTF	0.244471500185487	RI	0.868043537109606	cluster 7 (19)	mfuzz	none	none
CAVRGSSGTYKYIF	-0.731722990553288	1.13944801197779	-0.407725021424503	1	0.505470313740807	7	CAVSPPSGTYKYIF	0.218262279632756	RI	0.831804548273194	cluster 7 (19)	mfuzz	none	none
CAVSDLAAGNKLTF	-0.648284996763959	1.15166586495725	-0.503380868193288	1	0.305387275702117	7	CLVGDGGSQGNLIF	0.70915111627378	RI	0.99440316301878	cluster 7 (19)	mfuzz	none	none
CAVSRGTSYGKLTF	-1.0890174798382	0.876970311315158	0.212047168523046	1	0.178244317010162	7	CLVGEGAAGNKLTF	0.197079771591279	RI	1.10540378050365	cluster 7 (19)	mfuzz	none	none
CAVVGFSDGQKLLF	-0.661614116616495	1.15038016091736	-0.488766044300867	1	0.323300362463308	7	CAAPSGGGADGLTF	0.312645106596438	HC	-1.06173022605941	cluster 7 (19)	mfuzz	none	none
CLVGEGSSASKIIF	-1.15245293598465	0.63858970039152	0.513863235593128	1	0.142138417433228	7	CAASYGGATNKLIF	0.225096584819634	HC	-0.879954655595847	cluster 7 (19)	mfuzz	none	none
CVVNGKAAGNKLTF	-0.84444323615061	1.10426759577007	-0.259824359619465	1	0.357829005727541	7	CAATFTGTASKLTF	0.189833301926698	HC	-0.829893322942479	cluster 7 (19)	mfuzz	none	none
CVVNIPSGNTPLVF	-1.08709678722185	0.880691436559976	0.206405350661876	1	0.179091183700742	7	CAHAGGTSYGKLTF	0.328453004093104	HC	-1.05629098042422	cluster 7 (19)	mfuzz	none	none
CVVNLNQAGTALIF	-1.15330616007461	0.625782255182793	0.527523904891812	1	0.140768781360526	7	CALSEAGTGNQFYF	0.432752089915899	HC	-0.982111531123287	cluster 7 (19)	mfuzz	none	none
CVVSETSGTYKYIF	-0.99202798729766	1.00778577316937	-0.0157577858717051	1	0.223679314234649	7	CALSGVQGAQKLVF	0.72310515849648	HC	-1.00623651281701	cluster 7 (19)	mfuzz	none	none
CAALFTGGGNKLTF	0.667017993090067	0.482772356709208	-1.14979034979927	2	0.781754885747854	7	CATAGSYNTDKLIF	0.271519372385353	HC	-0.922583797259886	cluster 7 (19)	mfuzz	none	none
CAASDDNYGQNFVF	0.559495263383137	0.595023074087309	-1.15451833747045	2	0.315705368727435	7	CATVNSGGYQKVTF	0.473564072692042	HC	-0.988362917181335	cluster 7 (19)	mfuzz	none	none
CAASDEGSQGNLIF	0.21559908629017	0.87461471545112	-1.09021380174129	2	0.170609547892904	7	CAVGANQAGTALIF	0.399812209789758	HC	-0.975524377310908	cluster 7 (19)	mfuzz	none	none
CAATSNFGNEKLTF	0.318717068421562	0.80179419700449	-1.12051126542605	2	0.193096790056141	7	CAVGDGGATNKLIF	0.241710332549919	HC	-1.09507062630223	cluster 7 (19)	mfuzz	none	none
CAAYSGGGADGLTF	0.576978381621845	0.577722076926791	-1.15470045854864	2	0.337804410850728	7	CAVGSGAGSYQLTF	0.324842900783958	HC	-1.05747906271573	cluster 7 (19)	mfuzz	none	none
CAGEGSSNTGKLIF	0.667932206986532	0.481754391009953	-1.14968659799648	2	0.787899960643089	7	CAVISSGSARQLTF	0.240067049316472	HC	-1.09603286968929	cluster 7 (19)	mfuzz	none	none
CALHGSSNTGKLIF	0.771746260239234	0.357972137631054	-1.12971839787029	2	0.294622202529071	7	CAVRDRQAGTALIF	0.283585986590124	HC	-0.930671631087353	cluster 7 (19)	mfuzz	none	none
CALMGETSGSRLTF	0.571293669252562	0.583385764074112	-1.15467943332667	2	0.330079536316809	7	CAVRSNFGNEKLTF	0.290292093942677	HC	-1.07055718918152	cluster 7 (19)	mfuzz	none	none
CALPNAGNNRKLIW	0.558722773974993	0.595779542452595	-1.15450231642759	2	0.314832865884037	7	CAVSFTGGGNKLTF	0.510399460410815	HC	-1.02261847993997	cluster 7 (19)	mfuzz	none	none
CALRIYNQGGKLIF	0.796696017868878	0.325500449884053	-1.12219646775293	2	0.263125402939013	7	CAVSLSGGYQKVTF	0.244471500185487	HC	-1.09347253492155	cluster 7 (19)	mfuzz	none	none
CALSATSGTYKYIF	0.400332089411643	0.73781085460486	-1.1381429440165	2	0.2175202585067	7	CAVSPPSGTYKYIF	0.218262279632756	HC	-1.10949862296207	cluster 7 (19)	mfuzz	none	none
CALSGPYNFNKFYF	0.273188657621288	0.835015658792566	-1.10820431641385	2	0.182337813210422	7	CLVGDGGSQGNLIF	0.70915111627378	HC	-1.00550440663796	cluster 7 (19)	mfuzz	none	none
CATDLKTSYDKVIF	0.242178527348509	0.856669485030394	-1.0988480123789	2	0.175803743387928	7	CLVGEGAAGNKLTF	0.197079771591279	HC	-0.841772576306609	cluster 7 (19)	mfuzz	none	none
CATDPYSSASKIIF	0.296344533595251	0.818334297099464	-1.11467883069472	2	0.187614542120472	7	CAAPSGGGADGLTF	0.312645106596438	PI	0.137740838399043	cluster 7 (19)	mfuzz	none	none
CAVPLYSSASKIIF	0.730971970023754	0.408632858758053	-1.13960482878181	2	0.370233134818741	7	CAASYGGATNKLIF	0.225096584819634	PI	-0.207525454490613	cluster 7 (19)	mfuzz	none	none
CAVPSSGGSYIPTF	0.736000199308771	0.402537232317977	-1.13853743162675	2	0.358362482016745	7	CAATFTGTASKLTF	0.189833301926698	PI	-0.280364638883945	cluster 7 (19)	mfuzz	none	none
CAVRDGTGANNLFF	0.177671500768321	0.899255656501381	-1.0769271572697	2	0.163726648350865	7	CAHAGGTSYGKLTF	0.328453004093104	PI	0.124181353801663	cluster 7 (19)	mfuzz	none	none
CAVRDWGFGNVLHC	0.831587948727141	0.27799714164242	-1.10958509036956	2	0.22861668493635	7	CALSEAGTGNQFYF	0.432752089915899	PI	-0.0348650510315047	cluster 7 (19)	mfuzz	none	none
CAVSRGSTLGRLYF	0.677727479497084	0.470774511355554	-1.14850199085264	2	0.653629466663077	7	CALSGVQGAQKLVF	0.72310515849648	PI	0.0125919470168552	cluster 7 (19)	mfuzz	none	none
CAYRSGSGNTPLVF	0.739362600849682	0.398437966582956	-1.13780056743264	2	0.350945428355192	7	CATAGSYNTDKLIF	0.271519372385353	PI	-0.140064362479184	cluster 7 (19)	mfuzz	none	none
CAYRYGGSQGNLIF	0.29895571489774	0.816425403958548	-1.11538111885629	2	0.188233771328831	7	CATVNSGGYQKVTF	0.473564072692042	PI	-0.0228814563003563	cluster 7 (19)	mfuzz	none	none
CIVRGNSGNTPLVF	0.604394107761282	0.549877368853419	-1.1542714766147	2	0.385567549292657	7	CAVGANQAGTALIF	0.399812209789758	PI	-0.0472743913595235	cluster 7 (19)	mfuzz	none	none
CVVSEAGGYNKLIF	0.706543787281567	0.437674948751526	-1.14421873603309	2	0.447478895451938	7	CAVGDGGATNKLIF	0.241710332549919	PI	0.230336254896638	cluster 7 (19)	mfuzz	none	none
CVVSSYSSASKIIF	0.760931613603056	0.371689303241997	-1.13262091684505	2	0.310969503115772	7	CAVGSGAGSYQLTF	0.324842900783958	PI	0.127113431685055	cluster 7 (19)	mfuzz	none	none
CVVTANTGGFKTIF	0.566966491808324	0.587672163810385	-1.15463865561871	2	0.324566037904182	7	CAVISSGSARQLTF	0.240067049316472	PI	0.23331981678132	cluster 7 (19)	mfuzz	none	none
CAALISGGYNKLIF	-0.473328967365311	-0.675459283406914	1.14878825077222	3	0.364712301367562	7	CAVRDRQAGTALIF	0.283585986590124	PI	-0.126599769057303	cluster 7 (19)	mfuzz	none	none
CAARGETSGSRLTF	-0.555521859992481	-0.598906964535589	1.15442882452807	3	0.728052469017844	7	CAVRSNFGNEKLTF	0.290292093942677	PI	0.16053804631926	cluster 7 (19)	mfuzz	none	none
CAASDGFGNEKLTF	-0.701114244242591	-0.444005092176683	1.14511933641927	3	0.267366747121697	7	CAVSFTGGGNKLTF	0.510399460410815	PI	0.0468863902263963	cluster 7 (19)	mfuzz	none	none
CAASGASGTYKYIF	-0.112924524393756	-0.938744268550803	1.05166879294456	3	0.180762492457561	7	CAVSLSGGYQKVTF	0.244471500185487	PI	0.225428997811939	cluster 7 (19)	mfuzz	none	none
CAASIGGFGNVLHC	-0.674333370424225	-0.474594288935591	1.14892765935982	3	0.302021624670153	7	CAVSPPSGTYKYIF	0.218262279632756	PI	0.277694074688872	cluster 7 (19)	mfuzz	none	none
CAASMSGGYQKVTF	-0.585488234501965	-0.569173886647781	1.15466212114975	3	0.551491412003595	7	CLVGDGGSQGNLIF	0.70915111627378	PI	0.0111012436191782	cluster 7 (19)	mfuzz	none	none
CAASPLNRDDKIIF	-0.645917220124247	-0.50595224676159	1.15186946688584	3	0.348461703007538	7	CLVGEGAAGNKLTF	0.197079771591279	PI	-0.263631204197038	cluster 7 (19)	mfuzz	none	none
CAFKGGTSYGKLTF	-0.574843156174634	-0.579853758440472	1.15469691461511	3	0.641095183181114	8	CAADGSSNTGKLIF	0.275806791776192	RI	-0.535024251449742	cluster 8 (28)	mfuzz	none	none
CAGPSYNQGGKLIF	-0.592456231043218	-0.562111392321033	1.15456762336425	3	0.510681851369377	8	CAAGGGTSYGKLTF	0.814697883593822	RI	-0.377003238332209	cluster 8 (28)	mfuzz	none	none
CALSEAGFGNVLHC	-0.51847537919114	-0.634287609922833	1.15276298911397	3	0.466158968325804	8	CAALTGGGADGLTF	0.187839166183946	RI	0.0413879128372893	cluster 8 (28)	mfuzz	none	none
CALSEDGATNKLIF	-0.464424958347129	-0.683337679773613	1.14776263812074	3	0.351880943350875	8	CAAPRGTGGFKTIF	0.352959995143983	RI	-0.271925773804499	cluster 8 (28)	mfuzz	none	none
CALSEGAAGNKLTF	-0.559030385938274	-0.595478390263493	1.15450877620177	3	0.796107823604032	8	CAASEGSGTYKYIF	0.211314184025803	RI	-0.0424119158425021	cluster 8 (28)	mfuzz	none	none
CALSSTSGTYKYIF	-0.470351220869316	-0.678102713391139	1.14845393426046	3	0.360256674225466	8	CAASMGSGYSTLTF	0.230020635440651	RI	-0.0952235688141156	cluster 8 (28)	mfuzz	none	none
CALTHYNQGGKLIF	-0.0654761094770471	-0.965652980535638	1.03112909001269	3	0.1712080162863	8	CAASNDFGNEKLTF	0.328206722739653	RI	-0.250975207106712	cluster 8 (28)	mfuzz	none	none
CATASGGGADGLTF	-0.669382035575556	-0.480137656128736	1.14951969170429	3	0.309223813044047	8	CAENSGGATNKLIF	0.356869266463756	RI	-0.468186348030098	cluster 8 (28)	mfuzz	none	none
CATDADSGNTPLVF	-0.643028790623684	-0.509079055674729	1.15210784629841	3	0.354036454388288	8	CAEPFSGGYNKLIF	0.284723834898831	RI	-0.200339997748723	cluster 8 (28)	mfuzz	none	none
CAVAHNTNAGKSTF	-0.311692598249395	-0.807032609745678	1.11872520799507	3	0.239228810615496	8	CAFYYGGSQGNLIF	0.69973379940789	RI	-0.384847095138773	cluster 8 (28)	mfuzz	none	none
CAVDSGAGSYQLTF	-0.515471541752448	-0.637092043416847	1.1525635851693	3	0.456310215502539	8	CAGGGETSGSRLTF	0.398164932334645	RI	-0.446391779102686	cluster 8 (28)	mfuzz	none	none
CAVGSSGSARQLTF	-0.232437885300307	-0.86331128766836	1.09574917296867	3	0.210889610688838	8	CAGPRGGGADGLTF	0.30182966610928	RI	-0.22280023924943	cluster 8 (28)	mfuzz	none	none
CAVIPGAGSYQLTF	-0.113922304765506	-0.938160087144213	1.05208239190972	3	0.180974727297318	8	CALSEAERDDKIIF	0.26360229142555	RI	-0.166727115646593	cluster 8 (28)	mfuzz	none	none
CAVISNFGNEKLTF	-0.509484677812478	-0.642653349909869	1.15213802772235	3	0.438574855732423	8	CALSEENYGQNFVF	0.356441720154523	RI	-0.274526097707409	cluster 8 (28)	mfuzz	none	none
CAVNAGQAGTALIF	-0.31565747185062	-0.804080963759987	1.11973843561061	3	0.240930184633269	8	CALSEVDSNYQLIW	0.272856289079091	RI	-0.182351096657745	cluster 8 (28)	mfuzz	none	none
CAVNGGTSYGKLTF	-0.412454799802743	-0.727801924365142	1.14025672416788	3	0.297670614946551	8	CALSMNSGYSTLTF	0.273841160977596	RI	-0.183927849853515	cluster 8 (28)	mfuzz	none	none
CAVNPPSGTYKYIF	-0.387157500587581	-0.748536848931742	1.13569434951932	3	0.279138763615846	8	CAMSARSGYSTLTF	0.297673953714622	RI	-0.513048539869613	cluster 8 (28)	mfuzz	none	none
CAVNSGGSNYKLTF	-0.13407101419193	-0.926200981543654	1.06027199573558	3	0.185374331645636	8	CAMSGDNAGNMLTF	0.552110172806782	RI	-0.34907250044891	cluster 8 (28)	mfuzz	none	none
CAVPSYSSASKIIF	-0.55333446558116	-0.601037573451251	1.15437203903241	3	0.694546863498684	8	CATVLNQAGTALIF	0.359687532334553	RI	-0.276881677550689	cluster 8 (28)	mfuzz	none	none
CAVQAEGFGNVLHC	-0.360936003581706	-0.76942351885182	1.13035952243353	3	0.263168188555291	8	CAVAYSGGYQKVTF	0.266730636547715	RI	-0.545149576122553	cluster 8 (28)	mfuzz	none	none
CAVQARGANSKLTF	-0.576192124835817	-0.578507639661588	1.15469976449741	3	0.62695175686346	8	CAVLGGGGADGLTF	0.206272312706103	RI	-0.0261977755154086	cluster 8 (28)	mfuzz	none	none
CAVRAHTGGFKTIF	-0.136718509482368	-0.924606523558194	1.06132503304056	3	0.185969334477728	8	CAVQGGYNFNKFYF	0.429077430841441	RI	-0.433686751723643	cluster 8 (28)	mfuzz	none	none
CAVRDFSGNTPLVF	-0.637044561980129	-0.515522483719036	1.15256704569917	3	0.366260111292898	8	CAVRDKQAGTALIF	0.427779702977869	RI	-0.314339960642022	cluster 8 (28)	mfuzz	none	none
CAVREGTGRRALTF	-0.597135651529459	-0.55733623442798	1.15447188595744	3	0.487914681793306	8	CAVRRSYNTDKLIF	0.672352259133872	RI	-0.38711608075132	cluster 8 (28)	mfuzz	none	none
CAVRPYSSASKIIF	-0.220975258015066	-0.87103030333445	1.09200556134952	3	0.207483719681537	8	CAVVFSGGYNKLIF	0.263653755625266	RI	-0.166818220064816	cluster 8 (28)	mfuzz	none	none
CAVRTNFGNEKLTF	-0.541749179376635	-0.612234050278226	1.15398322965486	3	0.579621058372659	8	CIVRVGNTGNQFYF	0.757944587255598	RI	-0.38085238333982	cluster 8 (28)	mfuzz	none	none
CAVRVSGGYNKLIF	-0.61916917695932	-0.534496063903534	1.15366524086285	3	0.409780439770971	8	CVVSDQYNFNKFYF	0.383106421940337	RI	-0.453621299226652	cluster 8 (28)	mfuzz	none	none
CAVSEISGTYKYIF	-0.434108338054653	-0.709586248353424	1.14369458640808	3	0.316929834427912	8	CVVSSNTNAGKSTF	0.226720065739706	RI	-0.0866826243144012	cluster 8 (28)	mfuzz	none	none
CAVSPTGGGNKLTF	-0.238614984307258	-0.85910814904802	1.09772313335528	3	0.212784514774651	8	CAADGSSNTGKLIF	0.275806791776192	HC	1.15369031760869	cluster 8 (28)	mfuzz	none	none
CAVTRFSDGQKLLF	-0.294697392211629	-0.81953551892086	1.11423291113249	3	0.23229741403485	8	CAAGGGTSYGKLTF	0.814697883593822	HC	1.13370076152462	cluster 8 (28)	mfuzz	none	none
CAYSYGGSQGNLIF	-0.57768980342302	-0.577010668384222	1.15470047180724	3	0.612436065584127	8	CAALTGGGADGLTF	0.187839166183946	HC	0.978663477387313	cluster 8 (28)	mfuzz	none	none
CLVGDWQAGTALIF	-0.322005508059221	-0.799327574339041	1.12133308239826	3	0.243726384182267	8	CAAPRGTGGFKTIF	0.352959995143983	HC	1.10783853746441	cluster 8 (28)	mfuzz	none	none
CVVNSGAGSYQLTF	-0.566069789599053	-0.588557753733871	1.15462754333292	3	0.773289343276215	8	CAASEGSGTYKYIF	0.211314184025803	HC	1.02053119128921	cluster 8 (28)	mfuzz	none	none
CVVSDNFGNEKLTF	-0.637013595932097	-0.515555705056503	1.1525693009886	3	0.36632592095875	8	CAASMGSGYSTLTF	0.230020635440651	HC	1.04420566054554	cluster 8 (28)	mfuzz	none	none
CAAPYSGGYQKVTF	1.1546968306532	-0.579882573882308	-0.574814256770896	4	0.691233501014526	8	CAASNDFGNEKLTF	0.328206722739653	HC	1.10158113598931	cluster 8 (28)	mfuzz	none	none
CAASKGTGFQKLVF	1.11840171513036	-0.807964204332945	-0.310437510797416	4	0.190767076074648	8	CAENSGGATNKLIF	0.356869266463756	HC	1.14820539778119	cluster 8 (28)	mfuzz	none	none
CAASLIGFGNVLHC	1.15469119953569	-0.581367450849001	-0.573323748686691	4	0.663825253104051	8	CAEPFSGGYNKLIF	0.284723834898831	HC	1.08500395136409	cluster 8 (28)	mfuzz	none	none
CAFISTSGTYKYIF	1.13695640226216	-0.743113834712304	-0.393842567549855	4	0.227744511729198	8	CAFYYGGSQGNLIF	0.69973379940789	HC	1.135248841578	cluster 8 (28)	mfuzz	none	none
CAGDSGGSNYKLTF	1.1545397159019	-0.560580540892504	-0.593959175009392	4	0.570628044472699	8	CAGGGETSGSRLTF	0.398164932334645	HC	1.14544899182975	cluster 8 (28)	mfuzz	none	none
CALLNTGTASKLTF	1.115524913067	-0.816031940300259	-0.29949297276674	4	0.186852610901547	8	CAGPRGGGADGLTF	0.30182966610928	HC	1.09260857863982	cluster 8 (28)	mfuzz	none	none
CALRHGGATNKLIF	1.13538322438421	-0.749841825862557	-0.385541398521649	4	0.223281842785023	8	CALSEAERDDKIIF	0.26360229142555	HC	1.07288442757852	cluster 8 (28)	mfuzz	none	none
CALSANQAGTALIF	1.14775593013114	-0.683387068050708	-0.464368862080426	4	0.279423176393493	8	CALSEENYGQNFVF	0.356441720154523	HC	1.10859026779599	cluster 8 (28)	mfuzz	none	none
CALSDQTGANNLFF	1.11694472870608	-0.812097786505036	-0.304846942201042	4	0.188748629730052	8	CALSEVDSNYQLIW	0.272856289079091	HC	1.07862734875297	cluster 8 (28)	mfuzz	none	none
CALSEGYNFNKFYF	1.1512720798344	-0.498633126690991	-0.652638953143414	4	0.308891725873625	8	CALSMNSGYSTLTF	0.273841160977596	HC	1.0791963745232	cluster 8 (28)	mfuzz	none	none
CALTGNTGGFKTIF	1.15470053818286	-0.577331825604507	-0.577368712578352	4	0.746589585515965	8	CAMSARSGYSTLTF	0.297673953714622	HC	1.15239585493081	cluster 8 (28)	mfuzz	none	none
CAMRDMNRDDKIIF	1.15061941449728	-0.65931103007426	-0.49130838442302	4	0.310924677855273	8	CAMSGDNAGNMLTF	0.552110172806782	HC	1.12774729300185	cluster 8 (28)	mfuzz	none	none
CAMREDSGYSTLTF	1.15438381087835	-0.553771553467438	-0.600612257410914	4	0.509420277171407	8	CATVLNQAGTALIF	0.359687532334553	HC	1.10926646806082	cluster 8 (28)	mfuzz	none	none
CATERDFGNEKLTF	1.1510168018876	-0.655322192542352	-0.495694609345244	4	0.31717939402284	8	CAVAYSGGYQKVTF	0.266730636547715	HC	1.15411262317674	cluster 8 (28)	mfuzz	none	none
CATGFSGGYNKLIF	1.15445462368887	-0.55659017583827	-0.597864447850603	4	0.532156644001726	8	CAVLGGGGADGLTF	0.206272312706103	HC	1.01284148333845	cluster 8 (28)	mfuzz	none	none
CAVIPNTGGFKTIF	1.14289579572685	-0.714072931018247	-0.428822864708605	4	0.249615427514171	8	CAVQGGYNFNKFYF	0.429077430841441	HC	1.1436318366416	cluster 8 (28)	mfuzz	none	none
CAVPFSGGYNKLIF	1.15288525342233	-0.632493445893366	-0.520391807528965	4	0.361825855205168	8	CAVRDKQAGTALIF	0.427779702977869	HC	1.11940321184946	cluster 8 (28)	mfuzz	none	none
CAVPSGAGSYQLTF	1.11942341108537	-0.805004224865029	-0.314419186220337	4	0.192230087622211	8	CAVRRSYNTDKLIF	0.672352259133872	HC	1.13568640478138	cluster 8 (28)	mfuzz	none	none
CAVRDGGFGNVLHC	1.14332977847117	-0.711656900599798	-0.431672877871373	4	0.251667895029539	8	CAVVFSGGYNKLIF	0.263653755625266	HC	1.07291846374808	cluster 8 (28)	mfuzz	none	none
CAVRDISDGQKLLF	1.15373577253296	-0.535998271840401	-0.617737500692555	4	0.412176735719106	8	CIVRVGNTGNQFYF	0.757944587255598	HC	1.13446729065781	cluster 8 (28)	mfuzz	none	none
CAVRDLDSNYQLIW	1.14948160667167	-0.479772245683087	-0.669709360988579	4	0.276251263134639	8	CVVSDQYNFNKFYF	0.383106421940337	HC	1.14641425316539	cluster 8 (28)	mfuzz	none	none
CAVRGGSGTYKYIF	1.15311764955784	-0.628901586538882	-0.524216063018953	4	0.370718520609425	8	CVVSSNTNAGKSTF	0.226720065739706	HC	1.04051962719493	cluster 8 (28)	mfuzz	none	none
CAVSSGGGADGLTF	1.15468580306953	-0.572290957132046	-0.582394845937488	4	0.768786098736819	8	CAADGSSNTGKLIF	0.275806791776192	PI	-0.618666066158952	cluster 8 (28)	mfuzz	none	none
CAVTAYNQGGKLIF	1.15453220138962	-0.560191354259453	-0.594340847130165	4	0.566478306648797	8	CAAGGGTSYGKLTF	0.814697883593822	PI	-0.75669752319241	cluster 8 (28)	mfuzz	none	none
CVVSVGGSQGNLIF	1.12524579500253	-0.78704755216702	-0.33819824283551	4	0.201467272500949	8	CAALTGGGADGLTF	0.187839166183946	PI	-1.0200513902246	cluster 8 (28)	mfuzz	none	none
CVVSVTGTASKLTF	1.1533422134499	-0.528180860222505	-0.625161353227392	4	0.383486365271202	8	CAAPRGTGGFKTIF	0.352959995143983	PI	-0.835912763659908	cluster 8 (28)	mfuzz	none	none
CVVTSNTGGFKTIF	1.15034692275412	-0.488418242614167	-0.661928680139951	4	0.290271981634729	8	CAASEGSGTYKYIF	0.211314184025803	PI	-0.978119275446708	cluster 8 (28)	mfuzz	none	none
CAASIGGGSYIPTF	0.435603787480017	-1.14391582045194	0.708312032971925	5	0.35800694706193	8	CAASMGSGYSTLTF	0.230020635440651	PI	-0.948982091731426	cluster 8 (28)	mfuzz	none	none
CAASLSGGYNKLIF	0.734769646925392	-1.13880246292128	0.404032815995886	5	0.229648291725448	8	CAASNDFGNEKLTF	0.328206722739653	PI	-0.850605928882602	cluster 8 (28)	mfuzz	none	none
CAASNRGGSEKLVF	0.468374709389434	-1.14822720541419	0.679852496024754	5	0.41851398631119	8	CAENSGGATNKLIF	0.356869266463756	PI	-0.680019049751093	cluster 8 (28)	mfuzz	none	none
CAEIANQAGTALIF	0.255318449334028	-1.10290758640481	0.84758913707078	5	0.229512014091511	8	CAEPFSGGYNKLIF	0.284723834898831	PI	-0.884663953615362	cluster 8 (28)	mfuzz	none	none
CAESFTGGGNKLTF	0.771086122996535	-1.12990160628138	0.358815483284843	5	0.207090802569027	8	CAFYYGGSQGNLIF	0.69973379940789	PI	-0.750401746439231	cluster 8 (28)	mfuzz	none	none
CAETLNTGFQKLVF	0.0756881357478937	-1.03569349518262	0.960005359434731	5	0.18023259303279	8	CAGGGETSGSRLTF	0.398164932334645	PI	-0.699057212727069	cluster 8 (28)	mfuzz	none	none
CAFIDTGTASKLTF	0.267895509928533	-1.10666251110817	0.838767001179639	5	0.234410379136408	8	CAGPRGGGADGLTF	0.30182966610928	PI	-0.86980833939039	cluster 8 (28)	mfuzz	none	none
CAGARSGNTGKLIF	0.0603811226956275	-1.02882242045131	0.968441297755686	5	0.177136850379261	8	CALSEAERDDKIIF	0.26360229142555	PI	-0.906157311931923	cluster 8 (28)	mfuzz	none	none
CAGGSGGSNYKLTF	0.627570328645998	-1.1531996102032	0.525629281557203	5	0.334912577359657	8	CALSEENYGQNFVF	0.356441720154523	PI	-0.834064170088582	cluster 8 (28)	mfuzz	none	none
CALRTQGGSEKLVF	0.687070692140497	-1.14724574042955	0.460175048289053	5	0.266442418661335	8	CALSEVDSNYQLIW	0.272856289079091	PI	-0.896276252095223	cluster 8 (28)	mfuzz	none	none
CALSDYNQGGKLIF	0.404204192860157	-1.13883270223716	0.734628509377003	5	0.319967183793301	8	CALSMNSGYSTLTF	0.273841160977596	PI	-0.895268524669688	cluster 8 (28)	mfuzz	none	none
CALSGGGSNYKLTF	0.190131289376483	-1.0814162768673	0.891284987490816	5	0.207995839850504	8	CAMSARSGYSTLTF	0.297673953714622	PI	-0.639347315061192	cluster 8 (28)	mfuzz	none	none
CALSNSNSGYALNF	0.345244997443659	-1.12687844908583	0.781633451642168	5	0.273040304722808	8	CAMSGDNAGNMLTF	0.552110172806782	PI	-0.778674792552935	cluster 8 (28)	mfuzz	none	none
CAMREMDSSYKLIF	0.512616814911971	-1.1523653257386	0.639748510826626	5	0.608885161528615	8	CATVLNQAGTALIF	0.359687532334553	PI	-0.832384790510131	cluster 8 (28)	mfuzz	none	none
CASAGGTSYGKLTF	0.532446131701777	-1.15356507298616	0.621118941284388	5	0.779233066678669	8	CAVAYSGGYQKVTF	0.266730636547715	PI	-0.608963047054183	cluster 8 (28)	mfuzz	none	none
CASDNAGNNRKLIW	0.648764498686897	-1.15162373097542	0.50285923228852	5	0.306201656619909	8	CAVLGGGGADGLTF	0.206272312706103	PI	-0.986643707823045	cluster 8 (28)	mfuzz	none	none
CAVESGGSNYKLTF	0.766424879462519	-1.13117278500743	0.364747905544909	5	0.209800274112625	8	CAVQGGYNFNKFYF	0.429077430841441	PI	-0.709945084917955	cluster 8 (28)	mfuzz	none	none
CAVGTNFGNEKLTF	0.576355601891499	-1.15469996749789	0.578344365606391	5	0.448087235301042	8	CAVRDKQAGTALIF	0.427779702977869	PI	-0.805063251207437	cluster 8 (28)	mfuzz	none	none
CAVRDPGGSYIPTF	0.474607326196961	-1.14892908751365	0.674321761316684	5	0.43424148689833	8	CAVRRSYNTDKLIF	0.672352259133872	PI	-0.748570324030064	cluster 8 (28)	mfuzz	none	none
CAVRGGGSQGNLIF	0.570694782710473	-1.15467506188016	0.583980279169684	5	0.468222229201231	8	CAVVFSGGYNKLIF	0.263653755625266	PI	-0.906100243683263	cluster 8 (28)	mfuzz	none	none
CAVRRGNYGQNFVF	0.267094566447965	-1.1064272189974	0.83933265254943	5	0.234089596187858	8	CIVRVGNTGNQFYF	0.757944587255598	PI	-0.753614907317991	cluster 8 (28)	mfuzz	none	none
CAVRVYTGGFKTIF	0.548213634972436	-1.15421837735959	0.606004742387149	5	0.588722245732441	8	CVVSDQYNFNKFYF	0.383106421940337	PI	-0.692792953938739	cluster 8 (28)	mfuzz	none	none
CAVSDLYNFNKFYF	0.757792412487146	-1.133424532208	0.375632119720856	5	0.214948733062174	8	CVVSSNTNAGKSTF	0.226720065739706	PI	-0.953837002880524	cluster 8 (28)	mfuzz	none	none
CAVSEGGSQGNLIF	0.0101617605778766	-1.00504215652241	0.994880395944531	5	0.167678325610256	9	CAASGGFGNEKLTF	0.245441959747998	RI	1.14537912360372	cluster 9 (18)	mfuzz	none	none
CAVSLSGGYNKLIF	0.40968721602915	-1.1397860066503	0.730098790621144	5	0.325709709556527	9	CAASLDSSASKIIF	0.283612712483	RI	1.14100226325303	cluster 9 (18)	mfuzz	none	none
CAVSRSGGYQKVTF	0.705266560848024	-1.14443458669485	0.439168025846822	5	0.251156428718899	9	CAASMNNYGQNFVF	0.730757686373846	RI	1.12078809549505	cluster 9 (18)	mfuzz	none	none
CAVSVTSGTYKYIF	0.656708556504359	-1.15088111906679	0.494172562562435	5	0.296883133600762	9	CAGGMNTGFQKLVF	0.628859118345597	RI	1.12382727288582	cluster 9 (18)	mfuzz	none	none
CIVRVAGYGQNFVF	0.646178355189381	-1.15184737511889	0.505669019929509	5	0.309385932617414	9	CAGQLRGGSEKLVF	0.369667304625777	RI	1.13326694297546	cluster 9 (18)	mfuzz	none	none
CVVILSGGYNKLIF	0.562702832197758	-1.15457769947419	0.591874867276436	5	0.501873963620654	9	CALAPYNQGGKLIF	0.267088011864402	RI	1.1428544150407	cluster 9 (18)	mfuzz	none	none
CVVSAVTGGFKTIF	0.530570180004832	-1.15346945322169	0.62289927321686	5	0.805540057708211	9	CALRGYNQGGKLIF	0.451682003510913	RI	1.12867828855264	cluster 9 (18)	mfuzz	none	none
CVVSLYTGGFKTIF	0.504209164044935	-1.15173219340944	0.647523029364506	5	0.550106225172868	9	CALRVNNAGNMLTF	0.746886540453551	RI	1.1209758026178	cluster 9 (18)	mfuzz	none	none
CAAASGAGSYQLTF	-0.755763144184605	-0.378171701440158	1.13393484562476	6	0.332887552397956	9	CAMKGNTGGFKTIF	0.372607972708918	RI	1.10799930431841	cluster 9 (18)	mfuzz	none	none
CAAHGSSNTGKLIF	-0.943671105885838	-0.104457456677317	1.04812856256315	6	0.303786582415451	9	CAPNSGGGADGLTF	0.304773415383503	RI	1.09885914350918	cluster 9 (18)	mfuzz	none	none
CAARRFSDGQKLLF	-1.15439009914727	0.600381775152503	0.554008323994766	6	0.142348543789837	9	CATAPNQAGTALIF	0.589822624402669	RI	1.11861684364014	cluster 9 (18)	mfuzz	none	none
CAASERNRDDKIIF	-1.15372310557592	0.535724626004397	0.61799847957152	6	0.149274041156425	9	CATASNQAGTALIF	0.293177430429164	RI	1.13997645550658	cluster 9 (18)	mfuzz	none	none
CAASIWSNDYKLSF	-1.0792424438157	0.18405574186229	0.895186701953414	6	0.199592122366421	9	CATDAGSSASKIIF	0.461522746980515	RI	1.12826290386933	cluster 9 (18)	mfuzz	none	none
CAASNPGGGNKLTF	-0.970237472992017	-0.0570799673954231	1.02731744038744	6	0.275159168366625	9	CAVDLSGSARQLTF	0.618791116953872	RI	1.1239962745291	cluster 9 (18)	mfuzz	none	none
CAENPNTGGFKTIF	-0.832032986094179	-0.277374329316751	1.10940731541093	6	0.763126755965424	9	CAVGAYNQGGKLIF	0.732904904715111	RI	1.12081300861409	cluster 9 (18)	mfuzz	none	none
CAFPRGGSNYKLTF	-1.15460277769356	0.564289113614202	0.590313664079363	6	0.146172015757746	9	CAVKGNQAGTALIF	0.24993336892353	RI	1.14485100780564	cluster 9 (18)	mfuzz	none	none
CAGARGGSQGNLIF	-0.954469119881142	-0.0855633828372859	1.04003250271843	6	0.291270332038547	9	CAVRALYNFNKFYF	0.281637287056655	RI	1.09425651644608	cluster 9 (18)	mfuzz	none	none
CALSEIQGAQKLVF	-0.738531997121254	-0.39945232886566	1.13798432598691	6	0.30350436900969	9	CAVRSSGGSYIPTF	0.450334228617478	RI	1.11374534479975	cluster 9 (18)	mfuzz	none	none
CALSEVNTGNQFYF	-0.842804043137863	-0.26216290486663	1.10496694800449	6	0.688252833475592	9	CAASGGFGNEKLTF	0.245441959747998	HC	-0.445882632142698	cluster 9 (18)	mfuzz	none	none
CALSGDQAGTALIF	-1.15435178289992	0.552600070266876	0.601751712633049	6	0.147432459121691	9	CAASLDSSASKIIF	0.283612712483	HC	-0.416925819682853	cluster 9 (18)	mfuzz	none	none
CALSTTSGTYKYIF	-1.01512712193221	0.0309739107026756	0.984153211229535	6	0.238759369312532	9	CAASMNNYGQNFVF	0.730757686373846	HC	-0.319820703946875	cluster 9 (18)	mfuzz	none	none
CALSVGNQGGKLIF	-1.1486760624394	0.47232098517333	0.676355077266075	6	0.156467966025435	9	CAGGMNTGFQKLVF	0.628859118345597	HC	-0.332219937054974	cluster 9 (18)	mfuzz	none	none
CAMREEYNFNKFYF	-1.12333911818182	0.330191872970034	0.793147245211783	6	0.174892176426574	9	CAGQLRGGSEKLVF	0.369667304625777	HC	-0.374853579504014	cluster 9 (18)	mfuzz	none	none
CAMRESNTGNQFYF	-0.846561093966187	-0.256793519304602	1.10335461327079	6	0.634999296346663	9	CALAPYNQGGKLIF	0.267088011864402	HC	-0.428553698721518	cluster 9 (18)	mfuzz	none	none
CAMREVDSSYKLIF	-1.15466707883161	0.569720865978666	0.584946212852942	6	0.145590243159078	9	CALRGYNQGGKLIF	0.451682003510913	HC	-0.35323729513137	cluster 9 (18)	mfuzz	none	none
CAMRLNSGYSTLTF	-1.15469443187106	0.58059940819299	0.574095023678069	6	0.144432167920939	9	CALRVNNAGNMLTF	0.746886540453551	HC	-0.320571379453832	cluster 9 (18)	mfuzz	none	none
CATDAVTGGFKTIF	-0.84402558315434	-0.260420803167206	1.10444638632155	6	0.66921381198903	9	CAMKGNTGGFKTIF	0.372607972708918	HC	-0.272480281205022	cluster 9 (18)	mfuzz	none	none
CAVAFSGGYNKLIF	-0.929513159920206	-0.128542639786026	1.05805579970623	6	0.322581776160099	9	CAPNSGGGADGLTF	0.304773415383503	HC	-0.242213951961729	cluster 9 (18)	mfuzz	none	none
CAVGAGGATNKLIF	-0.836557860517795	-0.271016514020562	1.10757437453836	6	0.813768737479089	9	CATAPNQAGTALIF	0.589822624402669	HC	-0.311271594224994	cluster 9 (18)	mfuzz	none	none
CAVIRDNYGQNFVF	-0.806223034697859	-0.312781850228904	1.11900488492676	6	0.487998694807384	9	CATASNQAGTALIF	0.293177430429164	HC	-0.410801982530947	cluster 9 (18)	mfuzz	none	none
CAVNVDTGFQKLVF	-0.950303354956952	-0.0929087507931754	1.04321210575013	6	0.295937682325939	9	CATDAGSSASKIIF	0.461522746980515	HC	-0.351370753462758	cluster 9 (18)	mfuzz	none	none
CAVRDLYNFNKFYF	-0.786445592498246	-0.338984481459902	1.12543007395815	6	0.407273051874159	9	CAVDLSGSARQLTF	0.618791116953872	HC	-0.332925482559707	cluster 9 (18)	mfuzz	none	none
CAVRDRGSQGNLIF	-1.14735878972565	0.461092292007005	0.686266497718646	6	0.157794860373569	9	CAVGAYNQGGKLIF	0.732904904715111	HC	-0.319920226546589	cluster 9 (18)	mfuzz	none	none
CAVRDTSGTYKYIF	-1.13130883210143	0.365391476875797	0.765917355225632	6	0.169949512154778	9	CAVKGNQAGTALIF	0.24993336892353	HC	-0.442090829142795	cluster 9 (18)	mfuzz	none	none
CAVRRGAAGNKLTF	-0.724362985850244	-0.416582719495807	1.14094570534605	6	0.283080721121471	9	CAVRALYNFNKFYF	0.281637287056655	HC	-0.227829014313079	cluster 9 (18)	mfuzz	none	none
CAVSAGGSNYKLTF	-0.81198090157971	-0.30500551375731	1.11698641533702	6	0.522129514075268	9	CAVRSSGGSYIPTF	0.450334228617478	HC	-0.292905855919737	cluster 9 (18)	mfuzz	none	none
CAVSEIAAGNKLTF	-1.02951716757033	0.0619111467178103	0.96760602085252	6	0.229067440343873	9	CAASGGFGNEKLTF	0.245441959747998	PI	-0.699496491461021	cluster 9 (18)	mfuzz	none	none
CLVGDNTGFQKLVF	-1.13221067550765	0.369702079889083	0.762508595618567	6	0.169364086860635	9	CAASLDSSASKIIF	0.283612712483	PI	-0.72407644357018	cluster 9 (18)	mfuzz	none	none
CLVGSYNQGGKLIF	-0.815013762376034	-0.300881730629851	1.11589549300589	6	0.543414254446187	9	CAASMNNYGQNFVF	0.730757686373846	PI	-0.80096739154818	cluster 9 (18)	mfuzz	none	none
CAAPSGGGADGLTF	0.923989387660362	-1.06173022605941	0.137740838399043	7	0.312645106596438	9	CAGGMNTGFQKLVF	0.628859118345597	PI	-0.791607335830846	cluster 9 (18)	mfuzz	none	none
CAASYGGATNKLIF	1.08748011008646	-0.879954655595847	-0.207525454490613	7	0.225096584819634	9	CAGQLRGGSEKLVF	0.369667304625777	PI	-0.758413363471449	cluster 9 (18)	mfuzz	none	none
CAATFTGTASKLTF	1.11025796182642	-0.829893322942479	-0.280364638883945	7	0.189833301926698	9	CALAPYNQGGKLIF	0.267088011864402	PI	-0.714300716319179	cluster 9 (18)	mfuzz	none	none
CAHAGGTSYGKLTF	0.932109626622553	-1.05629098042422	0.124181353801663	7	0.328453004093104	9	CALRGYNQGGKLIF	0.451682003510913	PI	-0.775440993421268	cluster 9 (18)	mfuzz	none	none
CALSEAGTGNQFYF	1.01697658215479	-0.982111531123287	-0.0348650510315047	7	0.432752089915899	9	CALRVNNAGNMLTF	0.746886540453551	PI	-0.800404423163968	cluster 9 (18)	mfuzz	none	none
CALSGVQGAQKLVF	0.993644565800157	-1.00623651281701	0.0125919470168552	7	0.72310515849648	9	CAMKGNTGGFKTIF	0.372607972708918	PI	-0.835519023113389	cluster 9 (18)	mfuzz	none	none
CATAGSYNTDKLIF	1.06264815973907	-0.922583797259886	-0.140064362479184	7	0.271519372385353	9	CAPNSGGGADGLTF	0.304773415383503	PI	-0.856645191547447	cluster 9 (18)	mfuzz	none	none
CATVNSGGYQKVTF	1.01124437348169	-0.988362917181335	-0.0228814563003563	7	0.473564072692042	9	CATAPNQAGTALIF	0.589822624402669	PI	-0.807345249415145	cluster 9 (18)	mfuzz	none	none
CAVGANQAGTALIF	1.02279876867043	-0.975524377310908	-0.0472743913595235	7	0.399812209789758	9	CATASNQAGTALIF	0.293177430429164	PI	-0.729174472975635	cluster 9 (18)	mfuzz	none	none
CAVGDGGATNKLIF	0.864734371405594	-1.09507062630223	0.230336254896638	7	0.241710332549919	9	CATDAGSSASKIIF	0.461522746980515	PI	-0.776892150406575	cluster 9 (18)	mfuzz	none	none
CAVGSGAGSYQLTF	0.930365631030676	-1.05747906271573	0.127113431685055	7	0.324842900783958	9	CAVDLSGSARQLTF	0.618791116953872	PI	-0.791070791969395	cluster 9 (18)	mfuzz	none	none
CAVISSGSARQLTF	0.86271305290797	-1.09603286968929	0.23331981678132	7	0.240067049316472	9	CAVGAYNQGGKLIF	0.732904904715111	PI	-0.800892782067498	cluster 9 (18)	mfuzz	none	none
CAVRDRQAGTALIF	1.05727140014466	-0.930671631087353	-0.126599769057303	7	0.283585986590124	9	CAVKGNQAGTALIF	0.24993336892353	PI	-0.702760178662849	cluster 9 (18)	mfuzz	none	none
CAVRSNFGNEKLTF	0.910019142862259	-1.07055718918152	0.16053804631926	7	0.290292093942677	9	CAVRALYNFNKFYF	0.281637287056655	PI	-0.866427502132998	cluster 9 (18)	mfuzz	none	none
CAVSFTGGGNKLTF	0.975732089713571	-1.02261847993997	0.0468863902263963	7	0.510399460410815	9	CAVRSSGGSYIPTF	0.450334228617478	PI	-0.820839488880016	cluster 9 (18)	mfuzz	none	none
CAVSLSGGYQKVTF	0.868043537109606	-1.09347253492155	0.225428997811939	7	0.244471500185487	10	CAALPQGGSEKLVF	0.566494431431457	RI	1.02720806888446	cluster 10 (25)	mfuzz	none	none
CAVSPPSGTYKYIF	0.831804548273194	-1.10949862296207	0.277694074688872	7	0.218262279632756	10	CAALSGGGADGLTF	0.244184554249244	RI	0.944663756392704	cluster 10 (25)	mfuzz	none	none
CLVGDGGSQGNLIF	0.99440316301878	-1.00550440663796	0.0111012436191782	7	0.70915111627378	10	CAAPRNTNAGKSTF	0.548409841031313	RI	1.04213426167973	cluster 10 (25)	mfuzz	none	none
CLVGEGAAGNKLTF	1.10540378050365	-0.841772576306609	-0.263631204197038	7	0.197079771591279	10	CAASPSYNNNDMRF	0.28049821547297	RI	0.971351753972816	cluster 10 (25)	mfuzz	none	none
CAADGSSNTGKLIF	-0.535024251449742	1.15369031760869	-0.618666066158952	8	0.275806791776192	10	CAASVGFGNEKLTF	0.3984373402427	RI	1.01039682592222	cluster 10 (25)	mfuzz	none	none
CAAGGGTSYGKLTF	-0.377003238332209	1.13370076152462	-0.75669752319241	8	0.814697883593822	10	CAGQGTGTASKLTF	0.207144662032513	RI	0.901281387677915	cluster 10 (25)	mfuzz	none	none
CAALTGGGADGLTF	0.0413879128372893	0.978663477387313	-1.0200513902246	8	0.187839166183946	10	CAIPGYSSASKIIF	0.255348348002815	RI	1.08163273702297	cluster 10 (25)	mfuzz	none	none
CAAPRGTGGFKTIF	-0.271925773804499	1.10783853746441	-0.835912763659908	8	0.352959995143983	10	CALSASSNTGKLIF	0.304254612490445	RI	1.06977113268271	cluster 10 (25)	mfuzz	none	none
CAASEGSGTYKYIF	-0.0424119158425021	1.02053119128921	-0.978119275446708	8	0.211314184025803	10	CALSDPGGSYIPTF	0.246443299509721	RI	0.94670009489765	cluster 10 (25)	mfuzz	none	none
CAASMGSGYSTLTF	-0.0952235688141156	1.04420566054554	-0.948982091731426	8	0.230020635440651	10	CALSEASTGNQFYF	0.254821137888758	RI	0.95376280056121	cluster 10 (25)	mfuzz	none	none
CAASNDFGNEKLTF	-0.250975207106712	1.10158113598931	-0.850605928882602	8	0.328206722739653	10	CALSGGYNTDKLIF	0.270038800866311	RI	1.07777084253243	cluster 10 (25)	mfuzz	none	none
CAENSGGATNKLIF	-0.468186348030098	1.14820539778119	-0.680019049751093	8	0.356869266463756	10	CALSGRNYGQNFVF	0.734318947064118	RI	1.03403138449776	cluster 10 (25)	mfuzz	none	none
CAEPFSGGYNKLIF	-0.200339997748723	1.08500395136409	-0.884663953615362	8	0.284723834898831	10	CAMREGRGDYKLSF	0.546385767901854	RI	1.04224041217449	cluster 10 (25)	mfuzz	none	none
CAFYYGGSQGNLIF	-0.384847095138773	1.135248841578	-0.750401746439231	8	0.69973379940789	10	CAMREYQAGTALIF	0.379116346192373	RI	1.0568372399749	cluster 10 (25)	mfuzz	none	none
CAGGGETSGSRLTF	-0.446391779102686	1.14544899182975	-0.699057212727069	8	0.398164932334645	10	CAMSGDNYGQNFVF	0.308146304195189	RI	1.06895047915126	cluster 10 (25)	mfuzz	none	none
CAGPRGGGADGLTF	-0.22280023924943	1.09260857863982	-0.86980833939039	8	0.30182966610928	10	CAPSYGGSQGNLIF	0.251119311813635	RI	1.08278859312632	cluster 10 (25)	mfuzz	none	none
CALSEAERDDKIIF	-0.166727115646593	1.07288442757852	-0.906157311931923	8	0.26360229142555	10	CAVIRMDSSYKLIF	0.247345285141204	RI	0.947497023465466	cluster 10 (25)	mfuzz	none	none
CALSEENYGQNFVF	-0.274526097707409	1.10859026779599	-0.834064170088582	8	0.356441720154523	10	CAVLANQAGTALIF	0.359073245342186	RI	1.05975628344821	cluster 10 (25)	mfuzz	none	none
CALSEVDSNYQLIW	-0.182351096657745	1.07862734875297	-0.896276252095223	8	0.272856289079091	10	CAVNPSYNTDKLIF	0.363815077319305	RI	1.00319065250443	cluster 10 (25)	mfuzz	none	none
CALSMNSGYSTLTF	-0.183927849853515	1.0791963745232	-0.895268524669688	8	0.273841160977596	10	CAVRDNTGGFKTIF	0.197847793738144	RI	0.886828966056127	cluster 10 (25)	mfuzz	none	none
CAMSARSGYSTLTF	-0.513048539869613	1.15239585493081	-0.639347315061192	8	0.297673953714622	10	CAVRVNTGGFKTIF	0.322940785652903	RI	0.991009715161541	cluster 10 (25)	mfuzz	none	none
CAMSGDNAGNMLTF	-0.34907250044891	1.12774729300185	-0.778674792552935	8	0.552110172806782	10	CAVSPTGTASKLTF	0.233946324156583	RI	0.934657026101474	cluster 10 (25)	mfuzz	none	none
CATVLNQAGTALIF	-0.276881677550689	1.10926646806082	-0.832384790510131	8	0.359687532334553	10	CAYTSGGSNYKLTF	0.291727905966547	RI	0.977498801640815	cluster 10 (25)	mfuzz	none	none
CAVAYSGGYQKVTF	-0.545149576122553	1.15411262317674	-0.608963047054183	8	0.266730636547715	10	CVVNPTGTASKLTF	0.280664658004346	RI	1.0751348381203	cluster 10 (25)	mfuzz	none	none
CAVLGGGGADGLTF	-0.0261977755154086	1.01284148333845	-0.986643707823045	8	0.206272312706103	10	CVVSSNTGFQKLVF	0.679742865778432	RI	1.03696676790212	cluster 10 (25)	mfuzz	none	none
CAVQGGYNFNKFYF	-0.433686751723643	1.1436318366416	-0.709945084917955	8	0.429077430841441	10	CAALPQGGSEKLVF	0.566494431431457	HC	-0.056840761603886	cluster 10 (25)	mfuzz	none	none
CAVRDKQAGTALIF	-0.314339960642022	1.11940321184946	-0.805063251207437	8	0.427779702977869	10	CAALSGGGADGLTF	0.244184554249244	HC	0.102740109052653	cluster 10 (25)	mfuzz	none	none
CAVRRSYNTDKLIF	-0.38711608075132	1.13568640478138	-0.748570324030064	8	0.672352259133872	10	CAAPRNTNAGKSTF	0.548409841031313	HC	-0.0904081758941502	cluster 10 (25)	mfuzz	none	none
CAVVFSGGYNKLIF	-0.166818220064816	1.07291846374808	-0.906100243683263	8	0.263653755625266	10	CAASPSYNNNDMRF	0.28049821547297	HC	0.055024435146338	cluster 10 (25)	mfuzz	none	none
CIVRVGNTGNQFYF	-0.38085238333982	1.13446729065781	-0.753614907317991	8	0.757944587255598	10	CAASVGFGNEKLTF	0.3984373402427	HC	-0.021128489680671	cluster 10 (25)	mfuzz	none	none
CVVSDQYNFNKFYF	-0.453621299226652	1.14641425316539	-0.692792953938739	8	0.383106421940337	10	CAGQGTGTASKLTF	0.207144662032513	HC	0.174474411696839	cluster 10 (25)	mfuzz	none	none
CVVSSNTNAGKSTF	-0.0866826243144012	1.04051962719493	-0.953837002880524	8	0.226720065739706	10	CAIPGYSSASKIIF	0.255348348002815	HC	-0.190740710045853	cluster 10 (25)	mfuzz	none	none
CAASGGFGNEKLTF	1.14537912360372	-0.445882632142698	-0.699496491461021	9	0.245441959747998	10	CALSASSNTGKLIF	0.304254612490445	HC	-0.158465199252815	cluster 10 (25)	mfuzz	none	none
CAASLDSSASKIIF	1.14100226325303	-0.416925819682853	-0.72407644357018	9	0.283612712483	10	CALSDPGGSYIPTF	0.246443299509721	HC	0.0992049261044461	cluster 10 (25)	mfuzz	none	none
CAASMNNYGQNFVF	1.12078809549505	-0.319820703946875	-0.80096739154818	9	0.730757686373846	10	CALSEASTGNQFYF	0.254821137888758	HC	0.086813898794373	cluster 10 (25)	mfuzz	none	none
CAGGMNTGFQKLVF	1.12382727288582	-0.332219937054974	-0.791607335830846	9	0.628859118345597	10	CALSGGYNTDKLIF	0.270038800866311	HC	-0.179987792073426	cluster 10 (25)	mfuzz	none	none
CAGQLRGGSEKLVF	1.13326694297546	-0.374853579504014	-0.758413363471449	9	0.369667304625777	10	CALSGRNYGQNFVF	0.734318947064118	HC	-0.0719490434139028	cluster 10 (25)	mfuzz	none	none
CALAPYNQGGKLIF	1.1428544150407	-0.428553698721518	-0.714300716319179	9	0.267088011864402	10	CAMREGRGDYKLSF	0.546385767901854	HC	-0.090653956048105	cluster 10 (25)	mfuzz	none	none
CALRGYNQGGKLIF	1.12867828855264	-0.35323729513137	-0.775440993421268	9	0.451682003510913	10	CAMREYQAGTALIF	0.379116346192373	HC	-0.125527460799668	cluster 10 (25)	mfuzz	none	none
CALRVNNAGNMLTF	1.1209758026178	-0.320571379453832	-0.800404423163968	9	0.746886540453551	10	CAMSGDNYGQNFVF	0.308146304195189	HC	-0.156310388165931	cluster 10 (25)	mfuzz	none	none
CAMKGNTGGFKTIF	1.10799930431841	-0.272480281205022	-0.835519023113389	9	0.372607972708918	10	CAPSYGGSQGNLIF	0.251119311813635	HC	-0.194008852212598	cluster 10 (25)	mfuzz	none	none
CAPNSGGGADGLTF	1.09885914350918	-0.242213951961729	-0.856645191547447	9	0.304773415383503	10	CAVIRMDSSYKLIF	0.247345285141204	HC	0.0978169201235514	cluster 10 (25)	mfuzz	none	none
CATAPNQAGTALIF	1.11861684364014	-0.311271594224994	-0.807345249415145	9	0.589822624402669	10	CAVLANQAGTALIF	0.359073245342186	HC	-0.132779331893321	cluster 10 (25)	mfuzz	none	none
CATASNQAGTALIF	1.13997645550658	-0.410801982530947	-0.729174472975635	9	0.293177430429164	10	CAVNPSYNTDKLIF	0.363815077319305	HC	-0.00641214191958807	cluster 10 (25)	mfuzz	none	none
CATDAGSSASKIIF	1.12826290386933	-0.351370753462758	-0.776892150406575	9	0.461522746980515	10	CAVRDNTGGFKTIF	0.197847793738144	HC	0.197015676101616	cluster 10 (25)	mfuzz	none	none
CAVDLSGSARQLTF	1.1239962745291	-0.332925482559707	-0.791070791969395	9	0.618791116953872	10	CAVRVNTGGFKTIF	0.322940785652903	HC	0.0177444077295477	cluster 10 (25)	mfuzz	none	none
CAVGAYNQGGKLIF	1.12081300861409	-0.319920226546589	-0.800892782067498	9	0.732904904715111	10	CAVSPTGTASKLTF	0.233946324156583	HC	0.119878590677889	cluster 10 (25)	mfuzz	none	none
CAVKGNQAGTALIF	1.14485100780564	-0.442090829142795	-0.702760178662849	9	0.24993336892353	10	CAYTSGGSNYKLTF	0.291727905966547	HC	0.0435776317385988	cluster 10 (25)	mfuzz	none	none
CAVRALYNFNKFYF	1.09425651644608	-0.227829014313079	-0.866427502132998	9	0.281637287056655	10	CVVNPTGTASKLTF	0.280664658004346	HC	-0.172788294253062	cluster 10 (25)	mfuzz	none	none
CAVRSSGGSYIPTF	1.11374534479975	-0.292905855919737	-0.820839488880016	9	0.450334228617478	10	CVVSSNTGFQKLVF	0.679742865778432	HC	-0.0785686857424516	cluster 10 (25)	mfuzz	none	none
CAALPQGGSEKLVF	1.02720806888446	-0.056840761603886	-0.970367307280573	10	0.566494431431457	10	CAALPQGGSEKLVF	0.566494431431457	PI	-0.970367307280573	cluster 10 (25)	mfuzz	none	none
CAALSGGGADGLTF	0.944663756392704	0.102740109052653	-1.04740386544536	10	0.244184554249244	10	CAALSGGGADGLTF	0.244184554249244	PI	-1.04740386544536	cluster 10 (25)	mfuzz	none	none
CAAPRNTNAGKSTF	1.04213426167973	-0.0904081758941502	-0.951726085785579	10	0.548409841031313	10	CAAPRNTNAGKSTF	0.548409841031313	PI	-0.951726085785579	cluster 10 (25)	mfuzz	none	none
CAASPSYNNNDMRF	0.971351753972816	0.055024435146338	-1.02637618911916	10	0.28049821547297	10	CAASPSYNNNDMRF	0.28049821547297	PI	-1.02637618911916	cluster 10 (25)	mfuzz	none	none
CAASVGFGNEKLTF	1.01039682592222	-0.021128489680671	-0.989268336241548	10	0.3984373402427	10	CAASVGFGNEKLTF	0.3984373402427	PI	-0.989268336241548	cluster 10 (25)	mfuzz	none	none
CAGQGTGTASKLTF	0.901281387677915	0.174474411696839	-1.07575579937475	10	0.207144662032513	10	CAGQGTGTASKLTF	0.207144662032513	PI	-1.07575579937475	cluster 10 (25)	mfuzz	none	none
CAIPGYSSASKIIF	1.08163273702297	-0.190740710045853	-0.890892026977119	10	0.255348348002815	10	CAIPGYSSASKIIF	0.255348348002815	PI	-0.890892026977119	cluster 10 (25)	mfuzz	none	none
CALSASSNTGKLIF	1.06977113268271	-0.158465199252815	-0.911305933429892	10	0.304254612490445	10	CALSASSNTGKLIF	0.304254612490445	PI	-0.911305933429892	cluster 10 (25)	mfuzz	none	none
CALSDPGGSYIPTF	0.94670009489765	0.0992049261044461	-1.04590502100209	10	0.246443299509721	10	CALSDPGGSYIPTF	0.246443299509721	PI	-1.04590502100209	cluster 10 (25)	mfuzz	none	none
CALSEASTGNQFYF	0.95376280056121	0.086813898794373	-1.04057669935558	10	0.254821137888758	10	CALSEASTGNQFYF	0.254821137888758	PI	-1.04057669935558	cluster 10 (25)	mfuzz	none	none
CALSGGYNTDKLIF	1.07777084253243	-0.179987792073426	-0.897783050459002	10	0.270038800866311	10	CALSGGYNTDKLIF	0.270038800866311	PI	-0.897783050459002	cluster 10 (25)	mfuzz	none	none
CALSGRNYGQNFVF	1.03403138449776	-0.0719490434139028	-0.962082341083892	10	0.734318947064118	10	CALSGRNYGQNFVF	0.734318947064118	PI	-0.962082341083892	cluster 10 (25)	mfuzz	none	none
CAMREGRGDYKLSF	1.04224041217449	-0.090653956048105	-0.951586456126386	10	0.546385767901854	10	CAMREGRGDYKLSF	0.546385767901854	PI	-0.951586456126386	cluster 10 (25)	mfuzz	none	none
CAMREYQAGTALIF	1.0568372399749	-0.125527460799668	-0.931309779175233	10	0.379116346192373	10	CAMREYQAGTALIF	0.379116346192373	PI	-0.931309779175233	cluster 10 (25)	mfuzz	none	none
CAMSGDNYGQNFVF	1.06895047915126	-0.156310388165931	-0.912640090985328	10	0.308146304195189	10	CAMSGDNYGQNFVF	0.308146304195189	PI	-0.912640090985328	cluster 10 (25)	mfuzz	none	none
CAPSYGGSQGNLIF	1.08278859312632	-0.194008852212598	-0.888779740913725	10	0.251119311813635	10	CAPSYGGSQGNLIF	0.251119311813635	PI	-0.888779740913725	cluster 10 (25)	mfuzz	none	none
CAVIRMDSSYKLIF	0.947497023465466	0.0978169201235514	-1.04531394358902	10	0.247345285141204	10	CAVIRMDSSYKLIF	0.247345285141204	PI	-1.04531394358902	cluster 10 (25)	mfuzz	none	none
CAVLANQAGTALIF	1.05975628344821	-0.132779331893321	-0.92697695155489	10	0.359073245342186	10	CAVLANQAGTALIF	0.359073245342186	PI	-0.92697695155489	cluster 10 (25)	mfuzz	none	none
CAVNPSYNTDKLIF	1.00319065250443	-0.00641214191958807	-0.996778510584843	10	0.363815077319305	10	CAVNPSYNTDKLIF	0.363815077319305	PI	-0.996778510584843	cluster 10 (25)	mfuzz	none	none
CAVRDNTGGFKTIF	0.886828966056127	0.197015676101616	-1.08384464215774	10	0.197847793738144	10	CAVRDNTGGFKTIF	0.197847793738144	PI	-1.08384464215774	cluster 10 (25)	mfuzz	none	none
CAVRVNTGGFKTIF	0.991009715161541	0.0177444077295477	-1.00875412289109	10	0.322940785652903	10	CAVRVNTGGFKTIF	0.322940785652903	PI	-1.00875412289109	cluster 10 (25)	mfuzz	none	none
CAVSPTGTASKLTF	0.934657026101474	0.119878590677889	-1.05453561677936	10	0.233946324156583	10	CAVSPTGTASKLTF	0.233946324156583	PI	-1.05453561677936	cluster 10 (25)	mfuzz	none	none
CAYTSGGSNYKLTF	0.977498801640815	0.0435776317385988	-1.02107643337941	10	0.291727905966547	10	CAYTSGGSNYKLTF	0.291727905966547	PI	-1.02107643337941	cluster 10 (25)	mfuzz	none	none
CVVNPTGTASKLTF	1.0751348381203	-0.172788294253062	-0.902346543867239	10	0.280664658004346	10	CVVNPTGTASKLTF	0.280664658004346	PI	-0.902346543867239	cluster 10 (25)	mfuzz	none	none
CVVSSNTGFQKLVF	1.03696676790212	-0.0785686857424516	-0.95839808215967	10	0.679742865778432	10	CVVSSNTGFQKLVF	0.679742865778432	PI	-0.95839808215967	cluster 10 (25)	mfuzz	none	none
