# Supplementary material for: Distinct characteristics of T cell receptor repertoire associated with the SARS-CoV-2 reinfection
Source: Front Immunol. 2025 Oct 23;16:1680089. doi: 10.3389/fimmu.2025.1680089 (PMC12589064; doi:10.3389/fimmu.2025.1680089)
Supplement: Supplementary file 7 [file Table7.xls]

gene	PI	HC	RI	cluster	membership
CAALLYGGSQGNLIF	1.14936960081951	-0.67066469691938	-0.478704903900131	1	0.673228893384688
CAASSNAGNNRKLIW	1.15433778495104	-0.552104801114509	-0.602232983836526	1	0.252697447741661
CAGAYYGGSQGNLIF	1.09479700675151	-0.865305149273489	-0.229491857478024	1	0.2069745121265
CAGLNSGGSNYKLTF	1.14558730487294	-0.698182229210663	-0.447405075662282	1	0.489896088720534
CAGLNYGGSQGNLIF	1.13816593352163	-0.737706010346593	-0.400459923175035	1	0.346288956737992
CAGPNYGGSQGNLIF	1.08271385900352	-0.888917031701762	-0.193796827301761	1	0.192677196340383
CAGQLYGGSQGNLIF	1.11040467733741	-0.829521658823896	-0.280883018513511	1	0.232012664448692
CAGTNYGGATNKLIF	1.1408352659466	-0.724920616696629	-0.415914649249972	1	0.377711171711632
CALSAPSGGSYIPTF	1.1449049530962	-0.702431268209818	-0.442473684886382	1	0.464619076830341
CALSGGSSNTGKLIF	1.15225079423865	-0.641229777788321	-0.511021016450333	1	0.422752710947949
CAMREGPSGTYKYIF	1.09252256022485	-0.869983138425699	-0.222539421799155	1	0.204031948453148
CAMREPRSNDYKLSF	1.15376527288078	-0.617122806926644	-0.536642465954131	1	0.350127134480691
CAMRGLNTGGFKTIF	1.14538370758357	-0.699467726108181	-0.445915981475391	1	0.481762478243107
CAMSHSGAGSYQLTF	1.08526520339889	-0.884172612120888	-0.201092591277999	1	0.195448050502834
CASPNYGGSQGNLIF	1.15415867699492	-0.607711204878659	-0.546447472116264	1	0.330299046006391
CASVDRGSTLGRLYF	1.15469611426699	-0.574579885798925	-0.580116228468063	1	0.278634194872062
CATLNYGGSQGNLIF	1.14904205397804	-0.673398570660227	-0.475643483317809	1	0.740539729722909
CAVGAGGTSYGKLTF	1.14836629301417	-0.678783064297029	-0.469583228717145	1	0.749062796706933
CAVNAAGAGSYQLTF	1.15408361651045	-0.609725972258978	-0.54435764425147	1	0.334280012582844
CAVNGFSGGYNKLIF	1.15424569432118	-0.549057604319022	-0.60518809000216	1	0.24952007142955
CAVNGISGGYNKLIF	1.10716730479152	-0.837547416634275	-0.269619888157248	1	0.225934730443013
CAVQASGGGADGLTF	1.14296628113236	-0.713683914635291	-0.429282366497065	1	0.414030776355054
CAVQNYGGSQGNLIF	1.15190078553916	-0.645545185719136	-0.506355599820029	1	0.441439549060605
CAVRDLSGGYQKVTF	1.14804901961069	-0.681204668548487	-0.4668443510622	1	0.686310197104323
CAVRSFSGGYNKLIF	1.15423278786998	-0.548655832548663	-0.605576955321314	1	0.249105978534331
CAVTSNSGGYQKVTF	1.14104802301751	-0.723844123939807	-0.417203899077706	1	0.380769334606915
CAVWGYGGSQGNLIF	1.15328124957708	-0.626206434884255	-0.527074814692827	1	0.3728817153554
CAYRSATSGTYKYIF	1.15323577237011	-0.626971038960566	-0.526264733409546	1	0.375001207672071
CAYRSHNSGNTPLVF	1.13588625012401	-0.747725827468019	-0.388160422655992	1	0.32643590588256
CAAKDSGGGADGLTF	-0.445714771897083	-0.69964126260578	1.14535603450286	2	0.256941344828816
CAASGGGGGADGLTF	-0.423661511998629	-0.718428988608758	1.14209050060739	2	0.279539860675885
CAGQLSGGSNYKLTF	-0.555630741386493	-0.598800770739092	1.15443151212559	2	0.188676421112273
CAGQNYGGSQGNLIF	-0.427560964607441	-0.715140244216022	1.14270120882346	2	0.275129018648135
CAGRNSGGSNYKLTF	-0.270857743001688	-0.836670435304806	1.10752817830649	2	0.341259859254524
CALSEADSGYSTLTF	-0.322480611042488	-0.798970448233497	1.12145105927598	2	0.677088927946628
CALSEALDSSYKLIF	-0.271321499962142	-0.836341555954322	1.10766305591646	2	0.342442414761571
CALSGYTGGGNKLTF	-0.524813395120587	-0.62833915577078	1.15315255089137	2	0.203583859760622
CALSSYGGATNKLIF	-0.322738192854007	-0.798776748825163	1.12151494167917	2	0.680211127304155
CAMRERNTGFQKLVF	-0.415162007806954	-0.725548344287477	1.14071035209443	2	0.289921344974581
CAPMNYGGSQGNLIF	-0.453708500761724	-0.692717088478941	1.14642558924067	2	0.24993625263573
CATADSGGSNYKLTF	-0.486792907825033	-0.663397072017415	1.15018997984245	2	0.225537777363203
CAVKDYGGSQGNLIF	-0.23574019514001	-0.86106806201747	1.09680825715748	2	0.273858525127696
CVVSARNNAGNMLTF	-0.303283533552575	-0.813249068348028	1.1165326019006	2	0.469691130065944
CVVTLNSGGYQKVTF	-0.492230825710663	-0.658473781566728	1.15070460727739	2	0.222075239196893
CAFMNYGGSQGNLIF	-0.054061115189595	-0.97187286459793	1.02593397978753	3	0.422574688309134
CAGLNYGGATNKLIF	-0.0879813609125055	-0.953102324282515	1.04108368519502	3	0.604195746118354
CAGRNYGGSQGNLIF	-0.171159099111733	-0.903373645541579	1.07453274465331	3	0.280052611371901
CALSDPNNAGNMLTF	-0.0768894063224285	-0.959335841045045	1.03622524736747	3	0.569021894268446
CASMNYGGSQGNLIF	-0.126479927767368	-0.930742994171419	1.05722292193879	3	0.376874486081974
CAVENSGGGADGLTF	0.0584372102831764	-1.02793719380445	0.969499983521274	3	0.231627989532697
CAVLNYGGSQGNLIF	-0.179466101389441	-0.898115084819568	1.07758118620901	3	0.268060182858732
CAASAEGGGADGLTF	0.941937840157661	-1.0493847125321	0.107446872374436	4	0.713161601642028
CACLNYGGSQGNLIF	0.876625210067758	-1.08919368542049	0.212568475352735	4	0.306771424819419
CALENYGGSQGNLIF	1.04713801249782	-0.945026580728935	-0.102111431768886	4	0.232002647709235
CALGGYGGATNKLIF	0.806898054491107	-1.11877178463822	0.311873730147116	4	0.231766740239034
CALRDSGGSNYKLTF	0.869597974229879	-1.09271199231507	0.223114018085192	4	0.295507884898394
CALSEVYNQGGKLIF	1.05320349564474	-0.93656735317394	-0.116636142470796	4	0.224289875496845
CALSVSNFGNEKLTF	0.793255880924799	-1.12330450574689	0.330048624822092	4	0.222728009562188
CAPNAGGTSYGKLTF	0.977516789433092	-1.02106065357171	0.0435438641386227	4	0.387567978718273
CATAPYSGGYQKVTF	0.781998210260834	-1.12677019681698	0.344771986556148	4	0.216006306273975
CAVANYGGSQGNLIF	1.0130475751233	-0.98642060762051	-0.0266269675027854	4	0.285844210490687
CAVGARSGGYQKVTF	0.639651165854775	-1.15237275247123	0.51272158661646	4	0.1612228137032
CAVREGSGGYQKVTF	0.945952763618735	-1.04645700637445	0.100504242755716	4	0.770821051025503
CAVSNYGGSQGNLIF	1.07914736858948	-0.895355524261039	-0.183791844328438	4	0.194530500739716
CAYRSPYNQGGKLIF	0.942962120618218	-1.04864380105854	0.10568168044032	4	0.748996060462895
CLVGDLYTGGFKTIF	1.07534624932391	-0.901984575276337	-0.173361674047569	4	0.198663603582487
CVVNMPGAGSYQLTF	0.677733936211432	-1.14850116561748	0.470767229406049	4	0.172399049432424
CVVSGYGGSQGNLIF	0.868291969696707	-1.09335140921936	0.225059439522654	4	0.293558335464657
CAAHNSGGSNYKLTF	-0.819447577517326	1.1142656617341	-0.294818084216776	5	0.296921492531399
CAAQNYGGSQGNLIF	-1.13041567268129	0.769218388071138	0.361197284610152	5	0.167141893766587
CAFTLSGAGSYQLTF	-1.11531297988239	0.816611539475667	0.298701440406721	5	0.179125011042167
CAGHNYGGSQGNLIF	-1.02452141705627	0.973527333697094	0.0509940833591747	5	0.256481749136039
CAGKNYGGSQGNLIF	-1.04735246648325	0.944733958753923	0.102618507729328	5	0.233528542757005
CAGPRSGGGADGLTF	-1.01814918311859	0.980804578613554	0.037344604505035	5	0.263710509508203
CALDAGGTSYGKLTF	-0.837866828347936	1.10703542947811	-0.269168601130179	5	0.325809839077947
CALRSSGGSNYKLTF	-0.905260469947233	1.07341813044451	-0.168157660497281	5	0.691208976861613
CALSDPSSGTYKYIF	-1.14651456688346	0.692119644780468	0.454394922102994	5	0.151599765338493
CALSEAGSGYSTLTF	-0.953595821770391	1.04070504555059	-0.0871092237802025	5	0.382840113198944
CAMREATGTASKLTF	-1.08737111288697	0.88016445198407	0.207206660902901	5	0.200263366627533
CAMRGYGGSQGNLIF	-1.13348854419819	0.757539424366122	0.37594911983207	5	0.164522356534835
CAVKDYGGATNKLIF	-1.03710992124852	0.958216487751563	0.0788934334969605	5	0.243328227939129
CAVRVPSGGSYIPTF	-0.912266730847143	1.06918071990942	-0.156913989062278	5	0.699624484503863
CLVGDTGTGGFKTIF	-0.80958556607605	1.11783444269123	-0.308248876615176	5	0.284110656234165
CAAGDRGSTLGRLYF	-0.587512908383556	1.1546405560673	-0.567127647683742	6	0.667342391777227
CAAMNYGGSQGNLIF	0.167957404846295	0.905386110281435	-1.07334351512773	6	0.155285724161114
CAASNGGTSYGKLTF	-0.176863213437887	1.07663176498614	-0.899768551548256	6	0.202001770092913
CAASSNTGTASKLTF	0.229493534005797	0.865304016572702	-1.0947975505785	6	0.149608266167766
CALRGSGAGSYQLTF	-0.193759359545794	1.08270064878365	-0.888941289237857	6	0.205502322612873
CALSDYGGATNKLIF	-0.575591546015149	1.15469875438261	-0.579107208367457	6	0.749749913274608
CALSEAGGATNKLIF	-0.252895501439563	1.10216948308702	-0.849273981647456	6	0.219515071926295
CALSEAKEYGNKLVF	-0.559932812093005	1.15452711546364	-0.594594303370639	6	0.561431818917372
CALSEASGGSYIPTF	0.31396678622028	0.805341210577661	-1.11930799679794	6	0.142457414186981
CALSGPTGTASKLTF	-0.368988113667623	1.13206243377503	-0.763074320107403	6	0.26008784542317
CASLNYGGSQGNLIF	-0.0994126773309671	1.04599336542505	-0.946580688094082	6	0.188062258633579
CASNAGGTSYGKLTF	-0.600526956178303	1.15438614561263	-0.553859189434324	6	0.541753589741799
CATDAGETSGSRLTF	-0.0690018761589571	1.03271386917931	-0.963711993020349	6	0.183343587461148
CAVEDYGGSQGNLIF	0.420491784677065	0.721091852126021	-1.14158363680309	6	0.134207447926289
CAVGALNQAGTALIF	0.343114866007979	0.783274563497617	-1.1263894295056	6	0.140127700937718
CAVGPSGGGADGLTF	-0.684546301950867	1.14759747717206	-0.46305117522119	6	0.308782485619362
CAVMNYGGSQGNLIF	-0.754453218276291	1.13426046311986	-0.379807244843571	6	0.236458201625754
CAVRDAGQAGTALIF	-0.591698578346678	1.1545806757471	-0.56288209740042	6	0.615961613061707
CAVRDSPGGYQKVTF	-0.375990677414627	1.13349692933155	-0.757506251916927	6	0.263443788946092
CAVSGMNTGFQKLVF	-0.745873214632611	1.13632043002295	-0.39044721539034	6	0.2437292644072
CAVSHSGGSNYKLTF	0.310731558751458	0.807746064491283	-1.11847762324274	6	0.142719897190076
CVVILIKAAGNKLTF	-0.630226811187329	1.15303382236693	-0.522807011179604	6	0.413610694896995
CVVNDYGGSQGNLIF	-0.565597844610965	1.1546213288933	-0.589023484282335	6	0.608093671810632
CAAKNYGGSQGNLIF	-1.02873931972845	0.0601983716551598	0.968540948073292	7	0.443644473746058
CAASGMDTGRRALTF	-1.13695893852166	0.393856220273818	0.74310271824784	7	0.211663826469571
CAATYSGGGADGLTF	-1.05214747256778	0.11407947421594	0.938067998351845	7	0.574311927152948
CAFMYSGGGADGLTF	-1.15110279411571	0.496673212277446	0.654429581838264	7	0.184811024023965
CAGFNSGGSNYKLTF	-1.04724685649503	0.10236873548914	0.944878121005896	7	0.685000273676588
CALSSTTSGTYKYIF	-1.15408625987131	0.609657215576548	0.54442904429476	7	0.163106551189396
CAMRETNFGNEKLTF	-1.1434522850945	0.432486587161115	0.710965697933383	7	0.200422409924655
CAVRAPYNQGGKLIF	-1.11684694200404	0.304475285140869	0.81237165686317	7	0.246658203092899
CAVRDQDTGRRALTF	-1.15366066781589	0.619260248484075	0.53440041933182	7	0.161484392721377
CAVRDRGSGTYKYIF	-1.02265086763978	0.0469560741645673	0.975694793475217	7	0.402172258338614
CAVSDRGTGGFKTIF	-0.95544284713834	-0.0838359861309746	1.03927883326932	7	0.235373053120332
CAVSEIYNQGGKLIF	-1.11877298310481	0.311878392278704	0.806894590826103	7	0.243081589303543
CAVVRGSSNTGKLIF	-0.990246961535496	-0.0192287491071572	1.00947571064265	7	0.290615675252232
CLVGDRGSTLGRLYF	-0.985325617953249	-0.0287296247561512	1.0140552427094	7	0.280624759656816
CAAANYGGSQGNLIF	-0.66096230957671	-0.489486295168816	1.15044860474553	8	0.258496058024814
CAALNSGGSNYKLTF	-0.594013859590696	-0.560524790294716	1.15453864988541	8	0.205397412772605
CAARNYGGSQGNLIF	-0.817793776288805	-0.297084701273815	1.11487847756262	8	0.349840155137705
CAASFTNFGNEKLTF	-0.80515577941537	-0.314215754345833	1.1193715337612	8	0.389336426125452
CAASSTGAGSYQLTF	-0.902629835935834	-0.172339260610915	1.07496909654675	8	0.224788674961802
CAGANYGGSQGNLIF	-0.646376928435626	-0.505453587448401	1.15183051588403	8	0.244139338651348
CAGFNYGGSQGNLIF	-0.885929521379876	-0.198398367624061	1.08432788900394	8	0.24082267392741
CAGMNYGGSQGNLIF	-0.580346402926133	-0.574348943688823	1.15469534661496	8	0.197410131521291
CALLNYGGSQGNLIF	-0.858505782601217	-0.239496587899341	1.09800237050056	8	0.273135872413864
CALSALNTGGFKTIF	-0.791334346951164	-0.332578982368395	1.12391332931956	8	0.453055736113571
CAMREGPGTASKLTF	-0.715989307339708	-0.426555844278751	1.14254515161846	8	0.345879610429335
CAMREGSSGTYKYIF	-0.704053334836291	-0.440584003894967	1.14463733873126	8	0.31981257285595
CAMREGTSGTYKYIF	-0.605501204941017	-0.548734111491658	1.15423531643267	8	0.212651965048479
CAMREVMDSNYQLIW	-0.878277770801128	-0.210069184471839	1.08834695527297	8	0.248953339336476
CAMREVSGGSYIPTF	-0.598443343521807	-0.555997115126891	1.1544404586487	8	0.208130970004228
CAMSDRGSTLGRLYF	-0.7163151457243	-0.426169819879224	1.14248496560352	8	0.346684007397515
CASHILTGGGNKLTF	-0.701058206477476	-0.444070194110522	1.145128400588	8	0.314143651430787
CAVGGGSGNTGKLIF	-0.889061640494391	-0.193573442041553	1.08263508253594	8	0.237650659719936
CAVMNYGGATNKLIF	-0.917725710628602	-0.148042936418172	1.06576864704677	8	0.211813194466253
CAVRDIDTNAGKSTF	-0.659606347543773	-0.490982790843721	1.15058913838749	8	0.25706683653096
CAVRDLNNAGNMLTF	-0.86650309853336	-0.227716895648858	1.09421999418222	8	0.262718109240734
CAVRDRMNRDDKIIF	-0.769217565006001	-0.361198332818835	1.13041589782484	8	0.646449419170323
CAVRFNSGGYQKVTF	-0.644068164719007	-0.507955164195304	1.15202332891431	8	0.24205269491544
CAVSYYGGSQGNLIF	-0.723064476157054	-0.418136488041607	1.14120096419866	8	0.364748595161097
CAASEGNTGFQKLVF	0.679563903413713	0.468700995474368	-1.14826489888808	9	0.142737793431006
CAGFISNFGNEKLTF	0.649948642116525	0.501569732188849	-1.15151837430537	9	0.140212046433806
CAGSNYGGSQGNLIF	1.14488248650681	-0.442314116690611	-0.702568369816198	9	0.448156521417892
CAGTNYGGSQGNLIF	1.05094956264004	-0.111193762457185	-0.939755800182857	9	0.221637143985702
CAGYNSGGSNYKLTF	1.06537386908498	-0.147026605621855	-0.918347263463126	9	0.232650320889823
CAIPNYGGSQGNLIF	0.527169532692684	0.626116988653856	-1.15328652134654	9	0.13114694573601
CALSDLDTGRRALTF	1.14979323629416	-0.482800823839425	-0.666992412454732	9	0.335592899934176
CALSDQRAAGNKLTF	1.13894312194212	-0.404831275088296	-0.734111846853821	9	0.790217779776039
CALSERETSGSRLTF	1.13926665056354	-0.406680497183279	-0.732586153380263	9	0.82785717148703
CALSPSGGGADGLTF	1.06865198942228	-0.155528959179101	-0.913123030243175	9	0.235561635054589
CAMRGLYNQGGKLIF	0.986003869486253	0.0274279616104583	-1.01343183109671	9	0.19139100113983
CAMRSSGGSNYKLTF	1.06678448938912	-0.150667617973092	-0.916116871416032	9	0.233881390843875
CAMSGYGGSQGNLIF	1.09794214782607	-0.239306287377155	-0.858635860448915	9	0.273643657145791
CAPENYGGSQGNLIF	0.781515006574964	0.345398540546705	-1.12691354712167	9	0.153000102338204
CARMNYGGSQGNLIF	1.05391199937826	-0.118358247401031	-0.93555375197723	9	0.22369316528193
CASQNYGGSQGNLIF	1.10988571636411	-0.279052893779232	-0.83083282258488	9	0.301834646366903
CATDARGTSYGKLTF	1.01046696892182	-0.0212733843096042	-0.989193584612216	9	0.200373010199207
CATMNYGGSQGNLIF	1.13977950286223	-0.409649264532992	-0.730130238329237	9	0.764962027786696
CAVAPGYSSASKIIF	0.993787761333486	0.0123108071237695	-1.00609856845726	9	0.194034269787095
CAVGLNTGTASKLTF	0.888604671997234	0.194279140931708	-1.08288381292894	9	0.168216905362191
CAVNVGGGSNYKLTF	0.613862160344996	0.540051762671695	-1.15391392301669	9	0.13733733527791
CAVRDLNTGGFKTIF	1.09946552445358	-0.244148616035404	-0.855316908418172	9	0.27658926643603
CAVRGNSGGYQKVTF	1.14708098948878	-0.458850030166569	-0.688230959322214	9	0.391266752980897
CAVRQGSSNTGKLIF	1.11575066324126	-0.300338260293967	-0.815412402947294	9	0.322039341664608
CAVRSGNFGNEKLTF	1.02579894904506	-0.0537672636033428	-0.972031685441715	9	0.207228815264463
CAVRTRNSGNTPLVF	1.01654048686173	-0.0339453769857305	-0.982595109875996	9	0.202953724379501
CAYLNYGGSQGNLIF	1.14714729420637	-0.459381641926624	-0.687765652279751	9	0.389761656950179
CIVRVEAGTASKLTF	1.14013779198106	-0.411751614961512	-0.728386177019545	9	0.714223397307677
CLVGDMNTNAGKSTF	0.780302731141683	0.346968526868389	-1.12727125801007	9	0.152859737260677
CVVSLFSGGYNKLIF	0.791374148329298	0.3325266431032	-1.1239007914325	9	0.154162196888974
CAALNYGGSQGNLIF	0.228261072140159	-1.09439716419177	0.866136092051611	10	0.580046725772628
CAATDYGGSQGNLIF	0.4989708059851	-1.15130085034358	0.652330044358481	10	0.199074084771567
CAERYSGGGADGLTF	0.537266725706955	-1.15379343260702	0.616526706900065	10	0.186471608884179
CAGHNSGGSNYKLTF	0.345764151555479	-1.1269970393038	0.781232887748323	10	0.290052621517055
CAGMNYGGATNKLIF	0.352949998422615	-1.12861454988658	0.775664551463964	10	0.282701471075008
CAGQNSGGSNYKLTF	0.157814009010033	-1.06952350644718	0.911709497437151	10	0.304825322778056
CAGRAGGTSYGKLTF	0.35921213555105	-1.12998756025875	0.770775424707699	10	0.276751391712616
CALSDTTSGTYKYIF	0.48868894372487	-1.1503728032135	0.661683859488635	10	0.202820714816353
CALSEANFGNEKLTF	0.49590073732916	-1.15103499594892	0.655134258619761	10	0.200174512138743
CAMREGNTGFQKLVF	0.365935595904804	-1.13142357169061	0.765487975785808	10	0.270779347504942
CAVNAGGTSYGKLTF	0.237345391585027	-1.097319912015	0.859974520429968	10	0.71231065341187
CAVNMFSGGYNKLIF	0.140823475583798	-1.06294715859227	0.922123683008474	10	0.279886423621659
CAVRAYGGSQGNLIF	0.249946330421746	-1.10126468106642	0.851318350644677	10	0.592437559687356
CAVRDRTSGTYKYIF	0.276898628299102	-1.10927131752327	0.832372689224166	10	0.421290720694196
CAVRGVTGGGNKLTF	0.219208978803112	-1.09141942497194	0.872210446168826	10	0.500212545204091
CAVSGVTGGGNKLTF	0.136632096880742	-1.06129074730056	0.924658650419815	10	0.274459056135339
CAYRSDTGANSKLTF	0.196931141022456	-1.08381504875318	0.886883907730729	10	0.39460218624688
CVVSAISGGYNKLIF	0.0863850502167793	-1.04039020727792	0.95400515706114	10	0.223221909667126
