# Supplementary material for: Distinct characteristics of T cell receptor repertoire associated with the SARS-CoV-2 reinfection
Source: Front Immunol. 2025 Oct 23;16:1680089. doi: 10.3389/fimmu.2025.1680089 (PMC12589064; doi:10.3389/fimmu.2025.1680089)
Supplement: Supplementary file 8 [file Table8.xls]

wide.res.gene	wide.res.PI	wide.res.HC	wide.res.RI	wide.res.cluster	wide.res.membership	long.res.cluster	long.res.gene	long.res.membership	long.res.cell_type	long.res.norm_value	long.res.cluster_name	type	geneMode	geneType
CASGRQNTGELFF	0.636222204508535	0.516404313941098	-1.15262651844963	1	0.37361762809188	1	CASGRQNTGELFF	0.37361762809188	PI	0.636222204508535	cluster 1 (28)	mfuzz	none	none
CASGTLNTGELFF	0.532626790060951	0.620947292074518	-1.15357408213547	1	0.557844443370946	1	CASGTLNTGELFF	0.557844443370946	PI	0.532626790060951	cluster 1 (28)	mfuzz	none	none
CASQDTNTGELFF	0.293181718760667	0.820638875397504	-1.11382059415817	1	0.235441820085802	1	CASQDTNTGELFF	0.235441820085802	PI	0.293181718760667	cluster 1 (28)	mfuzz	none	none
CASSAGEAGELFF	0.701427005477138	0.443641655229534	-1.14506866070667	1	0.261674004661696	1	CASSAGEAGELFF	0.261674004661696	PI	0.701427005477138	cluster 1 (28)	mfuzz	none	none
CASSDGNTGELFF	0.314745212014659	0.804761266504903	-1.11950647851956	1	0.24493026688276	1	CASSDGNTGELFF	0.24493026688276	PI	0.314745212014659	cluster 1 (28)	mfuzz	none	none
CASSEGEGYEQYF	0.0793041739180616	0.957986693361472	-1.03729086727953	1	0.174160116147526	1	CASSEGEGYEQYF	0.174160116147526	PI	0.0793041739180616	cluster 1 (28)	mfuzz	none	none
CASSEVPSYEQYF	0.391027113395226	0.745402670945607	-1.13642978434083	1	0.289673479997958	1	CASSEVPSYEQYF	0.289673479997958	PI	0.391027113395226	cluster 1 (28)	mfuzz	none	none
CASSFGGSTEAFF	0.593939498801308	0.560600599796856	-1.15454009859816	1	0.518006183129806	1	CASSFGGSTEAFF	0.518006183129806	PI	0.593939498801308	cluster 1 (28)	mfuzz	none	none
CASSFSGSYGYTF	0.179088676117406	0.898355168249953	-1.07744384436736	1	0.197543966458931	1	CASSFSGSYGYTF	0.197543966458931	PI	0.179088676117406	cluster 1 (28)	mfuzz	none	none
CASSLFPTDTQYF	0.402877896763574	0.735720083066195	-1.13859797982977	1	0.298960475124904	1	CASSLFPTDTQYF	0.298960475124904	PI	0.402877896763574	cluster 1 (28)	mfuzz	none	none
CASSLINTGELFF	0.547620030135798	0.606578664405861	-1.15419869454166	1	0.660523151384875	1	CASSLINTGELFF	0.660523151384875	PI	0.547620030135798	cluster 1 (28)	mfuzz	none	none
CASSLRGADGYTF	0.608626731638479	0.545498452262444	-1.15412518390092	1	0.454627713288146	1	CASSLRGADGYTF	0.454627713288146	PI	0.608626731638479	cluster 1 (28)	mfuzz	none	none
CASSLRGGDGYTF	0.327504952911233	0.795182025668472	-1.12268697857969	1	0.251062139080108	1	CASSLRGGDGYTF	0.251062139080108	PI	0.327504952911233	cluster 1 (28)	mfuzz	none	none
CASSMSANTEAFF	0.434951459598558	0.708868116105045	-1.1438195757036	1	0.329295334804179	1	CASSMSANTEAFF	0.329295334804179	PI	0.434951459598558	cluster 1 (28)	mfuzz	none	none
CASSNGNTGELFF	0.262453285914228	0.842600192026713	-1.10505347794094	1	0.223484534187493	1	CASSNGNTGELFF	0.223484534187493	PI	0.262453285914228	cluster 1 (28)	mfuzz	none	none
CASSPDRGGGYTF	0.163758396096204	0.908013417734539	-1.07177181383074	1	0.193523415753408	1	CASSPDRGGGYTF	0.193523415753408	PI	0.163758396096204	cluster 1 (28)	mfuzz	none	none
CASSPGDSYGYTF	0.561774494804995	0.592787212988754	-1.15456170779375	1	0.751192598402427	1	CASSPGDSYGYTF	0.751192598402427	PI	0.561774494804995	cluster 1 (28)	mfuzz	none	none
CASSSPRGETQYF	0.0762744920727844	0.959678694603102	-1.03595318667589	1	0.173536408588144	1	CASSSPRGETQYF	0.173536408588144	PI	0.0762744920727844	cluster 1 (28)	mfuzz	none	none
CASSTTVNTEAFF	0.590287917745093	0.564315249364309	-1.1546031671094	1	0.53743598804957	1	CASSTTVNTEAFF	0.53743598804957	PI	0.590287917745093	cluster 1 (28)	mfuzz	none	none
CASSVGGYTEAFF	0.309812740300011	0.80842745021594	-1.11824019051595	1	0.242668307213236	1	CASSVGGYTEAFF	0.242668307213236	PI	0.309812740300011	cluster 1 (28)	mfuzz	none	none
CASSYGLTDTQYF	0.566538716814285	0.588094751344239	-1.15463346815852	1	0.721530188239386	1	CASSYGLTDTQYF	0.721530188239386	PI	0.566538716814285	cluster 1 (28)	mfuzz	none	none
CASSYRLGNEQFF	0.69989443882997	0.445421142333935	-1.14531558116391	1	0.26368952640345	1	CASSYRLGNEQFF	0.26368952640345	PI	0.69989443882997	cluster 1 (28)	mfuzz	none	none
CASTERNTGELFF	0.22058884284192	0.871288698752898	-1.09187754159482	1	0.209478321427909	1	CASTERNTGELFF	0.209478321427909	PI	0.22058884284192	cluster 1 (28)	mfuzz	none	none
CATSDLFQETQYF	0.603379655446864	0.550923650673794	-1.15430330612066	1	0.474996192634333	1	CATSDLFQETQYF	0.474996192634333	PI	0.603379655446864	cluster 1 (28)	mfuzz	none	none
CATSTENTGELFF	0.603759507336562	0.550532026503446	-1.15429153384001	1	0.473447135646267	1	CATSTENTGELFF	0.473447135646267	PI	0.603759507336562	cluster 1 (28)	mfuzz	none	none
CSARDGGTDTQYF	0.124882515448748	0.931693173829727	-1.05657568927847	1	0.184088434222215	1	CSARDGGTDTQYF	0.184088434222215	PI	0.124882515448748	cluster 1 (28)	mfuzz	none	none
CSVEEQNTGELFF	0.345666817408094	0.781308005608957	-1.12697482301705	1	0.260575830599976	1	CSVEEQNTGELFF	0.260575830599976	PI	0.345666817408094	cluster 1 (28)	mfuzz	none	none
CSVESSGSYEQYF	0.184224676741469	0.895078601295765	-1.07930327803723	1	0.198933961968107	1	CSVESSGSYEQYF	0.198933961968107	PI	0.184224676741469	cluster 1 (28)	mfuzz	none	none
CASGDLNTGELFF	-1.15457861299672	0.562757623597436	0.591820989399282	2	0.321058183751091	1	CASGRQNTGELFF	0.37361762809188	HC	0.516404313941098	cluster 1 (28)	mfuzz	none	none
CASGGTNTGELFF	-1.13811412243078	0.737942179691555	0.400171942739227	2	0.566037022311831	1	CASGTLNTGELFF	0.557844443370946	HC	0.620947292074518	cluster 1 (28)	mfuzz	none	none
CASGQGGNQPQHF	-1.1395190898579	0.731383128873471	0.408135960984426	2	0.606270731700602	1	CASQDTNTGELFF	0.235441820085802	HC	0.820638875397504	cluster 1 (28)	mfuzz	none	none
CASQDSNTGELFF	-1.11381009427667	0.293143212492855	0.820666881783814	2	0.189640425928172	1	CASSAGEAGELFF	0.261674004661696	HC	0.443641655229534	cluster 1 (28)	mfuzz	none	none
CASRGQGDYGYTF	-1.1422343993647	0.717662184860885	0.424572214503811	2	0.724761770337243	1	CASSDGNTGELFF	0.24493026688276	HC	0.804761266504903	cluster 1 (28)	mfuzz	none	none
CASRVENTGELFF	-1.15468181818212	0.583035122795963	0.571646695386162	2	0.342701087150357	1	CASSEGEGYEQYF	0.174160116147526	HC	0.957986693361472	cluster 1 (28)	mfuzz	none	none
CASRWTENTEAFF	-1.07125763326411	0.908865085475306	0.162392547788805	2	0.240784316177181	1	CASSEVPSYEQYF	0.289673479997958	HC	0.745402670945607	cluster 1 (28)	mfuzz	none	none
CASSAEANTEAFF	-1.05792436043143	0.92970777994741	0.128216580484017	2	0.224574718911301	1	CASSFGGSTEAFF	0.518006183129806	HC	0.560600599796856	cluster 1 (28)	mfuzz	none	none
CASSAGPSTEAFF	-1.11153456804524	0.284901675223047	0.826632892822192	2	0.187418228599316	1	CASSFSGSYGYTF	0.197543966458931	HC	0.898355168249953	cluster 1 (28)	mfuzz	none	none
CASSDRTTDTQYF	-1.09380008177791	0.86737006417815	0.226430017599761	2	0.27868348600478	1	CASSLFPTDTQYF	0.298960475124904	HC	0.735720083066195	cluster 1 (28)	mfuzz	none	none
CASSEATGYEQYF	-1.12101418178484	0.800289081829904	0.32072509995494	2	0.37065558796835	1	CASSLINTGELFF	0.660523151384875	HC	0.606578664405861	cluster 1 (28)	mfuzz	none	none
CASSENRGYEQYF	-1.07312369079834	0.905755775719696	0.167367915078639	2	0.243337037785478	1	CASSLRGADGYTF	0.454627713288146	HC	0.545498452262444	cluster 1 (28)	mfuzz	none	none
CASSERGNQPQHF	-1.12261818682904	0.327222987567739	0.7953951992613	2	0.199359746321801	1	CASSLRGGDGYTF	0.251062139080108	HC	0.795182025668472	cluster 1 (28)	mfuzz	none	none
CASSGLNTGELFF	-1.14064704078137	0.725865303418659	0.414781737362715	2	0.647223487499011	1	CASSMSANTEAFF	0.329295334804179	HC	0.708868116105045	cluster 1 (28)	mfuzz	none	none
CASSGTSGETQYF	-1.08915831221276	0.876694539976797	0.21246377223596	2	0.269344657314359	1	CASSNGNTGELFF	0.223484534187493	HC	0.842600192026713	cluster 1 (28)	mfuzz	none	none
CASSIQNTGELFF	-1.04474811927086	0.948256702460893	0.0964914168099666	2	0.211237766082274	1	CASSPDRGGGYTF	0.193523415753408	HC	0.908013417734539	cluster 1 (28)	mfuzz	none	none
CASSLAPGAEQYF	-1.14145017441191	0.72178343520853	0.419666739203379	2	0.683023762280629	1	CASSPGDSYGYTF	0.751192598402427	HC	0.592787212988754	cluster 1 (28)	mfuzz	none	none
CASSLDLNSPLHF	-1.1459602045031	0.450173721019115	0.695786483483987	2	0.245290812782245	1	CASSSPRGETQYF	0.173536408588144	HC	0.959678694603102	cluster 1 (28)	mfuzz	none	none
CASSLDRFYEQYF	-1.13329336285794	0.374983916979017	0.758309445878927	2	0.214762040802145	1	CASSTTVNTEAFF	0.53743598804957	HC	0.564315249364309	cluster 1 (28)	mfuzz	none	none
CASSLNRGYEQYF	-1.14894111764724	0.674223910319385	0.474717207327854	2	0.549841851758896	1	CASSVGGYTEAFF	0.242668307213236	HC	0.80842745021594	cluster 1 (28)	mfuzz	none	none
CASSLRGDYGYTF	-1.14572974962695	0.448456251258607	0.697273498368347	2	0.244476212796885	1	CASSYGLTDTQYF	0.721530188239386	HC	0.588094751344239	cluster 1 (28)	mfuzz	none	none
CASSLSDSYEQYF	-1.10987155043613	0.279003073007214	0.830868477428913	2	0.185855174067196	1	CASSYRLGNEQFF	0.26368952640345	HC	0.445421142333935	cluster 1 (28)	mfuzz	none	none
CASSLSYNSPLHF	-1.14191661186077	0.719349136736462	0.422567475124305	2	0.706994346269815	1	CASTERNTGELFF	0.209478321427909	HC	0.871288698752898	cluster 1 (28)	mfuzz	none	none
CASSLTGPETQYF	-1.12432791422095	0.33431520030529	0.790012713915664	2	0.201502692696072	1	CATSDLFQETQYF	0.474996192634333	HC	0.550923650673794	cluster 1 (28)	mfuzz	none	none
CASSPAPNTEAFF	-1.10278768634653	0.847863890786596	0.254923795559933	2	0.300264968012767	1	CATSTENTGELFF	0.473447135646267	HC	0.550532026503446	cluster 1 (28)	mfuzz	none	none
CASSPNPTYEQYF	-1.15068516322185	0.492019467435927	0.658665695785927	2	0.267520395392921	1	CSARDGGTDTQYF	0.184088434222215	HC	0.931693173829727	cluster 1 (28)	mfuzz	none	none
CASSQVAGYEQYF	-1.05150496599929	0.938975158876862	0.112529807122425	2	0.217800899217482	1	CSVEEQNTGELFF	0.260575830599976	HC	0.781308005608957	cluster 1 (28)	mfuzz	none	none
CASSRQGSQPQHF	-1.14087337723785	0.416144910379031	0.724728466858818	2	0.230288227598742	1	CSVESSGSYEQYF	0.198933961968107	HC	0.895078601295765	cluster 1 (28)	mfuzz	none	none
CASSRTGGVGYTF	-1.04549375582941	0.947254951914822	0.0982388039145855	2	0.211936386092408	1	CASGRQNTGELFF	0.37361762809188	RI	-1.15262651844963	cluster 1 (28)	mfuzz	none	none
CASSTLAEETQYF	-1.09038165886141	0.874281817629985	0.216099841231425	2	0.271707860000004	1	CASGTLNTGELFF	0.557844443370946	RI	-1.15357408213547	cluster 1 (28)	mfuzz	none	none
CASSYRGGYEQYF	-1.15468605852478	0.582350991560387	0.572335066964395	2	0.341902860112595	1	CASQDTNTGELFF	0.235441820085802	RI	-1.11382059415817	cluster 1 (28)	mfuzz	none	none
CASTDANTGELFF	-1.14201224633835	0.423168300167353	0.718843946171002	2	0.233202375038798	1	CASSAGEAGELFF	0.261674004661696	RI	-1.14506866070667	cluster 1 (28)	mfuzz	none	none
CATEDRNTGELFF	-1.14449990580229	0.704877153029583	0.439622752772709	2	0.78906826649716	1	CASSDGNTGELFF	0.24493026688276	RI	-1.11950647851956	cluster 1 (28)	mfuzz	none	none
CATSDLNTGELFF	-1.15319155010897	0.525488666273411	0.627702883835555	2	0.289596986138939	1	CASSEGEGYEQYF	0.174160116147526	RI	-1.03729086727953	cluster 1 (28)	mfuzz	none	none
CSARPTGSYEQYF	-1.14919533636115	0.672130017502917	0.477065318858235	2	0.54021105008212	1	CASSEVPSYEQYF	0.289673479997958	RI	-1.13642978434083	cluster 1 (28)	mfuzz	none	none
CSASGTGSYEQYF	-1.15470038377883	0.57683272134464	0.577867662434191	2	0.335651017249685	1	CASSFGGSTEAFF	0.518006183129806	RI	-1.15454009859816	cluster 1 (28)	mfuzz	none	none
CSVEPSGSYEQYF	-1.15320443137139	0.525713566666162	0.627490864705232	2	0.289762139845583	1	CASSFSGSYGYTF	0.197543966458931	RI	-1.07744384436736	cluster 1 (28)	mfuzz	none	none
CAIGDENTGELFF	-0.577350269189626	1.15470053837925	-0.577350269189626	3	0.952869235673142	1	CASSLFPTDTQYF	0.298960475124904	RI	-1.13859797982977	cluster 1 (28)	mfuzz	none	none
CAIGTGLSYEQYF	-0.577350269189626	1.15470053837925	-0.577350269189626	3	0.95286923567314	1	CASSLINTGELFF	0.660523151384875	RI	-1.15419869454166	cluster 1 (28)	mfuzz	none	none
CAITDLNTGELFF	-0.577350269189626	1.15470053837925	-0.577350269189626	3	0.952869235673138	1	CASSLRGADGYTF	0.454627713288146	RI	-1.15412518390092	cluster 1 (28)	mfuzz	none	none
CASAGTANSPLHF	-0.577350269189626	1.15470053837925	-0.577350269189626	3	0.952869235673142	1	CASSLRGGDGYTF	0.251062139080108	RI	-1.12268697857969	cluster 1 (28)	mfuzz	none	none
CASEDLNTGELFF	-0.577350269189626	1.15470053837925	-0.577350269189626	3	0.952869235673142	1	CASSMSANTEAFF	0.329295334804179	RI	-1.1438195757036	cluster 1 (28)	mfuzz	none	none
CASEDRNTGELFF	-0.664984346473035	1.15001701335416	-0.485032666881123	3	0.323367894532483	1	CASSNGNTGELFF	0.223484534187493	RI	-1.10505347794094	cluster 1 (28)	mfuzz	none	none
CASGDTNTGELFF	-0.577350269189626	1.15470053837925	-0.577350269189626	3	0.95286923567314	1	CASSPDRGGGYTF	0.193523415753408	RI	-1.07177181383074	cluster 1 (28)	mfuzz	none	none
CASGKQNTGELFF	-0.577350269189626	1.15470053837925	-0.577350269189626	3	0.952869235673138	1	CASSPGDSYGYTF	0.751192598402427	RI	-1.15456170779375	cluster 1 (28)	mfuzz	none	none
CASGLADTDTQYF	-0.512376049166077	1.15234821572116	-0.639972166555087	3	0.423034905334517	1	CASSSPRGETQYF	0.173536408588144	RI	-1.03595318667589	cluster 1 (28)	mfuzz	none	none
CASGLVQGYEQYF	-0.577350269189626	1.15470053837925	-0.577350269189626	3	0.95286923567314	1	CASSTTVNTEAFF	0.53743598804957	RI	-1.1546031671094	cluster 1 (28)	mfuzz	none	none
CASISLNTGELFF	-0.577350269189626	1.15470053837925	-0.577350269189626	3	0.952869235673142	1	CASSVGGYTEAFF	0.242668307213236	RI	-1.11824019051595	cluster 1 (28)	mfuzz	none	none
CASKGLANNEQFF	-0.577350269189626	1.15470053837925	-0.577350269189626	3	0.952869235673138	1	CASSYGLTDTQYF	0.721530188239386	RI	-1.15463346815852	cluster 1 (28)	mfuzz	none	none
CASNPGGVETQYF	-0.577350269189626	1.15470053837925	-0.577350269189626	3	0.952869235673142	1	CASSYRLGNEQFF	0.26368952640345	RI	-1.14531558116391	cluster 1 (28)	mfuzz	none	none
CASPDLNTGELFF	-0.577350269189626	1.15470053837925	-0.577350269189626	3	0.952869235673146	1	CASTERNTGELFF	0.209478321427909	RI	-1.09187754159482	cluster 1 (28)	mfuzz	none	none
CASQDANTGELFF	-0.577350269189626	1.15470053837925	-0.577350269189626	3	0.952869235673142	1	CATSDLFQETQYF	0.474996192634333	RI	-1.15430330612066	cluster 1 (28)	mfuzz	none	none
CASQDRNTGELFF	-0.577350269189626	1.15470053837925	-0.577350269189626	3	0.952869235673142	1	CATSTENTGELFF	0.473447135646267	RI	-1.15429153384001	cluster 1 (28)	mfuzz	none	none
CASQGLNTGELFF	-0.537848006814888	1.15381927471018	-0.61597126789529	3	0.502485558685088	1	CSARDGGTDTQYF	0.184088434222215	RI	-1.05657568927847	cluster 1 (28)	mfuzz	none	none
CASRAGAQETQYF	-0.408550090460795	1.13959056295068	-0.731040472489883	3	0.288642151442765	1	CSVEEQNTGELFF	0.260575830599976	RI	-1.12697482301705	cluster 1 (28)	mfuzz	none	none
CASRDRDSYEQYF	-0.504091556833473	1.15172281866335	-0.647631261829876	3	0.40461931269668	1	CSVESSGSYEQYF	0.198933961968107	RI	-1.07930327803723	cluster 1 (28)	mfuzz	none	none
CASRRGGNSPLHF	-0.577350269189626	1.15470053837925	-0.577350269189626	3	0.952869235673142	2	CASGDLNTGELFF	0.321058183751091	PI	-1.15457861299672	cluster 2 (37)	mfuzz	none	none
CASRTSATYEQYF	-0.577350269189626	1.15470053837925	-0.577350269189626	3	0.952869235673138	2	CASGGTNTGELFF	0.566037022311831	PI	-1.13811412243078	cluster 2 (37)	mfuzz	none	none
CASSAGVSGEQYF	-0.577350269189626	1.15470053837925	-0.577350269189626	3	0.952869235673142	2	CASGQGGNQPQHF	0.606270731700602	PI	-1.1395190898579	cluster 2 (37)	mfuzz	none	none
CASSARANTEAFF	-0.577350269189626	1.15470053837925	-0.577350269189626	3	0.95286923567314	2	CASQDSNTGELFF	0.189640425928172	PI	-1.11381009427667	cluster 2 (37)	mfuzz	none	none
CASSDDSNYGYTF	-0.245413518245341	1.09986035697555	-0.854446838730212	3	0.211315770474577	2	CASRGQGDYGYTF	0.724761770337243	PI	-1.1422343993647	cluster 2 (37)	mfuzz	none	none
CASSDLDTGELFF	-0.577350269189626	1.15470053837925	-0.577350269189626	3	0.95286923567314	2	CASRVENTGELFF	0.342701087150357	PI	-1.15468181818212	cluster 2 (37)	mfuzz	none	none
CASSDQNTGELFF	-0.470532559182357	1.14847454338536	-0.677941984202999	3	0.349403790451963	2	CASRWTENTEAFF	0.240784316177181	PI	-1.07125763326411	cluster 2 (37)	mfuzz	none	none
CASSEANTGELFF	-0.27606007092591	1.10903113120399	-0.832971060278078	3	0.221599532879935	2	CASSAEANTEAFF	0.224574718911301	PI	-1.05792436043143	cluster 2 (37)	mfuzz	none	none
CASSEGRGYEQYF	-0.233409453207586	1.09606166886999	-0.862652215662408	3	0.207597915177991	2	CASSAGPSTEAFF	0.187418228599316	PI	-1.11153456804524	cluster 2 (37)	mfuzz	none	none
CASSEGTSGEQYF	-0.577350269189626	1.15470053837925	-0.577350269189626	3	0.952869235673138	2	CASSDRTTDTQYF	0.27868348600478	PI	-1.09380008177791	cluster 2 (37)	mfuzz	none	none
CASSESNTGELFF	-0.0215459934258413	1.01059889537002	-0.989052901944175	3	0.159129229356924	2	CASSEATGYEQYF	0.37065558796835	PI	-1.12101418178484	cluster 2 (37)	mfuzz	none	none
CASSESQGYEQYF	-0.206923336811049	1.08727417570162	-0.880350838890574	3	0.199917315929545	2	CASSENRGYEQYF	0.243337037785478	PI	-1.07312369079834	cluster 2 (37)	mfuzz	none	none
CASSETQGYEQFF	-0.577350269189626	1.15470053837925	-0.577350269189626	3	0.95286923567314	2	CASSERGNQPQHF	0.199359746321801	PI	-1.12261818682904	cluster 2 (37)	mfuzz	none	none
CASSEWLQETQYF	-0.577350269189626	1.15470053837925	-0.577350269189626	3	0.95286923567314	2	CASSGLNTGELFF	0.647223487499011	PI	-1.14064704078137	cluster 2 (37)	mfuzz	none	none
CASSFENTGELFF	-0.466132829438074	1.1479653921969	-0.681832562758827	3	0.343758643809635	2	CASSGTSGETQYF	0.269344657314359	PI	-1.08915831221276	cluster 2 (37)	mfuzz	none	none
CASSFNVNTEAFF	-0.251308451175429	1.1016834499329	-0.850374998757466	3	0.213201547723784	2	CASSIQNTGELFF	0.211237766082274	PI	-1.04474811927086	cluster 2 (37)	mfuzz	none	none
CASSFSSGGEQFF	-0.577350269189626	1.15470053837925	-0.577350269189626	3	0.952869235673142	2	CASSLAPGAEQYF	0.683023762280629	PI	-1.14145017441191	cluster 2 (37)	mfuzz	none	none
CASSLAGAQEQFF	-0.539736483666924	1.15390070512265	-0.614164221455725	3	0.510482083056779	2	CASSLDLNSPLHF	0.245290812782245	PI	-1.1459602045031	cluster 2 (37)	mfuzz	none	none
CASSLAQGTGYTF	-0.577350269189626	1.15470053837925	-0.577350269189626	3	0.95286923567314	2	CASSLDRFYEQYF	0.214762040802145	PI	-1.13329336285794	cluster 2 (37)	mfuzz	none	none
CASSLDWNYGYTF	-0.0748570434115605	1.03532496788081	-0.960467924469252	3	0.169187029916525	2	CASSLNRGYEQYF	0.549841851758896	PI	-1.14894111764724	cluster 2 (37)	mfuzz	none	none
CASSLGISGELFF	-0.354104856036592	1.1288703271978	-0.774765471161205	3	0.255003484116191	2	CASSLRGDYGYTF	0.244476212796885	PI	-1.14572974962695	cluster 2 (37)	mfuzz	none	none
CASSLGPADTQYF	-0.358103549035368	1.12974698652109	-0.771643437485723	3	0.257101908209698	2	CASSLSDSYEQYF	0.185855174067196	PI	-1.10987155043613	cluster 2 (37)	mfuzz	none	none
CASSLPTGETQYF	-0.272347107879229	1.10796071665703	-0.835613608777801	3	0.220286852042288	2	CASSLSYNSPLHF	0.706994346269815	PI	-1.14191661186077	cluster 2 (37)	mfuzz	none	none
CASSLQGNYEQYF	-0.12456138811181	1.05644534110575	-0.93188395299394	3	0.179581073321378	2	CASSLTGPETQYF	0.201502692696072	PI	-1.12432791422095	cluster 2 (37)	mfuzz	none	none
CASSLRGAHGYTF	-0.577350269189626	1.15470053837925	-0.577350269189626	3	0.952869235673142	2	CASSPAPNTEAFF	0.300264968012767	PI	-1.10278768634653	cluster 2 (37)	mfuzz	none	none
CASSLRGDAGYTF	-0.577350269189626	1.15470053837925	-0.577350269189626	3	0.952869235673138	2	CASSPNPTYEQYF	0.267520395392921	PI	-1.15068516322185	cluster 2 (37)	mfuzz	none	none
CASSLRVAGEQFF	-0.577350269189626	1.15470053837925	-0.577350269189626	3	0.95286923567314	2	CASSQVAGYEQYF	0.217800899217482	PI	-1.05150496599929	cluster 2 (37)	mfuzz	none	none
CASSLSGFYGYTF	-0.139474484002183	1.06241551376604	-0.922941029763857	3	0.182938332407143	2	CASSRQGSQPQHF	0.230288227598742	PI	-1.14087337723785	cluster 2 (37)	mfuzz	none	none
CASSLTAAYEQYF	-0.319745232866944	1.12076919752019	-0.801023964653248	3	0.238734028836942	2	CASSRTGGVGYTF	0.211936386092408	PI	-1.04549375582941	cluster 2 (37)	mfuzz	none	none
CASSLTGFGEQFF	-0.577350269189626	1.15470053837925	-0.577350269189626	3	0.952869235673142	2	CASSTLAEETQYF	0.271707860000004	PI	-1.09038165886141	cluster 2 (37)	mfuzz	none	none
CASSLWLNNEQFF	-0.577350269189626	1.15470053837925	-0.577350269189626	3	0.952869235673138	2	CASSYRGGYEQYF	0.341902860112595	PI	-1.15468605852478	cluster 2 (37)	mfuzz	none	none
CASSLWNTGELFF	-0.339995223659742	1.12566619241439	-0.785670968754643	3	0.247963230184833	2	CASTDANTGELFF	0.233202375038798	PI	-1.14201224633835	cluster 2 (37)	mfuzz	none	none
CASSLYGGYEQYF	-0.583149386800067	1.15468105677944	-0.571531669979376	3	0.77116696690951	2	CATEDRNTGELFF	0.78906826649716	PI	-1.14449990580229	cluster 2 (37)	mfuzz	none	none
CASSMGGFYEQYF	-0.577350269189626	1.15470053837925	-0.577350269189626	3	0.952869235673138	2	CATSDLNTGELFF	0.289596986138939	PI	-1.15319155010897	cluster 2 (37)	mfuzz	none	none
CASSNRGGNEQFF	-0.621882778926391	1.15352453488927	-0.531641755962876	3	0.452914957504081	2	CSARPTGSYEQYF	0.54021105008212	PI	-1.14919533636115	cluster 2 (37)	mfuzz	none	none
CASSPAGYYEQYF	-0.577350269189626	1.15470053837925	-0.577350269189626	3	0.95286923567314	2	CSASGTGSYEQYF	0.335651017249685	PI	-1.15470038377883	cluster 2 (37)	mfuzz	none	none
CASSPAQGDEQYF	-0.577350269189626	1.15470053837925	-0.577350269189626	3	0.952869235673138	2	CSVEPSGSYEQYF	0.289762139845583	PI	-1.15320443137139	cluster 2 (37)	mfuzz	none	none
CASSPHPSDTQYF	-0.577350269189626	1.15470053837925	-0.577350269189626	3	0.952869235673144	2	CASGDLNTGELFF	0.321058183751091	HC	0.562757623597436	cluster 2 (37)	mfuzz	none	none
CASSPLSAGELFF	-0.577350269189626	1.15470053837925	-0.577350269189626	3	0.952869235673138	2	CASGGTNTGELFF	0.566037022311831	HC	0.737942179691555	cluster 2 (37)	mfuzz	none	none
CASSPRGGNGYTF	-0.577350269189626	1.15470053837925	-0.577350269189626	3	0.95286923567314	2	CASGQGGNQPQHF	0.606270731700602	HC	0.731383128873471	cluster 2 (37)	mfuzz	none	none
CASSPRGVHEQYF	-0.527038634176194	1.15327923333757	-0.626240599161376	3	0.463362706000938	2	CASQDSNTGELFF	0.189640425928172	HC	0.293143212492855	cluster 2 (37)	mfuzz	none	none
CASSPTGLNGYTF	-0.577350269189626	1.15470053837925	-0.577350269189626	3	0.952869235673138	2	CASRGQGDYGYTF	0.724761770337243	HC	0.717662184860885	cluster 2 (37)	mfuzz	none	none
CASSPWEGETQYF	-0.647958715138971	1.15169436142443	-0.503735646285459	3	0.365687704686805	2	CASRVENTGELFF	0.342701087150357	HC	0.583035122795963	cluster 2 (37)	mfuzz	none	none
CASSQRADTEAFF	-0.577350269189626	1.15470053837925	-0.577350269189626	3	0.952869235673142	2	CASRWTENTEAFF	0.240784316177181	HC	0.908865085475306	cluster 2 (37)	mfuzz	none	none
CASSQTAGYEQYF	-0.577350269189626	1.15470053837925	-0.577350269189626	3	0.952869235673137	2	CASSAEANTEAFF	0.224574718911301	HC	0.92970777994741	cluster 2 (37)	mfuzz	none	none
CASSRRDGNTIYF	-0.577350269189626	1.15470053837925	-0.577350269189626	3	0.952869235673138	2	CASSAGPSTEAFF	0.187418228599316	HC	0.284901675223047	cluster 2 (37)	mfuzz	none	none
CASSRRGGDGYTF	-0.577350269189626	1.15470053837925	-0.577350269189626	3	0.95286923567314	2	CASSDRTTDTQYF	0.27868348600478	HC	0.86737006417815	cluster 2 (37)	mfuzz	none	none
CASSSGAPYGYTF	-0.64328871774065	1.15208684286346	-0.508798125122812	3	0.378848097085688	2	CASSEATGYEQYF	0.37065558796835	HC	0.800289081829904	cluster 2 (37)	mfuzz	none	none
CASSSGGRYEQYF	-0.258216002242873	1.10378403557559	-0.845568033332721	3	0.215464703140028	2	CASSENRGYEQYF	0.243337037785478	HC	0.905755775719696	cluster 2 (37)	mfuzz	none	none
CASSSLELYEQYF	-0.577350269189626	1.15470053837925	-0.577350269189626	3	0.95286923567314	2	CASSERGNQPQHF	0.199359746321801	HC	0.327222987567739	cluster 2 (37)	mfuzz	none	none
CASSSRGDYGYTF	-0.324226086957499	1.12188285098583	-0.797656764028327	3	0.240695618993511	2	CASSGLNTGELFF	0.647223487499011	HC	0.725865303418659	cluster 2 (37)	mfuzz	none	none
CASSSRLYNEQFF	-0.471976354020366	1.14863747489751	-0.676661120877145	3	0.351319171067146	2	CASSGTSGETQYF	0.269344657314359	HC	0.876694539976797	cluster 2 (37)	mfuzz	none	none
CASSSVDNQPQHF	-0.577350269189626	1.15470053837925	-0.577350269189626	3	0.952869235673138	2	CASSIQNTGELFF	0.211237766082274	HC	0.948256702460893	cluster 2 (37)	mfuzz	none	none
CASSTRQGGEQFF	-0.677515424599726	1.14852906093606	-0.471013636336337	3	0.296223047825077	2	CASSLAPGAEQYF	0.683023762280629	HC	0.72178343520853	cluster 2 (37)	mfuzz	none	none
CASSTSGGGEQYF	-0.577350269189626	1.15470053837925	-0.577350269189626	3	0.952869235673142	2	CASSLDLNSPLHF	0.245290812782245	HC	0.450173721019115	cluster 2 (37)	mfuzz	none	none
CASSVGFPGELFF	-0.577350269189626	1.15470053837925	-0.577350269189626	3	0.952869235673138	2	CASSLDRFYEQYF	0.214762040802145	HC	0.374983916979017	cluster 2 (37)	mfuzz	none	none
CASSVTGGNGYTF	-0.577350269189626	1.15470053837925	-0.577350269189626	3	0.95286923567314	2	CASSLNRGYEQYF	0.549841851758896	HC	0.674223910319385	cluster 2 (37)	mfuzz	none	none
CASSVVGGLGYTF	-0.577350269189626	1.15470053837925	-0.577350269189626	3	0.952869235673138	2	CASSLRGDYGYTF	0.244476212796885	HC	0.448456251258607	cluster 2 (37)	mfuzz	none	none
CASSVVSGNTIYF	-0.577350269189626	1.15470053837925	-0.577350269189626	3	0.952869235673138	2	CASSLSDSYEQYF	0.185855174067196	HC	0.279003073007214	cluster 2 (37)	mfuzz	none	none
CASSYESTDTQYF	-0.481232004522032	1.14963295390041	-0.66840094937838	3	0.364416356359404	2	CASSLSYNSPLHF	0.706994346269815	HC	0.719349136736462	cluster 2 (37)	mfuzz	none	none
CASSYGTGSEAFF	-0.529518488982273	1.1534141985478	-0.623895709565525	3	0.471475308359296	2	CASSLTGPETQYF	0.201502692696072	HC	0.33431520030529	cluster 2 (37)	mfuzz	none	none
CASSYLTSNIQYF	-0.577350269189626	1.15470053837925	-0.577350269189626	3	0.952869235673142	2	CASSPAPNTEAFF	0.300264968012767	HC	0.847863890786596	cluster 2 (37)	mfuzz	none	none
CASSYNRGYGYTF	-0.577350269189626	1.15470053837925	-0.577350269189626	3	0.952869235673142	2	CASSPNPTYEQYF	0.267520395392921	HC	0.492019467435927	cluster 2 (37)	mfuzz	none	none
CASSYPSGTEAFF	-0.443194177375407	1.14500609387197	-0.701811916496566	3	0.318250980904321	2	CASSQVAGYEQYF	0.217800899217482	HC	0.938975158876862	cluster 2 (37)	mfuzz	none	none
CASSYQQGPEAFF	-0.577350269189626	1.15470053837925	-0.577350269189626	3	0.952869235673138	2	CASSRQGSQPQHF	0.230288227598742	HC	0.416144910379031	cluster 2 (37)	mfuzz	none	none
CASSYRGADGYTF	-0.426801442646266	1.1425833709762	-0.715781928329937	3	0.303165297876066	2	CASSRTGGVGYTF	0.211936386092408	HC	0.947254951914822	cluster 2 (37)	mfuzz	none	none
CASSYRGAYGYTF	-0.577350269189626	1.15470053837925	-0.577350269189626	3	0.952869235673142	2	CASSTLAEETQYF	0.271707860000004	HC	0.874281817629985	cluster 2 (37)	mfuzz	none	none
CASSYSTGVGYTF	-0.428458444072609	1.14283975464788	-0.714381310575274	3	0.304593741147333	2	CASSYRGGYEQYF	0.341902860112595	HC	0.582350991560387	cluster 2 (37)	mfuzz	none	none
CASTELDTGELFF	-0.577350269189626	1.15470053837925	-0.577350269189626	3	0.95286923567314	2	CASTDANTGELFF	0.233202375038798	HC	0.423168300167353	cluster 2 (37)	mfuzz	none	none
CASTGLNTGELFF	-0.317911709822056	1.12030860420159	-0.802396894379529	3	0.23794369083523	2	CATEDRNTGELFF	0.78906826649716	HC	0.704877153029583	cluster 2 (37)	mfuzz	none	none
CASTLTPNTEAFF	-0.566062026694609	1.15462744315344	-0.588565416458826	3	0.701142354743837	2	CATSDLNTGELFF	0.289596986138939	HC	0.525488666273411	cluster 2 (37)	mfuzz	none	none
CASTRGESYEQYF	-0.577350269189626	1.15470053837925	-0.577350269189626	3	0.952869235673138	2	CSARPTGSYEQYF	0.54021105008212	HC	0.672130017502917	cluster 2 (37)	mfuzz	none	none
CASTSLNTGELFF	-0.577350269189626	1.15470053837925	-0.577350269189626	3	0.952869235673137	2	CSASGTGSYEQYF	0.335651017249685	HC	0.57683272134464	cluster 2 (37)	mfuzz	none	none
CATEDLNTGELFF	-0.577350269189626	1.15470053837925	-0.577350269189626	3	0.95286923567314	2	CSVEPSGSYEQYF	0.289762139845583	HC	0.525713566666162	cluster 2 (37)	mfuzz	none	none
CATLDRNTGELFF	-0.577350269189626	1.15470053837925	-0.577350269189626	3	0.952869235673146	2	CASGDLNTGELFF	0.321058183751091	RI	0.591820989399282	cluster 2 (37)	mfuzz	none	none
CATQTANTGELFF	-0.577350269189626	1.15470053837925	-0.577350269189626	3	0.952869235673142	2	CASGGTNTGELFF	0.566037022311831	RI	0.400171942739227	cluster 2 (37)	mfuzz	none	none
CATSDLDSGELFF	-0.577350269189626	1.15470053837925	-0.577350269189626	3	0.952869235673142	2	CASGQGGNQPQHF	0.606270731700602	RI	0.408135960984426	cluster 2 (37)	mfuzz	none	none
CATSDLVEDTQYF	-0.577350269189626	1.15470053837925	-0.577350269189626	3	0.952869235673142	2	CASQDSNTGELFF	0.189640425928172	RI	0.820666881783814	cluster 2 (37)	mfuzz	none	none
CATSTGGRQPQHF	-0.577350269189626	1.15470053837925	-0.577350269189626	3	0.952869235673142	2	CASRGQGDYGYTF	0.724761770337243	RI	0.424572214503811	cluster 2 (37)	mfuzz	none	none
CAWSVAANTEAFF	-0.577350269189626	1.15470053837925	-0.577350269189626	3	0.952869235673138	2	CASRVENTGELFF	0.342701087150357	RI	0.571646695386162	cluster 2 (37)	mfuzz	none	none
CAWSVRGAHGYTF	-0.577350269189626	1.15470053837925	-0.577350269189626	3	0.95286923567314	2	CASRWTENTEAFF	0.240784316177181	RI	0.162392547788805	cluster 2 (37)	mfuzz	none	none
CSARGLAGDTQYF	-0.577350269189626	1.15470053837925	-0.577350269189626	3	0.952869235673142	2	CASSAEANTEAFF	0.224574718911301	RI	0.128216580484017	cluster 2 (37)	mfuzz	none	none
CSVDLAGYNEQFF	-0.577350269189626	1.15470053837925	-0.577350269189626	3	0.95286923567314	2	CASSAGPSTEAFF	0.187418228599316	RI	0.826632892822192	cluster 2 (37)	mfuzz	none	none
CSVEDRDTYEQYF	-0.577350269189626	1.15470053837925	-0.577350269189626	3	0.95286923567314	2	CASSDRTTDTQYF	0.27868348600478	RI	0.226430017599761	cluster 2 (37)	mfuzz	none	none
CSVEGTESYEQYF	-0.577350269189626	1.15470053837925	-0.577350269189626	3	0.95286923567314	2	CASSEATGYEQYF	0.37065558796835	RI	0.32072509995494	cluster 2 (37)	mfuzz	none	none
CSVESRANYGYTF	-0.577350269189626	1.15470053837925	-0.577350269189626	3	0.952869235673142	2	CASSENRGYEQYF	0.243337037785478	RI	0.167367915078639	cluster 2 (37)	mfuzz	none	none
CSVLTGWPYEQYF	-0.577350269189626	1.15470053837925	-0.577350269189626	3	0.952869235673138	2	CASSERGNQPQHF	0.199359746321801	RI	0.7953951992613	cluster 2 (37)	mfuzz	none	none
CASSDANTGELFF	0.972768595728351	0.0524022501987098	-1.02517084592706	4	0.240013041208535	2	CASSGLNTGELFF	0.647223487499011	RI	0.414781737362715	cluster 2 (37)	mfuzz	none	none
CASSDRQNTEAFF	0.722407688100939	0.418921369700177	-1.14132905780112	4	0.274631930050588	2	CASSGTSGETQYF	0.269344657314359	RI	0.21246377223596	cluster 2 (37)	mfuzz	none	none
CASSFAVNTEAFF	0.888525069404433	0.1944020100941	-1.08292707949853	4	0.393304406149367	2	CASSIQNTGELFF	0.211237766082274	RI	0.0964914168099666	cluster 2 (37)	mfuzz	none	none
CASSFGLANEQFF	0.905315656948202	0.168069705121223	-1.07338536206942	4	0.348622697791957	2	CASSLAPGAEQYF	0.683023762280629	RI	0.419666739203379	cluster 2 (37)	mfuzz	none	none
CASSLAGSTEAFF	0.790543430656538	0.333618408890974	-1.12416183954751	4	0.414649498278117	2	CASSLDLNSPLHF	0.245290812782245	RI	0.695786483483987	cluster 2 (37)	mfuzz	none	none
CASSLGGGQPQHF	0.994455173330514	0.0109989191145306	-1.00545409244504	4	0.215996211719941	2	CASSLDRFYEQYF	0.214762040802145	RI	0.758309445878927	cluster 2 (37)	mfuzz	none	none
CASSLTDLYGYTF	0.817471450804244	0.297525784479312	-1.11499723528356	4	0.533692578261957	2	CASSLNRGYEQYF	0.549841851758896	RI	0.474717207327854	cluster 2 (37)	mfuzz	none	none
CASSPLAGREQYF	0.754558016056167	0.379676506057147	-1.13423452211331	4	0.325539981772196	2	CASSLRGDYGYTF	0.244476212796885	RI	0.697273498368347	cluster 2 (37)	mfuzz	none	none
CASSQRNTGELFF	0.782812790383993	0.343714752244546	-1.12652754262854	4	0.390837599265922	2	CASSLSDSYEQYF	0.185855174067196	RI	0.830868477428913	cluster 2 (37)	mfuzz	none	none
CASSSGSNYEQYF	0.77211647306273	0.357498831903115	-1.12961530496585	4	0.362780954853964	2	CASSLSYNSPLHF	0.706994346269815	RI	0.422567475124305	cluster 2 (37)	mfuzz	none	none
CASSYANTGELFF	0.973679156324531	0.0507119778808391	-1.02439113420537	4	0.238944927642123	2	CASSLTGPETQYF	0.201502692696072	RI	0.790012713915664	cluster 2 (37)	mfuzz	none	none
CASSYGPPYEQYF	0.84483619232209	0.259262808740241	-1.10409900106233	4	0.59720527209871	2	CASSPAPNTEAFF	0.300264968012767	RI	0.254923795559933	cluster 2 (37)	mfuzz	none	none
CASSYTEYNEQFF	0.840738051866214	0.265101357167544	-1.10583940903376	4	0.613938034777972	2	CASSPNPTYEQYF	0.267520395392921	RI	0.658665695785927	cluster 2 (37)	mfuzz	none	none
CATSDSNTGELFF	0.949244144949533	0.094765023409284	-1.04400916835882	4	0.270142945334986	2	CASSQVAGYEQYF	0.217800899217482	RI	0.112529807122425	cluster 2 (37)	mfuzz	none	none
CSARTGANYGYTF	0.932112789567085	0.124176026084797	-1.05628881565188	4	0.296235381286403	2	CASSRQGSQPQHF	0.230288227598742	RI	0.724728466858818	cluster 2 (37)	mfuzz	none	none
CASSDLNTGELFF	1.08554865224868	-0.201910581057781	-0.883638071190902	5	0.392847233153497	2	CASSRTGGVGYTF	0.211936386092408	RI	0.0982388039145855	cluster 2 (37)	mfuzz	none	none
CASSEENTGELFF	1.10646861187478	-0.267235340551287	-0.839233271323494	5	0.677344104019986	2	CASSTLAEETQYF	0.271707860000004	RI	0.216099841231425	cluster 2 (37)	mfuzz	none	none
CASSEGGTYEQYF	1.01737827314502	-0.0357133581236092	-0.98166491502141	5	0.223970603165276	2	CASSYRGGYEQYF	0.341902860112595	RI	0.572335066964395	cluster 2 (37)	mfuzz	none	none
CASSEGNTGELFF	1.11543290004674	-0.299149081393871	-0.816283818652872	5	0.612685943787313	2	CASTDANTGELFF	0.233202375038798	RI	0.718843946171002	cluster 2 (37)	mfuzz	none	none
CASSEGQGYEQFF	1.11057072377227	-0.281470642367727	-0.829100081404547	5	0.78786752604032	2	CATEDRNTGELFF	0.78906826649716	RI	0.439622752772709	cluster 2 (37)	mfuzz	none	none
CASSFRGADGYTF	1.00516549038173	-0.0104122943212046	-0.994753196060524	5	0.210367960377151	2	CATSDLNTGELFF	0.289596986138939	RI	0.627702883835555	cluster 2 (37)	mfuzz	none	none
CASSGGRNTEAFF	1.05734558940401	-0.126783222274563	-0.930562367129449	5	0.289548354697028	2	CSARPTGSYEQYF	0.54021105008212	RI	0.477065318858235	cluster 2 (37)	mfuzz	none	none
CASSHTNTGELFF	1.048483393529	-0.105300256798931	-0.943183136730074	5	0.270716408781584	2	CSASGTGSYEQYF	0.335651017249685	RI	0.577867662434191	cluster 2 (37)	mfuzz	none	none
CASSLALANEQFF	1.02678246676257	-0.0559108245529559	-0.970871642209611	5	0.2358801888588	2	CSVEPSGSYEQYF	0.289762139845583	RI	0.627490864705232	cluster 2 (37)	mfuzz	none	none
CASSLGPWETQYF	1.13645461729649	-0.391159024872976	-0.745295592423512	5	0.317226851155725	3	CAIGDENTGELFF	0.952869235673142	PI	-0.577350269189626	cluster 3 (106)	mfuzz	none	none
CASSLGSLNEQFF	1.10665825702391	-0.26788101305032	-0.838777243973591	5	0.683827779008574	3	CAIGTGLSYEQYF	0.95286923567314	PI	-0.577350269189626	cluster 3 (106)	mfuzz	none	none
CASSLGTKNIQYF	1.10967801944395	-0.278323151456625	-0.831354867987321	5	0.790640190302717	3	CAITDLNTGELFF	0.952869235673138	PI	-0.577350269189626	cluster 3 (106)	mfuzz	none	none
CASSLLPYNEQFF	1.08199882216757	-0.191773249948932	-0.890225572218642	5	0.37334982885175	3	CASAGTANSPLHF	0.952869235673142	PI	-0.577350269189626	cluster 3 (106)	mfuzz	none	none
CASSLNSNTEAFF	1.0160452298553	-0.0329025583459176	-0.983142671509376	5	0.222393393569459	3	CASEDLNTGELFF	0.952869235673142	PI	-0.577350269189626	cluster 3 (106)	mfuzz	none	none
CASSLQNQETQYF	1.0316751428119	-0.0666885985939844	-0.964986544217911	5	0.242706513802499	3	CASEDRNTGELFF	0.323367894532483	PI	-0.664984346473035	cluster 3 (106)	mfuzz	none	none
CASSLRGLEKLFF	1.13980043074637	-0.409771412365146	-0.730029018381226	5	0.290601235876346	3	CASGDTNTGELFF	0.95286923567314	PI	-0.577350269189626	cluster 3 (106)	mfuzz	none	none
CASSLRGSGGYTF	1.10527152789438	-0.263186049455173	-0.84208547843921	5	0.640145662439073	3	CASGKQNTGELFF	0.952869235673138	PI	-0.577350269189626	cluster 3 (106)	mfuzz	none	none
CASSLTLNTEAFF	1.06652728621544	-0.150001773339227	-0.916525512876216	5	0.313708260444846	3	CASGLADTDTQYF	0.423034905334517	PI	-0.512376049166077	cluster 3 (106)	mfuzz	none	none
CASSLTSQNEQFF	1.11312788729424	-0.290650931750557	-0.82247695554368	5	0.690214404865249	3	CASGLVQGYEQYF	0.95286923567314	PI	-0.577350269189626	cluster 3 (106)	mfuzz	none	none
CASSMRSNQPQHF	1.07655655366754	-0.176657632972551	-0.899898920694989	5	0.348576223562793	3	CASISLNTGELFF	0.952869235673142	PI	-0.577350269189626	cluster 3 (106)	mfuzz	none	none
CASSSRGGDGYTF	1.14332213302939	-0.431622232279881	-0.711699900749508	5	0.263413788546002	3	CASKGLANNEQFF	0.952869235673138	PI	-0.577350269189626	cluster 3 (106)	mfuzz	none	none
CASSSRQGSPLHF	1.11645514924576	-0.302990577320421	-0.813464571925336	5	0.584746135878336	3	CASNPGGVETQYF	0.952869235673142	PI	-0.577350269189626	cluster 3 (106)	mfuzz	none	none
CASSSSGYNEQFF	1.14276362451315	-0.427964679851892	-0.714798944661255	5	0.267730751341011	3	CASPDLNTGELFF	0.952869235673146	PI	-0.577350269189626	cluster 3 (106)	mfuzz	none	none
CASSVQNTGELFF	1.05067849236894	-0.110542875352962	-0.940135617015982	5	0.275055401346189	3	CASQDANTGELFF	0.952869235673142	PI	-0.577350269189626	cluster 3 (106)	mfuzz	none	none
CASSWTANTEAFF	1.04548584001895	-0.0982202248094287	-0.947265615209516	5	0.265087619593472	3	CASQDRNTGELFF	0.952869235673142	PI	-0.577350269189626	cluster 3 (106)	mfuzz	none	none
CASRRDRAYEQYF	0.744740508777667	-1.13658303950773	0.391842530730067	6	0.318784693233546	3	CASQGLNTGELFF	0.502485558685088	PI	-0.537848006814888	cluster 3 (106)	mfuzz	none	none
CASSAPSYNEQFF	0.450318652948576	-1.14597952233499	0.69566086938641	6	0.192424223859584	3	CASRAGAQETQYF	0.288642151442765	PI	-0.408550090460795	cluster 3 (106)	mfuzz	none	none
CASSDTNTGELFF	1.05273867634029	-0.937229362391259	-0.115509313949028	6	0.226304499578324	3	CASRDRDSYEQYF	0.40461931269668	PI	-0.504091556833473	cluster 3 (106)	mfuzz	none	none
CASSEQNTGELFF	1.02840177458073	-0.968945147869209	-0.0594566267115246	6	0.254737871260074	3	CASRRGGNSPLHF	0.952869235673142	PI	-0.577350269189626	cluster 3 (106)	mfuzz	none	none
CASSFGRGDGYTF	0.458342848438176	-1.14701747610589	0.688674627667711	6	0.194158212396204	3	CASRTSATYEQYF	0.952869235673138	PI	-0.577350269189626	cluster 3 (106)	mfuzz	none	none
CASSFRGDYGYTF	0.826591304273918	-1.11155069993401	0.284959395660089	6	0.450174331997045	3	CASSAGVSGEQYF	0.952869235673142	PI	-0.577350269189626	cluster 3 (106)	mfuzz	none	none
CASSLAGAGELFF	1.03016812171445	-0.966819858367769	-0.0633482633466839	6	0.252550429171463	3	CASSARANTEAFF	0.95286923567314	PI	-0.577350269189626	cluster 3 (106)	mfuzz	none	none
CASSLAGAYEQYF	0.926803801106988	-1.05987154411487	0.133067743007877	6	0.470027791148174	3	CASSDDSNYGYTF	0.211315770474577	PI	-0.245413518245341	cluster 3 (106)	mfuzz	none	none
CASSLANTGELFF	0.713822473321487	-1.1429412026518	0.429118729330309	6	0.292961802859522	3	CASSDLDTGELFF	0.95286923567314	PI	-0.577350269189626	cluster 3 (106)	mfuzz	none	none
CASSLENTGELFF	0.633003260712231	-1.15285093175223	0.519847671039995	6	0.24742869179765	3	CASSDQNTGELFF	0.349403790451963	PI	-0.470532559182357	cluster 3 (106)	mfuzz	none	none
CASSLGGNQPQHF	0.879610526961891	-1.08765863473355	0.208048107771661	6	0.790318943798158	3	CASSEANTGELFF	0.221599532879935	PI	-0.27606007092591	cluster 3 (106)	mfuzz	none	none
CASSLGGNTEAFF	0.325086314708861	-1.12209470156233	0.797008386853466	6	0.169577713589509	3	CASSEGRGYEQYF	0.207597915177991	PI	-0.233409453207586	cluster 3 (106)	mfuzz	none	none
CASSLGGSTEAFF	0.517140039197944	-1.15267551387454	0.635535474676599	6	0.208281110808675	3	CASSEGTSGEQYF	0.952869235673138	PI	-0.577350269189626	cluster 3 (106)	mfuzz	none	none
CASSLGPYNEQFF	0.893350712708222	-1.08027095141281	0.186920238704585	6	0.696420587131481	3	CASSESNTGELFF	0.159129229356924	PI	-0.0215459934258413	cluster 3 (106)	mfuzz	none	none
CASSLGTGYEQYF	0.686046197843843	-1.14738959550044	0.461343397656601	6	0.274546359866484	3	CASSESQGYEQYF	0.199917315929545	PI	-0.206923336811049	cluster 3 (106)	mfuzz	none	none
CASSLGVNTEAFF	0.989443746480337	-1.01023211020275	0.020788363722411	6	0.310591558377946	3	CASSETQGYEQFF	0.95286923567314	PI	-0.577350269189626	cluster 3 (106)	mfuzz	none	none
CASSLLGGYEQYF	0.565162973806618	-1.15461537946629	0.589452405659672	6	0.222195782285106	3	CASSEWLQETQYF	0.95286923567314	PI	-0.577350269189626	cluster 3 (106)	mfuzz	none	none
CASSLNGGTEAFF	0.832033259325761	-1.10940720612885	0.277373946803091	6	0.466285750298317	3	CASSFENTGELFF	0.343758643809635	PI	-0.466132829438074	cluster 3 (106)	mfuzz	none	none
CASSLQGGNGYTF	0.260849720849453	-1.10457478079098	0.843725059941524	6	0.160061908826811	3	CASSFNVNTEAFF	0.213201547723784	PI	-0.251308451175429	cluster 3 (106)	mfuzz	none	none
CASSLQNTGELFF	1.07083334348237	-0.909564988408228	-0.161268355074138	6	0.20689895879981	3	CASSFSSGGEQFF	0.952869235673142	PI	-0.577350269189626	cluster 3 (106)	mfuzz	none	none
CASSLRGTDTQYF	0.475458623338268	-1.14902197767713	0.673563354338861	6	0.197998895777833	3	CASSLAGAQEQFF	0.510482083056779	PI	-0.539736483666924	cluster 3 (106)	mfuzz	none	none
CASSLSGSYEQYF	0.95285447276602	-1.04127346793399	0.0884189951679699	6	0.38608686486913	3	CASSLAQGTGYTF	0.95286923567314	PI	-0.577350269189626	cluster 3 (106)	mfuzz	none	none
CASSLSGYNEQFF	0.970518836751221	-1.02708032110389	0.0565614843526733	6	0.345586940778151	3	CASSLDWNYGYTF	0.169187029916525	PI	-0.0748570434115605	cluster 3 (106)	mfuzz	none	none
CASSLSSYNEQFF	0.739925249522971	-1.13767544140504	0.397750191882067	6	0.314294540681589	3	CASSLGISGELFF	0.255003484116191	PI	-0.354104856036592	cluster 3 (106)	mfuzz	none	none
CASSLTSGYEQYF	0.880133365009491	-1.08738727143098	0.207253906421485	6	0.795962837026223	3	CASSLGPADTQYF	0.257101908209698	PI	-0.358103549035368	cluster 3 (106)	mfuzz	none	none
CASSLYSNQPQHF	0.935206517368167	-1.05415383400055	0.118947316632383	6	0.43855263132814	3	CASSLPTGETQYF	0.220286852042288	PI	-0.272347107879229	cluster 3 (106)	mfuzz	none	none
CASSPGLADEQFF	0.32643940557635	-1.12242665953172	0.795987253955373	6	0.169791021920582	3	CASSLQGNYEQYF	0.179581073321378	PI	-0.12456138811181	cluster 3 (106)	mfuzz	none	none
CASSPGQGYEQYF	0.960697976847329	-1.03514133512744	0.0744433582801156	6	0.366943645474157	3	CASSLRGAHGYTF	0.952869235673142	PI	-0.577350269189626	cluster 3 (106)	mfuzz	none	none
CASSPGTSYEQYF	0.817988194458493	-1.11480673900814	0.296818544549648	6	0.427919328260541	3	CASSLRGDAGYTF	0.952869235673138	PI	-0.577350269189626	cluster 3 (106)	mfuzz	none	none
CASSPRGNNEQFF	0.956727794999582	-1.03827812727648	0.0815503322769028	6	0.376373865203026	3	CASSLRVAGEQFF	0.95286923567314	PI	-0.577350269189626	cluster 3 (106)	mfuzz	none	none
CASSQEITGELFF	0.238944383176063	-1.09782753925648	0.858883156080421	6	0.157055516089815	3	CASSLSGFYGYTF	0.182938332407143	PI	-0.139474484002183	cluster 3 (106)	mfuzz	none	none
CASSQQGANEQYF	0.911264285461825	-1.06979665776846	0.15853237230664	6	0.546751462029232	3	CASSLTAAYEQYF	0.238734028836942	PI	-0.319745232866944	cluster 3 (106)	mfuzz	none	none
CASSSGQGYEQYF	0.600487671181473	-1.15438721791556	0.553899546734086	6	0.234330923756934	3	CASSLTGFGEQFF	0.952869235673142	PI	-0.577350269189626	cluster 3 (106)	mfuzz	none	none
CASSTTGGNGYTF	1.08422162919959	-0.886127666050191	-0.198093963149397	6	0.19301908911191	3	CASSLWLNNEQFF	0.952869235673138	PI	-0.577350269189626	cluster 3 (106)	mfuzz	none	none
CASSVDNTGELFF	0.709961609710579	-1.14362894220988	0.433667332499306	6	0.290171994247903	3	CASSLWNTGELFF	0.247963230184833	PI	-0.339995223659742	cluster 3 (106)	mfuzz	none	none
CASSVGATDTQYF	0.900062218953848	-1.07646227210288	0.176400053149031	6	0.628216915196993	3	CASSLYGGYEQYF	0.77116696690951	PI	-0.583149386800067	cluster 3 (106)	mfuzz	none	none
CASSVGGENEQFF	0.675475700119501	-1.14878620491355	0.473310504794047	6	0.268418492931004	3	CASSMGGFYEQYF	0.952869235673138	PI	-0.577350269189626	cluster 3 (106)	mfuzz	none	none
CASSWGLYNEQFF	0.262191078107522	-1.10497534627877	0.842784268171243	6	0.16024956479289	3	CASSNRGGNEQFF	0.452914957504081	PI	-0.621882778926391	cluster 3 (106)	mfuzz	none	none
CASSYSLGQPQHF	0.463382297378759	-1.14763745435199	0.684255156973233	6	0.195268424764866	3	CASSPAGYYEQYF	0.95286923567314	PI	-0.577350269189626	cluster 3 (106)	mfuzz	none	none
CATQDVNTGELFF	0.456969930379311	-1.14684429684957	0.689874366470259	6	0.193858626267327	3	CASSPAQGDEQYF	0.952869235673138	PI	-0.577350269189626	cluster 3 (106)	mfuzz	none	none
CSARDRSSYEQYF	0.851868555942094	-1.10101943744935	0.249150881507258	6	0.545507124093554	3	CASSPHPSDTQYF	0.952869235673144	PI	-0.577350269189626	cluster 3 (106)	mfuzz	none	none
CSARLAGGYEQYF	0.892581738820405	-1.08069876630561	0.188117027485208	6	0.705529087414481	3	CASSPLSAGELFF	0.952869235673138	PI	-0.577350269189626	cluster 3 (106)	mfuzz	none	none
CASGASSYNEQFF	-0.927606677462566	-0.131729522616555	1.05933620007912	7	0.388936550204245	3	CASSPRGGNGYTF	0.95286923567314	PI	-0.577350269189626	cluster 3 (106)	mfuzz	none	none
CASGEGNTGELFF	-1.03226104076509	0.0679923075631823	0.964268733201906	7	0.239977266921064	3	CASSPRGVHEQYF	0.463362706000938	PI	-0.527038634176194	cluster 3 (106)	mfuzz	none	none
CASGSLNTGELFF	-0.856446210672245	-0.242504049451027	1.09895026012327	7	0.809558971214511	3	CASSPTGLNGYTF	0.952869235673138	PI	-0.577350269189626	cluster 3 (106)	mfuzz	none	none
CASKGSNTGELFF	-0.727812737964912	-0.412441789926944	1.14025452789185	7	0.273686418080252	3	CASSPWEGETQYF	0.365687704686805	PI	-0.647958715138971	cluster 3 (106)	mfuzz	none	none
CASQDLNTGELFF	-1.0538707589291	0.118257856708946	0.935612902220151	7	0.221074010541357	3	CASSQRADTEAFF	0.952869235673142	PI	-0.577350269189626	cluster 3 (106)	mfuzz	none	none
CASRDGTNYGYTF	-1.09637717208212	0.234392756873565	0.861984415208552	7	0.1868372848935	3	CASSQTAGYEQYF	0.952869235673137	PI	-0.577350269189626	cluster 3 (106)	mfuzz	none	none
CASREGNTGELFF	-0.803161399949714	-0.31688907964229	1.120050479592	7	0.417193345225478	3	CASSRRDGNTIYF	0.952869235673138	PI	-0.577350269189626	cluster 3 (106)	mfuzz	none	none
CASRQGANNEQFF	-0.980421952701599	-0.0380688699386345	1.01849082264023	7	0.295972934872211	3	CASSRRGGDGYTF	0.95286923567314	PI	-0.577350269189626	cluster 3 (106)	mfuzz	none	none
CASRTSSTGELFF	-0.992587019814869	-0.0146646645758366	1.00725168439071	7	0.280910090655351	3	CASSSGAPYGYTF	0.378848097085688	PI	-0.64328871774065	cluster 3 (106)	mfuzz	none	none
CASSDMNTGELFF	-0.889967013165071	-0.192173488677292	1.08214050184236	7	0.525480940227965	3	CASSSGGRYEQYF	0.215464703140028	PI	-0.258216002242873	cluster 3 (106)	mfuzz	none	none
CASSEAGGYEQFF	-0.93852995970104	-0.113290713673861	1.0518206733749	7	0.364334963076246	3	CASSSLELYEQYF	0.95286923567314	PI	-0.577350269189626	cluster 3 (106)	mfuzz	none	none
CASSEGLNNEQFF	-0.864012629611035	-0.231402783643146	1.09541541325418	7	0.78655977997171	3	CASSSRGDYGYTF	0.240695618993511	PI	-0.324226086957499	cluster 3 (106)	mfuzz	none	none
CASSETGGYEQYF	-0.918959503230919	-0.146024231497936	1.06498373472885	7	0.411675110553421	3	CASSSRLYNEQFF	0.351319171067146	PI	-0.471976354020366	cluster 3 (106)	mfuzz	none	none
CASSFDRNTEAFF	-0.909062184712022	-0.162076123175038	1.07113830788706	7	0.442498114038002	3	CASSSVDNQPQHF	0.952869235673138	PI	-0.577350269189626	cluster 3 (106)	mfuzz	none	none
CASSFGRNYGYTF	-0.863320950766104	-0.232423632223984	1.09574458299009	7	0.799451808172321	3	CASSTRQGGEQFF	0.296223047825077	PI	-0.677515424599726	cluster 3 (106)	mfuzz	none	none
CASSFGTTDTQYF	-0.815544798273969	-0.300157690283012	1.11570248855698	7	0.459873514808405	3	CASSTSGGGEQYF	0.952869235673142	PI	-0.577350269189626	cluster 3 (106)	mfuzz	none	none
CASSFPGANVLTF	-1.07777333138505	0.179994642074858	0.897778689310189	7	0.201618904309812	3	CASSVGFPGELFF	0.952869235673138	PI	-0.577350269189626	cluster 3 (106)	mfuzz	none	none
CASSFQNTGELFF	-0.871666357382396	-0.220023757733034	1.09169011511543	7	0.671809237873819	3	CASSVTGGNGYTF	0.95286923567314	PI	-0.577350269189626	cluster 3 (106)	mfuzz	none	none
CASSGGGGYGYTF	-1.0702500605121	0.159727100080093	0.910522960432003	7	0.207638703128466	3	CASSVVGGLGYTF	0.952869235673138	PI	-0.577350269189626	cluster 3 (106)	mfuzz	none	none
CASSGQGNYEQYF	-0.887657974501693	-0.195739218828587	1.08339719333028	7	0.538812320275575	3	CASSVVSGNTIYF	0.952869235673138	PI	-0.577350269189626	cluster 3 (106)	mfuzz	none	none
CASSGTGGNEQFF	-1.06702926306117	0.151302107104254	0.915727155956918	7	0.210238853279362	3	CASSYESTDTQYF	0.364416356359404	PI	-0.481232004522032	cluster 3 (106)	mfuzz	none	none
CASSLGLSGELFF	-0.858600097331453	-0.239358612122283	1.09795870945374	7	0.843684069709336	3	CASSYGTGSEAFF	0.471475308359296	PI	-0.529518488982273	cluster 3 (106)	mfuzz	none	none
CASSLGQHTEAFF	-0.947917915288941	-0.0970828266460495	1.04500074193499	7	0.346008879025764	3	CASSYLTSNIQYF	0.952869235673142	PI	-0.577350269189626	cluster 3 (106)	mfuzz	none	none
CASSLGTGHGYTF	-0.79284184456544	-0.330594453847354	1.12343629841279	7	0.388461620461665	3	CASSYNRGYGYTF	0.952869235673142	PI	-0.577350269189626	cluster 3 (106)	mfuzz	none	none
CASSLGTLETQYF	-1.00408229023445	0.00821519822080394	0.995867092013651	7	0.26793984639739	3	CASSYPSGTEAFF	0.318250980904321	PI	-0.443194177375407	cluster 3 (106)	mfuzz	none	none
CASSLQVNTEAFF	-0.730998164394889	-0.408601210231435	1.13959937462632	7	0.277860993069033	3	CASSYQQGPEAFF	0.952869235673138	PI	-0.577350269189626	cluster 3 (106)	mfuzz	none	none
CASSLSAGTEAFF	-0.842419240204915	-0.262710965784113	1.10513020598903	7	0.617844437844145	3	CASSYRGADGYTF	0.303165297876066	PI	-0.426801442646266	cluster 3 (106)	mfuzz	none	none
CASSLSGEYEQYF	-0.846646246116342	-0.256671436076555	1.1033176821929	7	0.660779422035548	3	CASSYRGAYGYTF	0.952869235673142	PI	-0.577350269189626	cluster 3 (106)	mfuzz	none	none
CASSLTGGHGYTF	-0.894886303696817	-0.184525104942932	1.07941140863975	7	0.500006774749233	3	CASSYSTGVGYTF	0.304593741147333	PI	-0.428458444072609	cluster 3 (106)	mfuzz	none	none
CASSLTRAGELFF	-0.906093963423534	-0.166828245318297	1.07292220874183	7	0.453015411888584	3	CASTELDTGELFF	0.95286923567314	PI	-0.577350269189626	cluster 3 (106)	mfuzz	none	none
CASSLTSAYEQYF	-0.916467746893072	-0.150095931575832	1.0665636784689	7	0.418892568546242	3	CASTGLNTGELFF	0.23794369083523	PI	-0.317911709822056	cluster 3 (106)	mfuzz	none	none
CASSLTSGSEQFF	-1.08211933816028	0.192113679728384	0.890005658431892	7	0.198164519006855	3	CASTLTPNTEAFF	0.701142354743837	PI	-0.566062026694609	cluster 3 (106)	mfuzz	none	none
CASSPGSDNEQFF	-0.753050849105085	-0.381554923429506	1.13460577253459	7	0.309596281067928	3	CASTRGESYEQYF	0.952869235673138	PI	-0.577350269189626	cluster 3 (106)	mfuzz	none	none
CASSPLGTYEQYF	-0.778176597413655	-0.349715387957147	1.1278919853708	7	0.354787232430316	3	CASTSLNTGELFF	0.952869235673137	PI	-0.577350269189626	cluster 3 (106)	mfuzz	none	none
CASSPMGPYEQYF	-0.977123744597599	-0.0442813417967486	1.02140508639435	7	0.300335905251849	3	CATEDLNTGELFF	0.95286923567314	PI	-0.577350269189626	cluster 3 (106)	mfuzz	none	none
CASSPSGYQPQHF	-1.01128637441818	0.0229684502618345	0.988317924156344	7	0.260330272995362	3	CATLDRNTGELFF	0.952869235673146	PI	-0.577350269189626	cluster 3 (106)	mfuzz	none	none
CASSPVSYNEQFF	-1.0085408235775	0.0173062905403587	0.991234533037139	7	0.26318756534717	3	CATQTANTGELFF	0.952869235673142	PI	-0.577350269189626	cluster 3 (106)	mfuzz	none	none
CASSQDPPDTQYF	-0.853998104532384	-0.246065155734295	1.10006326026668	7	0.764561124042586	3	CATSDLDSGELFF	0.952869235673142	PI	-0.577350269189626	cluster 3 (106)	mfuzz	none	none
CASSQEAGYEQYF	-1.05631007050098	0.124228338659799	0.932081731841177	7	0.219034921211971	3	CATSDLVEDTQYF	0.952869235673142	PI	-0.577350269189626	cluster 3 (106)	mfuzz	none	none
CASSQLGGYEQYF	-0.800574165891431	-0.320345107343082	1.12091927323451	7	0.409503489698027	3	CATSTGGRQPQHF	0.952869235673142	PI	-0.577350269189626	cluster 3 (106)	mfuzz	none	none
CASSTTVYNEQFF	-1.02101509076234	0.043446373448976	0.977568717313366	7	0.250589494948524	3	CAWSVAANTEAFF	0.952869235673138	PI	-0.577350269189626	cluster 3 (106)	mfuzz	none	none
CASSVDPNTEAFF	-0.830843441476719	-0.279038056222366	1.10988149769909	7	0.533141528258766	3	CAWSVRGAHGYTF	0.95286923567314	PI	-0.577350269189626	cluster 3 (106)	mfuzz	none	none
CASSVTGGYGYTF	-1.07828069577308	0.181393152450509	0.89688754332257	7	0.201214991678838	3	CSARGLAGDTQYF	0.952869235673142	PI	-0.577350269189626	cluster 3 (106)	mfuzz	none	none
CASSYKNTGELFF	-0.981049307130446	-0.0368809709157386	1.01793027804618	7	0.295157517736288	3	CSVDLAGYNEQFF	0.95286923567314	PI	-0.577350269189626	cluster 3 (106)	mfuzz	none	none
CASSYQNTGELFF	-0.767921347552416	-0.362847603481056	1.13076895103347	7	0.33481875724727	3	CSVEDRDTYEQYF	0.95286923567314	PI	-0.577350269189626	cluster 3 (106)	mfuzz	none	none
CASTDLNTGELFF	-0.841466657303359	-0.264066202952302	1.10553286025566	7	0.6093045701147	3	CSVEGTESYEQYF	0.95286923567314	PI	-0.577350269189626	cluster 3 (106)	mfuzz	none	none
CASTLGATGELFF	-0.799922651497636	-0.32121328120552	1.12113593270316	7	0.407622324131	3	CSVESRANYGYTF	0.952869235673142	PI	-0.577350269189626	cluster 3 (106)	mfuzz	none	none
CSAPGTGYNEQFF	-0.995541920602457	-0.00885731885655664	1.00439923945901	7	0.277469416251991	3	CSVLTGWPYEQYF	0.952869235673138	PI	-0.577350269189626	cluster 3 (106)	mfuzz	none	none
CSVVRGSYNEQFF	-0.842405665771077	-0.262730293017565	1.10513595878864	7	0.617720152331775	3	CAIGDENTGELFF	0.952869235673142	HC	1.15470053837925	cluster 3 (106)	mfuzz	none	none
CASSDIDTGELFF	-0.899610321092899	1.07672298023046	-0.177112659137556	8	0.286022449987952	3	CAIGTGLSYEQYF	0.95286923567314	HC	1.15470053837925	cluster 3 (106)	mfuzz	none	none
CASSEAPGYEQYF	-0.879702601622111	1.08761090091318	-0.20790829929107	8	0.310581748182327	3	CAITDLNTGELFF	0.952869235673138	HC	1.15470053837925	cluster 3 (106)	mfuzz	none	none
CASSEAQGYEQYF	-0.828313646354123	1.11087942037601	-0.28256577402189	8	0.409648789422467	3	CASAGTANSPLHF	0.952869235673142	HC	1.15470053837925	cluster 3 (106)	mfuzz	none	none
CASSEGGGYEQYF	-0.734963773150067	1.13876081738915	-0.40379704423908	8	0.467199159416727	3	CASEDLNTGELFF	0.952869235673142	HC	1.15470053837925	cluster 3 (106)	mfuzz	none	none
CASSERTGYEQYF	-0.772731047263656	1.12944361269523	-0.356712565431569	8	0.774004880417515	3	CASEDRNTGELFF	0.323367894532483	HC	1.15001701335416	cluster 3 (106)	mfuzz	none	none
CASSFRGGDGYTF	-0.888399415144624	1.08299533950636	-0.194595924361735	8	0.299271995098054	3	CASGDTNTGELFF	0.95286923567314	HC	1.15470053837925	cluster 3 (106)	mfuzz	none	none
CASSFTQGAEAFF	-0.725332348774786	1.14075340462938	-0.415421055854589	8	0.425466418417948	3	CASGKQNTGELFF	0.952869235673138	HC	1.15470053837925	cluster 3 (106)	mfuzz	none	none
CASSGPGNQPQHF	-0.688961374688727	1.14697627495857	-0.458014900269839	8	0.319479155988075	3	CASGLADTDTQYF	0.423034905334517	HC	1.15234821572116	cluster 3 (106)	mfuzz	none	none
CASSIAGNNEQFF	-0.678160309323573	1.14844654026451	-0.470286230940937	8	0.296180194419099	3	CASGLVQGYEQYF	0.95286923567314	HC	1.15470053837925	cluster 3 (106)	mfuzz	none	none
CASSLAAAYEQYF	-0.904944281076513	1.07360568987381	-0.168661408797298	8	0.280167386445505	3	CASISLNTGELFF	0.952869235673142	HC	1.15470053837925	cluster 3 (106)	mfuzz	none	none
CASSLGLKNEQFF	-0.725681107723919	1.14068385261785	-0.415002744893927	8	0.426827752477504	3	CASKGLANNEQFF	0.952869235673138	HC	1.15470053837925	cluster 3 (106)	mfuzz	none	none
CASSLPGYYGYTF	-0.735387918090927	1.13866961199724	-0.403281693906313	8	0.469264449335416	3	CASNPGGVETQYF	0.952869235673142	HC	1.15470053837925	cluster 3 (106)	mfuzz	none	none
CASSLSPSTEAFF	-0.707546040117062	1.14404762475996	-0.436501584642897	8	0.366510872058017	3	CASPDLNTGELFF	0.952869235673146	HC	1.15470053837925	cluster 3 (106)	mfuzz	none	none
CASSLTETYEQYF	-0.962463463192596	1.03372432115247	-0.071260857959874	8	0.229398540208902	3	CASQDANTGELFF	0.952869235673142	HC	1.15470053837925	cluster 3 (106)	mfuzz	none	none
CASSNANTGELFF	-0.702276731816329	1.1449302428898	-0.442653511073473	8	0.352033842610533	3	CASQDRNTGELFF	0.952869235673142	HC	1.15470053837925	cluster 3 (106)	mfuzz	none	none
CASSPPTGNEQFF	-0.77953798636202	1.12749549796716	-0.347957511605137	8	0.696886494249181	3	CASQGLNTGELFF	0.502485558685088	HC	1.15381927471018	cluster 3 (106)	mfuzz	none	none
CASSPRGGHGYTF	-0.906175829340687	1.07287338137559	-0.166697552034903	8	0.278852426039488	3	CASRAGAQETQYF	0.288642151442765	HC	1.13959056295068	cluster 3 (106)	mfuzz	none	none
CASSPRGSAEAFF	-0.871837584437215	1.09160501273267	-0.219767428295451	8	0.321740227860952	3	CASRDRDSYEQYF	0.40461931269668	HC	1.15172281866335	cluster 3 (106)	mfuzz	none	none
CASSQGSGNEQFF	-0.752802153559349	1.13466665571446	-0.38186450215511	8	0.580626889330074	3	CASRRGGNSPLHF	0.952869235673142	HC	1.15470053837925	cluster 3 (106)	mfuzz	none	none
CASSRTRGETQYF	-0.831523757696615	1.1096106954428	-0.278086937746184	8	0.400887558580725	3	CASRTSATYEQYF	0.952869235673138	HC	1.15470053837925	cluster 3 (106)	mfuzz	none	none
CASSSDRDQPQHF	-0.94725372820327	1.0454946642126	-0.0982409360093282	8	0.241134009170334	3	CASSAGVSGEQYF	0.952869235673142	HC	1.15470053837925	cluster 3 (106)	mfuzz	none	none
CASSSLAGDEQYF	-0.774072037337556	1.12906658458845	-0.35499454725089	8	0.764070009150857	3	CASSARANTEAFF	0.95286923567314	HC	1.15470053837925	cluster 3 (106)	mfuzz	none	none
CASSSRGADGYTF	-0.761217463562224	1.13254688075077	-0.37132941718855	8	0.665696327827021	3	CASSDDSNYGYTF	0.211315770474577	HC	1.09986035697555	cluster 3 (106)	mfuzz	none	none
CASSWTGSTEAFF	-0.803927302662529	1.11979069806698	-0.315863395404447	8	0.500623489136462	3	CASSDLDTGELFF	0.95286923567314	HC	1.15470053837925	cluster 3 (106)	mfuzz	none	none
CASSYRGDYGYTF	-0.812722803003588	1.11672133428833	-0.303998531284743	8	0.461506805795292	3	CASSDQNTGELFF	0.349403790451963	HC	1.14847454338536	cluster 3 (106)	mfuzz	none	none
CASTEGNTGELFF	-0.728636528063874	1.14008666212396	-0.411450134060089	8	0.438775277174496	3	CASSEANTGELFF	0.221599532879935	HC	1.10903113120399	cluster 3 (106)	mfuzz	none	none
CATGLANTGELFF	-0.985587912120809	1.01381444568726	-0.0282265335664507	8	0.213043993455266	3	CASSEGRGYEQYF	0.207597915177991	HC	1.09606166886999	cluster 3 (106)	mfuzz	none	none
CSARGTGAYEQYF	-0.827014893788577	1.11138621436676	-0.284371320578187	8	0.413348495441028	3	CASSEGTSGEQYF	0.952869235673138	HC	1.15470053837925	cluster 3 (106)	mfuzz	none	none
CAIEDRNTGELFF	-0.577350269189626	-0.577350269189626	1.15470053837925	9	0.951511070093911	3	CASSESNTGELFF	0.159129229356924	HC	1.01059889537002	cluster 3 (106)	mfuzz	none	none
CAIGDRNTGELFF	-0.577350269189626	-0.577350269189626	1.15470053837925	9	0.951511070093916	3	CASSESQGYEQYF	0.199917315929545	HC	1.08727417570162	cluster 3 (106)	mfuzz	none	none
CAISESSGYEQYF	-0.236589055359815	-0.86049003194645	1.09707908730627	9	0.233042655662278	3	CASSETQGYEQFF	0.95286923567314	HC	1.15470053837925	cluster 3 (106)	mfuzz	none	none
CAITRGNTGELFF	-0.577350269189626	-0.577350269189626	1.15470053837925	9	0.951511070093911	3	CASSEWLQETQYF	0.95286923567314	HC	1.15470053837925	cluster 3 (106)	mfuzz	none	none
CARGLADTGELFF	-0.577350269189626	-0.577350269189626	1.15470053837925	9	0.951511070093918	3	CASSFENTGELFF	0.343758643809635	HC	1.1479653921969	cluster 3 (106)	mfuzz	none	none
CASGDQNTGELFF	-0.577350269189626	-0.577350269189626	1.15470053837925	9	0.951511070093913	3	CASSFNVNTEAFF	0.213201547723784	HC	1.1016834499329	cluster 3 (106)	mfuzz	none	none
CASGELNTGELFF	-0.577350269189626	-0.577350269189626	1.15470053837925	9	0.951511070093913	3	CASSFSSGGEQFF	0.952869235673142	HC	1.15470053837925	cluster 3 (106)	mfuzz	none	none
CASGQLNTGELFF	-0.464261955433684	-0.68348118229015	1.14774313772383	9	0.37330050737391	3	CASSLAGAQEQFF	0.510482083056779	HC	1.15390070512265	cluster 3 (106)	mfuzz	none	none
CASGQRDYNEQFF	-0.577350269189626	-0.577350269189626	1.15470053837925	9	0.951511070093918	3	CASSLAQGTGYTF	0.95286923567314	HC	1.15470053837925	cluster 3 (106)	mfuzz	none	none
CASGTANTGELFF	-0.659385064750041	-0.491226770777511	1.15061183552755	9	0.386751864313313	3	CASSLDWNYGYTF	0.169187029916525	HC	1.03532496788081	cluster 3 (106)	mfuzz	none	none
CASLSQNTGELFF	-0.577350269189626	-0.577350269189626	1.15470053837925	9	0.951511070093913	3	CASSLGISGELFF	0.255003484116191	HC	1.1288703271978	cluster 3 (106)	mfuzz	none	none
CASMDLNTGELFF	-0.577350269189626	-0.577350269189626	1.15470053837925	9	0.951511070093916	3	CASSLGPADTQYF	0.257101908209698	HC	1.12974698652109	cluster 3 (106)	mfuzz	none	none
CASMEENTGELFF	-0.577350269189626	-0.577350269189626	1.15470053837925	9	0.951511070093918	3	CASSLPTGETQYF	0.220286852042288	HC	1.10796071665703	cluster 3 (106)	mfuzz	none	none
CASNDLNTGELFF	-0.577350269189626	-0.577350269189626	1.15470053837925	9	0.951511070093913	3	CASSLQGNYEQYF	0.179581073321378	HC	1.05644534110575	cluster 3 (106)	mfuzz	none	none
CASNEENTGELFF	-0.577350269189626	-0.577350269189626	1.15470053837925	9	0.951511070093916	3	CASSLRGAHGYTF	0.952869235673142	HC	1.15470053837925	cluster 3 (106)	mfuzz	none	none
CASNNQNTGELFF	-0.577350269189626	-0.577350269189626	1.15470053837925	9	0.951511070093913	3	CASSLRGDAGYTF	0.952869235673138	HC	1.15470053837925	cluster 3 (106)	mfuzz	none	none
CASQETNTGELFF	-0.577350269189626	-0.577350269189626	1.15470053837925	9	0.951511070093911	3	CASSLRVAGEQFF	0.95286923567314	HC	1.15470053837925	cluster 3 (106)	mfuzz	none	none
CASRQGTLYGYTF	-0.577350269189626	-0.577350269189626	1.15470053837925	9	0.951511070093913	3	CASSLSGFYGYTF	0.182938332407143	HC	1.06241551376604	cluster 3 (106)	mfuzz	none	none
CASSAVSYNEQFF	-0.577350269189626	-0.577350269189626	1.15470053837925	9	0.951511070093913	3	CASSLTAAYEQYF	0.238734028836942	HC	1.12076919752019	cluster 3 (106)	mfuzz	none	none
CASSDRDPYEQYF	-0.578116311096441	-0.57658388833203	1.15470019942848	9	0.920921365494234	3	CASSLTGFGEQFF	0.952869235673142	HC	1.15470053837925	cluster 3 (106)	mfuzz	none	none
CASSDRGTGELFF	-0.159158406007201	-0.91087597081697	1.07003437682417	9	0.211548756882012	3	CASSLWLNNEQFF	0.952869235673138	HC	1.15470053837925	cluster 3 (106)	mfuzz	none	none
CASSEAGGYEQYF	-0.610404821121555	-0.543652386070349	1.1540572071919	9	0.551257246345101	3	CASSLWNTGELFF	0.247963230184833	HC	1.12566619241439	cluster 3 (106)	mfuzz	none	none
CASSEGQGYEQYF	-0.217340156019955	-0.873456412028814	1.09079656804877	9	0.227154944184371	3	CASSLYGGYEQYF	0.77116696690951	HC	1.15468105677944	cluster 3 (106)	mfuzz	none	none
CASSEIDTGELFF	-0.577350269189626	-0.577350269189626	1.15470053837925	9	0.951511070093918	3	CASSMGGFYEQYF	0.952869235673138	HC	1.15470053837925	cluster 3 (106)	mfuzz	none	none
CASSEMNTGELFF	-0.577350269189626	-0.577350269189626	1.15470053837925	9	0.951511070093918	3	CASSNRGGNEQFF	0.452914957504081	HC	1.15352453488927	cluster 3 (106)	mfuzz	none	none
CASSEQGGYEQYF	-0.334725707710709	-0.789699853310782	1.12442556102149	9	0.271620417389058	3	CASSPAGYYEQYF	0.95286923567314	HC	1.15470053837925	cluster 3 (106)	mfuzz	none	none
CASSEWIQETQYF	-0.577350269189626	-0.577350269189626	1.15470053837925	9	0.951511070093913	3	CASSPAQGDEQYF	0.952869235673138	HC	1.15470053837925	cluster 3 (106)	mfuzz	none	none
CASSFPGKHGYTF	-0.577350269189626	-0.577350269189626	1.15470053837925	9	0.951511070093916	3	CASSPHPSDTQYF	0.952869235673144	HC	1.15470053837925	cluster 3 (106)	mfuzz	none	none
CASSFQDTGELFF	-0.372050461480655	-0.760644638107321	1.13269509958798	9	0.292074057820908	3	CASSPLSAGELFF	0.952869235673138	HC	1.15470053837925	cluster 3 (106)	mfuzz	none	none
CASSFTGGNGYTF	-0.56782817941046	-0.586820295167993	1.15464847457845	9	0.756296370964978	3	CASSPRGGNGYTF	0.95286923567314	HC	1.15470053837925	cluster 3 (106)	mfuzz	none	none
CASSGSTYNEQFF	-0.656868484464441	-0.493996816026185	1.15086530049063	9	0.392514340545129	3	CASSPRGVHEQYF	0.463362706000938	HC	1.15327923333757	cluster 3 (106)	mfuzz	none	none
CASSHTGGYEQFF	-0.577350269189626	-0.577350269189626	1.15470053837925	9	0.951511070093918	3	CASSPTGLNGYTF	0.952869235673138	HC	1.15470053837925	cluster 3 (106)	mfuzz	none	none
CASSLAETYEQYF	0.145534165549834	-1.06479271500086	0.919258549451027	9	0.158429792621399	3	CASSPWEGETQYF	0.365687704686805	HC	1.15169436142443	cluster 3 (106)	mfuzz	none	none
CASSLAGANEQFF	-0.420563390355906	-0.721031799848968	1.14159519020487	9	0.327230975387728	3	CASSQRADTEAFF	0.952869235673142	HC	1.15470053837925	cluster 3 (106)	mfuzz	none	none
CASSLAGAQGYTF	-0.577350269189626	-0.577350269189626	1.15470053837925	9	0.951511070093918	3	CASSQTAGYEQYF	0.952869235673137	HC	1.15470053837925	cluster 3 (106)	mfuzz	none	none
CASSLAGGYEQYF	-0.190897773927701	-0.890790703567824	1.08168847749553	9	0.219693050388248	3	CASSRRDGNTIYF	0.952869235673138	HC	1.15470053837925	cluster 3 (106)	mfuzz	none	none
CASSLAGPNEQFF	-0.658915805448107	-0.491743942742702	1.15065974819081	9	0.387813231695449	3	CASSRRGGDGYTF	0.95286923567314	HC	1.15470053837925	cluster 3 (106)	mfuzz	none	none
CASSLAQGYEQYF	-0.480292910984955	-0.669242921915901	1.14953583290086	9	0.396051383574628	3	CASSSGAPYGYTF	0.378848097085688	HC	1.15208684286346	cluster 3 (106)	mfuzz	none	none
CASSLASGYEQYF	-0.495828511226608	-0.655200114547588	1.1510286257742	9	0.422821749907763	3	CASSSGGRYEQYF	0.215464703140028	HC	1.10378403557559	cluster 3 (106)	mfuzz	none	none
CASSLASNQPQHF	-0.3247359965113	-0.797272507052124	1.12200850356342	9	0.26683053497442	3	CASSSLELYEQYF	0.95286923567314	HC	1.15470053837925	cluster 3 (106)	mfuzz	none	none
CASSLAVNTEAFF	-0.509326964103976	-0.642799348781396	1.15212631288537	9	0.451374906513718	3	CASSSRGDYGYTF	0.240695618993511	HC	1.12188285098583	cluster 3 (106)	mfuzz	none	none
CASSLDRNTEAFF	0.196102906590595	-1.0835248103781	0.887421903787501	9	0.152000942793391	3	CASSSRLYNEQFF	0.351319171067146	HC	1.14863747489751	cluster 3 (106)	mfuzz	none	none
CASSLDSPYEQYF	-0.315056833933764	-0.804528958423861	1.11958579235762	9	0.262418747690138	3	CASSSVDNQPQHF	0.952869235673138	HC	1.15470053837925	cluster 3 (106)	mfuzz	none	none
CASSLDVPYEQYF	0.0843260179023567	-1.03949286513144	0.955166847229087	9	0.166802912452481	3	CASSTRQGGEQFF	0.296223047825077	HC	1.14852906093606	cluster 3 (106)	mfuzz	none	none
CASSLEGDQPQHF	-0.0547737804174412	-0.971487413562322	1.02626119397976	9	0.189373165624708	3	CASSTSGGGEQYF	0.952869235673142	HC	1.15470053837925	cluster 3 (106)	mfuzz	none	none
CASSLGDSEKLFF	-0.577350269189626	-0.577350269189626	1.15470053837925	9	0.951511070093913	3	CASSVGFPGELFF	0.952869235673138	HC	1.15470053837925	cluster 3 (106)	mfuzz	none	none
CASSLGGANVLTF	-0.381887812436996	-0.752783424123304	1.1346712365603	9	0.298279750018459	3	CASSVTGGNGYTF	0.95286923567314	HC	1.15470053837925	cluster 3 (106)	mfuzz	none	none
CASSLGRGTEAFF	-0.595763837195651	-0.558738818786832	1.15450265598248	9	0.647955445419157	3	CASSVVGGLGYTF	0.952869235673138	HC	1.15470053837925	cluster 3 (106)	mfuzz	none	none
CASSLGTSNEQFF	-0.0368896997562401	-0.981044701112245	1.01793440086848	9	0.186111595197243	3	CASSVVSGNTIYF	0.952869235673138	HC	1.15470053837925	cluster 3 (106)	mfuzz	none	none
CASSLLQYNEQFF	-0.48578011224069	-0.664310727561838	1.15009083980253	9	0.404892597871222	3	CASSYESTDTQYF	0.364416356359404	HC	1.14963295390041	cluster 3 (106)	mfuzz	none	none
CASSLMGGTEAFF	-0.028517800811356	-0.985436078714285	1.01395387952564	9	0.18462783385941	3	CASSYGTGSEAFF	0.471475308359296	HC	1.1534141985478	cluster 3 (106)	mfuzz	none	none
CASSLPQPDTQYF	-0.577350269189626	-0.577350269189626	1.15470053837925	9	0.951511070093918	3	CASSYLTSNIQYF	0.952869235673142	HC	1.15470053837925	cluster 3 (106)	mfuzz	none	none
CASSLRGAGGYTF	-0.719228815070501	-0.422710610394773	1.14193942546527	9	0.28372526119655	3	CASSYNRGYGYTF	0.952869235673142	HC	1.15470053837925	cluster 3 (106)	mfuzz	none	none
CASSLSLIYEQYF	-0.577350269189626	-0.577350269189626	1.15470053837925	9	0.951511070093918	3	CASSYPSGTEAFF	0.318250980904321	HC	1.14500609387197	cluster 3 (106)	mfuzz	none	none
CASSLTGYNEQFF	-0.596140178249971	-0.558354260077599	1.15449443832757	9	0.644807761977601	3	CASSYQQGPEAFF	0.952869235673138	HC	1.15470053837925	cluster 3 (106)	mfuzz	none	none
CASSLTSGTEAFF	0.180919562733618	-1.07810905305449	0.897189490320873	9	0.153891228681487	3	CASSYRGADGYTF	0.303165297876066	HC	1.1425833709762	cluster 3 (106)	mfuzz	none	none
CASSLTTNTEAFF	-0.470294069433887	-0.678153362847563	1.14844743228145	9	0.381376775856499	3	CASSYRGAYGYTF	0.952869235673142	HC	1.15470053837925	cluster 3 (106)	mfuzz	none	none
CASSLVNTGELFF	-0.615958174127313	-0.537861705162816	1.15381987929013	9	0.523983675569529	3	CASSYSTGVGYTF	0.304593741147333	HC	1.14283975464788	cluster 3 (106)	mfuzz	none	none
CASSLVVTGELFF	-0.169713688901444	-0.904283159719363	1.07399684862081	9	0.214168173774341	3	CASTELDTGELFF	0.95286923567314	HC	1.15470053837925	cluster 3 (106)	mfuzz	none	none
CASSMAENTEAFF	-0.667913866448103	-0.481774824313167	1.14968869076127	9	0.368423277550756	3	CASTGLNTGELFF	0.23794369083523	HC	1.12030860420159	cluster 3 (106)	mfuzz	none	none
CASSPEGDYEQYF	-0.627550295809443	-0.525650530563664	1.15320082637311	9	0.476865222628876	3	CASTLTPNTEAFF	0.701142354743837	HC	1.15462744315344	cluster 3 (106)	mfuzz	none	none
CASSPGLTDTQYF	-0.328068676013349	-0.794755632666849	1.1228243086802	9	0.268400722163182	3	CASTRGESYEQYF	0.952869235673138	HC	1.15470053837925	cluster 3 (106)	mfuzz	none	none
CASSPGTTYEQYF	-0.563811304213608	-0.590784218311498	1.15459552252511	9	0.708058233914623	3	CASTSLNTGELFF	0.952869235673137	HC	1.15470053837925	cluster 3 (106)	mfuzz	none	none
CASSPGVQYEQYF	-0.577350269189626	-0.577350269189626	1.15470053837925	9	0.951511070093913	3	CATEDLNTGELFF	0.95286923567314	HC	1.15470053837925	cluster 3 (106)	mfuzz	none	none
CASSPRGGEGYTF	-0.577350269189626	-0.577350269189626	1.15470053837925	9	0.951511070093922	3	CATLDRNTGELFF	0.952869235673146	HC	1.15470053837925	cluster 3 (106)	mfuzz	none	none
CASSPRTGAEAFF	-0.577350269189626	-0.577350269189626	1.15470053837925	9	0.951511070093913	3	CATQTANTGELFF	0.952869235673142	HC	1.15470053837925	cluster 3 (106)	mfuzz	none	none
CASSPSGPYEQYF	-0.451224642696351	-0.694875180667829	1.14609982336418	9	0.357511668365403	3	CATSDLDSGELFF	0.952869235673142	HC	1.15470053837925	cluster 3 (106)	mfuzz	none	none
CASSPSGSLEQYF	-0.577350269189626	-0.577350269189626	1.15470053837925	9	0.951511070093913	3	CATSDLVEDTQYF	0.952869235673142	HC	1.15470053837925	cluster 3 (106)	mfuzz	none	none
CASSPTANEKLFF	-0.689405051025617	-0.457507239271488	1.1469122902971	9	0.328704047372855	3	CATSTGGRQPQHF	0.952869235673142	HC	1.15470053837925	cluster 3 (106)	mfuzz	none	none
CASSPVSNTEAFF	-0.422522738607336	-0.719386739016452	1.14190947762379	9	0.328935455714638	3	CAWSVAANTEAFF	0.952869235673138	HC	1.15470053837925	cluster 3 (106)	mfuzz	none	none
CASSQAVGSPLHF	-0.47164173556478	-0.676958160764542	1.14859989632932	9	0.383256533038247	3	CAWSVRGAHGYTF	0.95286923567314	HC	1.15470053837925	cluster 3 (106)	mfuzz	none	none
CASSQDDTYEQYF	-0.327022824616227	-0.795546486952937	1.12256931156916	9	0.267905047324611	3	CSARGLAGDTQYF	0.952869235673142	HC	1.15470053837925	cluster 3 (106)	mfuzz	none	none
CASSQDSSETQYF	-0.577350269189626	-0.577350269189626	1.15470053837925	9	0.951511070093916	3	CSVDLAGYNEQFF	0.95286923567314	HC	1.15470053837925	cluster 3 (106)	mfuzz	none	none
CASSQGQGNIQYF	-0.718382165759323	-0.42371714797451	1.14209931373383	9	0.28488978769905	3	CSVEDRDTYEQYF	0.95286923567314	HC	1.15470053837925	cluster 3 (106)	mfuzz	none	none
CASSQGQKDEQYF	-0.577350269189626	-0.577350269189626	1.15470053837925	9	0.951511070093911	3	CSVEGTESYEQYF	0.95286923567314	HC	1.15470053837925	cluster 3 (106)	mfuzz	none	none
CASSRDGSYEQYF	-0.136899160561876	-0.924497530535187	1.06139669109706	9	0.206286545170556	3	CSVESRANYGYTF	0.952869235673142	HC	1.15470053837925	cluster 3 (106)	mfuzz	none	none
CASSRDRGYEQYF	0.0825804580073544	-1.03872962614341	0.956149168136055	9	0.167052914503296	3	CSVLTGWPYEQYF	0.952869235673138	HC	1.15470053837925	cluster 3 (106)	mfuzz	none	none
CASSRGFDQPQHF	-0.468850761493712	-0.679431403757738	1.14828216525145	9	0.379395041202172	3	CAIGDENTGELFF	0.952869235673142	RI	-0.577350269189626	cluster 3 (106)	mfuzz	none	none
CASSRSGNYGYTF	-0.540621662958307	-0.613315878820589	1.1539375417789	9	0.551898588375747	3	CAIGTGLSYEQYF	0.95286923567314	RI	-0.577350269189626	cluster 3 (106)	mfuzz	none	none
CASSSLNTGELFF	-0.178433525381715	-0.898771652101993	1.07720517748371	9	0.216397361333273	3	CAITDLNTGELFF	0.952869235673138	RI	-0.577350269189626	cluster 3 (106)	mfuzz	none	none
CASSSQNTGELFF	-0.696340361817655	-0.44953438556785	1.1458747473855	9	0.317395963142123	3	CASAGTANSPLHF	0.952869235673142	RI	-0.577350269189626	cluster 3 (106)	mfuzz	none	none
CASSSRAQETQYF	-0.513825499987511	-0.638624807382784	1.15245030737029	9	0.46233607833146	3	CASEDLNTGELFF	0.952869235673142	RI	-0.577350269189626	cluster 3 (106)	mfuzz	none	none
CASSTTGGSPLHF	-0.577350269189626	-0.577350269189626	1.15470053837925	9	0.951511070093913	3	CASEDRNTGELFF	0.323367894532483	RI	-0.485032666881123	cluster 3 (106)	mfuzz	none	none
CASSWGGAYEQYF	-0.669706056554142	-0.479775935338283	1.14948199189242	9	0.364784858235717	3	CASGDTNTGELFF	0.95286923567314	RI	-0.577350269189626	cluster 3 (106)	mfuzz	none	none
CASSYMNTGELFF	-0.577350269189626	-0.577350269189626	1.15470053837925	9	0.951511070093911	3	CASGKQNTGELFF	0.952869235673138	RI	-0.577350269189626	cluster 3 (106)	mfuzz	none	none
CASSYYRNTEAFF	-0.195882587369266	-0.88756492596806	1.08344751333733	9	0.221049057060826	3	CASGLADTDTQYF	0.423034905334517	RI	-0.639972166555087	cluster 3 (106)	mfuzz	none	none
CASTPLNTGELFF	-0.675812131186678	-0.472932064063678	1.14874419525036	9	0.352878321258437	3	CASGLVQGYEQYF	0.95286923567314	RI	-0.577350269189626	cluster 3 (106)	mfuzz	none	none
CASTQRGSTEAFF	-0.577350269189626	-0.577350269189626	1.15470053837925	9	0.951511070093913	3	CASISLNTGELFF	0.952869235673142	RI	-0.577350269189626	cluster 3 (106)	mfuzz	none	none
CASTSVNTGELFF	-0.72320000089529	-0.417974446945797	1.14117444784109	9	0.278330511666616	3	CASKGLANNEQFF	0.952869235673138	RI	-0.577350269189626	cluster 3 (106)	mfuzz	none	none
CASTVSSYNEQFF	-0.577350269189626	-0.577350269189626	1.15470053837925	9	0.951511070093911	3	CASNPGGVETQYF	0.952869235673142	RI	-0.577350269189626	cluster 3 (106)	mfuzz	none	none
CATGGLNTGELFF	-0.577350269189626	-0.577350269189626	1.15470053837925	9	0.951511070093918	3	CASPDLNTGELFF	0.952869235673146	RI	-0.577350269189626	cluster 3 (106)	mfuzz	none	none
CATLGSNTGELFF	-0.577350269189626	-0.577350269189626	1.15470053837925	9	0.951511070093913	3	CASQDANTGELFF	0.952869235673142	RI	-0.577350269189626	cluster 3 (106)	mfuzz	none	none
CATQGLNTGELFF	-0.577350269189626	-0.577350269189626	1.15470053837925	9	0.951511070093918	3	CASQDRNTGELFF	0.952869235673142	RI	-0.577350269189626	cluster 3 (106)	mfuzz	none	none
CATTDLNTGELFF	-0.577350269189626	-0.577350269189626	1.15470053837925	9	0.951511070093922	3	CASQGLNTGELFF	0.502485558685088	RI	-0.61597126789529	cluster 3 (106)	mfuzz	none	none
CAWSVTGVTEAFF	-0.17331169686363	-0.902016135492928	1.07532783235656	9	0.21508063116426	3	CASRAGAQETQYF	0.288642151442765	RI	-0.731040472489883	cluster 3 (106)	mfuzz	none	none
CSARVQGYYEQYF	-0.577350269189626	-0.577350269189626	1.15470053837925	9	0.951511070093918	3	CASRDRDSYEQYF	0.40461931269668	RI	-0.647631261829876	cluster 3 (106)	mfuzz	none	none
CSASEGRNTEAFF	-0.577350269189626	-0.577350269189626	1.15470053837925	9	0.951511070093913	3	CASRRGGNSPLHF	0.952869235673142	RI	-0.577350269189626	cluster 3 (106)	mfuzz	none	none
CSVDGQGNYEQYF	-0.577350269189626	-0.577350269189626	1.15470053837925	9	0.951511070093911	3	CASRTSATYEQYF	0.952869235673138	RI	-0.577350269189626	cluster 3 (106)	mfuzz	none	none
CSVEDRNSYEQYF	-0.577350269189626	-0.577350269189626	1.15470053837925	9	0.951511070093918	3	CASSAGVSGEQYF	0.952869235673142	RI	-0.577350269189626	cluster 3 (106)	mfuzz	none	none
CAAGQGNTGELFF	1.1546751248261	-0.570703025438075	-0.583972099388026	10	0.748460114935406	3	CASSARANTEAFF	0.95286923567314	RI	-0.577350269189626	cluster 3 (106)	mfuzz	none	none
CASGDGNTGELFF	1.11108407230509	-0.827790338631101	-0.283293733673987	10	0.22064520363845	3	CASSDDSNYGYTF	0.211315770474577	RI	-0.854446838730212	cluster 3 (106)	mfuzz	none	none
CASGEANTGELFF	1.14979740487468	-0.666955455625737	-0.482841949248942	10	0.367231138193324	3	CASSDLDTGELFF	0.95286923567314	RI	-0.577350269189626	cluster 3 (106)	mfuzz	none	none
CASGNLNTGELFF	1.15470053837925	-0.577350269189626	-0.577350269189626	10	0.918302631946086	3	CASSDQNTGELFF	0.349403790451963	RI	-0.677941984202999	cluster 3 (106)	mfuzz	none	none
CASGTQNTGELFF	1.15470053837925	-0.577350269189626	-0.577350269189626	10	0.918302631946087	3	CASSEANTGELFF	0.221599532879935	RI	-0.832971060278078	cluster 3 (106)	mfuzz	none	none
CASIDQNTGELFF	1.15470053837925	-0.577350269189626	-0.577350269189626	10	0.918302631946085	3	CASSEGRGYEQYF	0.207597915177991	RI	-0.862652215662408	cluster 3 (106)	mfuzz	none	none
CASIGLNTGELFF	1.09047042687411	-0.874105531472525	-0.216364895401582	10	0.19780064524781	3	CASSEGTSGEQYF	0.952869235673138	RI	-0.577350269189626	cluster 3 (106)	mfuzz	none	none
CASNHRGTGELFF	1.15470053837925	-0.577350269189626	-0.577350269189626	10	0.918302631946085	3	CASSESNTGELFF	0.159129229356924	RI	-0.989052901944175	cluster 3 (106)	mfuzz	none	none
CASNSGVYNEQFF	1.15470053837925	-0.577350269189626	-0.577350269189626	10	0.918302631946089	3	CASSESQGYEQYF	0.199917315929545	RI	-0.880350838890574	cluster 3 (106)	mfuzz	none	none
CASQQGNTGELFF	1.15451658453207	-0.595107438752927	-0.559409145779138	10	0.638634996840235	3	CASSETQGYEQFF	0.95286923567314	RI	-0.577350269189626	cluster 3 (106)	mfuzz	none	none
CASRGEGSYEQYF	1.14360063004325	-0.710123123059592	-0.43347750698366	10	0.307933243279541	3	CASSEWLQETQYF	0.95286923567314	RI	-0.577350269189626	cluster 3 (106)	mfuzz	none	none
CASRIQGRQPQHF	1.15470053837925	-0.577350269189626	-0.577350269189626	10	0.918302631946087	3	CASSFENTGELFF	0.343758643809635	RI	-0.681832562758827	cluster 3 (106)	mfuzz	none	none
CASSARGGNGYTF	1.15470053837925	-0.577350269189626	-0.577350269189626	10	0.918302631946083	3	CASSFNVNTEAFF	0.213201547723784	RI	-0.850374998757466	cluster 3 (106)	mfuzz	none	none
CASSATSNQPQHF	1.15251840629339	-0.514810099278396	-0.637708307014989	10	0.404805307429221	3	CASSFSSGGEQFF	0.952869235673142	RI	-0.577350269189626	cluster 3 (106)	mfuzz	none	none
CASSDDNTGELFF	1.14840423152373	-0.678489175188172	-0.469915056335563	10	0.348492908683366	3	CASSLAGAQEQFF	0.510482083056779	RI	-0.614164221455725	cluster 3 (106)	mfuzz	none	none
CASSDSSRGEQFF	1.15470053837925	-0.577350269189626	-0.577350269189626	10	0.918302631946083	3	CASSLAQGTGYTF	0.95286923567314	RI	-0.577350269189626	cluster 3 (106)	mfuzz	none	none
CASSEAANQPQHF	1.15470053837925	-0.577350269189626	-0.577350269189626	10	0.918302631946086	3	CASSLDWNYGYTF	0.169187029916525	RI	-0.960467924469252	cluster 3 (106)	mfuzz	none	none
CASSEGLVYEQYF	1.15470053837925	-0.577350269189626	-0.577350269189626	10	0.918302631946087	3	CASSLGISGELFF	0.255003484116191	RI	-0.774765471161205	cluster 3 (106)	mfuzz	none	none
CASSELNTGELFF	1.15302300083526	-0.522627647004598	-0.630395353830663	10	0.427980281462635	3	CASSLGPADTQYF	0.257101908209698	RI	-0.771643437485723	cluster 3 (106)	mfuzz	none	none
CASSERGQGGYTF	1.15470053837925	-0.577350269189626	-0.577350269189626	10	0.918302631946085	3	CASSLPTGETQYF	0.220286852042288	RI	-0.835613608777801	cluster 3 (106)	mfuzz	none	none
CASSESTGYGYTF	1.15470053837925	-0.577350269189626	-0.577350269189626	10	0.918302631946087	3	CASSLQGNYEQYF	0.179581073321378	RI	-0.93188395299394	cluster 3 (106)	mfuzz	none	none
CASSFAEYYEQYF	1.15470053837925	-0.577350269189626	-0.577350269189626	10	0.918302631946087	3	CASSLRGAHGYTF	0.952869235673142	RI	-0.577350269189626	cluster 3 (106)	mfuzz	none	none
CASSFGGDEKLFF	1.15385170361842	-0.615262316730279	-0.538589386888146	10	0.509788321811149	3	CASSLRGDAGYTF	0.952869235673138	RI	-0.577350269189626	cluster 3 (106)	mfuzz	none	none
CASSFGGNTEAFF	1.12212421572776	-0.796917854789865	-0.325206360937899	10	0.23819339457598	3	CASSLRVAGEQFF	0.95286923567314	RI	-0.577350269189626	cluster 3 (106)	mfuzz	none	none
CASSFRGSNGYTF	1.15470053837925	-0.577350269189626	-0.577350269189626	10	0.918302631946086	3	CASSLSGFYGYTF	0.182938332407143	RI	-0.922941029763857	cluster 3 (106)	mfuzz	none	none
CASSIGDQETQYF	1.14525555305716	-0.700269026302335	-0.444986526754824	10	0.319205361620205	3	CASSLTAAYEQYF	0.238734028836942	RI	-0.801023964653248	cluster 3 (106)	mfuzz	none	none
CASSLAGVETQYF	1.15206275509741	-0.64358547615139	-0.508477278946021	10	0.415701478537464	3	CASSLTGFGEQFF	0.952869235673142	RI	-0.577350269189626	cluster 3 (106)	mfuzz	none	none
CASSLASTDTQYF	1.11204259317992	-0.825318443279751	-0.286724149900166	10	0.221967622635563	3	CASSLWLNNEQFF	0.952869235673138	RI	-0.577350269189626	cluster 3 (106)	mfuzz	none	none
CASSLDFNQPQHF	1.14809061901165	-0.467199870187682	-0.680890748823966	10	0.307453088840466	3	CASSLWNTGELFF	0.247963230184833	RI	-0.785670968754643	cluster 3 (106)	mfuzz	none	none
CASSLDKNTEAFF	1.15341897288629	-0.529608480727271	-0.623810492159022	10	0.451673436468394	3	CASSLYGGYEQYF	0.77116696690951	RI	-0.571531669979376	cluster 3 (106)	mfuzz	none	none
CASSLDSSYEQYF	1.12534381055365	-0.786727659580161	-0.338616150973493	10	0.244562319799384	3	CASSMGGFYEQYF	0.952869235673138	RI	-0.577350269189626	cluster 3 (106)	mfuzz	none	none
CASSLEGIGGYTF	1.13733221506197	-0.741456658304667	-0.395875556757305	10	0.277829723532196	3	CASSNRGGNEQFF	0.452914957504081	RI	-0.531641755962876	cluster 3 (106)	mfuzz	none	none
CASSLETGYEQYF	1.15405883059494	-0.54369532397372	-0.61036350662122	10	0.511921296545584	3	CASSPAGYYEQYF	0.95286923567314	RI	-0.577350269189626	cluster 3 (106)	mfuzz	none	none
CASSLGERSEQYF	1.15470053837925	-0.577350269189626	-0.577350269189626	10	0.918302631946085	3	CASSPAQGDEQYF	0.952869235673138	RI	-0.577350269189626	cluster 3 (106)	mfuzz	none	none
CASSLGQAYEQYF	1.11351786163152	-0.821444553528198	-0.292073308103325	10	0.224066179342014	3	CASSPHPSDTQYF	0.952869235673144	RI	-0.577350269189626	cluster 3 (106)	mfuzz	none	none
CASSLGQSLEQYF	1.15470053837925	-0.577350269189626	-0.577350269189626	10	0.918302631946083	3	CASSPLSAGELFF	0.952869235673138	RI	-0.577350269189626	cluster 3 (106)	mfuzz	none	none
CASSLGQSYEQYF	1.15189747226892	-0.645584646664545	-0.506312825604375	10	0.410833754340931	3	CASSPRGGNGYTF	0.95286923567314	RI	-0.577350269189626	cluster 3 (106)	mfuzz	none	none
CASSLGRMAEAFF	1.15470053837925	-0.577350269189626	-0.577350269189626	10	0.918302631946089	3	CASSPRGVHEQYF	0.463362706000938	RI	-0.626240599161376	cluster 3 (106)	mfuzz	none	none
CASSLLDSLEQYF	1.15287273613565	-0.520192784377571	-0.632679951758081	10	0.420421228508171	3	CASSPTGLNGYTF	0.952869235673138	RI	-0.577350269189626	cluster 3 (106)	mfuzz	none	none
CASSLNPNTEAFF	1.14235691027843	-0.717005466197982	-0.425351444080452	10	0.300639743350106	3	CASSPWEGETQYF	0.365687704686805	RI	-0.503735646285459	cluster 3 (106)	mfuzz	none	none
CASSLPDPYEQYF	1.15146366988193	-0.65055537873926	-0.500908291142665	10	0.399403524741255	3	CASSQRADTEAFF	0.952869235673142	RI	-0.577350269189626	cluster 3 (106)	mfuzz	none	none
CASSLRGANGYTF	1.12036323451093	-0.802234642576673	-0.318128591934261	10	0.234995775588941	3	CASSQTAGYEQYF	0.952869235673137	RI	-0.577350269189626	cluster 3 (106)	mfuzz	none	none
CASSLSAAYEQYF	1.1536259066863	-0.533680012721662	-0.619945893964639	10	0.467122061060822	3	CASSRRDGNTIYF	0.952869235673138	RI	-0.577350269189626	cluster 3 (106)	mfuzz	none	none
CASSLWGHQPQHF	1.15470053837925	-0.577350269189626	-0.577350269189626	10	0.918302631946087	3	CASSRRGGDGYTF	0.95286923567314	RI	-0.577350269189626	cluster 3 (106)	mfuzz	none	none
CASSLWTGSEAFF	1.15470053837925	-0.577350269189626	-0.577350269189626	10	0.918302631946089	3	CASSSGAPYGYTF	0.378848097085688	RI	-0.508798125122812	cluster 3 (106)	mfuzz	none	none
CASSLYRGTEAFF	1.15100156367783	-0.495522345317617	-0.655479218360214	10	0.358367665779422	3	CASSSGGRYEQYF	0.215464703140028	RI	-0.845568033332721	cluster 3 (106)	mfuzz	none	none
CASSMGVNTEAFF	1.1494098691864	-0.670322477244539	-0.479087391941859	10	0.361478608754633	3	CASSSLELYEQYF	0.95286923567314	RI	-0.577350269189626	cluster 3 (106)	mfuzz	none	none
CASSPDPQETQYF	1.1525767437055	-0.636911283378994	-0.515665460326507	10	0.433240480962977	3	CASSSRGDYGYTF	0.240695618993511	RI	-0.797656764028327	cluster 3 (106)	mfuzz	none	none
CASSPGPEYGYTF	1.15346055654402	-0.623061243865955	-0.530399312678066	10	0.47780065617828	3	CASSSRLYNEQFF	0.351319171067146	RI	-0.676661120877145	cluster 3 (106)	mfuzz	none	none
CASSPRGANGYTF	1.15470053837925	-0.577350269189626	-0.577350269189626	10	0.918302631946081	3	CASSSVDNQPQHF	0.952869235673138	RI	-0.577350269189626	cluster 3 (106)	mfuzz	none	none
CASSPRQGDTQYF	1.14884046134905	-0.473801167990215	-0.675039293358839	10	0.318016365995149	3	CASSTRQGGEQFF	0.296223047825077	RI	-0.471013636336337	cluster 3 (106)	mfuzz	none	none
CASSPSDPGELFF	1.15470053837925	-0.577350269189626	-0.577350269189626	10	0.918302631946085	3	CASSTSGGGEQYF	0.952869235673142	RI	-0.577350269189626	cluster 3 (106)	mfuzz	none	none
CASSPTGDREQYF	1.15470053837925	-0.577350269189626	-0.577350269189626	10	0.918302631946086	3	CASSVGFPGELFF	0.952869235673138	RI	-0.577350269189626	cluster 3 (106)	mfuzz	none	none
CASSQASNQPQHF	1.15431039912509	-0.60314802268285	-0.551162376442236	10	0.575840411751959	3	CASSVTGGNGYTF	0.95286923567314	RI	-0.577350269189626	cluster 3 (106)	mfuzz	none	none
CASSQDRDYEQYF	1.14440249160734	-0.438945090590519	-0.705457401016817	10	0.268248548347649	3	CASSVVGGLGYTF	0.952869235673138	RI	-0.577350269189626	cluster 3 (106)	mfuzz	none	none
CASSQEASYEQYF	1.15433063735487	-0.551855542939218	-0.602475094415655	10	0.558587243199469	3	CASSVVSGNTIYF	0.952869235673138	RI	-0.577350269189626	cluster 3 (106)	mfuzz	none	none
CASSQGRTAEAFF	1.15470053837925	-0.577350269189626	-0.577350269189626	10	0.918302631946087	3	CASSYESTDTQYF	0.364416356359404	RI	-0.66840094937838	cluster 3 (106)	mfuzz	none	none
CASSQSGGGEQFF	1.09428473852134	-0.866369065010666	-0.227915673510675	10	0.201405065900651	3	CASSYGTGSEAFF	0.471475308359296	RI	-0.623895709565525	cluster 3 (106)	mfuzz	none	none
CASSRDRGLGYTF	1.15379860585059	-0.616416170879663	-0.537382434970929	10	0.50464544529219	3	CASSYLTSNIQYF	0.952869235673142	RI	-0.577350269189626	cluster 3 (106)	mfuzz	none	none
CASSRSSNQPQHF	1.14677682509574	-0.456438914611774	-0.690337910483964	10	0.291507350888729	3	CASSYNRGYGYTF	0.952869235673142	RI	-0.577350269189626	cluster 3 (106)	mfuzz	none	none
CASSSESTDTQYF	1.13704206174869	-0.742737885284905	-0.394304176463789	10	0.276747548749688	3	CASSYPSGTEAFF	0.318250980904321	RI	-0.701811916496566	cluster 3 (106)	mfuzz	none	none
CASSSYSRYEQYF	1.15470053837925	-0.577350269189626	-0.577350269189626	10	0.918302631946085	3	CASSYQQGPEAFF	0.952869235673138	RI	-0.577350269189626	cluster 3 (106)	mfuzz	none	none
CASSTYRGQPQHF	1.15470053837925	-0.577350269189626	-0.577350269189626	10	0.918302631946086	3	CASSYRGADGYTF	0.303165297876066	RI	-0.715781928329937	cluster 3 (106)	mfuzz	none	none
CASSVGGAHEQYF	1.15470053837925	-0.577350269189626	-0.577350269189626	10	0.918302631946087	3	CASSYRGAYGYTF	0.952869235673142	RI	-0.577350269189626	cluster 3 (106)	mfuzz	none	none
CASSVGQGYEQYF	1.09796400166469	-0.858588667889676	-0.239375333775011	10	0.20510296749297	3	CASSYSTGVGYTF	0.304593741147333	RI	-0.714381310575274	cluster 3 (106)	mfuzz	none	none
CASSYRGGGGYTF	1.15275337050657	-0.634426233824314	-0.51832713668226	10	0.440340262442793	3	CASTELDTGELFF	0.95286923567314	RI	-0.577350269189626	cluster 3 (106)	mfuzz	none	none
CASSYRQGQPQHF	1.15470053837925	-0.577350269189626	-0.577350269189626	10	0.918302631946085	3	CASTGLNTGELFF	0.23794369083523	RI	-0.802396894379529	cluster 3 (106)	mfuzz	none	none
CASSYSDGTEAFF	1.09346901199127	-0.868050767428396	-0.225418244562874	10	0.200615709419249	3	CASTLTPNTEAFF	0.701142354743837	RI	-0.588565416458826	cluster 3 (106)	mfuzz	none	none
CASTDMNTGELFF	1.15470053837925	-0.577350269189626	-0.577350269189626	10	0.918302631946087	3	CASTRGESYEQYF	0.952869235673138	RI	-0.577350269189626	cluster 3 (106)	mfuzz	none	none
CASTETNTGELFF	1.14751573306224	-0.462376845791649	-0.685138887270595	10	0.300126215560161	3	CASTSLNTGELFF	0.952869235673137	RI	-0.577350269189626	cluster 3 (106)	mfuzz	none	none
CASTKGGTDTQYF	1.15470053837925	-0.577350269189626	-0.577350269189626	10	0.918302631946087	3	CATEDLNTGELFF	0.95286923567314	RI	-0.577350269189626	cluster 3 (106)	mfuzz	none	none
CATGQPNTGELFF	1.15470053837925	-0.577350269189626	-0.577350269189626	10	0.918302631946086	3	CATLDRNTGELFF	0.952869235673146	RI	-0.577350269189626	cluster 3 (106)	mfuzz	none	none
CATGQSNTGELFF	1.13819521785865	-0.737572338585671	-0.400622879272977	10	0.28117257399414	3	CATQTANTGELFF	0.952869235673142	RI	-0.577350269189626	cluster 3 (106)	mfuzz	none	none
CATRGPNTGELFF	1.15445512671094	-0.597843584022148	-0.556611542688787	10	0.614805999642016	3	CATSDLDSGELFF	0.952869235673142	RI	-0.577350269189626	cluster 3 (106)	mfuzz	none	none
CATSDLANTEAFF	1.12104738149509	-0.800189241739456	-0.320858139755631	10	0.236216288442249	3	CATSDLVEDTQYF	0.952869235673142	RI	-0.577350269189626	cluster 3 (106)	mfuzz	none	none
CATSDRTGWGYTF	1.15470053837925	-0.577350269189626	-0.577350269189626	10	0.918302631946086	3	CATSTGGRQPQHF	0.952869235673142	RI	-0.577350269189626	cluster 3 (106)	mfuzz	none	none
CATSLLSTGELFF	1.15470053837925	-0.577350269189626	-0.577350269189626	10	0.918302631946086	3	CAWSVAANTEAFF	0.952869235673138	RI	-0.577350269189626	cluster 3 (106)	mfuzz	none	none
CSAGQRNTGELFF	1.15470053837925	-0.577350269189626	-0.577350269189626	10	0.918302631946087	3	CAWSVRGAHGYTF	0.95286923567314	RI	-0.577350269189626	cluster 3 (106)	mfuzz	none	none
CSATAGGGYEQYF	1.15470053837925	-0.577350269189626	-0.577350269189626	10	0.918302631946087	3	CSARGLAGDTQYF	0.952869235673142	RI	-0.577350269189626	cluster 3 (106)	mfuzz	none	none
CSVEEAGSYEQYF	1.15470053837925	-0.577350269189626	-0.577350269189626	10	0.918302631946087	3	CSVDLAGYNEQFF	0.95286923567314	RI	-0.577350269189626	cluster 3 (106)	mfuzz	none	none
CSVEGRDTGELFF	1.15470053837925	-0.577350269189626	-0.577350269189626	10	0.918302631946083	3	CSVEDRDTYEQYF	0.95286923567314	RI	-0.577350269189626	cluster 3 (106)	mfuzz	none	none
CSVGTLNTGELFF	1.14709722233825	-0.688117245087394	-0.458979977250859	10	0.334698182240716	3	CSVEGTESYEQYF	0.95286923567314	RI	-0.577350269189626	cluster 3 (106)	mfuzz	none	none
CASGRQNTGELFF	0.636222204508535	0.516404313941098	-1.15262651844963	1	0.37361762809188	3	CSVESRANYGYTF	0.952869235673142	RI	-0.577350269189626	cluster 3 (106)	mfuzz	none	none
CASGTLNTGELFF	0.532626790060951	0.620947292074518	-1.15357408213547	1	0.557844443370946	3	CSVLTGWPYEQYF	0.952869235673138	RI	-0.577350269189626	cluster 3 (106)	mfuzz	none	none
CASQDTNTGELFF	0.293181718760667	0.820638875397504	-1.11382059415817	1	0.235441820085802	4	CASSDANTGELFF	0.240013041208535	PI	0.972768595728351	cluster 4 (15)	mfuzz	none	none
CASSAGEAGELFF	0.701427005477138	0.443641655229534	-1.14506866070667	1	0.261674004661696	4	CASSDRQNTEAFF	0.274631930050588	PI	0.722407688100939	cluster 4 (15)	mfuzz	none	none
CASSDGNTGELFF	0.314745212014659	0.804761266504903	-1.11950647851956	1	0.24493026688276	4	CASSFAVNTEAFF	0.393304406149367	PI	0.888525069404433	cluster 4 (15)	mfuzz	none	none
CASSEGEGYEQYF	0.0793041739180616	0.957986693361472	-1.03729086727953	1	0.174160116147526	4	CASSFGLANEQFF	0.348622697791957	PI	0.905315656948202	cluster 4 (15)	mfuzz	none	none
CASSEVPSYEQYF	0.391027113395226	0.745402670945607	-1.13642978434083	1	0.289673479997958	4	CASSLAGSTEAFF	0.414649498278117	PI	0.790543430656538	cluster 4 (15)	mfuzz	none	none
CASSFGGSTEAFF	0.593939498801308	0.560600599796856	-1.15454009859816	1	0.518006183129806	4	CASSLGGGQPQHF	0.215996211719941	PI	0.994455173330514	cluster 4 (15)	mfuzz	none	none
CASSFSGSYGYTF	0.179088676117406	0.898355168249953	-1.07744384436736	1	0.197543966458931	4	CASSLTDLYGYTF	0.533692578261957	PI	0.817471450804244	cluster 4 (15)	mfuzz	none	none
CASSLFPTDTQYF	0.402877896763574	0.735720083066195	-1.13859797982977	1	0.298960475124904	4	CASSPLAGREQYF	0.325539981772196	PI	0.754558016056167	cluster 4 (15)	mfuzz	none	none
CASSLINTGELFF	0.547620030135798	0.606578664405861	-1.15419869454166	1	0.660523151384875	4	CASSQRNTGELFF	0.390837599265922	PI	0.782812790383993	cluster 4 (15)	mfuzz	none	none
CASSLRGADGYTF	0.608626731638479	0.545498452262444	-1.15412518390092	1	0.454627713288146	4	CASSSGSNYEQYF	0.362780954853964	PI	0.77211647306273	cluster 4 (15)	mfuzz	none	none
CASSLRGGDGYTF	0.327504952911233	0.795182025668472	-1.12268697857969	1	0.251062139080108	4	CASSYANTGELFF	0.238944927642123	PI	0.973679156324531	cluster 4 (15)	mfuzz	none	none
CASSMSANTEAFF	0.434951459598558	0.708868116105045	-1.1438195757036	1	0.329295334804179	4	CASSYGPPYEQYF	0.59720527209871	PI	0.84483619232209	cluster 4 (15)	mfuzz	none	none
CASSNGNTGELFF	0.262453285914228	0.842600192026713	-1.10505347794094	1	0.223484534187493	4	CASSYTEYNEQFF	0.613938034777972	PI	0.840738051866214	cluster 4 (15)	mfuzz	none	none
CASSPDRGGGYTF	0.163758396096204	0.908013417734539	-1.07177181383074	1	0.193523415753408	4	CATSDSNTGELFF	0.270142945334986	PI	0.949244144949533	cluster 4 (15)	mfuzz	none	none
CASSPGDSYGYTF	0.561774494804995	0.592787212988754	-1.15456170779375	1	0.751192598402427	4	CSARTGANYGYTF	0.296235381286403	PI	0.932112789567085	cluster 4 (15)	mfuzz	none	none
CASSSPRGETQYF	0.0762744920727844	0.959678694603102	-1.03595318667589	1	0.173536408588144	4	CASSDANTGELFF	0.240013041208535	HC	0.0524022501987098	cluster 4 (15)	mfuzz	none	none
CASSTTVNTEAFF	0.590287917745093	0.564315249364309	-1.1546031671094	1	0.53743598804957	4	CASSDRQNTEAFF	0.274631930050588	HC	0.418921369700177	cluster 4 (15)	mfuzz	none	none
CASSVGGYTEAFF	0.309812740300011	0.80842745021594	-1.11824019051595	1	0.242668307213236	4	CASSFAVNTEAFF	0.393304406149367	HC	0.1944020100941	cluster 4 (15)	mfuzz	none	none
CASSYGLTDTQYF	0.566538716814285	0.588094751344239	-1.15463346815852	1	0.721530188239386	4	CASSFGLANEQFF	0.348622697791957	HC	0.168069705121223	cluster 4 (15)	mfuzz	none	none
CASSYRLGNEQFF	0.69989443882997	0.445421142333935	-1.14531558116391	1	0.26368952640345	4	CASSLAGSTEAFF	0.414649498278117	HC	0.333618408890974	cluster 4 (15)	mfuzz	none	none
CASTERNTGELFF	0.22058884284192	0.871288698752898	-1.09187754159482	1	0.209478321427909	4	CASSLGGGQPQHF	0.215996211719941	HC	0.0109989191145306	cluster 4 (15)	mfuzz	none	none
CATSDLFQETQYF	0.603379655446864	0.550923650673794	-1.15430330612066	1	0.474996192634333	4	CASSLTDLYGYTF	0.533692578261957	HC	0.297525784479312	cluster 4 (15)	mfuzz	none	none
CATSTENTGELFF	0.603759507336562	0.550532026503446	-1.15429153384001	1	0.473447135646267	4	CASSPLAGREQYF	0.325539981772196	HC	0.379676506057147	cluster 4 (15)	mfuzz	none	none
CSARDGGTDTQYF	0.124882515448748	0.931693173829727	-1.05657568927847	1	0.184088434222215	4	CASSQRNTGELFF	0.390837599265922	HC	0.343714752244546	cluster 4 (15)	mfuzz	none	none
CSVEEQNTGELFF	0.345666817408094	0.781308005608957	-1.12697482301705	1	0.260575830599976	4	CASSSGSNYEQYF	0.362780954853964	HC	0.357498831903115	cluster 4 (15)	mfuzz	none	none
CSVESSGSYEQYF	0.184224676741469	0.895078601295765	-1.07930327803723	1	0.198933961968107	4	CASSYANTGELFF	0.238944927642123	HC	0.0507119778808391	cluster 4 (15)	mfuzz	none	none
CASGDLNTGELFF	-1.15457861299672	0.562757623597436	0.591820989399282	2	0.321058183751091	4	CASSYGPPYEQYF	0.59720527209871	HC	0.259262808740241	cluster 4 (15)	mfuzz	none	none
CASGGTNTGELFF	-1.13811412243078	0.737942179691555	0.400171942739227	2	0.566037022311831	4	CASSYTEYNEQFF	0.613938034777972	HC	0.265101357167544	cluster 4 (15)	mfuzz	none	none
CASGQGGNQPQHF	-1.1395190898579	0.731383128873471	0.408135960984426	2	0.606270731700602	4	CATSDSNTGELFF	0.270142945334986	HC	0.094765023409284	cluster 4 (15)	mfuzz	none	none
CASQDSNTGELFF	-1.11381009427667	0.293143212492855	0.820666881783814	2	0.189640425928172	4	CSARTGANYGYTF	0.296235381286403	HC	0.124176026084797	cluster 4 (15)	mfuzz	none	none
CASRGQGDYGYTF	-1.1422343993647	0.717662184860885	0.424572214503811	2	0.724761770337243	4	CASSDANTGELFF	0.240013041208535	RI	-1.02517084592706	cluster 4 (15)	mfuzz	none	none
CASRVENTGELFF	-1.15468181818212	0.583035122795963	0.571646695386162	2	0.342701087150357	4	CASSDRQNTEAFF	0.274631930050588	RI	-1.14132905780112	cluster 4 (15)	mfuzz	none	none
CASRWTENTEAFF	-1.07125763326411	0.908865085475306	0.162392547788805	2	0.240784316177181	4	CASSFAVNTEAFF	0.393304406149367	RI	-1.08292707949853	cluster 4 (15)	mfuzz	none	none
CASSAEANTEAFF	-1.05792436043143	0.92970777994741	0.128216580484017	2	0.224574718911301	4	CASSFGLANEQFF	0.348622697791957	RI	-1.07338536206942	cluster 4 (15)	mfuzz	none	none
CASSAGPSTEAFF	-1.11153456804524	0.284901675223047	0.826632892822192	2	0.187418228599316	4	CASSLAGSTEAFF	0.414649498278117	RI	-1.12416183954751	cluster 4 (15)	mfuzz	none	none
CASSDRTTDTQYF	-1.09380008177791	0.86737006417815	0.226430017599761	2	0.27868348600478	4	CASSLGGGQPQHF	0.215996211719941	RI	-1.00545409244504	cluster 4 (15)	mfuzz	none	none
CASSEATGYEQYF	-1.12101418178484	0.800289081829904	0.32072509995494	2	0.37065558796835	4	CASSLTDLYGYTF	0.533692578261957	RI	-1.11499723528356	cluster 4 (15)	mfuzz	none	none
CASSENRGYEQYF	-1.07312369079834	0.905755775719696	0.167367915078639	2	0.243337037785478	4	CASSPLAGREQYF	0.325539981772196	RI	-1.13423452211331	cluster 4 (15)	mfuzz	none	none
CASSERGNQPQHF	-1.12261818682904	0.327222987567739	0.7953951992613	2	0.199359746321801	4	CASSQRNTGELFF	0.390837599265922	RI	-1.12652754262854	cluster 4 (15)	mfuzz	none	none
CASSGLNTGELFF	-1.14064704078137	0.725865303418659	0.414781737362715	2	0.647223487499011	4	CASSSGSNYEQYF	0.362780954853964	RI	-1.12961530496585	cluster 4 (15)	mfuzz	none	none
CASSGTSGETQYF	-1.08915831221276	0.876694539976797	0.21246377223596	2	0.269344657314359	4	CASSYANTGELFF	0.238944927642123	RI	-1.02439113420537	cluster 4 (15)	mfuzz	none	none
CASSIQNTGELFF	-1.04474811927086	0.948256702460893	0.0964914168099666	2	0.211237766082274	4	CASSYGPPYEQYF	0.59720527209871	RI	-1.10409900106233	cluster 4 (15)	mfuzz	none	none
CASSLAPGAEQYF	-1.14145017441191	0.72178343520853	0.419666739203379	2	0.683023762280629	4	CASSYTEYNEQFF	0.613938034777972	RI	-1.10583940903376	cluster 4 (15)	mfuzz	none	none
CASSLDLNSPLHF	-1.1459602045031	0.450173721019115	0.695786483483987	2	0.245290812782245	4	CATSDSNTGELFF	0.270142945334986	RI	-1.04400916835882	cluster 4 (15)	mfuzz	none	none
CASSLDRFYEQYF	-1.13329336285794	0.374983916979017	0.758309445878927	2	0.214762040802145	4	CSARTGANYGYTF	0.296235381286403	RI	-1.05628881565188	cluster 4 (15)	mfuzz	none	none
CASSLNRGYEQYF	-1.14894111764724	0.674223910319385	0.474717207327854	2	0.549841851758896	5	CASSDLNTGELFF	0.392847233153497	PI	1.08554865224868	cluster 5 (25)	mfuzz	none	none
CASSLRGDYGYTF	-1.14572974962695	0.448456251258607	0.697273498368347	2	0.244476212796885	5	CASSEENTGELFF	0.677344104019986	PI	1.10646861187478	cluster 5 (25)	mfuzz	none	none
CASSLSDSYEQYF	-1.10987155043613	0.279003073007214	0.830868477428913	2	0.185855174067196	5	CASSEGGTYEQYF	0.223970603165276	PI	1.01737827314502	cluster 5 (25)	mfuzz	none	none
CASSLSYNSPLHF	-1.14191661186077	0.719349136736462	0.422567475124305	2	0.706994346269815	5	CASSEGNTGELFF	0.612685943787313	PI	1.11543290004674	cluster 5 (25)	mfuzz	none	none
CASSLTGPETQYF	-1.12432791422095	0.33431520030529	0.790012713915664	2	0.201502692696072	5	CASSEGQGYEQFF	0.78786752604032	PI	1.11057072377227	cluster 5 (25)	mfuzz	none	none
CASSPAPNTEAFF	-1.10278768634653	0.847863890786596	0.254923795559933	2	0.300264968012767	5	CASSFRGADGYTF	0.210367960377151	PI	1.00516549038173	cluster 5 (25)	mfuzz	none	none
CASSPNPTYEQYF	-1.15068516322185	0.492019467435927	0.658665695785927	2	0.267520395392921	5	CASSGGRNTEAFF	0.289548354697028	PI	1.05734558940401	cluster 5 (25)	mfuzz	none	none
CASSQVAGYEQYF	-1.05150496599929	0.938975158876862	0.112529807122425	2	0.217800899217482	5	CASSHTNTGELFF	0.270716408781584	PI	1.048483393529	cluster 5 (25)	mfuzz	none	none
CASSRQGSQPQHF	-1.14087337723785	0.416144910379031	0.724728466858818	2	0.230288227598742	5	CASSLALANEQFF	0.2358801888588	PI	1.02678246676257	cluster 5 (25)	mfuzz	none	none
CASSRTGGVGYTF	-1.04549375582941	0.947254951914822	0.0982388039145855	2	0.211936386092408	5	CASSLGPWETQYF	0.317226851155725	PI	1.13645461729649	cluster 5 (25)	mfuzz	none	none
CASSTLAEETQYF	-1.09038165886141	0.874281817629985	0.216099841231425	2	0.271707860000004	5	CASSLGSLNEQFF	0.683827779008574	PI	1.10665825702391	cluster 5 (25)	mfuzz	none	none
CASSYRGGYEQYF	-1.15468605852478	0.582350991560387	0.572335066964395	2	0.341902860112595	5	CASSLGTKNIQYF	0.790640190302717	PI	1.10967801944395	cluster 5 (25)	mfuzz	none	none
CASTDANTGELFF	-1.14201224633835	0.423168300167353	0.718843946171002	2	0.233202375038798	5	CASSLLPYNEQFF	0.37334982885175	PI	1.08199882216757	cluster 5 (25)	mfuzz	none	none
CATEDRNTGELFF	-1.14449990580229	0.704877153029583	0.439622752772709	2	0.78906826649716	5	CASSLNSNTEAFF	0.222393393569459	PI	1.0160452298553	cluster 5 (25)	mfuzz	none	none
CATSDLNTGELFF	-1.15319155010897	0.525488666273411	0.627702883835555	2	0.289596986138939	5	CASSLQNQETQYF	0.242706513802499	PI	1.0316751428119	cluster 5 (25)	mfuzz	none	none
CSARPTGSYEQYF	-1.14919533636115	0.672130017502917	0.477065318858235	2	0.54021105008212	5	CASSLRGLEKLFF	0.290601235876346	PI	1.13980043074637	cluster 5 (25)	mfuzz	none	none
CSASGTGSYEQYF	-1.15470038377883	0.57683272134464	0.577867662434191	2	0.335651017249685	5	CASSLRGSGGYTF	0.640145662439073	PI	1.10527152789438	cluster 5 (25)	mfuzz	none	none
CSVEPSGSYEQYF	-1.15320443137139	0.525713566666162	0.627490864705232	2	0.289762139845583	5	CASSLTLNTEAFF	0.313708260444846	PI	1.06652728621544	cluster 5 (25)	mfuzz	none	none
CAIGDENTGELFF	-0.577350269189626	1.15470053837925	-0.577350269189626	3	0.952869235673142	5	CASSLTSQNEQFF	0.690214404865249	PI	1.11312788729424	cluster 5 (25)	mfuzz	none	none
CAIGTGLSYEQYF	-0.577350269189626	1.15470053837925	-0.577350269189626	3	0.95286923567314	5	CASSMRSNQPQHF	0.348576223562793	PI	1.07655655366754	cluster 5 (25)	mfuzz	none	none
CAITDLNTGELFF	-0.577350269189626	1.15470053837925	-0.577350269189626	3	0.952869235673138	5	CASSSRGGDGYTF	0.263413788546002	PI	1.14332213302939	cluster 5 (25)	mfuzz	none	none
CASAGTANSPLHF	-0.577350269189626	1.15470053837925	-0.577350269189626	3	0.952869235673142	5	CASSSRQGSPLHF	0.584746135878336	PI	1.11645514924576	cluster 5 (25)	mfuzz	none	none
CASEDLNTGELFF	-0.577350269189626	1.15470053837925	-0.577350269189626	3	0.952869235673142	5	CASSSSGYNEQFF	0.267730751341011	PI	1.14276362451315	cluster 5 (25)	mfuzz	none	none
CASEDRNTGELFF	-0.664984346473035	1.15001701335416	-0.485032666881123	3	0.323367894532483	5	CASSVQNTGELFF	0.275055401346189	PI	1.05067849236894	cluster 5 (25)	mfuzz	none	none
CASGDTNTGELFF	-0.577350269189626	1.15470053837925	-0.577350269189626	3	0.95286923567314	5	CASSWTANTEAFF	0.265087619593472	PI	1.04548584001895	cluster 5 (25)	mfuzz	none	none
CASGKQNTGELFF	-0.577350269189626	1.15470053837925	-0.577350269189626	3	0.952869235673138	5	CASSDLNTGELFF	0.392847233153497	HC	-0.201910581057781	cluster 5 (25)	mfuzz	none	none
CASGLADTDTQYF	-0.512376049166077	1.15234821572116	-0.639972166555087	3	0.423034905334517	5	CASSEENTGELFF	0.677344104019986	HC	-0.267235340551287	cluster 5 (25)	mfuzz	none	none
CASGLVQGYEQYF	-0.577350269189626	1.15470053837925	-0.577350269189626	3	0.95286923567314	5	CASSEGGTYEQYF	0.223970603165276	HC	-0.0357133581236092	cluster 5 (25)	mfuzz	none	none
CASISLNTGELFF	-0.577350269189626	1.15470053837925	-0.577350269189626	3	0.952869235673142	5	CASSEGNTGELFF	0.612685943787313	HC	-0.299149081393871	cluster 5 (25)	mfuzz	none	none
CASKGLANNEQFF	-0.577350269189626	1.15470053837925	-0.577350269189626	3	0.952869235673138	5	CASSEGQGYEQFF	0.78786752604032	HC	-0.281470642367727	cluster 5 (25)	mfuzz	none	none
CASNPGGVETQYF	-0.577350269189626	1.15470053837925	-0.577350269189626	3	0.952869235673142	5	CASSFRGADGYTF	0.210367960377151	HC	-0.0104122943212046	cluster 5 (25)	mfuzz	none	none
CASPDLNTGELFF	-0.577350269189626	1.15470053837925	-0.577350269189626	3	0.952869235673146	5	CASSGGRNTEAFF	0.289548354697028	HC	-0.126783222274563	cluster 5 (25)	mfuzz	none	none
CASQDANTGELFF	-0.577350269189626	1.15470053837925	-0.577350269189626	3	0.952869235673142	5	CASSHTNTGELFF	0.270716408781584	HC	-0.105300256798931	cluster 5 (25)	mfuzz	none	none
CASQDRNTGELFF	-0.577350269189626	1.15470053837925	-0.577350269189626	3	0.952869235673142	5	CASSLALANEQFF	0.2358801888588	HC	-0.0559108245529559	cluster 5 (25)	mfuzz	none	none
CASQGLNTGELFF	-0.537848006814888	1.15381927471018	-0.61597126789529	3	0.502485558685088	5	CASSLGPWETQYF	0.317226851155725	HC	-0.391159024872976	cluster 5 (25)	mfuzz	none	none
CASRAGAQETQYF	-0.408550090460795	1.13959056295068	-0.731040472489883	3	0.288642151442765	5	CASSLGSLNEQFF	0.683827779008574	HC	-0.26788101305032	cluster 5 (25)	mfuzz	none	none
CASRDRDSYEQYF	-0.504091556833473	1.15172281866335	-0.647631261829876	3	0.40461931269668	5	CASSLGTKNIQYF	0.790640190302717	HC	-0.278323151456625	cluster 5 (25)	mfuzz	none	none
CASRRGGNSPLHF	-0.577350269189626	1.15470053837925	-0.577350269189626	3	0.952869235673142	5	CASSLLPYNEQFF	0.37334982885175	HC	-0.191773249948932	cluster 5 (25)	mfuzz	none	none
CASRTSATYEQYF	-0.577350269189626	1.15470053837925	-0.577350269189626	3	0.952869235673138	5	CASSLNSNTEAFF	0.222393393569459	HC	-0.0329025583459176	cluster 5 (25)	mfuzz	none	none
CASSAGVSGEQYF	-0.577350269189626	1.15470053837925	-0.577350269189626	3	0.952869235673142	5	CASSLQNQETQYF	0.242706513802499	HC	-0.0666885985939844	cluster 5 (25)	mfuzz	none	none
CASSARANTEAFF	-0.577350269189626	1.15470053837925	-0.577350269189626	3	0.95286923567314	5	CASSLRGLEKLFF	0.290601235876346	HC	-0.409771412365146	cluster 5 (25)	mfuzz	none	none
CASSDDSNYGYTF	-0.245413518245341	1.09986035697555	-0.854446838730212	3	0.211315770474577	5	CASSLRGSGGYTF	0.640145662439073	HC	-0.263186049455173	cluster 5 (25)	mfuzz	none	none
CASSDLDTGELFF	-0.577350269189626	1.15470053837925	-0.577350269189626	3	0.95286923567314	5	CASSLTLNTEAFF	0.313708260444846	HC	-0.150001773339227	cluster 5 (25)	mfuzz	none	none
CASSDQNTGELFF	-0.470532559182357	1.14847454338536	-0.677941984202999	3	0.349403790451963	5	CASSLTSQNEQFF	0.690214404865249	HC	-0.290650931750557	cluster 5 (25)	mfuzz	none	none
CASSEANTGELFF	-0.27606007092591	1.10903113120399	-0.832971060278078	3	0.221599532879935	5	CASSMRSNQPQHF	0.348576223562793	HC	-0.176657632972551	cluster 5 (25)	mfuzz	none	none
CASSEGRGYEQYF	-0.233409453207586	1.09606166886999	-0.862652215662408	3	0.207597915177991	5	CASSSRGGDGYTF	0.263413788546002	HC	-0.431622232279881	cluster 5 (25)	mfuzz	none	none
CASSEGTSGEQYF	-0.577350269189626	1.15470053837925	-0.577350269189626	3	0.952869235673138	5	CASSSRQGSPLHF	0.584746135878336	HC	-0.302990577320421	cluster 5 (25)	mfuzz	none	none
CASSESNTGELFF	-0.0215459934258413	1.01059889537002	-0.989052901944175	3	0.159129229356924	5	CASSSSGYNEQFF	0.267730751341011	HC	-0.427964679851892	cluster 5 (25)	mfuzz	none	none
CASSESQGYEQYF	-0.206923336811049	1.08727417570162	-0.880350838890574	3	0.199917315929545	5	CASSVQNTGELFF	0.275055401346189	HC	-0.110542875352962	cluster 5 (25)	mfuzz	none	none
CASSETQGYEQFF	-0.577350269189626	1.15470053837925	-0.577350269189626	3	0.95286923567314	5	CASSWTANTEAFF	0.265087619593472	HC	-0.0982202248094287	cluster 5 (25)	mfuzz	none	none
CASSEWLQETQYF	-0.577350269189626	1.15470053837925	-0.577350269189626	3	0.95286923567314	5	CASSDLNTGELFF	0.392847233153497	RI	-0.883638071190902	cluster 5 (25)	mfuzz	none	none
CASSFENTGELFF	-0.466132829438074	1.1479653921969	-0.681832562758827	3	0.343758643809635	5	CASSEENTGELFF	0.677344104019986	RI	-0.839233271323494	cluster 5 (25)	mfuzz	none	none
CASSFNVNTEAFF	-0.251308451175429	1.1016834499329	-0.850374998757466	3	0.213201547723784	5	CASSEGGTYEQYF	0.223970603165276	RI	-0.98166491502141	cluster 5 (25)	mfuzz	none	none
CASSFSSGGEQFF	-0.577350269189626	1.15470053837925	-0.577350269189626	3	0.952869235673142	5	CASSEGNTGELFF	0.612685943787313	RI	-0.816283818652872	cluster 5 (25)	mfuzz	none	none
CASSLAGAQEQFF	-0.539736483666924	1.15390070512265	-0.614164221455725	3	0.510482083056779	5	CASSEGQGYEQFF	0.78786752604032	RI	-0.829100081404547	cluster 5 (25)	mfuzz	none	none
CASSLAQGTGYTF	-0.577350269189626	1.15470053837925	-0.577350269189626	3	0.95286923567314	5	CASSFRGADGYTF	0.210367960377151	RI	-0.994753196060524	cluster 5 (25)	mfuzz	none	none
CASSLDWNYGYTF	-0.0748570434115605	1.03532496788081	-0.960467924469252	3	0.169187029916525	5	CASSGGRNTEAFF	0.289548354697028	RI	-0.930562367129449	cluster 5 (25)	mfuzz	none	none
CASSLGISGELFF	-0.354104856036592	1.1288703271978	-0.774765471161205	3	0.255003484116191	5	CASSHTNTGELFF	0.270716408781584	RI	-0.943183136730074	cluster 5 (25)	mfuzz	none	none
CASSLGPADTQYF	-0.358103549035368	1.12974698652109	-0.771643437485723	3	0.257101908209698	5	CASSLALANEQFF	0.2358801888588	RI	-0.970871642209611	cluster 5 (25)	mfuzz	none	none
CASSLPTGETQYF	-0.272347107879229	1.10796071665703	-0.835613608777801	3	0.220286852042288	5	CASSLGPWETQYF	0.317226851155725	RI	-0.745295592423512	cluster 5 (25)	mfuzz	none	none
CASSLQGNYEQYF	-0.12456138811181	1.05644534110575	-0.93188395299394	3	0.179581073321378	5	CASSLGSLNEQFF	0.683827779008574	RI	-0.838777243973591	cluster 5 (25)	mfuzz	none	none
CASSLRGAHGYTF	-0.577350269189626	1.15470053837925	-0.577350269189626	3	0.952869235673142	5	CASSLGTKNIQYF	0.790640190302717	RI	-0.831354867987321	cluster 5 (25)	mfuzz	none	none
CASSLRGDAGYTF	-0.577350269189626	1.15470053837925	-0.577350269189626	3	0.952869235673138	5	CASSLLPYNEQFF	0.37334982885175	RI	-0.890225572218642	cluster 5 (25)	mfuzz	none	none
CASSLRVAGEQFF	-0.577350269189626	1.15470053837925	-0.577350269189626	3	0.95286923567314	5	CASSLNSNTEAFF	0.222393393569459	RI	-0.983142671509376	cluster 5 (25)	mfuzz	none	none
CASSLSGFYGYTF	-0.139474484002183	1.06241551376604	-0.922941029763857	3	0.182938332407143	5	CASSLQNQETQYF	0.242706513802499	RI	-0.964986544217911	cluster 5 (25)	mfuzz	none	none
CASSLTAAYEQYF	-0.319745232866944	1.12076919752019	-0.801023964653248	3	0.238734028836942	5	CASSLRGLEKLFF	0.290601235876346	RI	-0.730029018381226	cluster 5 (25)	mfuzz	none	none
CASSLTGFGEQFF	-0.577350269189626	1.15470053837925	-0.577350269189626	3	0.952869235673142	5	CASSLRGSGGYTF	0.640145662439073	RI	-0.84208547843921	cluster 5 (25)	mfuzz	none	none
CASSLWLNNEQFF	-0.577350269189626	1.15470053837925	-0.577350269189626	3	0.952869235673138	5	CASSLTLNTEAFF	0.313708260444846	RI	-0.916525512876216	cluster 5 (25)	mfuzz	none	none
CASSLWNTGELFF	-0.339995223659742	1.12566619241439	-0.785670968754643	3	0.247963230184833	5	CASSLTSQNEQFF	0.690214404865249	RI	-0.82247695554368	cluster 5 (25)	mfuzz	none	none
CASSLYGGYEQYF	-0.583149386800067	1.15468105677944	-0.571531669979376	3	0.77116696690951	5	CASSMRSNQPQHF	0.348576223562793	RI	-0.899898920694989	cluster 5 (25)	mfuzz	none	none
CASSMGGFYEQYF	-0.577350269189626	1.15470053837925	-0.577350269189626	3	0.952869235673138	5	CASSSRGGDGYTF	0.263413788546002	RI	-0.711699900749508	cluster 5 (25)	mfuzz	none	none
CASSNRGGNEQFF	-0.621882778926391	1.15352453488927	-0.531641755962876	3	0.452914957504081	5	CASSSRQGSPLHF	0.584746135878336	RI	-0.813464571925336	cluster 5 (25)	mfuzz	none	none
CASSPAGYYEQYF	-0.577350269189626	1.15470053837925	-0.577350269189626	3	0.95286923567314	5	CASSSSGYNEQFF	0.267730751341011	RI	-0.714798944661255	cluster 5 (25)	mfuzz	none	none
CASSPAQGDEQYF	-0.577350269189626	1.15470053837925	-0.577350269189626	3	0.952869235673138	5	CASSVQNTGELFF	0.275055401346189	RI	-0.940135617015982	cluster 5 (25)	mfuzz	none	none
CASSPHPSDTQYF	-0.577350269189626	1.15470053837925	-0.577350269189626	3	0.952869235673144	5	CASSWTANTEAFF	0.265087619593472	RI	-0.947265615209516	cluster 5 (25)	mfuzz	none	none
CASSPLSAGELFF	-0.577350269189626	1.15470053837925	-0.577350269189626	3	0.952869235673138	6	CASRRDRAYEQYF	0.318784693233546	PI	0.744740508777667	cluster 6 (42)	mfuzz	none	none
CASSPRGGNGYTF	-0.577350269189626	1.15470053837925	-0.577350269189626	3	0.95286923567314	6	CASSAPSYNEQFF	0.192424223859584	PI	0.450318652948576	cluster 6 (42)	mfuzz	none	none
CASSPRGVHEQYF	-0.527038634176194	1.15327923333757	-0.626240599161376	3	0.463362706000938	6	CASSDTNTGELFF	0.226304499578324	PI	1.05273867634029	cluster 6 (42)	mfuzz	none	none
CASSPTGLNGYTF	-0.577350269189626	1.15470053837925	-0.577350269189626	3	0.952869235673138	6	CASSEQNTGELFF	0.254737871260074	PI	1.02840177458073	cluster 6 (42)	mfuzz	none	none
CASSPWEGETQYF	-0.647958715138971	1.15169436142443	-0.503735646285459	3	0.365687704686805	6	CASSFGRGDGYTF	0.194158212396204	PI	0.458342848438176	cluster 6 (42)	mfuzz	none	none
CASSQRADTEAFF	-0.577350269189626	1.15470053837925	-0.577350269189626	3	0.952869235673142	6	CASSFRGDYGYTF	0.450174331997045	PI	0.826591304273918	cluster 6 (42)	mfuzz	none	none
CASSQTAGYEQYF	-0.577350269189626	1.15470053837925	-0.577350269189626	3	0.952869235673137	6	CASSLAGAGELFF	0.252550429171463	PI	1.03016812171445	cluster 6 (42)	mfuzz	none	none
CASSRRDGNTIYF	-0.577350269189626	1.15470053837925	-0.577350269189626	3	0.952869235673138	6	CASSLAGAYEQYF	0.470027791148174	PI	0.926803801106988	cluster 6 (42)	mfuzz	none	none
CASSRRGGDGYTF	-0.577350269189626	1.15470053837925	-0.577350269189626	3	0.95286923567314	6	CASSLANTGELFF	0.292961802859522	PI	0.713822473321487	cluster 6 (42)	mfuzz	none	none
CASSSGAPYGYTF	-0.64328871774065	1.15208684286346	-0.508798125122812	3	0.378848097085688	6	CASSLENTGELFF	0.24742869179765	PI	0.633003260712231	cluster 6 (42)	mfuzz	none	none
CASSSGGRYEQYF	-0.258216002242873	1.10378403557559	-0.845568033332721	3	0.215464703140028	6	CASSLGGNQPQHF	0.790318943798158	PI	0.879610526961891	cluster 6 (42)	mfuzz	none	none
CASSSLELYEQYF	-0.577350269189626	1.15470053837925	-0.577350269189626	3	0.95286923567314	6	CASSLGGNTEAFF	0.169577713589509	PI	0.325086314708861	cluster 6 (42)	mfuzz	none	none
CASSSRGDYGYTF	-0.324226086957499	1.12188285098583	-0.797656764028327	3	0.240695618993511	6	CASSLGGSTEAFF	0.208281110808675	PI	0.517140039197944	cluster 6 (42)	mfuzz	none	none
CASSSRLYNEQFF	-0.471976354020366	1.14863747489751	-0.676661120877145	3	0.351319171067146	6	CASSLGPYNEQFF	0.696420587131481	PI	0.893350712708222	cluster 6 (42)	mfuzz	none	none
CASSSVDNQPQHF	-0.577350269189626	1.15470053837925	-0.577350269189626	3	0.952869235673138	6	CASSLGTGYEQYF	0.274546359866484	PI	0.686046197843843	cluster 6 (42)	mfuzz	none	none
CASSTRQGGEQFF	-0.677515424599726	1.14852906093606	-0.471013636336337	3	0.296223047825077	6	CASSLGVNTEAFF	0.310591558377946	PI	0.989443746480337	cluster 6 (42)	mfuzz	none	none
CASSTSGGGEQYF	-0.577350269189626	1.15470053837925	-0.577350269189626	3	0.952869235673142	6	CASSLLGGYEQYF	0.222195782285106	PI	0.565162973806618	cluster 6 (42)	mfuzz	none	none
CASSVGFPGELFF	-0.577350269189626	1.15470053837925	-0.577350269189626	3	0.952869235673138	6	CASSLNGGTEAFF	0.466285750298317	PI	0.832033259325761	cluster 6 (42)	mfuzz	none	none
CASSVTGGNGYTF	-0.577350269189626	1.15470053837925	-0.577350269189626	3	0.95286923567314	6	CASSLQGGNGYTF	0.160061908826811	PI	0.260849720849453	cluster 6 (42)	mfuzz	none	none
CASSVVGGLGYTF	-0.577350269189626	1.15470053837925	-0.577350269189626	3	0.952869235673138	6	CASSLQNTGELFF	0.20689895879981	PI	1.07083334348237	cluster 6 (42)	mfuzz	none	none
CASSVVSGNTIYF	-0.577350269189626	1.15470053837925	-0.577350269189626	3	0.952869235673138	6	CASSLRGTDTQYF	0.197998895777833	PI	0.475458623338268	cluster 6 (42)	mfuzz	none	none
CASSYESTDTQYF	-0.481232004522032	1.14963295390041	-0.66840094937838	3	0.364416356359404	6	CASSLSGSYEQYF	0.38608686486913	PI	0.95285447276602	cluster 6 (42)	mfuzz	none	none
CASSYGTGSEAFF	-0.529518488982273	1.1534141985478	-0.623895709565525	3	0.471475308359296	6	CASSLSGYNEQFF	0.345586940778151	PI	0.970518836751221	cluster 6 (42)	mfuzz	none	none
CASSYLTSNIQYF	-0.577350269189626	1.15470053837925	-0.577350269189626	3	0.952869235673142	6	CASSLSSYNEQFF	0.314294540681589	PI	0.739925249522971	cluster 6 (42)	mfuzz	none	none
CASSYNRGYGYTF	-0.577350269189626	1.15470053837925	-0.577350269189626	3	0.952869235673142	6	CASSLTSGYEQYF	0.795962837026223	PI	0.880133365009491	cluster 6 (42)	mfuzz	none	none
CASSYPSGTEAFF	-0.443194177375407	1.14500609387197	-0.701811916496566	3	0.318250980904321	6	CASSLYSNQPQHF	0.43855263132814	PI	0.935206517368167	cluster 6 (42)	mfuzz	none	none
CASSYQQGPEAFF	-0.577350269189626	1.15470053837925	-0.577350269189626	3	0.952869235673138	6	CASSPGLADEQFF	0.169791021920582	PI	0.32643940557635	cluster 6 (42)	mfuzz	none	none
CASSYRGADGYTF	-0.426801442646266	1.1425833709762	-0.715781928329937	3	0.303165297876066	6	CASSPGQGYEQYF	0.366943645474157	PI	0.960697976847329	cluster 6 (42)	mfuzz	none	none
CASSYRGAYGYTF	-0.577350269189626	1.15470053837925	-0.577350269189626	3	0.952869235673142	6	CASSPGTSYEQYF	0.427919328260541	PI	0.817988194458493	cluster 6 (42)	mfuzz	none	none
CASSYSTGVGYTF	-0.428458444072609	1.14283975464788	-0.714381310575274	3	0.304593741147333	6	CASSPRGNNEQFF	0.376373865203026	PI	0.956727794999582	cluster 6 (42)	mfuzz	none	none
CASTELDTGELFF	-0.577350269189626	1.15470053837925	-0.577350269189626	3	0.95286923567314	6	CASSQEITGELFF	0.157055516089815	PI	0.238944383176063	cluster 6 (42)	mfuzz	none	none
CASTGLNTGELFF	-0.317911709822056	1.12030860420159	-0.802396894379529	3	0.23794369083523	6	CASSQQGANEQYF	0.546751462029232	PI	0.911264285461825	cluster 6 (42)	mfuzz	none	none
CASTLTPNTEAFF	-0.566062026694609	1.15462744315344	-0.588565416458826	3	0.701142354743837	6	CASSSGQGYEQYF	0.234330923756934	PI	0.600487671181473	cluster 6 (42)	mfuzz	none	none
CASTRGESYEQYF	-0.577350269189626	1.15470053837925	-0.577350269189626	3	0.952869235673138	6	CASSTTGGNGYTF	0.19301908911191	PI	1.08422162919959	cluster 6 (42)	mfuzz	none	none
CASTSLNTGELFF	-0.577350269189626	1.15470053837925	-0.577350269189626	3	0.952869235673137	6	CASSVDNTGELFF	0.290171994247903	PI	0.709961609710579	cluster 6 (42)	mfuzz	none	none
CATEDLNTGELFF	-0.577350269189626	1.15470053837925	-0.577350269189626	3	0.95286923567314	6	CASSVGATDTQYF	0.628216915196993	PI	0.900062218953848	cluster 6 (42)	mfuzz	none	none
CATLDRNTGELFF	-0.577350269189626	1.15470053837925	-0.577350269189626	3	0.952869235673146	6	CASSVGGENEQFF	0.268418492931004	PI	0.675475700119501	cluster 6 (42)	mfuzz	none	none
CATQTANTGELFF	-0.577350269189626	1.15470053837925	-0.577350269189626	3	0.952869235673142	6	CASSWGLYNEQFF	0.16024956479289	PI	0.262191078107522	cluster 6 (42)	mfuzz	none	none
CATSDLDSGELFF	-0.577350269189626	1.15470053837925	-0.577350269189626	3	0.952869235673142	6	CASSYSLGQPQHF	0.195268424764866	PI	0.463382297378759	cluster 6 (42)	mfuzz	none	none
CATSDLVEDTQYF	-0.577350269189626	1.15470053837925	-0.577350269189626	3	0.952869235673142	6	CATQDVNTGELFF	0.193858626267327	PI	0.456969930379311	cluster 6 (42)	mfuzz	none	none
CATSTGGRQPQHF	-0.577350269189626	1.15470053837925	-0.577350269189626	3	0.952869235673142	6	CSARDRSSYEQYF	0.545507124093554	PI	0.851868555942094	cluster 6 (42)	mfuzz	none	none
CAWSVAANTEAFF	-0.577350269189626	1.15470053837925	-0.577350269189626	3	0.952869235673138	6	CSARLAGGYEQYF	0.705529087414481	PI	0.892581738820405	cluster 6 (42)	mfuzz	none	none
CAWSVRGAHGYTF	-0.577350269189626	1.15470053837925	-0.577350269189626	3	0.95286923567314	6	CASRRDRAYEQYF	0.318784693233546	HC	-1.13658303950773	cluster 6 (42)	mfuzz	none	none
CSARGLAGDTQYF	-0.577350269189626	1.15470053837925	-0.577350269189626	3	0.952869235673142	6	CASSAPSYNEQFF	0.192424223859584	HC	-1.14597952233499	cluster 6 (42)	mfuzz	none	none
CSVDLAGYNEQFF	-0.577350269189626	1.15470053837925	-0.577350269189626	3	0.95286923567314	6	CASSDTNTGELFF	0.226304499578324	HC	-0.937229362391259	cluster 6 (42)	mfuzz	none	none
CSVEDRDTYEQYF	-0.577350269189626	1.15470053837925	-0.577350269189626	3	0.95286923567314	6	CASSEQNTGELFF	0.254737871260074	HC	-0.968945147869209	cluster 6 (42)	mfuzz	none	none
CSVEGTESYEQYF	-0.577350269189626	1.15470053837925	-0.577350269189626	3	0.95286923567314	6	CASSFGRGDGYTF	0.194158212396204	HC	-1.14701747610589	cluster 6 (42)	mfuzz	none	none
CSVESRANYGYTF	-0.577350269189626	1.15470053837925	-0.577350269189626	3	0.952869235673142	6	CASSFRGDYGYTF	0.450174331997045	HC	-1.11155069993401	cluster 6 (42)	mfuzz	none	none
CSVLTGWPYEQYF	-0.577350269189626	1.15470053837925	-0.577350269189626	3	0.952869235673138	6	CASSLAGAGELFF	0.252550429171463	HC	-0.966819858367769	cluster 6 (42)	mfuzz	none	none
CASSDANTGELFF	0.972768595728351	0.0524022501987098	-1.02517084592706	4	0.240013041208535	6	CASSLAGAYEQYF	0.470027791148174	HC	-1.05987154411487	cluster 6 (42)	mfuzz	none	none
CASSDRQNTEAFF	0.722407688100939	0.418921369700177	-1.14132905780112	4	0.274631930050588	6	CASSLANTGELFF	0.292961802859522	HC	-1.1429412026518	cluster 6 (42)	mfuzz	none	none
CASSFAVNTEAFF	0.888525069404433	0.1944020100941	-1.08292707949853	4	0.393304406149367	6	CASSLENTGELFF	0.24742869179765	HC	-1.15285093175223	cluster 6 (42)	mfuzz	none	none
CASSFGLANEQFF	0.905315656948202	0.168069705121223	-1.07338536206942	4	0.348622697791957	6	CASSLGGNQPQHF	0.790318943798158	HC	-1.08765863473355	cluster 6 (42)	mfuzz	none	none
CASSLAGSTEAFF	0.790543430656538	0.333618408890974	-1.12416183954751	4	0.414649498278117	6	CASSLGGNTEAFF	0.169577713589509	HC	-1.12209470156233	cluster 6 (42)	mfuzz	none	none
CASSLGGGQPQHF	0.994455173330514	0.0109989191145306	-1.00545409244504	4	0.215996211719941	6	CASSLGGSTEAFF	0.208281110808675	HC	-1.15267551387454	cluster 6 (42)	mfuzz	none	none
CASSLTDLYGYTF	0.817471450804244	0.297525784479312	-1.11499723528356	4	0.533692578261957	6	CASSLGPYNEQFF	0.696420587131481	HC	-1.08027095141281	cluster 6 (42)	mfuzz	none	none
CASSPLAGREQYF	0.754558016056167	0.379676506057147	-1.13423452211331	4	0.325539981772196	6	CASSLGTGYEQYF	0.274546359866484	HC	-1.14738959550044	cluster 6 (42)	mfuzz	none	none
CASSQRNTGELFF	0.782812790383993	0.343714752244546	-1.12652754262854	4	0.390837599265922	6	CASSLGVNTEAFF	0.310591558377946	HC	-1.01023211020275	cluster 6 (42)	mfuzz	none	none
CASSSGSNYEQYF	0.77211647306273	0.357498831903115	-1.12961530496585	4	0.362780954853964	6	CASSLLGGYEQYF	0.222195782285106	HC	-1.15461537946629	cluster 6 (42)	mfuzz	none	none
CASSYANTGELFF	0.973679156324531	0.0507119778808391	-1.02439113420537	4	0.238944927642123	6	CASSLNGGTEAFF	0.466285750298317	HC	-1.10940720612885	cluster 6 (42)	mfuzz	none	none
CASSYGPPYEQYF	0.84483619232209	0.259262808740241	-1.10409900106233	4	0.59720527209871	6	CASSLQGGNGYTF	0.160061908826811	HC	-1.10457478079098	cluster 6 (42)	mfuzz	none	none
CASSYTEYNEQFF	0.840738051866214	0.265101357167544	-1.10583940903376	4	0.613938034777972	6	CASSLQNTGELFF	0.20689895879981	HC	-0.909564988408228	cluster 6 (42)	mfuzz	none	none
CATSDSNTGELFF	0.949244144949533	0.094765023409284	-1.04400916835882	4	0.270142945334986	6	CASSLRGTDTQYF	0.197998895777833	HC	-1.14902197767713	cluster 6 (42)	mfuzz	none	none
CSARTGANYGYTF	0.932112789567085	0.124176026084797	-1.05628881565188	4	0.296235381286403	6	CASSLSGSYEQYF	0.38608686486913	HC	-1.04127346793399	cluster 6 (42)	mfuzz	none	none
CASSDLNTGELFF	1.08554865224868	-0.201910581057781	-0.883638071190902	5	0.392847233153497	6	CASSLSGYNEQFF	0.345586940778151	HC	-1.02708032110389	cluster 6 (42)	mfuzz	none	none
CASSEENTGELFF	1.10646861187478	-0.267235340551287	-0.839233271323494	5	0.677344104019986	6	CASSLSSYNEQFF	0.314294540681589	HC	-1.13767544140504	cluster 6 (42)	mfuzz	none	none
CASSEGGTYEQYF	1.01737827314502	-0.0357133581236092	-0.98166491502141	5	0.223970603165276	6	CASSLTSGYEQYF	0.795962837026223	HC	-1.08738727143098	cluster 6 (42)	mfuzz	none	none
CASSEGNTGELFF	1.11543290004674	-0.299149081393871	-0.816283818652872	5	0.612685943787313	6	CASSLYSNQPQHF	0.43855263132814	HC	-1.05415383400055	cluster 6 (42)	mfuzz	none	none
CASSEGQGYEQFF	1.11057072377227	-0.281470642367727	-0.829100081404547	5	0.78786752604032	6	CASSPGLADEQFF	0.169791021920582	HC	-1.12242665953172	cluster 6 (42)	mfuzz	none	none
CASSFRGADGYTF	1.00516549038173	-0.0104122943212046	-0.994753196060524	5	0.210367960377151	6	CASSPGQGYEQYF	0.366943645474157	HC	-1.03514133512744	cluster 6 (42)	mfuzz	none	none
CASSGGRNTEAFF	1.05734558940401	-0.126783222274563	-0.930562367129449	5	0.289548354697028	6	CASSPGTSYEQYF	0.427919328260541	HC	-1.11480673900814	cluster 6 (42)	mfuzz	none	none
CASSHTNTGELFF	1.048483393529	-0.105300256798931	-0.943183136730074	5	0.270716408781584	6	CASSPRGNNEQFF	0.376373865203026	HC	-1.03827812727648	cluster 6 (42)	mfuzz	none	none
CASSLALANEQFF	1.02678246676257	-0.0559108245529559	-0.970871642209611	5	0.2358801888588	6	CASSQEITGELFF	0.157055516089815	HC	-1.09782753925648	cluster 6 (42)	mfuzz	none	none
CASSLGPWETQYF	1.13645461729649	-0.391159024872976	-0.745295592423512	5	0.317226851155725	6	CASSQQGANEQYF	0.546751462029232	HC	-1.06979665776846	cluster 6 (42)	mfuzz	none	none
CASSLGSLNEQFF	1.10665825702391	-0.26788101305032	-0.838777243973591	5	0.683827779008574	6	CASSSGQGYEQYF	0.234330923756934	HC	-1.15438721791556	cluster 6 (42)	mfuzz	none	none
CASSLGTKNIQYF	1.10967801944395	-0.278323151456625	-0.831354867987321	5	0.790640190302717	6	CASSTTGGNGYTF	0.19301908911191	HC	-0.886127666050191	cluster 6 (42)	mfuzz	none	none
CASSLLPYNEQFF	1.08199882216757	-0.191773249948932	-0.890225572218642	5	0.37334982885175	6	CASSVDNTGELFF	0.290171994247903	HC	-1.14362894220988	cluster 6 (42)	mfuzz	none	none
CASSLNSNTEAFF	1.0160452298553	-0.0329025583459176	-0.983142671509376	5	0.222393393569459	6	CASSVGATDTQYF	0.628216915196993	HC	-1.07646227210288	cluster 6 (42)	mfuzz	none	none
CASSLQNQETQYF	1.0316751428119	-0.0666885985939844	-0.964986544217911	5	0.242706513802499	6	CASSVGGENEQFF	0.268418492931004	HC	-1.14878620491355	cluster 6 (42)	mfuzz	none	none
CASSLRGLEKLFF	1.13980043074637	-0.409771412365146	-0.730029018381226	5	0.290601235876346	6	CASSWGLYNEQFF	0.16024956479289	HC	-1.10497534627877	cluster 6 (42)	mfuzz	none	none
CASSLRGSGGYTF	1.10527152789438	-0.263186049455173	-0.84208547843921	5	0.640145662439073	6	CASSYSLGQPQHF	0.195268424764866	HC	-1.14763745435199	cluster 6 (42)	mfuzz	none	none
CASSLTLNTEAFF	1.06652728621544	-0.150001773339227	-0.916525512876216	5	0.313708260444846	6	CATQDVNTGELFF	0.193858626267327	HC	-1.14684429684957	cluster 6 (42)	mfuzz	none	none
CASSLTSQNEQFF	1.11312788729424	-0.290650931750557	-0.82247695554368	5	0.690214404865249	6	CSARDRSSYEQYF	0.545507124093554	HC	-1.10101943744935	cluster 6 (42)	mfuzz	none	none
CASSMRSNQPQHF	1.07655655366754	-0.176657632972551	-0.899898920694989	5	0.348576223562793	6	CSARLAGGYEQYF	0.705529087414481	HC	-1.08069876630561	cluster 6 (42)	mfuzz	none	none
CASSSRGGDGYTF	1.14332213302939	-0.431622232279881	-0.711699900749508	5	0.263413788546002	6	CASRRDRAYEQYF	0.318784693233546	RI	0.391842530730067	cluster 6 (42)	mfuzz	none	none
CASSSRQGSPLHF	1.11645514924576	-0.302990577320421	-0.813464571925336	5	0.584746135878336	6	CASSAPSYNEQFF	0.192424223859584	RI	0.69566086938641	cluster 6 (42)	mfuzz	none	none
CASSSSGYNEQFF	1.14276362451315	-0.427964679851892	-0.714798944661255	5	0.267730751341011	6	CASSDTNTGELFF	0.226304499578324	RI	-0.115509313949028	cluster 6 (42)	mfuzz	none	none
CASSVQNTGELFF	1.05067849236894	-0.110542875352962	-0.940135617015982	5	0.275055401346189	6	CASSEQNTGELFF	0.254737871260074	RI	-0.0594566267115246	cluster 6 (42)	mfuzz	none	none
CASSWTANTEAFF	1.04548584001895	-0.0982202248094287	-0.947265615209516	5	0.265087619593472	6	CASSFGRGDGYTF	0.194158212396204	RI	0.688674627667711	cluster 6 (42)	mfuzz	none	none
CASRRDRAYEQYF	0.744740508777667	-1.13658303950773	0.391842530730067	6	0.318784693233546	6	CASSFRGDYGYTF	0.450174331997045	RI	0.284959395660089	cluster 6 (42)	mfuzz	none	none
CASSAPSYNEQFF	0.450318652948576	-1.14597952233499	0.69566086938641	6	0.192424223859584	6	CASSLAGAGELFF	0.252550429171463	RI	-0.0633482633466839	cluster 6 (42)	mfuzz	none	none
CASSDTNTGELFF	1.05273867634029	-0.937229362391259	-0.115509313949028	6	0.226304499578324	6	CASSLAGAYEQYF	0.470027791148174	RI	0.133067743007877	cluster 6 (42)	mfuzz	none	none
CASSEQNTGELFF	1.02840177458073	-0.968945147869209	-0.0594566267115246	6	0.254737871260074	6	CASSLANTGELFF	0.292961802859522	RI	0.429118729330309	cluster 6 (42)	mfuzz	none	none
CASSFGRGDGYTF	0.458342848438176	-1.14701747610589	0.688674627667711	6	0.194158212396204	6	CASSLENTGELFF	0.24742869179765	RI	0.519847671039995	cluster 6 (42)	mfuzz	none	none
CASSFRGDYGYTF	0.826591304273918	-1.11155069993401	0.284959395660089	6	0.450174331997045	6	CASSLGGNQPQHF	0.790318943798158	RI	0.208048107771661	cluster 6 (42)	mfuzz	none	none
CASSLAGAGELFF	1.03016812171445	-0.966819858367769	-0.0633482633466839	6	0.252550429171463	6	CASSLGGNTEAFF	0.169577713589509	RI	0.797008386853466	cluster 6 (42)	mfuzz	none	none
CASSLAGAYEQYF	0.926803801106988	-1.05987154411487	0.133067743007877	6	0.470027791148174	6	CASSLGGSTEAFF	0.208281110808675	RI	0.635535474676599	cluster 6 (42)	mfuzz	none	none
CASSLANTGELFF	0.713822473321487	-1.1429412026518	0.429118729330309	6	0.292961802859522	6	CASSLGPYNEQFF	0.696420587131481	RI	0.186920238704585	cluster 6 (42)	mfuzz	none	none
CASSLENTGELFF	0.633003260712231	-1.15285093175223	0.519847671039995	6	0.24742869179765	6	CASSLGTGYEQYF	0.274546359866484	RI	0.461343397656601	cluster 6 (42)	mfuzz	none	none
CASSLGGNQPQHF	0.879610526961891	-1.08765863473355	0.208048107771661	6	0.790318943798158	6	CASSLGVNTEAFF	0.310591558377946	RI	0.020788363722411	cluster 6 (42)	mfuzz	none	none
CASSLGGNTEAFF	0.325086314708861	-1.12209470156233	0.797008386853466	6	0.169577713589509	6	CASSLLGGYEQYF	0.222195782285106	RI	0.589452405659672	cluster 6 (42)	mfuzz	none	none
CASSLGGSTEAFF	0.517140039197944	-1.15267551387454	0.635535474676599	6	0.208281110808675	6	CASSLNGGTEAFF	0.466285750298317	RI	0.277373946803091	cluster 6 (42)	mfuzz	none	none
CASSLGPYNEQFF	0.893350712708222	-1.08027095141281	0.186920238704585	6	0.696420587131481	6	CASSLQGGNGYTF	0.160061908826811	RI	0.843725059941524	cluster 6 (42)	mfuzz	none	none
CASSLGTGYEQYF	0.686046197843843	-1.14738959550044	0.461343397656601	6	0.274546359866484	6	CASSLQNTGELFF	0.20689895879981	RI	-0.161268355074138	cluster 6 (42)	mfuzz	none	none
CASSLGVNTEAFF	0.989443746480337	-1.01023211020275	0.020788363722411	6	0.310591558377946	6	CASSLRGTDTQYF	0.197998895777833	RI	0.673563354338861	cluster 6 (42)	mfuzz	none	none
CASSLLGGYEQYF	0.565162973806618	-1.15461537946629	0.589452405659672	6	0.222195782285106	6	CASSLSGSYEQYF	0.38608686486913	RI	0.0884189951679699	cluster 6 (42)	mfuzz	none	none
CASSLNGGTEAFF	0.832033259325761	-1.10940720612885	0.277373946803091	6	0.466285750298317	6	CASSLSGYNEQFF	0.345586940778151	RI	0.0565614843526733	cluster 6 (42)	mfuzz	none	none
CASSLQGGNGYTF	0.260849720849453	-1.10457478079098	0.843725059941524	6	0.160061908826811	6	CASSLSSYNEQFF	0.314294540681589	RI	0.397750191882067	cluster 6 (42)	mfuzz	none	none
CASSLQNTGELFF	1.07083334348237	-0.909564988408228	-0.161268355074138	6	0.20689895879981	6	CASSLTSGYEQYF	0.795962837026223	RI	0.207253906421485	cluster 6 (42)	mfuzz	none	none
CASSLRGTDTQYF	0.475458623338268	-1.14902197767713	0.673563354338861	6	0.197998895777833	6	CASSLYSNQPQHF	0.43855263132814	RI	0.118947316632383	cluster 6 (42)	mfuzz	none	none
CASSLSGSYEQYF	0.95285447276602	-1.04127346793399	0.0884189951679699	6	0.38608686486913	6	CASSPGLADEQFF	0.169791021920582	RI	0.795987253955373	cluster 6 (42)	mfuzz	none	none
CASSLSGYNEQFF	0.970518836751221	-1.02708032110389	0.0565614843526733	6	0.345586940778151	6	CASSPGQGYEQYF	0.366943645474157	RI	0.0744433582801156	cluster 6 (42)	mfuzz	none	none
CASSLSSYNEQFF	0.739925249522971	-1.13767544140504	0.397750191882067	6	0.314294540681589	6	CASSPGTSYEQYF	0.427919328260541	RI	0.296818544549648	cluster 6 (42)	mfuzz	none	none
CASSLTSGYEQYF	0.880133365009491	-1.08738727143098	0.207253906421485	6	0.795962837026223	6	CASSPRGNNEQFF	0.376373865203026	RI	0.0815503322769028	cluster 6 (42)	mfuzz	none	none
CASSLYSNQPQHF	0.935206517368167	-1.05415383400055	0.118947316632383	6	0.43855263132814	6	CASSQEITGELFF	0.157055516089815	RI	0.858883156080421	cluster 6 (42)	mfuzz	none	none
CASSPGLADEQFF	0.32643940557635	-1.12242665953172	0.795987253955373	6	0.169791021920582	6	CASSQQGANEQYF	0.546751462029232	RI	0.15853237230664	cluster 6 (42)	mfuzz	none	none
CASSPGQGYEQYF	0.960697976847329	-1.03514133512744	0.0744433582801156	6	0.366943645474157	6	CASSSGQGYEQYF	0.234330923756934	RI	0.553899546734086	cluster 6 (42)	mfuzz	none	none
CASSPGTSYEQYF	0.817988194458493	-1.11480673900814	0.296818544549648	6	0.427919328260541	6	CASSTTGGNGYTF	0.19301908911191	RI	-0.198093963149397	cluster 6 (42)	mfuzz	none	none
CASSPRGNNEQFF	0.956727794999582	-1.03827812727648	0.0815503322769028	6	0.376373865203026	6	CASSVDNTGELFF	0.290171994247903	RI	0.433667332499306	cluster 6 (42)	mfuzz	none	none
CASSQEITGELFF	0.238944383176063	-1.09782753925648	0.858883156080421	6	0.157055516089815	6	CASSVGATDTQYF	0.628216915196993	RI	0.176400053149031	cluster 6 (42)	mfuzz	none	none
CASSQQGANEQYF	0.911264285461825	-1.06979665776846	0.15853237230664	6	0.546751462029232	6	CASSVGGENEQFF	0.268418492931004	RI	0.473310504794047	cluster 6 (42)	mfuzz	none	none
CASSSGQGYEQYF	0.600487671181473	-1.15438721791556	0.553899546734086	6	0.234330923756934	6	CASSWGLYNEQFF	0.16024956479289	RI	0.842784268171243	cluster 6 (42)	mfuzz	none	none
CASSTTGGNGYTF	1.08422162919959	-0.886127666050191	-0.198093963149397	6	0.19301908911191	6	CASSYSLGQPQHF	0.195268424764866	RI	0.684255156973233	cluster 6 (42)	mfuzz	none	none
CASSVDNTGELFF	0.709961609710579	-1.14362894220988	0.433667332499306	6	0.290171994247903	6	CATQDVNTGELFF	0.193858626267327	RI	0.689874366470259	cluster 6 (42)	mfuzz	none	none
CASSVGATDTQYF	0.900062218953848	-1.07646227210288	0.176400053149031	6	0.628216915196993	6	CSARDRSSYEQYF	0.545507124093554	RI	0.249150881507258	cluster 6 (42)	mfuzz	none	none
CASSVGGENEQFF	0.675475700119501	-1.14878620491355	0.473310504794047	6	0.268418492931004	6	CSARLAGGYEQYF	0.705529087414481	RI	0.188117027485208	cluster 6 (42)	mfuzz	none	none
CASSWGLYNEQFF	0.262191078107522	-1.10497534627877	0.842784268171243	6	0.16024956479289	7	CASGASSYNEQFF	0.388936550204245	PI	-0.927606677462566	cluster 7 (49)	mfuzz	none	none
CASSYSLGQPQHF	0.463382297378759	-1.14763745435199	0.684255156973233	6	0.195268424764866	7	CASGEGNTGELFF	0.239977266921064	PI	-1.03226104076509	cluster 7 (49)	mfuzz	none	none
CATQDVNTGELFF	0.456969930379311	-1.14684429684957	0.689874366470259	6	0.193858626267327	7	CASGSLNTGELFF	0.809558971214511	PI	-0.856446210672245	cluster 7 (49)	mfuzz	none	none
CSARDRSSYEQYF	0.851868555942094	-1.10101943744935	0.249150881507258	6	0.545507124093554	7	CASKGSNTGELFF	0.273686418080252	PI	-0.727812737964912	cluster 7 (49)	mfuzz	none	none
CSARLAGGYEQYF	0.892581738820405	-1.08069876630561	0.188117027485208	6	0.705529087414481	7	CASQDLNTGELFF	0.221074010541357	PI	-1.0538707589291	cluster 7 (49)	mfuzz	none	none
CASGASSYNEQFF	-0.927606677462566	-0.131729522616555	1.05933620007912	7	0.388936550204245	7	CASRDGTNYGYTF	0.1868372848935	PI	-1.09637717208212	cluster 7 (49)	mfuzz	none	none
CASGEGNTGELFF	-1.03226104076509	0.0679923075631823	0.964268733201906	7	0.239977266921064	7	CASREGNTGELFF	0.417193345225478	PI	-0.803161399949714	cluster 7 (49)	mfuzz	none	none
CASGSLNTGELFF	-0.856446210672245	-0.242504049451027	1.09895026012327	7	0.809558971214511	7	CASRQGANNEQFF	0.295972934872211	PI	-0.980421952701599	cluster 7 (49)	mfuzz	none	none
CASKGSNTGELFF	-0.727812737964912	-0.412441789926944	1.14025452789185	7	0.273686418080252	7	CASRTSSTGELFF	0.280910090655351	PI	-0.992587019814869	cluster 7 (49)	mfuzz	none	none
CASQDLNTGELFF	-1.0538707589291	0.118257856708946	0.935612902220151	7	0.221074010541357	7	CASSDMNTGELFF	0.525480940227965	PI	-0.889967013165071	cluster 7 (49)	mfuzz	none	none
CASRDGTNYGYTF	-1.09637717208212	0.234392756873565	0.861984415208552	7	0.1868372848935	7	CASSEAGGYEQFF	0.364334963076246	PI	-0.93852995970104	cluster 7 (49)	mfuzz	none	none
CASREGNTGELFF	-0.803161399949714	-0.31688907964229	1.120050479592	7	0.417193345225478	7	CASSEGLNNEQFF	0.78655977997171	PI	-0.864012629611035	cluster 7 (49)	mfuzz	none	none
CASRQGANNEQFF	-0.980421952701599	-0.0380688699386345	1.01849082264023	7	0.295972934872211	7	CASSETGGYEQYF	0.411675110553421	PI	-0.918959503230919	cluster 7 (49)	mfuzz	none	none
CASRTSSTGELFF	-0.992587019814869	-0.0146646645758366	1.00725168439071	7	0.280910090655351	7	CASSFDRNTEAFF	0.442498114038002	PI	-0.909062184712022	cluster 7 (49)	mfuzz	none	none
CASSDMNTGELFF	-0.889967013165071	-0.192173488677292	1.08214050184236	7	0.525480940227965	7	CASSFGRNYGYTF	0.799451808172321	PI	-0.863320950766104	cluster 7 (49)	mfuzz	none	none
CASSEAGGYEQFF	-0.93852995970104	-0.113290713673861	1.0518206733749	7	0.364334963076246	7	CASSFGTTDTQYF	0.459873514808405	PI	-0.815544798273969	cluster 7 (49)	mfuzz	none	none
CASSEGLNNEQFF	-0.864012629611035	-0.231402783643146	1.09541541325418	7	0.78655977997171	7	CASSFPGANVLTF	0.201618904309812	PI	-1.07777333138505	cluster 7 (49)	mfuzz	none	none
CASSETGGYEQYF	-0.918959503230919	-0.146024231497936	1.06498373472885	7	0.411675110553421	7	CASSFQNTGELFF	0.671809237873819	PI	-0.871666357382396	cluster 7 (49)	mfuzz	none	none
CASSFDRNTEAFF	-0.909062184712022	-0.162076123175038	1.07113830788706	7	0.442498114038002	7	CASSGGGGYGYTF	0.207638703128466	PI	-1.0702500605121	cluster 7 (49)	mfuzz	none	none
CASSFGRNYGYTF	-0.863320950766104	-0.232423632223984	1.09574458299009	7	0.799451808172321	7	CASSGQGNYEQYF	0.538812320275575	PI	-0.887657974501693	cluster 7 (49)	mfuzz	none	none
CASSFGTTDTQYF	-0.815544798273969	-0.300157690283012	1.11570248855698	7	0.459873514808405	7	CASSGTGGNEQFF	0.210238853279362	PI	-1.06702926306117	cluster 7 (49)	mfuzz	none	none
CASSFPGANVLTF	-1.07777333138505	0.179994642074858	0.897778689310189	7	0.201618904309812	7	CASSLGLSGELFF	0.843684069709336	PI	-0.858600097331453	cluster 7 (49)	mfuzz	none	none
CASSFQNTGELFF	-0.871666357382396	-0.220023757733034	1.09169011511543	7	0.671809237873819	7	CASSLGQHTEAFF	0.346008879025764	PI	-0.947917915288941	cluster 7 (49)	mfuzz	none	none
CASSGGGGYGYTF	-1.0702500605121	0.159727100080093	0.910522960432003	7	0.207638703128466	7	CASSLGTGHGYTF	0.388461620461665	PI	-0.79284184456544	cluster 7 (49)	mfuzz	none	none
CASSGQGNYEQYF	-0.887657974501693	-0.195739218828587	1.08339719333028	7	0.538812320275575	7	CASSLGTLETQYF	0.26793984639739	PI	-1.00408229023445	cluster 7 (49)	mfuzz	none	none
CASSGTGGNEQFF	-1.06702926306117	0.151302107104254	0.915727155956918	7	0.210238853279362	7	CASSLQVNTEAFF	0.277860993069033	PI	-0.730998164394889	cluster 7 (49)	mfuzz	none	none
CASSLGLSGELFF	-0.858600097331453	-0.239358612122283	1.09795870945374	7	0.843684069709336	7	CASSLSAGTEAFF	0.617844437844145	PI	-0.842419240204915	cluster 7 (49)	mfuzz	none	none
CASSLGQHTEAFF	-0.947917915288941	-0.0970828266460495	1.04500074193499	7	0.346008879025764	7	CASSLSGEYEQYF	0.660779422035548	PI	-0.846646246116342	cluster 7 (49)	mfuzz	none	none
CASSLGTGHGYTF	-0.79284184456544	-0.330594453847354	1.12343629841279	7	0.388461620461665	7	CASSLTGGHGYTF	0.500006774749233	PI	-0.894886303696817	cluster 7 (49)	mfuzz	none	none
CASSLGTLETQYF	-1.00408229023445	0.00821519822080394	0.995867092013651	7	0.26793984639739	7	CASSLTRAGELFF	0.453015411888584	PI	-0.906093963423534	cluster 7 (49)	mfuzz	none	none
CASSLQVNTEAFF	-0.730998164394889	-0.408601210231435	1.13959937462632	7	0.277860993069033	7	CASSLTSAYEQYF	0.418892568546242	PI	-0.916467746893072	cluster 7 (49)	mfuzz	none	none
CASSLSAGTEAFF	-0.842419240204915	-0.262710965784113	1.10513020598903	7	0.617844437844145	7	CASSLTSGSEQFF	0.198164519006855	PI	-1.08211933816028	cluster 7 (49)	mfuzz	none	none
CASSLSGEYEQYF	-0.846646246116342	-0.256671436076555	1.1033176821929	7	0.660779422035548	7	CASSPGSDNEQFF	0.309596281067928	PI	-0.753050849105085	cluster 7 (49)	mfuzz	none	none
CASSLTGGHGYTF	-0.894886303696817	-0.184525104942932	1.07941140863975	7	0.500006774749233	7	CASSPLGTYEQYF	0.354787232430316	PI	-0.778176597413655	cluster 7 (49)	mfuzz	none	none
CASSLTRAGELFF	-0.906093963423534	-0.166828245318297	1.07292220874183	7	0.453015411888584	7	CASSPMGPYEQYF	0.300335905251849	PI	-0.977123744597599	cluster 7 (49)	mfuzz	none	none
CASSLTSAYEQYF	-0.916467746893072	-0.150095931575832	1.0665636784689	7	0.418892568546242	7	CASSPSGYQPQHF	0.260330272995362	PI	-1.01128637441818	cluster 7 (49)	mfuzz	none	none
CASSLTSGSEQFF	-1.08211933816028	0.192113679728384	0.890005658431892	7	0.198164519006855	7	CASSPVSYNEQFF	0.26318756534717	PI	-1.0085408235775	cluster 7 (49)	mfuzz	none	none
CASSPGSDNEQFF	-0.753050849105085	-0.381554923429506	1.13460577253459	7	0.309596281067928	7	CASSQDPPDTQYF	0.764561124042586	PI	-0.853998104532384	cluster 7 (49)	mfuzz	none	none
CASSPLGTYEQYF	-0.778176597413655	-0.349715387957147	1.1278919853708	7	0.354787232430316	7	CASSQEAGYEQYF	0.219034921211971	PI	-1.05631007050098	cluster 7 (49)	mfuzz	none	none
CASSPMGPYEQYF	-0.977123744597599	-0.0442813417967486	1.02140508639435	7	0.300335905251849	7	CASSQLGGYEQYF	0.409503489698027	PI	-0.800574165891431	cluster 7 (49)	mfuzz	none	none
CASSPSGYQPQHF	-1.01128637441818	0.0229684502618345	0.988317924156344	7	0.260330272995362	7	CASSTTVYNEQFF	0.250589494948524	PI	-1.02101509076234	cluster 7 (49)	mfuzz	none	none
CASSPVSYNEQFF	-1.0085408235775	0.0173062905403587	0.991234533037139	7	0.26318756534717	7	CASSVDPNTEAFF	0.533141528258766	PI	-0.830843441476719	cluster 7 (49)	mfuzz	none	none
CASSQDPPDTQYF	-0.853998104532384	-0.246065155734295	1.10006326026668	7	0.764561124042586	7	CASSVTGGYGYTF	0.201214991678838	PI	-1.07828069577308	cluster 7 (49)	mfuzz	none	none
CASSQEAGYEQYF	-1.05631007050098	0.124228338659799	0.932081731841177	7	0.219034921211971	7	CASSYKNTGELFF	0.295157517736288	PI	-0.981049307130446	cluster 7 (49)	mfuzz	none	none
CASSQLGGYEQYF	-0.800574165891431	-0.320345107343082	1.12091927323451	7	0.409503489698027	7	CASSYQNTGELFF	0.33481875724727	PI	-0.767921347552416	cluster 7 (49)	mfuzz	none	none
CASSTTVYNEQFF	-1.02101509076234	0.043446373448976	0.977568717313366	7	0.250589494948524	7	CASTDLNTGELFF	0.6093045701147	PI	-0.841466657303359	cluster 7 (49)	mfuzz	none	none
CASSVDPNTEAFF	-0.830843441476719	-0.279038056222366	1.10988149769909	7	0.533141528258766	7	CASTLGATGELFF	0.407622324131	PI	-0.799922651497636	cluster 7 (49)	mfuzz	none	none
CASSVTGGYGYTF	-1.07828069577308	0.181393152450509	0.89688754332257	7	0.201214991678838	7	CSAPGTGYNEQFF	0.277469416251991	PI	-0.995541920602457	cluster 7 (49)	mfuzz	none	none
CASSYKNTGELFF	-0.981049307130446	-0.0368809709157386	1.01793027804618	7	0.295157517736288	7	CSVVRGSYNEQFF	0.617720152331775	PI	-0.842405665771077	cluster 7 (49)	mfuzz	none	none
CASSYQNTGELFF	-0.767921347552416	-0.362847603481056	1.13076895103347	7	0.33481875724727	7	CASGASSYNEQFF	0.388936550204245	HC	-0.131729522616555	cluster 7 (49)	mfuzz	none	none
CASTDLNTGELFF	-0.841466657303359	-0.264066202952302	1.10553286025566	7	0.6093045701147	7	CASGEGNTGELFF	0.239977266921064	HC	0.0679923075631823	cluster 7 (49)	mfuzz	none	none
CASTLGATGELFF	-0.799922651497636	-0.32121328120552	1.12113593270316	7	0.407622324131	7	CASGSLNTGELFF	0.809558971214511	HC	-0.242504049451027	cluster 7 (49)	mfuzz	none	none
CSAPGTGYNEQFF	-0.995541920602457	-0.00885731885655664	1.00439923945901	7	0.277469416251991	7	CASKGSNTGELFF	0.273686418080252	HC	-0.412441789926944	cluster 7 (49)	mfuzz	none	none
CSVVRGSYNEQFF	-0.842405665771077	-0.262730293017565	1.10513595878864	7	0.617720152331775	7	CASQDLNTGELFF	0.221074010541357	HC	0.118257856708946	cluster 7 (49)	mfuzz	none	none
CASSDIDTGELFF	-0.899610321092899	1.07672298023046	-0.177112659137556	8	0.286022449987952	7	CASRDGTNYGYTF	0.1868372848935	HC	0.234392756873565	cluster 7 (49)	mfuzz	none	none
CASSEAPGYEQYF	-0.879702601622111	1.08761090091318	-0.20790829929107	8	0.310581748182327	7	CASREGNTGELFF	0.417193345225478	HC	-0.31688907964229	cluster 7 (49)	mfuzz	none	none
CASSEAQGYEQYF	-0.828313646354123	1.11087942037601	-0.28256577402189	8	0.409648789422467	7	CASRQGANNEQFF	0.295972934872211	HC	-0.0380688699386345	cluster 7 (49)	mfuzz	none	none
CASSEGGGYEQYF	-0.734963773150067	1.13876081738915	-0.40379704423908	8	0.467199159416727	7	CASRTSSTGELFF	0.280910090655351	HC	-0.0146646645758366	cluster 7 (49)	mfuzz	none	none
CASSERTGYEQYF	-0.772731047263656	1.12944361269523	-0.356712565431569	8	0.774004880417515	7	CASSDMNTGELFF	0.525480940227965	HC	-0.192173488677292	cluster 7 (49)	mfuzz	none	none
CASSFRGGDGYTF	-0.888399415144624	1.08299533950636	-0.194595924361735	8	0.299271995098054	7	CASSEAGGYEQFF	0.364334963076246	HC	-0.113290713673861	cluster 7 (49)	mfuzz	none	none
CASSFTQGAEAFF	-0.725332348774786	1.14075340462938	-0.415421055854589	8	0.425466418417948	7	CASSEGLNNEQFF	0.78655977997171	HC	-0.231402783643146	cluster 7 (49)	mfuzz	none	none
CASSGPGNQPQHF	-0.688961374688727	1.14697627495857	-0.458014900269839	8	0.319479155988075	7	CASSETGGYEQYF	0.411675110553421	HC	-0.146024231497936	cluster 7 (49)	mfuzz	none	none
CASSIAGNNEQFF	-0.678160309323573	1.14844654026451	-0.470286230940937	8	0.296180194419099	7	CASSFDRNTEAFF	0.442498114038002	HC	-0.162076123175038	cluster 7 (49)	mfuzz	none	none
CASSLAAAYEQYF	-0.904944281076513	1.07360568987381	-0.168661408797298	8	0.280167386445505	7	CASSFGRNYGYTF	0.799451808172321	HC	-0.232423632223984	cluster 7 (49)	mfuzz	none	none
CASSLGLKNEQFF	-0.725681107723919	1.14068385261785	-0.415002744893927	8	0.426827752477504	7	CASSFGTTDTQYF	0.459873514808405	HC	-0.300157690283012	cluster 7 (49)	mfuzz	none	none
CASSLPGYYGYTF	-0.735387918090927	1.13866961199724	-0.403281693906313	8	0.469264449335416	7	CASSFPGANVLTF	0.201618904309812	HC	0.179994642074858	cluster 7 (49)	mfuzz	none	none
CASSLSPSTEAFF	-0.707546040117062	1.14404762475996	-0.436501584642897	8	0.366510872058017	7	CASSFQNTGELFF	0.671809237873819	HC	-0.220023757733034	cluster 7 (49)	mfuzz	none	none
CASSLTETYEQYF	-0.962463463192596	1.03372432115247	-0.071260857959874	8	0.229398540208902	7	CASSGGGGYGYTF	0.207638703128466	HC	0.159727100080093	cluster 7 (49)	mfuzz	none	none
CASSNANTGELFF	-0.702276731816329	1.1449302428898	-0.442653511073473	8	0.352033842610533	7	CASSGQGNYEQYF	0.538812320275575	HC	-0.195739218828587	cluster 7 (49)	mfuzz	none	none
CASSPPTGNEQFF	-0.77953798636202	1.12749549796716	-0.347957511605137	8	0.696886494249181	7	CASSGTGGNEQFF	0.210238853279362	HC	0.151302107104254	cluster 7 (49)	mfuzz	none	none
CASSPRGGHGYTF	-0.906175829340687	1.07287338137559	-0.166697552034903	8	0.278852426039488	7	CASSLGLSGELFF	0.843684069709336	HC	-0.239358612122283	cluster 7 (49)	mfuzz	none	none
CASSPRGSAEAFF	-0.871837584437215	1.09160501273267	-0.219767428295451	8	0.321740227860952	7	CASSLGQHTEAFF	0.346008879025764	HC	-0.0970828266460495	cluster 7 (49)	mfuzz	none	none
CASSQGSGNEQFF	-0.752802153559349	1.13466665571446	-0.38186450215511	8	0.580626889330074	7	CASSLGTGHGYTF	0.388461620461665	HC	-0.330594453847354	cluster 7 (49)	mfuzz	none	none
CASSRTRGETQYF	-0.831523757696615	1.1096106954428	-0.278086937746184	8	0.400887558580725	7	CASSLGTLETQYF	0.26793984639739	HC	0.00821519822080394	cluster 7 (49)	mfuzz	none	none
CASSSDRDQPQHF	-0.94725372820327	1.0454946642126	-0.0982409360093282	8	0.241134009170334	7	CASSLQVNTEAFF	0.277860993069033	HC	-0.408601210231435	cluster 7 (49)	mfuzz	none	none
CASSSLAGDEQYF	-0.774072037337556	1.12906658458845	-0.35499454725089	8	0.764070009150857	7	CASSLSAGTEAFF	0.617844437844145	HC	-0.262710965784113	cluster 7 (49)	mfuzz	none	none
CASSSRGADGYTF	-0.761217463562224	1.13254688075077	-0.37132941718855	8	0.665696327827021	7	CASSLSGEYEQYF	0.660779422035548	HC	-0.256671436076555	cluster 7 (49)	mfuzz	none	none
CASSWTGSTEAFF	-0.803927302662529	1.11979069806698	-0.315863395404447	8	0.500623489136462	7	CASSLTGGHGYTF	0.500006774749233	HC	-0.184525104942932	cluster 7 (49)	mfuzz	none	none
CASSYRGDYGYTF	-0.812722803003588	1.11672133428833	-0.303998531284743	8	0.461506805795292	7	CASSLTRAGELFF	0.453015411888584	HC	-0.166828245318297	cluster 7 (49)	mfuzz	none	none
CASTEGNTGELFF	-0.728636528063874	1.14008666212396	-0.411450134060089	8	0.438775277174496	7	CASSLTSAYEQYF	0.418892568546242	HC	-0.150095931575832	cluster 7 (49)	mfuzz	none	none
CATGLANTGELFF	-0.985587912120809	1.01381444568726	-0.0282265335664507	8	0.213043993455266	7	CASSLTSGSEQFF	0.198164519006855	HC	0.192113679728384	cluster 7 (49)	mfuzz	none	none
CSARGTGAYEQYF	-0.827014893788577	1.11138621436676	-0.284371320578187	8	0.413348495441028	7	CASSPGSDNEQFF	0.309596281067928	HC	-0.381554923429506	cluster 7 (49)	mfuzz	none	none
CAIEDRNTGELFF	-0.577350269189626	-0.577350269189626	1.15470053837925	9	0.951511070093911	7	CASSPLGTYEQYF	0.354787232430316	HC	-0.349715387957147	cluster 7 (49)	mfuzz	none	none
CAIGDRNTGELFF	-0.577350269189626	-0.577350269189626	1.15470053837925	9	0.951511070093916	7	CASSPMGPYEQYF	0.300335905251849	HC	-0.0442813417967486	cluster 7 (49)	mfuzz	none	none
CAISESSGYEQYF	-0.236589055359815	-0.86049003194645	1.09707908730627	9	0.233042655662278	7	CASSPSGYQPQHF	0.260330272995362	HC	0.0229684502618345	cluster 7 (49)	mfuzz	none	none
CAITRGNTGELFF	-0.577350269189626	-0.577350269189626	1.15470053837925	9	0.951511070093911	7	CASSPVSYNEQFF	0.26318756534717	HC	0.0173062905403587	cluster 7 (49)	mfuzz	none	none
CARGLADTGELFF	-0.577350269189626	-0.577350269189626	1.15470053837925	9	0.951511070093918	7	CASSQDPPDTQYF	0.764561124042586	HC	-0.246065155734295	cluster 7 (49)	mfuzz	none	none
CASGDQNTGELFF	-0.577350269189626	-0.577350269189626	1.15470053837925	9	0.951511070093913	7	CASSQEAGYEQYF	0.219034921211971	HC	0.124228338659799	cluster 7 (49)	mfuzz	none	none
CASGELNTGELFF	-0.577350269189626	-0.577350269189626	1.15470053837925	9	0.951511070093913	7	CASSQLGGYEQYF	0.409503489698027	HC	-0.320345107343082	cluster 7 (49)	mfuzz	none	none
CASGQLNTGELFF	-0.464261955433684	-0.68348118229015	1.14774313772383	9	0.37330050737391	7	CASSTTVYNEQFF	0.250589494948524	HC	0.043446373448976	cluster 7 (49)	mfuzz	none	none
CASGQRDYNEQFF	-0.577350269189626	-0.577350269189626	1.15470053837925	9	0.951511070093918	7	CASSVDPNTEAFF	0.533141528258766	HC	-0.279038056222366	cluster 7 (49)	mfuzz	none	none
CASGTANTGELFF	-0.659385064750041	-0.491226770777511	1.15061183552755	9	0.386751864313313	7	CASSVTGGYGYTF	0.201214991678838	HC	0.181393152450509	cluster 7 (49)	mfuzz	none	none
CASLSQNTGELFF	-0.577350269189626	-0.577350269189626	1.15470053837925	9	0.951511070093913	7	CASSYKNTGELFF	0.295157517736288	HC	-0.0368809709157386	cluster 7 (49)	mfuzz	none	none
CASMDLNTGELFF	-0.577350269189626	-0.577350269189626	1.15470053837925	9	0.951511070093916	7	CASSYQNTGELFF	0.33481875724727	HC	-0.362847603481056	cluster 7 (49)	mfuzz	none	none
CASMEENTGELFF	-0.577350269189626	-0.577350269189626	1.15470053837925	9	0.951511070093918	7	CASTDLNTGELFF	0.6093045701147	HC	-0.264066202952302	cluster 7 (49)	mfuzz	none	none
CASNDLNTGELFF	-0.577350269189626	-0.577350269189626	1.15470053837925	9	0.951511070093913	7	CASTLGATGELFF	0.407622324131	HC	-0.32121328120552	cluster 7 (49)	mfuzz	none	none
CASNEENTGELFF	-0.577350269189626	-0.577350269189626	1.15470053837925	9	0.951511070093916	7	CSAPGTGYNEQFF	0.277469416251991	HC	-0.00885731885655664	cluster 7 (49)	mfuzz	none	none
CASNNQNTGELFF	-0.577350269189626	-0.577350269189626	1.15470053837925	9	0.951511070093913	7	CSVVRGSYNEQFF	0.617720152331775	HC	-0.262730293017565	cluster 7 (49)	mfuzz	none	none
CASQETNTGELFF	-0.577350269189626	-0.577350269189626	1.15470053837925	9	0.951511070093911	7	CASGASSYNEQFF	0.388936550204245	RI	1.05933620007912	cluster 7 (49)	mfuzz	none	none
CASRQGTLYGYTF	-0.577350269189626	-0.577350269189626	1.15470053837925	9	0.951511070093913	7	CASGEGNTGELFF	0.239977266921064	RI	0.964268733201906	cluster 7 (49)	mfuzz	none	none
CASSAVSYNEQFF	-0.577350269189626	-0.577350269189626	1.15470053837925	9	0.951511070093913	7	CASGSLNTGELFF	0.809558971214511	RI	1.09895026012327	cluster 7 (49)	mfuzz	none	none
CASSDRDPYEQYF	-0.578116311096441	-0.57658388833203	1.15470019942848	9	0.920921365494234	7	CASKGSNTGELFF	0.273686418080252	RI	1.14025452789185	cluster 7 (49)	mfuzz	none	none
CASSDRGTGELFF	-0.159158406007201	-0.91087597081697	1.07003437682417	9	0.211548756882012	7	CASQDLNTGELFF	0.221074010541357	RI	0.935612902220151	cluster 7 (49)	mfuzz	none	none
CASSEAGGYEQYF	-0.610404821121555	-0.543652386070349	1.1540572071919	9	0.551257246345101	7	CASRDGTNYGYTF	0.1868372848935	RI	0.861984415208552	cluster 7 (49)	mfuzz	none	none
CASSEGQGYEQYF	-0.217340156019955	-0.873456412028814	1.09079656804877	9	0.227154944184371	7	CASREGNTGELFF	0.417193345225478	RI	1.120050479592	cluster 7 (49)	mfuzz	none	none
CASSEIDTGELFF	-0.577350269189626	-0.577350269189626	1.15470053837925	9	0.951511070093918	7	CASRQGANNEQFF	0.295972934872211	RI	1.01849082264023	cluster 7 (49)	mfuzz	none	none
CASSEMNTGELFF	-0.577350269189626	-0.577350269189626	1.15470053837925	9	0.951511070093918	7	CASRTSSTGELFF	0.280910090655351	RI	1.00725168439071	cluster 7 (49)	mfuzz	none	none
CASSEQGGYEQYF	-0.334725707710709	-0.789699853310782	1.12442556102149	9	0.271620417389058	7	CASSDMNTGELFF	0.525480940227965	RI	1.08214050184236	cluster 7 (49)	mfuzz	none	none
CASSEWIQETQYF	-0.577350269189626	-0.577350269189626	1.15470053837925	9	0.951511070093913	7	CASSEAGGYEQFF	0.364334963076246	RI	1.0518206733749	cluster 7 (49)	mfuzz	none	none
CASSFPGKHGYTF	-0.577350269189626	-0.577350269189626	1.15470053837925	9	0.951511070093916	7	CASSEGLNNEQFF	0.78655977997171	RI	1.09541541325418	cluster 7 (49)	mfuzz	none	none
CASSFQDTGELFF	-0.372050461480655	-0.760644638107321	1.13269509958798	9	0.292074057820908	7	CASSETGGYEQYF	0.411675110553421	RI	1.06498373472885	cluster 7 (49)	mfuzz	none	none
CASSFTGGNGYTF	-0.56782817941046	-0.586820295167993	1.15464847457845	9	0.756296370964978	7	CASSFDRNTEAFF	0.442498114038002	RI	1.07113830788706	cluster 7 (49)	mfuzz	none	none
CASSGSTYNEQFF	-0.656868484464441	-0.493996816026185	1.15086530049063	9	0.392514340545129	7	CASSFGRNYGYTF	0.799451808172321	RI	1.09574458299009	cluster 7 (49)	mfuzz	none	none
CASSHTGGYEQFF	-0.577350269189626	-0.577350269189626	1.15470053837925	9	0.951511070093918	7	CASSFGTTDTQYF	0.459873514808405	RI	1.11570248855698	cluster 7 (49)	mfuzz	none	none
CASSLAETYEQYF	0.145534165549834	-1.06479271500086	0.919258549451027	9	0.158429792621399	7	CASSFPGANVLTF	0.201618904309812	RI	0.897778689310189	cluster 7 (49)	mfuzz	none	none
CASSLAGANEQFF	-0.420563390355906	-0.721031799848968	1.14159519020487	9	0.327230975387728	7	CASSFQNTGELFF	0.671809237873819	RI	1.09169011511543	cluster 7 (49)	mfuzz	none	none
CASSLAGAQGYTF	-0.577350269189626	-0.577350269189626	1.15470053837925	9	0.951511070093918	7	CASSGGGGYGYTF	0.207638703128466	RI	0.910522960432003	cluster 7 (49)	mfuzz	none	none
CASSLAGGYEQYF	-0.190897773927701	-0.890790703567824	1.08168847749553	9	0.219693050388248	7	CASSGQGNYEQYF	0.538812320275575	RI	1.08339719333028	cluster 7 (49)	mfuzz	none	none
CASSLAGPNEQFF	-0.658915805448107	-0.491743942742702	1.15065974819081	9	0.387813231695449	7	CASSGTGGNEQFF	0.210238853279362	RI	0.915727155956918	cluster 7 (49)	mfuzz	none	none
CASSLAQGYEQYF	-0.480292910984955	-0.669242921915901	1.14953583290086	9	0.396051383574628	7	CASSLGLSGELFF	0.843684069709336	RI	1.09795870945374	cluster 7 (49)	mfuzz	none	none
CASSLASGYEQYF	-0.495828511226608	-0.655200114547588	1.1510286257742	9	0.422821749907763	7	CASSLGQHTEAFF	0.346008879025764	RI	1.04500074193499	cluster 7 (49)	mfuzz	none	none
CASSLASNQPQHF	-0.3247359965113	-0.797272507052124	1.12200850356342	9	0.26683053497442	7	CASSLGTGHGYTF	0.388461620461665	RI	1.12343629841279	cluster 7 (49)	mfuzz	none	none
CASSLAVNTEAFF	-0.509326964103976	-0.642799348781396	1.15212631288537	9	0.451374906513718	7	CASSLGTLETQYF	0.26793984639739	RI	0.995867092013651	cluster 7 (49)	mfuzz	none	none
CASSLDRNTEAFF	0.196102906590595	-1.0835248103781	0.887421903787501	9	0.152000942793391	7	CASSLQVNTEAFF	0.277860993069033	RI	1.13959937462632	cluster 7 (49)	mfuzz	none	none
CASSLDSPYEQYF	-0.315056833933764	-0.804528958423861	1.11958579235762	9	0.262418747690138	7	CASSLSAGTEAFF	0.617844437844145	RI	1.10513020598903	cluster 7 (49)	mfuzz	none	none
CASSLDVPYEQYF	0.0843260179023567	-1.03949286513144	0.955166847229087	9	0.166802912452481	7	CASSLSGEYEQYF	0.660779422035548	RI	1.1033176821929	cluster 7 (49)	mfuzz	none	none
CASSLEGDQPQHF	-0.0547737804174412	-0.971487413562322	1.02626119397976	9	0.189373165624708	7	CASSLTGGHGYTF	0.500006774749233	RI	1.07941140863975	cluster 7 (49)	mfuzz	none	none
CASSLGDSEKLFF	-0.577350269189626	-0.577350269189626	1.15470053837925	9	0.951511070093913	7	CASSLTRAGELFF	0.453015411888584	RI	1.07292220874183	cluster 7 (49)	mfuzz	none	none
CASSLGGANVLTF	-0.381887812436996	-0.752783424123304	1.1346712365603	9	0.298279750018459	7	CASSLTSAYEQYF	0.418892568546242	RI	1.0665636784689	cluster 7 (49)	mfuzz	none	none
CASSLGRGTEAFF	-0.595763837195651	-0.558738818786832	1.15450265598248	9	0.647955445419157	7	CASSLTSGSEQFF	0.198164519006855	RI	0.890005658431892	cluster 7 (49)	mfuzz	none	none
CASSLGTSNEQFF	-0.0368896997562401	-0.981044701112245	1.01793440086848	9	0.186111595197243	7	CASSPGSDNEQFF	0.309596281067928	RI	1.13460577253459	cluster 7 (49)	mfuzz	none	none
CASSLLQYNEQFF	-0.48578011224069	-0.664310727561838	1.15009083980253	9	0.404892597871222	7	CASSPLGTYEQYF	0.354787232430316	RI	1.1278919853708	cluster 7 (49)	mfuzz	none	none
CASSLMGGTEAFF	-0.028517800811356	-0.985436078714285	1.01395387952564	9	0.18462783385941	7	CASSPMGPYEQYF	0.300335905251849	RI	1.02140508639435	cluster 7 (49)	mfuzz	none	none
CASSLPQPDTQYF	-0.577350269189626	-0.577350269189626	1.15470053837925	9	0.951511070093918	7	CASSPSGYQPQHF	0.260330272995362	RI	0.988317924156344	cluster 7 (49)	mfuzz	none	none
CASSLRGAGGYTF	-0.719228815070501	-0.422710610394773	1.14193942546527	9	0.28372526119655	7	CASSPVSYNEQFF	0.26318756534717	RI	0.991234533037139	cluster 7 (49)	mfuzz	none	none
CASSLSLIYEQYF	-0.577350269189626	-0.577350269189626	1.15470053837925	9	0.951511070093918	7	CASSQDPPDTQYF	0.764561124042586	RI	1.10006326026668	cluster 7 (49)	mfuzz	none	none
CASSLTGYNEQFF	-0.596140178249971	-0.558354260077599	1.15449443832757	9	0.644807761977601	7	CASSQEAGYEQYF	0.219034921211971	RI	0.932081731841177	cluster 7 (49)	mfuzz	none	none
CASSLTSGTEAFF	0.180919562733618	-1.07810905305449	0.897189490320873	9	0.153891228681487	7	CASSQLGGYEQYF	0.409503489698027	RI	1.12091927323451	cluster 7 (49)	mfuzz	none	none
CASSLTTNTEAFF	-0.470294069433887	-0.678153362847563	1.14844743228145	9	0.381376775856499	7	CASSTTVYNEQFF	0.250589494948524	RI	0.977568717313366	cluster 7 (49)	mfuzz	none	none
CASSLVNTGELFF	-0.615958174127313	-0.537861705162816	1.15381987929013	9	0.523983675569529	7	CASSVDPNTEAFF	0.533141528258766	RI	1.10988149769909	cluster 7 (49)	mfuzz	none	none
CASSLVVTGELFF	-0.169713688901444	-0.904283159719363	1.07399684862081	9	0.214168173774341	7	CASSVTGGYGYTF	0.201214991678838	RI	0.89688754332257	cluster 7 (49)	mfuzz	none	none
CASSMAENTEAFF	-0.667913866448103	-0.481774824313167	1.14968869076127	9	0.368423277550756	7	CASSYKNTGELFF	0.295157517736288	RI	1.01793027804618	cluster 7 (49)	mfuzz	none	none
CASSPEGDYEQYF	-0.627550295809443	-0.525650530563664	1.15320082637311	9	0.476865222628876	7	CASSYQNTGELFF	0.33481875724727	RI	1.13076895103347	cluster 7 (49)	mfuzz	none	none
CASSPGLTDTQYF	-0.328068676013349	-0.794755632666849	1.1228243086802	9	0.268400722163182	7	CASTDLNTGELFF	0.6093045701147	RI	1.10553286025566	cluster 7 (49)	mfuzz	none	none
CASSPGTTYEQYF	-0.563811304213608	-0.590784218311498	1.15459552252511	9	0.708058233914623	7	CASTLGATGELFF	0.407622324131	RI	1.12113593270316	cluster 7 (49)	mfuzz	none	none
CASSPGVQYEQYF	-0.577350269189626	-0.577350269189626	1.15470053837925	9	0.951511070093913	7	CSAPGTGYNEQFF	0.277469416251991	RI	1.00439923945901	cluster 7 (49)	mfuzz	none	none
CASSPRGGEGYTF	-0.577350269189626	-0.577350269189626	1.15470053837925	9	0.951511070093922	7	CSVVRGSYNEQFF	0.617720152331775	RI	1.10513595878864	cluster 7 (49)	mfuzz	none	none
CASSPRTGAEAFF	-0.577350269189626	-0.577350269189626	1.15470053837925	9	0.951511070093913	8	CASSDIDTGELFF	0.286022449987952	PI	-0.899610321092899	cluster 8 (28)	mfuzz	none	none
CASSPSGPYEQYF	-0.451224642696351	-0.694875180667829	1.14609982336418	9	0.357511668365403	8	CASSEAPGYEQYF	0.310581748182327	PI	-0.879702601622111	cluster 8 (28)	mfuzz	none	none
CASSPSGSLEQYF	-0.577350269189626	-0.577350269189626	1.15470053837925	9	0.951511070093913	8	CASSEAQGYEQYF	0.409648789422467	PI	-0.828313646354123	cluster 8 (28)	mfuzz	none	none
CASSPTANEKLFF	-0.689405051025617	-0.457507239271488	1.1469122902971	9	0.328704047372855	8	CASSEGGGYEQYF	0.467199159416727	PI	-0.734963773150067	cluster 8 (28)	mfuzz	none	none
CASSPVSNTEAFF	-0.422522738607336	-0.719386739016452	1.14190947762379	9	0.328935455714638	8	CASSERTGYEQYF	0.774004880417515	PI	-0.772731047263656	cluster 8 (28)	mfuzz	none	none
CASSQAVGSPLHF	-0.47164173556478	-0.676958160764542	1.14859989632932	9	0.383256533038247	8	CASSFRGGDGYTF	0.299271995098054	PI	-0.888399415144624	cluster 8 (28)	mfuzz	none	none
CASSQDDTYEQYF	-0.327022824616227	-0.795546486952937	1.12256931156916	9	0.267905047324611	8	CASSFTQGAEAFF	0.425466418417948	PI	-0.725332348774786	cluster 8 (28)	mfuzz	none	none
CASSQDSSETQYF	-0.577350269189626	-0.577350269189626	1.15470053837925	9	0.951511070093916	8	CASSGPGNQPQHF	0.319479155988075	PI	-0.688961374688727	cluster 8 (28)	mfuzz	none	none
CASSQGQGNIQYF	-0.718382165759323	-0.42371714797451	1.14209931373383	9	0.28488978769905	8	CASSIAGNNEQFF	0.296180194419099	PI	-0.678160309323573	cluster 8 (28)	mfuzz	none	none
CASSQGQKDEQYF	-0.577350269189626	-0.577350269189626	1.15470053837925	9	0.951511070093911	8	CASSLAAAYEQYF	0.280167386445505	PI	-0.904944281076513	cluster 8 (28)	mfuzz	none	none
CASSRDGSYEQYF	-0.136899160561876	-0.924497530535187	1.06139669109706	9	0.206286545170556	8	CASSLGLKNEQFF	0.426827752477504	PI	-0.725681107723919	cluster 8 (28)	mfuzz	none	none
CASSRDRGYEQYF	0.0825804580073544	-1.03872962614341	0.956149168136055	9	0.167052914503296	8	CASSLPGYYGYTF	0.469264449335416	PI	-0.735387918090927	cluster 8 (28)	mfuzz	none	none
CASSRGFDQPQHF	-0.468850761493712	-0.679431403757738	1.14828216525145	9	0.379395041202172	8	CASSLSPSTEAFF	0.366510872058017	PI	-0.707546040117062	cluster 8 (28)	mfuzz	none	none
CASSRSGNYGYTF	-0.540621662958307	-0.613315878820589	1.1539375417789	9	0.551898588375747	8	CASSLTETYEQYF	0.229398540208902	PI	-0.962463463192596	cluster 8 (28)	mfuzz	none	none
CASSSLNTGELFF	-0.178433525381715	-0.898771652101993	1.07720517748371	9	0.216397361333273	8	CASSNANTGELFF	0.352033842610533	PI	-0.702276731816329	cluster 8 (28)	mfuzz	none	none
CASSSQNTGELFF	-0.696340361817655	-0.44953438556785	1.1458747473855	9	0.317395963142123	8	CASSPPTGNEQFF	0.696886494249181	PI	-0.77953798636202	cluster 8 (28)	mfuzz	none	none
CASSSRAQETQYF	-0.513825499987511	-0.638624807382784	1.15245030737029	9	0.46233607833146	8	CASSPRGGHGYTF	0.278852426039488	PI	-0.906175829340687	cluster 8 (28)	mfuzz	none	none
CASSTTGGSPLHF	-0.577350269189626	-0.577350269189626	1.15470053837925	9	0.951511070093913	8	CASSPRGSAEAFF	0.321740227860952	PI	-0.871837584437215	cluster 8 (28)	mfuzz	none	none
CASSWGGAYEQYF	-0.669706056554142	-0.479775935338283	1.14948199189242	9	0.364784858235717	8	CASSQGSGNEQFF	0.580626889330074	PI	-0.752802153559349	cluster 8 (28)	mfuzz	none	none
CASSYMNTGELFF	-0.577350269189626	-0.577350269189626	1.15470053837925	9	0.951511070093911	8	CASSRTRGETQYF	0.400887558580725	PI	-0.831523757696615	cluster 8 (28)	mfuzz	none	none
CASSYYRNTEAFF	-0.195882587369266	-0.88756492596806	1.08344751333733	9	0.221049057060826	8	CASSSDRDQPQHF	0.241134009170334	PI	-0.94725372820327	cluster 8 (28)	mfuzz	none	none
CASTPLNTGELFF	-0.675812131186678	-0.472932064063678	1.14874419525036	9	0.352878321258437	8	CASSSLAGDEQYF	0.764070009150857	PI	-0.774072037337556	cluster 8 (28)	mfuzz	none	none
CASTQRGSTEAFF	-0.577350269189626	-0.577350269189626	1.15470053837925	9	0.951511070093913	8	CASSSRGADGYTF	0.665696327827021	PI	-0.761217463562224	cluster 8 (28)	mfuzz	none	none
CASTSVNTGELFF	-0.72320000089529	-0.417974446945797	1.14117444784109	9	0.278330511666616	8	CASSWTGSTEAFF	0.500623489136462	PI	-0.803927302662529	cluster 8 (28)	mfuzz	none	none
CASTVSSYNEQFF	-0.577350269189626	-0.577350269189626	1.15470053837925	9	0.951511070093911	8	CASSYRGDYGYTF	0.461506805795292	PI	-0.812722803003588	cluster 8 (28)	mfuzz	none	none
CATGGLNTGELFF	-0.577350269189626	-0.577350269189626	1.15470053837925	9	0.951511070093918	8	CASTEGNTGELFF	0.438775277174496	PI	-0.728636528063874	cluster 8 (28)	mfuzz	none	none
CATLGSNTGELFF	-0.577350269189626	-0.577350269189626	1.15470053837925	9	0.951511070093913	8	CATGLANTGELFF	0.213043993455266	PI	-0.985587912120809	cluster 8 (28)	mfuzz	none	none
CATQGLNTGELFF	-0.577350269189626	-0.577350269189626	1.15470053837925	9	0.951511070093918	8	CSARGTGAYEQYF	0.413348495441028	PI	-0.827014893788577	cluster 8 (28)	mfuzz	none	none
CATTDLNTGELFF	-0.577350269189626	-0.577350269189626	1.15470053837925	9	0.951511070093922	8	CASSDIDTGELFF	0.286022449987952	HC	1.07672298023046	cluster 8 (28)	mfuzz	none	none
CAWSVTGVTEAFF	-0.17331169686363	-0.902016135492928	1.07532783235656	9	0.21508063116426	8	CASSEAPGYEQYF	0.310581748182327	HC	1.08761090091318	cluster 8 (28)	mfuzz	none	none
CSARVQGYYEQYF	-0.577350269189626	-0.577350269189626	1.15470053837925	9	0.951511070093918	8	CASSEAQGYEQYF	0.409648789422467	HC	1.11087942037601	cluster 8 (28)	mfuzz	none	none
CSASEGRNTEAFF	-0.577350269189626	-0.577350269189626	1.15470053837925	9	0.951511070093913	8	CASSEGGGYEQYF	0.467199159416727	HC	1.13876081738915	cluster 8 (28)	mfuzz	none	none
CSVDGQGNYEQYF	-0.577350269189626	-0.577350269189626	1.15470053837925	9	0.951511070093911	8	CASSERTGYEQYF	0.774004880417515	HC	1.12944361269523	cluster 8 (28)	mfuzz	none	none
CSVEDRNSYEQYF	-0.577350269189626	-0.577350269189626	1.15470053837925	9	0.951511070093918	8	CASSFRGGDGYTF	0.299271995098054	HC	1.08299533950636	cluster 8 (28)	mfuzz	none	none
CAAGQGNTGELFF	1.1546751248261	-0.570703025438075	-0.583972099388026	10	0.748460114935406	8	CASSFTQGAEAFF	0.425466418417948	HC	1.14075340462938	cluster 8 (28)	mfuzz	none	none
CASGDGNTGELFF	1.11108407230509	-0.827790338631101	-0.283293733673987	10	0.22064520363845	8	CASSGPGNQPQHF	0.319479155988075	HC	1.14697627495857	cluster 8 (28)	mfuzz	none	none
CASGEANTGELFF	1.14979740487468	-0.666955455625737	-0.482841949248942	10	0.367231138193324	8	CASSIAGNNEQFF	0.296180194419099	HC	1.14844654026451	cluster 8 (28)	mfuzz	none	none
CASGNLNTGELFF	1.15470053837925	-0.577350269189626	-0.577350269189626	10	0.918302631946086	8	CASSLAAAYEQYF	0.280167386445505	HC	1.07360568987381	cluster 8 (28)	mfuzz	none	none
CASGTQNTGELFF	1.15470053837925	-0.577350269189626	-0.577350269189626	10	0.918302631946087	8	CASSLGLKNEQFF	0.426827752477504	HC	1.14068385261785	cluster 8 (28)	mfuzz	none	none
CASIDQNTGELFF	1.15470053837925	-0.577350269189626	-0.577350269189626	10	0.918302631946085	8	CASSLPGYYGYTF	0.469264449335416	HC	1.13866961199724	cluster 8 (28)	mfuzz	none	none
CASIGLNTGELFF	1.09047042687411	-0.874105531472525	-0.216364895401582	10	0.19780064524781	8	CASSLSPSTEAFF	0.366510872058017	HC	1.14404762475996	cluster 8 (28)	mfuzz	none	none
CASNHRGTGELFF	1.15470053837925	-0.577350269189626	-0.577350269189626	10	0.918302631946085	8	CASSLTETYEQYF	0.229398540208902	HC	1.03372432115247	cluster 8 (28)	mfuzz	none	none
CASNSGVYNEQFF	1.15470053837925	-0.577350269189626	-0.577350269189626	10	0.918302631946089	8	CASSNANTGELFF	0.352033842610533	HC	1.1449302428898	cluster 8 (28)	mfuzz	none	none
CASQQGNTGELFF	1.15451658453207	-0.595107438752927	-0.559409145779138	10	0.638634996840235	8	CASSPPTGNEQFF	0.696886494249181	HC	1.12749549796716	cluster 8 (28)	mfuzz	none	none
CASRGEGSYEQYF	1.14360063004325	-0.710123123059592	-0.43347750698366	10	0.307933243279541	8	CASSPRGGHGYTF	0.278852426039488	HC	1.07287338137559	cluster 8 (28)	mfuzz	none	none
CASRIQGRQPQHF	1.15470053837925	-0.577350269189626	-0.577350269189626	10	0.918302631946087	8	CASSPRGSAEAFF	0.321740227860952	HC	1.09160501273267	cluster 8 (28)	mfuzz	none	none
CASSARGGNGYTF	1.15470053837925	-0.577350269189626	-0.577350269189626	10	0.918302631946083	8	CASSQGSGNEQFF	0.580626889330074	HC	1.13466665571446	cluster 8 (28)	mfuzz	none	none
CASSATSNQPQHF	1.15251840629339	-0.514810099278396	-0.637708307014989	10	0.404805307429221	8	CASSRTRGETQYF	0.400887558580725	HC	1.1096106954428	cluster 8 (28)	mfuzz	none	none
CASSDDNTGELFF	1.14840423152373	-0.678489175188172	-0.469915056335563	10	0.348492908683366	8	CASSSDRDQPQHF	0.241134009170334	HC	1.0454946642126	cluster 8 (28)	mfuzz	none	none
CASSDSSRGEQFF	1.15470053837925	-0.577350269189626	-0.577350269189626	10	0.918302631946083	8	CASSSLAGDEQYF	0.764070009150857	HC	1.12906658458845	cluster 8 (28)	mfuzz	none	none
CASSEAANQPQHF	1.15470053837925	-0.577350269189626	-0.577350269189626	10	0.918302631946086	8	CASSSRGADGYTF	0.665696327827021	HC	1.13254688075077	cluster 8 (28)	mfuzz	none	none
CASSEGLVYEQYF	1.15470053837925	-0.577350269189626	-0.577350269189626	10	0.918302631946087	8	CASSWTGSTEAFF	0.500623489136462	HC	1.11979069806698	cluster 8 (28)	mfuzz	none	none
CASSELNTGELFF	1.15302300083526	-0.522627647004598	-0.630395353830663	10	0.427980281462635	8	CASSYRGDYGYTF	0.461506805795292	HC	1.11672133428833	cluster 8 (28)	mfuzz	none	none
CASSERGQGGYTF	1.15470053837925	-0.577350269189626	-0.577350269189626	10	0.918302631946085	8	CASTEGNTGELFF	0.438775277174496	HC	1.14008666212396	cluster 8 (28)	mfuzz	none	none
CASSESTGYGYTF	1.15470053837925	-0.577350269189626	-0.577350269189626	10	0.918302631946087	8	CATGLANTGELFF	0.213043993455266	HC	1.01381444568726	cluster 8 (28)	mfuzz	none	none
CASSFAEYYEQYF	1.15470053837925	-0.577350269189626	-0.577350269189626	10	0.918302631946087	8	CSARGTGAYEQYF	0.413348495441028	HC	1.11138621436676	cluster 8 (28)	mfuzz	none	none
CASSFGGDEKLFF	1.15385170361842	-0.615262316730279	-0.538589386888146	10	0.509788321811149	8	CASSDIDTGELFF	0.286022449987952	RI	-0.177112659137556	cluster 8 (28)	mfuzz	none	none
CASSFGGNTEAFF	1.12212421572776	-0.796917854789865	-0.325206360937899	10	0.23819339457598	8	CASSEAPGYEQYF	0.310581748182327	RI	-0.20790829929107	cluster 8 (28)	mfuzz	none	none
CASSFRGSNGYTF	1.15470053837925	-0.577350269189626	-0.577350269189626	10	0.918302631946086	8	CASSEAQGYEQYF	0.409648789422467	RI	-0.28256577402189	cluster 8 (28)	mfuzz	none	none
CASSIGDQETQYF	1.14525555305716	-0.700269026302335	-0.444986526754824	10	0.319205361620205	8	CASSEGGGYEQYF	0.467199159416727	RI	-0.40379704423908	cluster 8 (28)	mfuzz	none	none
CASSLAGVETQYF	1.15206275509741	-0.64358547615139	-0.508477278946021	10	0.415701478537464	8	CASSERTGYEQYF	0.774004880417515	RI	-0.356712565431569	cluster 8 (28)	mfuzz	none	none
CASSLASTDTQYF	1.11204259317992	-0.825318443279751	-0.286724149900166	10	0.221967622635563	8	CASSFRGGDGYTF	0.299271995098054	RI	-0.194595924361735	cluster 8 (28)	mfuzz	none	none
CASSLDFNQPQHF	1.14809061901165	-0.467199870187682	-0.680890748823966	10	0.307453088840466	8	CASSFTQGAEAFF	0.425466418417948	RI	-0.415421055854589	cluster 8 (28)	mfuzz	none	none
CASSLDKNTEAFF	1.15341897288629	-0.529608480727271	-0.623810492159022	10	0.451673436468394	8	CASSGPGNQPQHF	0.319479155988075	RI	-0.458014900269839	cluster 8 (28)	mfuzz	none	none
CASSLDSSYEQYF	1.12534381055365	-0.786727659580161	-0.338616150973493	10	0.244562319799384	8	CASSIAGNNEQFF	0.296180194419099	RI	-0.470286230940937	cluster 8 (28)	mfuzz	none	none
CASSLEGIGGYTF	1.13733221506197	-0.741456658304667	-0.395875556757305	10	0.277829723532196	8	CASSLAAAYEQYF	0.280167386445505	RI	-0.168661408797298	cluster 8 (28)	mfuzz	none	none
CASSLETGYEQYF	1.15405883059494	-0.54369532397372	-0.61036350662122	10	0.511921296545584	8	CASSLGLKNEQFF	0.426827752477504	RI	-0.415002744893927	cluster 8 (28)	mfuzz	none	none
CASSLGERSEQYF	1.15470053837925	-0.577350269189626	-0.577350269189626	10	0.918302631946085	8	CASSLPGYYGYTF	0.469264449335416	RI	-0.403281693906313	cluster 8 (28)	mfuzz	none	none
CASSLGQAYEQYF	1.11351786163152	-0.821444553528198	-0.292073308103325	10	0.224066179342014	8	CASSLSPSTEAFF	0.366510872058017	RI	-0.436501584642897	cluster 8 (28)	mfuzz	none	none
CASSLGQSLEQYF	1.15470053837925	-0.577350269189626	-0.577350269189626	10	0.918302631946083	8	CASSLTETYEQYF	0.229398540208902	RI	-0.071260857959874	cluster 8 (28)	mfuzz	none	none
CASSLGQSYEQYF	1.15189747226892	-0.645584646664545	-0.506312825604375	10	0.410833754340931	8	CASSNANTGELFF	0.352033842610533	RI	-0.442653511073473	cluster 8 (28)	mfuzz	none	none
CASSLGRMAEAFF	1.15470053837925	-0.577350269189626	-0.577350269189626	10	0.918302631946089	8	CASSPPTGNEQFF	0.696886494249181	RI	-0.347957511605137	cluster 8 (28)	mfuzz	none	none
CASSLLDSLEQYF	1.15287273613565	-0.520192784377571	-0.632679951758081	10	0.420421228508171	8	CASSPRGGHGYTF	0.278852426039488	RI	-0.166697552034903	cluster 8 (28)	mfuzz	none	none
CASSLNPNTEAFF	1.14235691027843	-0.717005466197982	-0.425351444080452	10	0.300639743350106	8	CASSPRGSAEAFF	0.321740227860952	RI	-0.219767428295451	cluster 8 (28)	mfuzz	none	none
CASSLPDPYEQYF	1.15146366988193	-0.65055537873926	-0.500908291142665	10	0.399403524741255	8	CASSQGSGNEQFF	0.580626889330074	RI	-0.38186450215511	cluster 8 (28)	mfuzz	none	none
CASSLRGANGYTF	1.12036323451093	-0.802234642576673	-0.318128591934261	10	0.234995775588941	8	CASSRTRGETQYF	0.400887558580725	RI	-0.278086937746184	cluster 8 (28)	mfuzz	none	none
CASSLSAAYEQYF	1.1536259066863	-0.533680012721662	-0.619945893964639	10	0.467122061060822	8	CASSSDRDQPQHF	0.241134009170334	RI	-0.0982409360093282	cluster 8 (28)	mfuzz	none	none
CASSLWGHQPQHF	1.15470053837925	-0.577350269189626	-0.577350269189626	10	0.918302631946087	8	CASSSLAGDEQYF	0.764070009150857	RI	-0.35499454725089	cluster 8 (28)	mfuzz	none	none
CASSLWTGSEAFF	1.15470053837925	-0.577350269189626	-0.577350269189626	10	0.918302631946089	8	CASSSRGADGYTF	0.665696327827021	RI	-0.37132941718855	cluster 8 (28)	mfuzz	none	none
CASSLYRGTEAFF	1.15100156367783	-0.495522345317617	-0.655479218360214	10	0.358367665779422	8	CASSWTGSTEAFF	0.500623489136462	RI	-0.315863395404447	cluster 8 (28)	mfuzz	none	none
CASSMGVNTEAFF	1.1494098691864	-0.670322477244539	-0.479087391941859	10	0.361478608754633	8	CASSYRGDYGYTF	0.461506805795292	RI	-0.303998531284743	cluster 8 (28)	mfuzz	none	none
CASSPDPQETQYF	1.1525767437055	-0.636911283378994	-0.515665460326507	10	0.433240480962977	8	CASTEGNTGELFF	0.438775277174496	RI	-0.411450134060089	cluster 8 (28)	mfuzz	none	none
CASSPGPEYGYTF	1.15346055654402	-0.623061243865955	-0.530399312678066	10	0.47780065617828	8	CATGLANTGELFF	0.213043993455266	RI	-0.0282265335664507	cluster 8 (28)	mfuzz	none	none
CASSPRGANGYTF	1.15470053837925	-0.577350269189626	-0.577350269189626	10	0.918302631946081	8	CSARGTGAYEQYF	0.413348495441028	RI	-0.284371320578187	cluster 8 (28)	mfuzz	none	none
CASSPRQGDTQYF	1.14884046134905	-0.473801167990215	-0.675039293358839	10	0.318016365995149	9	CAIEDRNTGELFF	0.951511070093911	PI	-0.577350269189626	cluster 9 (99)	mfuzz	none	none
CASSPSDPGELFF	1.15470053837925	-0.577350269189626	-0.577350269189626	10	0.918302631946085	9	CAIGDRNTGELFF	0.951511070093916	PI	-0.577350269189626	cluster 9 (99)	mfuzz	none	none
CASSPTGDREQYF	1.15470053837925	-0.577350269189626	-0.577350269189626	10	0.918302631946086	9	CAISESSGYEQYF	0.233042655662278	PI	-0.236589055359815	cluster 9 (99)	mfuzz	none	none
CASSQASNQPQHF	1.15431039912509	-0.60314802268285	-0.551162376442236	10	0.575840411751959	9	CAITRGNTGELFF	0.951511070093911	PI	-0.577350269189626	cluster 9 (99)	mfuzz	none	none
CASSQDRDYEQYF	1.14440249160734	-0.438945090590519	-0.705457401016817	10	0.268248548347649	9	CARGLADTGELFF	0.951511070093918	PI	-0.577350269189626	cluster 9 (99)	mfuzz	none	none
CASSQEASYEQYF	1.15433063735487	-0.551855542939218	-0.602475094415655	10	0.558587243199469	9	CASGDQNTGELFF	0.951511070093913	PI	-0.577350269189626	cluster 9 (99)	mfuzz	none	none
CASSQGRTAEAFF	1.15470053837925	-0.577350269189626	-0.577350269189626	10	0.918302631946087	9	CASGELNTGELFF	0.951511070093913	PI	-0.577350269189626	cluster 9 (99)	mfuzz	none	none
CASSQSGGGEQFF	1.09428473852134	-0.866369065010666	-0.227915673510675	10	0.201405065900651	9	CASGQLNTGELFF	0.37330050737391	PI	-0.464261955433684	cluster 9 (99)	mfuzz	none	none
CASSRDRGLGYTF	1.15379860585059	-0.616416170879663	-0.537382434970929	10	0.50464544529219	9	CASGQRDYNEQFF	0.951511070093918	PI	-0.577350269189626	cluster 9 (99)	mfuzz	none	none
CASSRSSNQPQHF	1.14677682509574	-0.456438914611774	-0.690337910483964	10	0.291507350888729	9	CASGTANTGELFF	0.386751864313313	PI	-0.659385064750041	cluster 9 (99)	mfuzz	none	none
CASSSESTDTQYF	1.13704206174869	-0.742737885284905	-0.394304176463789	10	0.276747548749688	9	CASLSQNTGELFF	0.951511070093913	PI	-0.577350269189626	cluster 9 (99)	mfuzz	none	none
CASSSYSRYEQYF	1.15470053837925	-0.577350269189626	-0.577350269189626	10	0.918302631946085	9	CASMDLNTGELFF	0.951511070093916	PI	-0.577350269189626	cluster 9 (99)	mfuzz	none	none
CASSTYRGQPQHF	1.15470053837925	-0.577350269189626	-0.577350269189626	10	0.918302631946086	9	CASMEENTGELFF	0.951511070093918	PI	-0.577350269189626	cluster 9 (99)	mfuzz	none	none
CASSVGGAHEQYF	1.15470053837925	-0.577350269189626	-0.577350269189626	10	0.918302631946087	9	CASNDLNTGELFF	0.951511070093913	PI	-0.577350269189626	cluster 9 (99)	mfuzz	none	none
CASSVGQGYEQYF	1.09796400166469	-0.858588667889676	-0.239375333775011	10	0.20510296749297	9	CASNEENTGELFF	0.951511070093916	PI	-0.577350269189626	cluster 9 (99)	mfuzz	none	none
CASSYRGGGGYTF	1.15275337050657	-0.634426233824314	-0.51832713668226	10	0.440340262442793	9	CASNNQNTGELFF	0.951511070093913	PI	-0.577350269189626	cluster 9 (99)	mfuzz	none	none
CASSYRQGQPQHF	1.15470053837925	-0.577350269189626	-0.577350269189626	10	0.918302631946085	9	CASQETNTGELFF	0.951511070093911	PI	-0.577350269189626	cluster 9 (99)	mfuzz	none	none
CASSYSDGTEAFF	1.09346901199127	-0.868050767428396	-0.225418244562874	10	0.200615709419249	9	CASRQGTLYGYTF	0.951511070093913	PI	-0.577350269189626	cluster 9 (99)	mfuzz	none	none
CASTDMNTGELFF	1.15470053837925	-0.577350269189626	-0.577350269189626	10	0.918302631946087	9	CASSAVSYNEQFF	0.951511070093913	PI	-0.577350269189626	cluster 9 (99)	mfuzz	none	none
CASTETNTGELFF	1.14751573306224	-0.462376845791649	-0.685138887270595	10	0.300126215560161	9	CASSDRDPYEQYF	0.920921365494234	PI	-0.578116311096441	cluster 9 (99)	mfuzz	none	none
CASTKGGTDTQYF	1.15470053837925	-0.577350269189626	-0.577350269189626	10	0.918302631946087	9	CASSDRGTGELFF	0.211548756882012	PI	-0.159158406007201	cluster 9 (99)	mfuzz	none	none
CATGQPNTGELFF	1.15470053837925	-0.577350269189626	-0.577350269189626	10	0.918302631946086	9	CASSEAGGYEQYF	0.551257246345101	PI	-0.610404821121555	cluster 9 (99)	mfuzz	none	none
CATGQSNTGELFF	1.13819521785865	-0.737572338585671	-0.400622879272977	10	0.28117257399414	9	CASSEGQGYEQYF	0.227154944184371	PI	-0.217340156019955	cluster 9 (99)	mfuzz	none	none
CATRGPNTGELFF	1.15445512671094	-0.597843584022148	-0.556611542688787	10	0.614805999642016	9	CASSEIDTGELFF	0.951511070093918	PI	-0.577350269189626	cluster 9 (99)	mfuzz	none	none
CATSDLANTEAFF	1.12104738149509	-0.800189241739456	-0.320858139755631	10	0.236216288442249	9	CASSEMNTGELFF	0.951511070093918	PI	-0.577350269189626	cluster 9 (99)	mfuzz	none	none
CATSDRTGWGYTF	1.15470053837925	-0.577350269189626	-0.577350269189626	10	0.918302631946086	9	CASSEQGGYEQYF	0.271620417389058	PI	-0.334725707710709	cluster 9 (99)	mfuzz	none	none
CATSLLSTGELFF	1.15470053837925	-0.577350269189626	-0.577350269189626	10	0.918302631946086	9	CASSEWIQETQYF	0.951511070093913	PI	-0.577350269189626	cluster 9 (99)	mfuzz	none	none
CSAGQRNTGELFF	1.15470053837925	-0.577350269189626	-0.577350269189626	10	0.918302631946087	9	CASSFPGKHGYTF	0.951511070093916	PI	-0.577350269189626	cluster 9 (99)	mfuzz	none	none
CSATAGGGYEQYF	1.15470053837925	-0.577350269189626	-0.577350269189626	10	0.918302631946087	9	CASSFQDTGELFF	0.292074057820908	PI	-0.372050461480655	cluster 9 (99)	mfuzz	none	none
CSVEEAGSYEQYF	1.15470053837925	-0.577350269189626	-0.577350269189626	10	0.918302631946087	9	CASSFTGGNGYTF	0.756296370964978	PI	-0.56782817941046	cluster 9 (99)	mfuzz	none	none
CSVEGRDTGELFF	1.15470053837925	-0.577350269189626	-0.577350269189626	10	0.918302631946083	9	CASSGSTYNEQFF	0.392514340545129	PI	-0.656868484464441	cluster 9 (99)	mfuzz	none	none
CSVGTLNTGELFF	1.14709722233825	-0.688117245087394	-0.458979977250859	10	0.334698182240716	9	CASSHTGGYEQFF	0.951511070093918	PI	-0.577350269189626	cluster 9 (99)	mfuzz	none	none
CASGRQNTGELFF	0.636222204508535	0.516404313941098	-1.15262651844963	1	0.37361762809188	9	CASSLAETYEQYF	0.158429792621399	PI	0.145534165549834	cluster 9 (99)	mfuzz	none	none
CASGTLNTGELFF	0.532626790060951	0.620947292074518	-1.15357408213547	1	0.557844443370946	9	CASSLAGANEQFF	0.327230975387728	PI	-0.420563390355906	cluster 9 (99)	mfuzz	none	none
CASQDTNTGELFF	0.293181718760667	0.820638875397504	-1.11382059415817	1	0.235441820085802	9	CASSLAGAQGYTF	0.951511070093918	PI	-0.577350269189626	cluster 9 (99)	mfuzz	none	none
CASSAGEAGELFF	0.701427005477138	0.443641655229534	-1.14506866070667	1	0.261674004661696	9	CASSLAGGYEQYF	0.219693050388248	PI	-0.190897773927701	cluster 9 (99)	mfuzz	none	none
CASSDGNTGELFF	0.314745212014659	0.804761266504903	-1.11950647851956	1	0.24493026688276	9	CASSLAGPNEQFF	0.387813231695449	PI	-0.658915805448107	cluster 9 (99)	mfuzz	none	none
CASSEGEGYEQYF	0.0793041739180616	0.957986693361472	-1.03729086727953	1	0.174160116147526	9	CASSLAQGYEQYF	0.396051383574628	PI	-0.480292910984955	cluster 9 (99)	mfuzz	none	none
CASSEVPSYEQYF	0.391027113395226	0.745402670945607	-1.13642978434083	1	0.289673479997958	9	CASSLASGYEQYF	0.422821749907763	PI	-0.495828511226608	cluster 9 (99)	mfuzz	none	none
CASSFGGSTEAFF	0.593939498801308	0.560600599796856	-1.15454009859816	1	0.518006183129806	9	CASSLASNQPQHF	0.26683053497442	PI	-0.3247359965113	cluster 9 (99)	mfuzz	none	none
CASSFSGSYGYTF	0.179088676117406	0.898355168249953	-1.07744384436736	1	0.197543966458931	9	CASSLAVNTEAFF	0.451374906513718	PI	-0.509326964103976	cluster 9 (99)	mfuzz	none	none
CASSLFPTDTQYF	0.402877896763574	0.735720083066195	-1.13859797982977	1	0.298960475124904	9	CASSLDRNTEAFF	0.152000942793391	PI	0.196102906590595	cluster 9 (99)	mfuzz	none	none
CASSLINTGELFF	0.547620030135798	0.606578664405861	-1.15419869454166	1	0.660523151384875	9	CASSLDSPYEQYF	0.262418747690138	PI	-0.315056833933764	cluster 9 (99)	mfuzz	none	none
CASSLRGADGYTF	0.608626731638479	0.545498452262444	-1.15412518390092	1	0.454627713288146	9	CASSLDVPYEQYF	0.166802912452481	PI	0.0843260179023567	cluster 9 (99)	mfuzz	none	none
CASSLRGGDGYTF	0.327504952911233	0.795182025668472	-1.12268697857969	1	0.251062139080108	9	CASSLEGDQPQHF	0.189373165624708	PI	-0.0547737804174412	cluster 9 (99)	mfuzz	none	none
CASSMSANTEAFF	0.434951459598558	0.708868116105045	-1.1438195757036	1	0.329295334804179	9	CASSLGDSEKLFF	0.951511070093913	PI	-0.577350269189626	cluster 9 (99)	mfuzz	none	none
CASSNGNTGELFF	0.262453285914228	0.842600192026713	-1.10505347794094	1	0.223484534187493	9	CASSLGGANVLTF	0.298279750018459	PI	-0.381887812436996	cluster 9 (99)	mfuzz	none	none
CASSPDRGGGYTF	0.163758396096204	0.908013417734539	-1.07177181383074	1	0.193523415753408	9	CASSLGRGTEAFF	0.647955445419157	PI	-0.595763837195651	cluster 9 (99)	mfuzz	none	none
CASSPGDSYGYTF	0.561774494804995	0.592787212988754	-1.15456170779375	1	0.751192598402427	9	CASSLGTSNEQFF	0.186111595197243	PI	-0.0368896997562401	cluster 9 (99)	mfuzz	none	none
CASSSPRGETQYF	0.0762744920727844	0.959678694603102	-1.03595318667589	1	0.173536408588144	9	CASSLLQYNEQFF	0.404892597871222	PI	-0.48578011224069	cluster 9 (99)	mfuzz	none	none
CASSTTVNTEAFF	0.590287917745093	0.564315249364309	-1.1546031671094	1	0.53743598804957	9	CASSLMGGTEAFF	0.18462783385941	PI	-0.028517800811356	cluster 9 (99)	mfuzz	none	none
CASSVGGYTEAFF	0.309812740300011	0.80842745021594	-1.11824019051595	1	0.242668307213236	9	CASSLPQPDTQYF	0.951511070093918	PI	-0.577350269189626	cluster 9 (99)	mfuzz	none	none
CASSYGLTDTQYF	0.566538716814285	0.588094751344239	-1.15463346815852	1	0.721530188239386	9	CASSLRGAGGYTF	0.28372526119655	PI	-0.719228815070501	cluster 9 (99)	mfuzz	none	none
CASSYRLGNEQFF	0.69989443882997	0.445421142333935	-1.14531558116391	1	0.26368952640345	9	CASSLSLIYEQYF	0.951511070093918	PI	-0.577350269189626	cluster 9 (99)	mfuzz	none	none
CASTERNTGELFF	0.22058884284192	0.871288698752898	-1.09187754159482	1	0.209478321427909	9	CASSLTGYNEQFF	0.644807761977601	PI	-0.596140178249971	cluster 9 (99)	mfuzz	none	none
CATSDLFQETQYF	0.603379655446864	0.550923650673794	-1.15430330612066	1	0.474996192634333	9	CASSLTSGTEAFF	0.153891228681487	PI	0.180919562733618	cluster 9 (99)	mfuzz	none	none
CATSTENTGELFF	0.603759507336562	0.550532026503446	-1.15429153384001	1	0.473447135646267	9	CASSLTTNTEAFF	0.381376775856499	PI	-0.470294069433887	cluster 9 (99)	mfuzz	none	none
CSARDGGTDTQYF	0.124882515448748	0.931693173829727	-1.05657568927847	1	0.184088434222215	9	CASSLVNTGELFF	0.523983675569529	PI	-0.615958174127313	cluster 9 (99)	mfuzz	none	none
CSVEEQNTGELFF	0.345666817408094	0.781308005608957	-1.12697482301705	1	0.260575830599976	9	CASSLVVTGELFF	0.214168173774341	PI	-0.169713688901444	cluster 9 (99)	mfuzz	none	none
CSVESSGSYEQYF	0.184224676741469	0.895078601295765	-1.07930327803723	1	0.198933961968107	9	CASSMAENTEAFF	0.368423277550756	PI	-0.667913866448103	cluster 9 (99)	mfuzz	none	none
CASGDLNTGELFF	-1.15457861299672	0.562757623597436	0.591820989399282	2	0.321058183751091	9	CASSPEGDYEQYF	0.476865222628876	PI	-0.627550295809443	cluster 9 (99)	mfuzz	none	none
CASGGTNTGELFF	-1.13811412243078	0.737942179691555	0.400171942739227	2	0.566037022311831	9	CASSPGLTDTQYF	0.268400722163182	PI	-0.328068676013349	cluster 9 (99)	mfuzz	none	none
CASGQGGNQPQHF	-1.1395190898579	0.731383128873471	0.408135960984426	2	0.606270731700602	9	CASSPGTTYEQYF	0.708058233914623	PI	-0.563811304213608	cluster 9 (99)	mfuzz	none	none
CASQDSNTGELFF	-1.11381009427667	0.293143212492855	0.820666881783814	2	0.189640425928172	9	CASSPGVQYEQYF	0.951511070093913	PI	-0.577350269189626	cluster 9 (99)	mfuzz	none	none
CASRGQGDYGYTF	-1.1422343993647	0.717662184860885	0.424572214503811	2	0.724761770337243	9	CASSPRGGEGYTF	0.951511070093922	PI	-0.577350269189626	cluster 9 (99)	mfuzz	none	none
CASRVENTGELFF	-1.15468181818212	0.583035122795963	0.571646695386162	2	0.342701087150357	9	CASSPRTGAEAFF	0.951511070093913	PI	-0.577350269189626	cluster 9 (99)	mfuzz	none	none
CASRWTENTEAFF	-1.07125763326411	0.908865085475306	0.162392547788805	2	0.240784316177181	9	CASSPSGPYEQYF	0.357511668365403	PI	-0.451224642696351	cluster 9 (99)	mfuzz	none	none
CASSAEANTEAFF	-1.05792436043143	0.92970777994741	0.128216580484017	2	0.224574718911301	9	CASSPSGSLEQYF	0.951511070093913	PI	-0.577350269189626	cluster 9 (99)	mfuzz	none	none
CASSAGPSTEAFF	-1.11153456804524	0.284901675223047	0.826632892822192	2	0.187418228599316	9	CASSPTANEKLFF	0.328704047372855	PI	-0.689405051025617	cluster 9 (99)	mfuzz	none	none
CASSDRTTDTQYF	-1.09380008177791	0.86737006417815	0.226430017599761	2	0.27868348600478	9	CASSPVSNTEAFF	0.328935455714638	PI	-0.422522738607336	cluster 9 (99)	mfuzz	none	none
CASSEATGYEQYF	-1.12101418178484	0.800289081829904	0.32072509995494	2	0.37065558796835	9	CASSQAVGSPLHF	0.383256533038247	PI	-0.47164173556478	cluster 9 (99)	mfuzz	none	none
CASSENRGYEQYF	-1.07312369079834	0.905755775719696	0.167367915078639	2	0.243337037785478	9	CASSQDDTYEQYF	0.267905047324611	PI	-0.327022824616227	cluster 9 (99)	mfuzz	none	none
CASSERGNQPQHF	-1.12261818682904	0.327222987567739	0.7953951992613	2	0.199359746321801	9	CASSQDSSETQYF	0.951511070093916	PI	-0.577350269189626	cluster 9 (99)	mfuzz	none	none
CASSGLNTGELFF	-1.14064704078137	0.725865303418659	0.414781737362715	2	0.647223487499011	9	CASSQGQGNIQYF	0.28488978769905	PI	-0.718382165759323	cluster 9 (99)	mfuzz	none	none
CASSGTSGETQYF	-1.08915831221276	0.876694539976797	0.21246377223596	2	0.269344657314359	9	CASSQGQKDEQYF	0.951511070093911	PI	-0.577350269189626	cluster 9 (99)	mfuzz	none	none
CASSIQNTGELFF	-1.04474811927086	0.948256702460893	0.0964914168099666	2	0.211237766082274	9	CASSRDGSYEQYF	0.206286545170556	PI	-0.136899160561876	cluster 9 (99)	mfuzz	none	none
CASSLAPGAEQYF	-1.14145017441191	0.72178343520853	0.419666739203379	2	0.683023762280629	9	CASSRDRGYEQYF	0.167052914503296	PI	0.0825804580073544	cluster 9 (99)	mfuzz	none	none
CASSLDLNSPLHF	-1.1459602045031	0.450173721019115	0.695786483483987	2	0.245290812782245	9	CASSRGFDQPQHF	0.379395041202172	PI	-0.468850761493712	cluster 9 (99)	mfuzz	none	none
CASSLDRFYEQYF	-1.13329336285794	0.374983916979017	0.758309445878927	2	0.214762040802145	9	CASSRSGNYGYTF	0.551898588375747	PI	-0.540621662958307	cluster 9 (99)	mfuzz	none	none
CASSLNRGYEQYF	-1.14894111764724	0.674223910319385	0.474717207327854	2	0.549841851758896	9	CASSSLNTGELFF	0.216397361333273	PI	-0.178433525381715	cluster 9 (99)	mfuzz	none	none
CASSLRGDYGYTF	-1.14572974962695	0.448456251258607	0.697273498368347	2	0.244476212796885	9	CASSSQNTGELFF	0.317395963142123	PI	-0.696340361817655	cluster 9 (99)	mfuzz	none	none
CASSLSDSYEQYF	-1.10987155043613	0.279003073007214	0.830868477428913	2	0.185855174067196	9	CASSSRAQETQYF	0.46233607833146	PI	-0.513825499987511	cluster 9 (99)	mfuzz	none	none
CASSLSYNSPLHF	-1.14191661186077	0.719349136736462	0.422567475124305	2	0.706994346269815	9	CASSTTGGSPLHF	0.951511070093913	PI	-0.577350269189626	cluster 9 (99)	mfuzz	none	none
CASSLTGPETQYF	-1.12432791422095	0.33431520030529	0.790012713915664	2	0.201502692696072	9	CASSWGGAYEQYF	0.364784858235717	PI	-0.669706056554142	cluster 9 (99)	mfuzz	none	none
CASSPAPNTEAFF	-1.10278768634653	0.847863890786596	0.254923795559933	2	0.300264968012767	9	CASSYMNTGELFF	0.951511070093911	PI	-0.577350269189626	cluster 9 (99)	mfuzz	none	none
CASSPNPTYEQYF	-1.15068516322185	0.492019467435927	0.658665695785927	2	0.267520395392921	9	CASSYYRNTEAFF	0.221049057060826	PI	-0.195882587369266	cluster 9 (99)	mfuzz	none	none
CASSQVAGYEQYF	-1.05150496599929	0.938975158876862	0.112529807122425	2	0.217800899217482	9	CASTPLNTGELFF	0.352878321258437	PI	-0.675812131186678	cluster 9 (99)	mfuzz	none	none
CASSRQGSQPQHF	-1.14087337723785	0.416144910379031	0.724728466858818	2	0.230288227598742	9	CASTQRGSTEAFF	0.951511070093913	PI	-0.577350269189626	cluster 9 (99)	mfuzz	none	none
CASSRTGGVGYTF	-1.04549375582941	0.947254951914822	0.0982388039145855	2	0.211936386092408	9	CASTSVNTGELFF	0.278330511666616	PI	-0.72320000089529	cluster 9 (99)	mfuzz	none	none
CASSTLAEETQYF	-1.09038165886141	0.874281817629985	0.216099841231425	2	0.271707860000004	9	CASTVSSYNEQFF	0.951511070093911	PI	-0.577350269189626	cluster 9 (99)	mfuzz	none	none
CASSYRGGYEQYF	-1.15468605852478	0.582350991560387	0.572335066964395	2	0.341902860112595	9	CATGGLNTGELFF	0.951511070093918	PI	-0.577350269189626	cluster 9 (99)	mfuzz	none	none
CASTDANTGELFF	-1.14201224633835	0.423168300167353	0.718843946171002	2	0.233202375038798	9	CATLGSNTGELFF	0.951511070093913	PI	-0.577350269189626	cluster 9 (99)	mfuzz	none	none
CATEDRNTGELFF	-1.14449990580229	0.704877153029583	0.439622752772709	2	0.78906826649716	9	CATQGLNTGELFF	0.951511070093918	PI	-0.577350269189626	cluster 9 (99)	mfuzz	none	none
CATSDLNTGELFF	-1.15319155010897	0.525488666273411	0.627702883835555	2	0.289596986138939	9	CATTDLNTGELFF	0.951511070093922	PI	-0.577350269189626	cluster 9 (99)	mfuzz	none	none
CSARPTGSYEQYF	-1.14919533636115	0.672130017502917	0.477065318858235	2	0.54021105008212	9	CAWSVTGVTEAFF	0.21508063116426	PI	-0.17331169686363	cluster 9 (99)	mfuzz	none	none
CSASGTGSYEQYF	-1.15470038377883	0.57683272134464	0.577867662434191	2	0.335651017249685	9	CSARVQGYYEQYF	0.951511070093918	PI	-0.577350269189626	cluster 9 (99)	mfuzz	none	none
CSVEPSGSYEQYF	-1.15320443137139	0.525713566666162	0.627490864705232	2	0.289762139845583	9	CSASEGRNTEAFF	0.951511070093913	PI	-0.577350269189626	cluster 9 (99)	mfuzz	none	none
CAIGDENTGELFF	-0.577350269189626	1.15470053837925	-0.577350269189626	3	0.952869235673142	9	CSVDGQGNYEQYF	0.951511070093911	PI	-0.577350269189626	cluster 9 (99)	mfuzz	none	none
CAIGTGLSYEQYF	-0.577350269189626	1.15470053837925	-0.577350269189626	3	0.95286923567314	9	CSVEDRNSYEQYF	0.951511070093918	PI	-0.577350269189626	cluster 9 (99)	mfuzz	none	none
CAITDLNTGELFF	-0.577350269189626	1.15470053837925	-0.577350269189626	3	0.952869235673138	9	CAIEDRNTGELFF	0.951511070093911	HC	-0.577350269189626	cluster 9 (99)	mfuzz	none	none
CASAGTANSPLHF	-0.577350269189626	1.15470053837925	-0.577350269189626	3	0.952869235673142	9	CAIGDRNTGELFF	0.951511070093916	HC	-0.577350269189626	cluster 9 (99)	mfuzz	none	none
CASEDLNTGELFF	-0.577350269189626	1.15470053837925	-0.577350269189626	3	0.952869235673142	9	CAISESSGYEQYF	0.233042655662278	HC	-0.86049003194645	cluster 9 (99)	mfuzz	none	none
CASEDRNTGELFF	-0.664984346473035	1.15001701335416	-0.485032666881123	3	0.323367894532483	9	CAITRGNTGELFF	0.951511070093911	HC	-0.577350269189626	cluster 9 (99)	mfuzz	none	none
CASGDTNTGELFF	-0.577350269189626	1.15470053837925	-0.577350269189626	3	0.95286923567314	9	CARGLADTGELFF	0.951511070093918	HC	-0.577350269189626	cluster 9 (99)	mfuzz	none	none
CASGKQNTGELFF	-0.577350269189626	1.15470053837925	-0.577350269189626	3	0.952869235673138	9	CASGDQNTGELFF	0.951511070093913	HC	-0.577350269189626	cluster 9 (99)	mfuzz	none	none
CASGLADTDTQYF	-0.512376049166077	1.15234821572116	-0.639972166555087	3	0.423034905334517	9	CASGELNTGELFF	0.951511070093913	HC	-0.577350269189626	cluster 9 (99)	mfuzz	none	none
CASGLVQGYEQYF	-0.577350269189626	1.15470053837925	-0.577350269189626	3	0.95286923567314	9	CASGQLNTGELFF	0.37330050737391	HC	-0.68348118229015	cluster 9 (99)	mfuzz	none	none
CASISLNTGELFF	-0.577350269189626	1.15470053837925	-0.577350269189626	3	0.952869235673142	9	CASGQRDYNEQFF	0.951511070093918	HC	-0.577350269189626	cluster 9 (99)	mfuzz	none	none
CASKGLANNEQFF	-0.577350269189626	1.15470053837925	-0.577350269189626	3	0.952869235673138	9	CASGTANTGELFF	0.386751864313313	HC	-0.491226770777511	cluster 9 (99)	mfuzz	none	none
CASNPGGVETQYF	-0.577350269189626	1.15470053837925	-0.577350269189626	3	0.952869235673142	9	CASLSQNTGELFF	0.951511070093913	HC	-0.577350269189626	cluster 9 (99)	mfuzz	none	none
CASPDLNTGELFF	-0.577350269189626	1.15470053837925	-0.577350269189626	3	0.952869235673146	9	CASMDLNTGELFF	0.951511070093916	HC	-0.577350269189626	cluster 9 (99)	mfuzz	none	none
CASQDANTGELFF	-0.577350269189626	1.15470053837925	-0.577350269189626	3	0.952869235673142	9	CASMEENTGELFF	0.951511070093918	HC	-0.577350269189626	cluster 9 (99)	mfuzz	none	none
CASQDRNTGELFF	-0.577350269189626	1.15470053837925	-0.577350269189626	3	0.952869235673142	9	CASNDLNTGELFF	0.951511070093913	HC	-0.577350269189626	cluster 9 (99)	mfuzz	none	none
CASQGLNTGELFF	-0.537848006814888	1.15381927471018	-0.61597126789529	3	0.502485558685088	9	CASNEENTGELFF	0.951511070093916	HC	-0.577350269189626	cluster 9 (99)	mfuzz	none	none
CASRAGAQETQYF	-0.408550090460795	1.13959056295068	-0.731040472489883	3	0.288642151442765	9	CASNNQNTGELFF	0.951511070093913	HC	-0.577350269189626	cluster 9 (99)	mfuzz	none	none
CASRDRDSYEQYF	-0.504091556833473	1.15172281866335	-0.647631261829876	3	0.40461931269668	9	CASQETNTGELFF	0.951511070093911	HC	-0.577350269189626	cluster 9 (99)	mfuzz	none	none
CASRRGGNSPLHF	-0.577350269189626	1.15470053837925	-0.577350269189626	3	0.952869235673142	9	CASRQGTLYGYTF	0.951511070093913	HC	-0.577350269189626	cluster 9 (99)	mfuzz	none	none
CASRTSATYEQYF	-0.577350269189626	1.15470053837925	-0.577350269189626	3	0.952869235673138	9	CASSAVSYNEQFF	0.951511070093913	HC	-0.577350269189626	cluster 9 (99)	mfuzz	none	none
CASSAGVSGEQYF	-0.577350269189626	1.15470053837925	-0.577350269189626	3	0.952869235673142	9	CASSDRDPYEQYF	0.920921365494234	HC	-0.57658388833203	cluster 9 (99)	mfuzz	none	none
CASSARANTEAFF	-0.577350269189626	1.15470053837925	-0.577350269189626	3	0.95286923567314	9	CASSDRGTGELFF	0.211548756882012	HC	-0.91087597081697	cluster 9 (99)	mfuzz	none	none
CASSDDSNYGYTF	-0.245413518245341	1.09986035697555	-0.854446838730212	3	0.211315770474577	9	CASSEAGGYEQYF	0.551257246345101	HC	-0.543652386070349	cluster 9 (99)	mfuzz	none	none
CASSDLDTGELFF	-0.577350269189626	1.15470053837925	-0.577350269189626	3	0.95286923567314	9	CASSEGQGYEQYF	0.227154944184371	HC	-0.873456412028814	cluster 9 (99)	mfuzz	none	none
CASSDQNTGELFF	-0.470532559182357	1.14847454338536	-0.677941984202999	3	0.349403790451963	9	CASSEIDTGELFF	0.951511070093918	HC	-0.577350269189626	cluster 9 (99)	mfuzz	none	none
CASSEANTGELFF	-0.27606007092591	1.10903113120399	-0.832971060278078	3	0.221599532879935	9	CASSEMNTGELFF	0.951511070093918	HC	-0.577350269189626	cluster 9 (99)	mfuzz	none	none
CASSEGRGYEQYF	-0.233409453207586	1.09606166886999	-0.862652215662408	3	0.207597915177991	9	CASSEQGGYEQYF	0.271620417389058	HC	-0.789699853310782	cluster 9 (99)	mfuzz	none	none
CASSEGTSGEQYF	-0.577350269189626	1.15470053837925	-0.577350269189626	3	0.952869235673138	9	CASSEWIQETQYF	0.951511070093913	HC	-0.577350269189626	cluster 9 (99)	mfuzz	none	none
CASSESNTGELFF	-0.0215459934258413	1.01059889537002	-0.989052901944175	3	0.159129229356924	9	CASSFPGKHGYTF	0.951511070093916	HC	-0.577350269189626	cluster 9 (99)	mfuzz	none	none
CASSESQGYEQYF	-0.206923336811049	1.08727417570162	-0.880350838890574	3	0.199917315929545	9	CASSFQDTGELFF	0.292074057820908	HC	-0.760644638107321	cluster 9 (99)	mfuzz	none	none
CASSETQGYEQFF	-0.577350269189626	1.15470053837925	-0.577350269189626	3	0.95286923567314	9	CASSFTGGNGYTF	0.756296370964978	HC	-0.586820295167993	cluster 9 (99)	mfuzz	none	none
CASSEWLQETQYF	-0.577350269189626	1.15470053837925	-0.577350269189626	3	0.95286923567314	9	CASSGSTYNEQFF	0.392514340545129	HC	-0.493996816026185	cluster 9 (99)	mfuzz	none	none
CASSFENTGELFF	-0.466132829438074	1.1479653921969	-0.681832562758827	3	0.343758643809635	9	CASSHTGGYEQFF	0.951511070093918	HC	-0.577350269189626	cluster 9 (99)	mfuzz	none	none
CASSFNVNTEAFF	-0.251308451175429	1.1016834499329	-0.850374998757466	3	0.213201547723784	9	CASSLAETYEQYF	0.158429792621399	HC	-1.06479271500086	cluster 9 (99)	mfuzz	none	none
CASSFSSGGEQFF	-0.577350269189626	1.15470053837925	-0.577350269189626	3	0.952869235673142	9	CASSLAGANEQFF	0.327230975387728	HC	-0.721031799848968	cluster 9 (99)	mfuzz	none	none
CASSLAGAQEQFF	-0.539736483666924	1.15390070512265	-0.614164221455725	3	0.510482083056779	9	CASSLAGAQGYTF	0.951511070093918	HC	-0.577350269189626	cluster 9 (99)	mfuzz	none	none
CASSLAQGTGYTF	-0.577350269189626	1.15470053837925	-0.577350269189626	3	0.95286923567314	9	CASSLAGGYEQYF	0.219693050388248	HC	-0.890790703567824	cluster 9 (99)	mfuzz	none	none
CASSLDWNYGYTF	-0.0748570434115605	1.03532496788081	-0.960467924469252	3	0.169187029916525	9	CASSLAGPNEQFF	0.387813231695449	HC	-0.491743942742702	cluster 9 (99)	mfuzz	none	none
CASSLGISGELFF	-0.354104856036592	1.1288703271978	-0.774765471161205	3	0.255003484116191	9	CASSLAQGYEQYF	0.396051383574628	HC	-0.669242921915901	cluster 9 (99)	mfuzz	none	none
CASSLGPADTQYF	-0.358103549035368	1.12974698652109	-0.771643437485723	3	0.257101908209698	9	CASSLASGYEQYF	0.422821749907763	HC	-0.655200114547588	cluster 9 (99)	mfuzz	none	none
CASSLPTGETQYF	-0.272347107879229	1.10796071665703	-0.835613608777801	3	0.220286852042288	9	CASSLASNQPQHF	0.26683053497442	HC	-0.797272507052124	cluster 9 (99)	mfuzz	none	none
CASSLQGNYEQYF	-0.12456138811181	1.05644534110575	-0.93188395299394	3	0.179581073321378	9	CASSLAVNTEAFF	0.451374906513718	HC	-0.642799348781396	cluster 9 (99)	mfuzz	none	none
CASSLRGAHGYTF	-0.577350269189626	1.15470053837925	-0.577350269189626	3	0.952869235673142	9	CASSLDRNTEAFF	0.152000942793391	HC	-1.0835248103781	cluster 9 (99)	mfuzz	none	none
CASSLRGDAGYTF	-0.577350269189626	1.15470053837925	-0.577350269189626	3	0.952869235673138	9	CASSLDSPYEQYF	0.262418747690138	HC	-0.804528958423861	cluster 9 (99)	mfuzz	none	none
CASSLRVAGEQFF	-0.577350269189626	1.15470053837925	-0.577350269189626	3	0.95286923567314	9	CASSLDVPYEQYF	0.166802912452481	HC	-1.03949286513144	cluster 9 (99)	mfuzz	none	none
CASSLSGFYGYTF	-0.139474484002183	1.06241551376604	-0.922941029763857	3	0.182938332407143	9	CASSLEGDQPQHF	0.189373165624708	HC	-0.971487413562322	cluster 9 (99)	mfuzz	none	none
CASSLTAAYEQYF	-0.319745232866944	1.12076919752019	-0.801023964653248	3	0.238734028836942	9	CASSLGDSEKLFF	0.951511070093913	HC	-0.577350269189626	cluster 9 (99)	mfuzz	none	none
CASSLTGFGEQFF	-0.577350269189626	1.15470053837925	-0.577350269189626	3	0.952869235673142	9	CASSLGGANVLTF	0.298279750018459	HC	-0.752783424123304	cluster 9 (99)	mfuzz	none	none
CASSLWLNNEQFF	-0.577350269189626	1.15470053837925	-0.577350269189626	3	0.952869235673138	9	CASSLGRGTEAFF	0.647955445419157	HC	-0.558738818786832	cluster 9 (99)	mfuzz	none	none
CASSLWNTGELFF	-0.339995223659742	1.12566619241439	-0.785670968754643	3	0.247963230184833	9	CASSLGTSNEQFF	0.186111595197243	HC	-0.981044701112245	cluster 9 (99)	mfuzz	none	none
CASSLYGGYEQYF	-0.583149386800067	1.15468105677944	-0.571531669979376	3	0.77116696690951	9	CASSLLQYNEQFF	0.404892597871222	HC	-0.664310727561838	cluster 9 (99)	mfuzz	none	none
CASSMGGFYEQYF	-0.577350269189626	1.15470053837925	-0.577350269189626	3	0.952869235673138	9	CASSLMGGTEAFF	0.18462783385941	HC	-0.985436078714285	cluster 9 (99)	mfuzz	none	none
CASSNRGGNEQFF	-0.621882778926391	1.15352453488927	-0.531641755962876	3	0.452914957504081	9	CASSLPQPDTQYF	0.951511070093918	HC	-0.577350269189626	cluster 9 (99)	mfuzz	none	none
CASSPAGYYEQYF	-0.577350269189626	1.15470053837925	-0.577350269189626	3	0.95286923567314	9	CASSLRGAGGYTF	0.28372526119655	HC	-0.422710610394773	cluster 9 (99)	mfuzz	none	none
CASSPAQGDEQYF	-0.577350269189626	1.15470053837925	-0.577350269189626	3	0.952869235673138	9	CASSLSLIYEQYF	0.951511070093918	HC	-0.577350269189626	cluster 9 (99)	mfuzz	none	none
CASSPHPSDTQYF	-0.577350269189626	1.15470053837925	-0.577350269189626	3	0.952869235673144	9	CASSLTGYNEQFF	0.644807761977601	HC	-0.558354260077599	cluster 9 (99)	mfuzz	none	none
CASSPLSAGELFF	-0.577350269189626	1.15470053837925	-0.577350269189626	3	0.952869235673138	9	CASSLTSGTEAFF	0.153891228681487	HC	-1.07810905305449	cluster 9 (99)	mfuzz	none	none
CASSPRGGNGYTF	-0.577350269189626	1.15470053837925	-0.577350269189626	3	0.95286923567314	9	CASSLTTNTEAFF	0.381376775856499	HC	-0.678153362847563	cluster 9 (99)	mfuzz	none	none
CASSPRGVHEQYF	-0.527038634176194	1.15327923333757	-0.626240599161376	3	0.463362706000938	9	CASSLVNTGELFF	0.523983675569529	HC	-0.537861705162816	cluster 9 (99)	mfuzz	none	none
CASSPTGLNGYTF	-0.577350269189626	1.15470053837925	-0.577350269189626	3	0.952869235673138	9	CASSLVVTGELFF	0.214168173774341	HC	-0.904283159719363	cluster 9 (99)	mfuzz	none	none
CASSPWEGETQYF	-0.647958715138971	1.15169436142443	-0.503735646285459	3	0.365687704686805	9	CASSMAENTEAFF	0.368423277550756	HC	-0.481774824313167	cluster 9 (99)	mfuzz	none	none
CASSQRADTEAFF	-0.577350269189626	1.15470053837925	-0.577350269189626	3	0.952869235673142	9	CASSPEGDYEQYF	0.476865222628876	HC	-0.525650530563664	cluster 9 (99)	mfuzz	none	none
CASSQTAGYEQYF	-0.577350269189626	1.15470053837925	-0.577350269189626	3	0.952869235673137	9	CASSPGLTDTQYF	0.268400722163182	HC	-0.794755632666849	cluster 9 (99)	mfuzz	none	none
CASSRRDGNTIYF	-0.577350269189626	1.15470053837925	-0.577350269189626	3	0.952869235673138	9	CASSPGTTYEQYF	0.708058233914623	HC	-0.590784218311498	cluster 9 (99)	mfuzz	none	none
CASSRRGGDGYTF	-0.577350269189626	1.15470053837925	-0.577350269189626	3	0.95286923567314	9	CASSPGVQYEQYF	0.951511070093913	HC	-0.577350269189626	cluster 9 (99)	mfuzz	none	none
CASSSGAPYGYTF	-0.64328871774065	1.15208684286346	-0.508798125122812	3	0.378848097085688	9	CASSPRGGEGYTF	0.951511070093922	HC	-0.577350269189626	cluster 9 (99)	mfuzz	none	none
CASSSGGRYEQYF	-0.258216002242873	1.10378403557559	-0.845568033332721	3	0.215464703140028	9	CASSPRTGAEAFF	0.951511070093913	HC	-0.577350269189626	cluster 9 (99)	mfuzz	none	none
CASSSLELYEQYF	-0.577350269189626	1.15470053837925	-0.577350269189626	3	0.95286923567314	9	CASSPSGPYEQYF	0.357511668365403	HC	-0.694875180667829	cluster 9 (99)	mfuzz	none	none
CASSSRGDYGYTF	-0.324226086957499	1.12188285098583	-0.797656764028327	3	0.240695618993511	9	CASSPSGSLEQYF	0.951511070093913	HC	-0.577350269189626	cluster 9 (99)	mfuzz	none	none
CASSSRLYNEQFF	-0.471976354020366	1.14863747489751	-0.676661120877145	3	0.351319171067146	9	CASSPTANEKLFF	0.328704047372855	HC	-0.457507239271488	cluster 9 (99)	mfuzz	none	none
CASSSVDNQPQHF	-0.577350269189626	1.15470053837925	-0.577350269189626	3	0.952869235673138	9	CASSPVSNTEAFF	0.328935455714638	HC	-0.719386739016452	cluster 9 (99)	mfuzz	none	none
CASSTRQGGEQFF	-0.677515424599726	1.14852906093606	-0.471013636336337	3	0.296223047825077	9	CASSQAVGSPLHF	0.383256533038247	HC	-0.676958160764542	cluster 9 (99)	mfuzz	none	none
CASSTSGGGEQYF	-0.577350269189626	1.15470053837925	-0.577350269189626	3	0.952869235673142	9	CASSQDDTYEQYF	0.267905047324611	HC	-0.795546486952937	cluster 9 (99)	mfuzz	none	none
CASSVGFPGELFF	-0.577350269189626	1.15470053837925	-0.577350269189626	3	0.952869235673138	9	CASSQDSSETQYF	0.951511070093916	HC	-0.577350269189626	cluster 9 (99)	mfuzz	none	none
CASSVTGGNGYTF	-0.577350269189626	1.15470053837925	-0.577350269189626	3	0.95286923567314	9	CASSQGQGNIQYF	0.28488978769905	HC	-0.42371714797451	cluster 9 (99)	mfuzz	none	none
CASSVVGGLGYTF	-0.577350269189626	1.15470053837925	-0.577350269189626	3	0.952869235673138	9	CASSQGQKDEQYF	0.951511070093911	HC	-0.577350269189626	cluster 9 (99)	mfuzz	none	none
CASSVVSGNTIYF	-0.577350269189626	1.15470053837925	-0.577350269189626	3	0.952869235673138	9	CASSRDGSYEQYF	0.206286545170556	HC	-0.924497530535187	cluster 9 (99)	mfuzz	none	none
CASSYESTDTQYF	-0.481232004522032	1.14963295390041	-0.66840094937838	3	0.364416356359404	9	CASSRDRGYEQYF	0.167052914503296	HC	-1.03872962614341	cluster 9 (99)	mfuzz	none	none
CASSYGTGSEAFF	-0.529518488982273	1.1534141985478	-0.623895709565525	3	0.471475308359296	9	CASSRGFDQPQHF	0.379395041202172	HC	-0.679431403757738	cluster 9 (99)	mfuzz	none	none
CASSYLTSNIQYF	-0.577350269189626	1.15470053837925	-0.577350269189626	3	0.952869235673142	9	CASSRSGNYGYTF	0.551898588375747	HC	-0.613315878820589	cluster 9 (99)	mfuzz	none	none
CASSYNRGYGYTF	-0.577350269189626	1.15470053837925	-0.577350269189626	3	0.952869235673142	9	CASSSLNTGELFF	0.216397361333273	HC	-0.898771652101993	cluster 9 (99)	mfuzz	none	none
CASSYPSGTEAFF	-0.443194177375407	1.14500609387197	-0.701811916496566	3	0.318250980904321	9	CASSSQNTGELFF	0.317395963142123	HC	-0.44953438556785	cluster 9 (99)	mfuzz	none	none
CASSYQQGPEAFF	-0.577350269189626	1.15470053837925	-0.577350269189626	3	0.952869235673138	9	CASSSRAQETQYF	0.46233607833146	HC	-0.638624807382784	cluster 9 (99)	mfuzz	none	none
CASSYRGADGYTF	-0.426801442646266	1.1425833709762	-0.715781928329937	3	0.303165297876066	9	CASSTTGGSPLHF	0.951511070093913	HC	-0.577350269189626	cluster 9 (99)	mfuzz	none	none
CASSYRGAYGYTF	-0.577350269189626	1.15470053837925	-0.577350269189626	3	0.952869235673142	9	CASSWGGAYEQYF	0.364784858235717	HC	-0.479775935338283	cluster 9 (99)	mfuzz	none	none
CASSYSTGVGYTF	-0.428458444072609	1.14283975464788	-0.714381310575274	3	0.304593741147333	9	CASSYMNTGELFF	0.951511070093911	HC	-0.577350269189626	cluster 9 (99)	mfuzz	none	none
CASTELDTGELFF	-0.577350269189626	1.15470053837925	-0.577350269189626	3	0.95286923567314	9	CASSYYRNTEAFF	0.221049057060826	HC	-0.88756492596806	cluster 9 (99)	mfuzz	none	none
CASTGLNTGELFF	-0.317911709822056	1.12030860420159	-0.802396894379529	3	0.23794369083523	9	CASTPLNTGELFF	0.352878321258437	HC	-0.472932064063678	cluster 9 (99)	mfuzz	none	none
CASTLTPNTEAFF	-0.566062026694609	1.15462744315344	-0.588565416458826	3	0.701142354743837	9	CASTQRGSTEAFF	0.951511070093913	HC	-0.577350269189626	cluster 9 (99)	mfuzz	none	none
CASTRGESYEQYF	-0.577350269189626	1.15470053837925	-0.577350269189626	3	0.952869235673138	9	CASTSVNTGELFF	0.278330511666616	HC	-0.417974446945797	cluster 9 (99)	mfuzz	none	none
CASTSLNTGELFF	-0.577350269189626	1.15470053837925	-0.577350269189626	3	0.952869235673137	9	CASTVSSYNEQFF	0.951511070093911	HC	-0.577350269189626	cluster 9 (99)	mfuzz	none	none
CATEDLNTGELFF	-0.577350269189626	1.15470053837925	-0.577350269189626	3	0.95286923567314	9	CATGGLNTGELFF	0.951511070093918	HC	-0.577350269189626	cluster 9 (99)	mfuzz	none	none
CATLDRNTGELFF	-0.577350269189626	1.15470053837925	-0.577350269189626	3	0.952869235673146	9	CATLGSNTGELFF	0.951511070093913	HC	-0.577350269189626	cluster 9 (99)	mfuzz	none	none
CATQTANTGELFF	-0.577350269189626	1.15470053837925	-0.577350269189626	3	0.952869235673142	9	CATQGLNTGELFF	0.951511070093918	HC	-0.577350269189626	cluster 9 (99)	mfuzz	none	none
CATSDLDSGELFF	-0.577350269189626	1.15470053837925	-0.577350269189626	3	0.952869235673142	9	CATTDLNTGELFF	0.951511070093922	HC	-0.577350269189626	cluster 9 (99)	mfuzz	none	none
CATSDLVEDTQYF	-0.577350269189626	1.15470053837925	-0.577350269189626	3	0.952869235673142	9	CAWSVTGVTEAFF	0.21508063116426	HC	-0.902016135492928	cluster 9 (99)	mfuzz	none	none
CATSTGGRQPQHF	-0.577350269189626	1.15470053837925	-0.577350269189626	3	0.952869235673142	9	CSARVQGYYEQYF	0.951511070093918	HC	-0.577350269189626	cluster 9 (99)	mfuzz	none	none
CAWSVAANTEAFF	-0.577350269189626	1.15470053837925	-0.577350269189626	3	0.952869235673138	9	CSASEGRNTEAFF	0.951511070093913	HC	-0.577350269189626	cluster 9 (99)	mfuzz	none	none
CAWSVRGAHGYTF	-0.577350269189626	1.15470053837925	-0.577350269189626	3	0.95286923567314	9	CSVDGQGNYEQYF	0.951511070093911	HC	-0.577350269189626	cluster 9 (99)	mfuzz	none	none
CSARGLAGDTQYF	-0.577350269189626	1.15470053837925	-0.577350269189626	3	0.952869235673142	9	CSVEDRNSYEQYF	0.951511070093918	HC	-0.577350269189626	cluster 9 (99)	mfuzz	none	none
CSVDLAGYNEQFF	-0.577350269189626	1.15470053837925	-0.577350269189626	3	0.95286923567314	9	CAIEDRNTGELFF	0.951511070093911	RI	1.15470053837925	cluster 9 (99)	mfuzz	none	none
CSVEDRDTYEQYF	-0.577350269189626	1.15470053837925	-0.577350269189626	3	0.95286923567314	9	CAIGDRNTGELFF	0.951511070093916	RI	1.15470053837925	cluster 9 (99)	mfuzz	none	none
CSVEGTESYEQYF	-0.577350269189626	1.15470053837925	-0.577350269189626	3	0.95286923567314	9	CAISESSGYEQYF	0.233042655662278	RI	1.09707908730627	cluster 9 (99)	mfuzz	none	none
CSVESRANYGYTF	-0.577350269189626	1.15470053837925	-0.577350269189626	3	0.952869235673142	9	CAITRGNTGELFF	0.951511070093911	RI	1.15470053837925	cluster 9 (99)	mfuzz	none	none
CSVLTGWPYEQYF	-0.577350269189626	1.15470053837925	-0.577350269189626	3	0.952869235673138	9	CARGLADTGELFF	0.951511070093918	RI	1.15470053837925	cluster 9 (99)	mfuzz	none	none
CASSDANTGELFF	0.972768595728351	0.0524022501987098	-1.02517084592706	4	0.240013041208535	9	CASGDQNTGELFF	0.951511070093913	RI	1.15470053837925	cluster 9 (99)	mfuzz	none	none
CASSDRQNTEAFF	0.722407688100939	0.418921369700177	-1.14132905780112	4	0.274631930050588	9	CASGELNTGELFF	0.951511070093913	RI	1.15470053837925	cluster 9 (99)	mfuzz	none	none
CASSFAVNTEAFF	0.888525069404433	0.1944020100941	-1.08292707949853	4	0.393304406149367	9	CASGQLNTGELFF	0.37330050737391	RI	1.14774313772383	cluster 9 (99)	mfuzz	none	none
CASSFGLANEQFF	0.905315656948202	0.168069705121223	-1.07338536206942	4	0.348622697791957	9	CASGQRDYNEQFF	0.951511070093918	RI	1.15470053837925	cluster 9 (99)	mfuzz	none	none
CASSLAGSTEAFF	0.790543430656538	0.333618408890974	-1.12416183954751	4	0.414649498278117	9	CASGTANTGELFF	0.386751864313313	RI	1.15061183552755	cluster 9 (99)	mfuzz	none	none
CASSLGGGQPQHF	0.994455173330514	0.0109989191145306	-1.00545409244504	4	0.215996211719941	9	CASLSQNTGELFF	0.951511070093913	RI	1.15470053837925	cluster 9 (99)	mfuzz	none	none
CASSLTDLYGYTF	0.817471450804244	0.297525784479312	-1.11499723528356	4	0.533692578261957	9	CASMDLNTGELFF	0.951511070093916	RI	1.15470053837925	cluster 9 (99)	mfuzz	none	none
CASSPLAGREQYF	0.754558016056167	0.379676506057147	-1.13423452211331	4	0.325539981772196	9	CASMEENTGELFF	0.951511070093918	RI	1.15470053837925	cluster 9 (99)	mfuzz	none	none
CASSQRNTGELFF	0.782812790383993	0.343714752244546	-1.12652754262854	4	0.390837599265922	9	CASNDLNTGELFF	0.951511070093913	RI	1.15470053837925	cluster 9 (99)	mfuzz	none	none
CASSSGSNYEQYF	0.77211647306273	0.357498831903115	-1.12961530496585	4	0.362780954853964	9	CASNEENTGELFF	0.951511070093916	RI	1.15470053837925	cluster 9 (99)	mfuzz	none	none
CASSYANTGELFF	0.973679156324531	0.0507119778808391	-1.02439113420537	4	0.238944927642123	9	CASNNQNTGELFF	0.951511070093913	RI	1.15470053837925	cluster 9 (99)	mfuzz	none	none
CASSYGPPYEQYF	0.84483619232209	0.259262808740241	-1.10409900106233	4	0.59720527209871	9	CASQETNTGELFF	0.951511070093911	RI	1.15470053837925	cluster 9 (99)	mfuzz	none	none
CASSYTEYNEQFF	0.840738051866214	0.265101357167544	-1.10583940903376	4	0.613938034777972	9	CASRQGTLYGYTF	0.951511070093913	RI	1.15470053837925	cluster 9 (99)	mfuzz	none	none
CATSDSNTGELFF	0.949244144949533	0.094765023409284	-1.04400916835882	4	0.270142945334986	9	CASSAVSYNEQFF	0.951511070093913	RI	1.15470053837925	cluster 9 (99)	mfuzz	none	none
CSARTGANYGYTF	0.932112789567085	0.124176026084797	-1.05628881565188	4	0.296235381286403	9	CASSDRDPYEQYF	0.920921365494234	RI	1.15470019942848	cluster 9 (99)	mfuzz	none	none
CASSDLNTGELFF	1.08554865224868	-0.201910581057781	-0.883638071190902	5	0.392847233153497	9	CASSDRGTGELFF	0.211548756882012	RI	1.07003437682417	cluster 9 (99)	mfuzz	none	none
CASSEENTGELFF	1.10646861187478	-0.267235340551287	-0.839233271323494	5	0.677344104019986	9	CASSEAGGYEQYF	0.551257246345101	RI	1.1540572071919	cluster 9 (99)	mfuzz	none	none
CASSEGGTYEQYF	1.01737827314502	-0.0357133581236092	-0.98166491502141	5	0.223970603165276	9	CASSEGQGYEQYF	0.227154944184371	RI	1.09079656804877	cluster 9 (99)	mfuzz	none	none
CASSEGNTGELFF	1.11543290004674	-0.299149081393871	-0.816283818652872	5	0.612685943787313	9	CASSEIDTGELFF	0.951511070093918	RI	1.15470053837925	cluster 9 (99)	mfuzz	none	none
CASSEGQGYEQFF	1.11057072377227	-0.281470642367727	-0.829100081404547	5	0.78786752604032	9	CASSEMNTGELFF	0.951511070093918	RI	1.15470053837925	cluster 9 (99)	mfuzz	none	none
CASSFRGADGYTF	1.00516549038173	-0.0104122943212046	-0.994753196060524	5	0.210367960377151	9	CASSEQGGYEQYF	0.271620417389058	RI	1.12442556102149	cluster 9 (99)	mfuzz	none	none
CASSGGRNTEAFF	1.05734558940401	-0.126783222274563	-0.930562367129449	5	0.289548354697028	9	CASSEWIQETQYF	0.951511070093913	RI	1.15470053837925	cluster 9 (99)	mfuzz	none	none
CASSHTNTGELFF	1.048483393529	-0.105300256798931	-0.943183136730074	5	0.270716408781584	9	CASSFPGKHGYTF	0.951511070093916	RI	1.15470053837925	cluster 9 (99)	mfuzz	none	none
CASSLALANEQFF	1.02678246676257	-0.0559108245529559	-0.970871642209611	5	0.2358801888588	9	CASSFQDTGELFF	0.292074057820908	RI	1.13269509958798	cluster 9 (99)	mfuzz	none	none
CASSLGPWETQYF	1.13645461729649	-0.391159024872976	-0.745295592423512	5	0.317226851155725	9	CASSFTGGNGYTF	0.756296370964978	RI	1.15464847457845	cluster 9 (99)	mfuzz	none	none
CASSLGSLNEQFF	1.10665825702391	-0.26788101305032	-0.838777243973591	5	0.683827779008574	9	CASSGSTYNEQFF	0.392514340545129	RI	1.15086530049063	cluster 9 (99)	mfuzz	none	none
CASSLGTKNIQYF	1.10967801944395	-0.278323151456625	-0.831354867987321	5	0.790640190302717	9	CASSHTGGYEQFF	0.951511070093918	RI	1.15470053837925	cluster 9 (99)	mfuzz	none	none
CASSLLPYNEQFF	1.08199882216757	-0.191773249948932	-0.890225572218642	5	0.37334982885175	9	CASSLAETYEQYF	0.158429792621399	RI	0.919258549451027	cluster 9 (99)	mfuzz	none	none
CASSLNSNTEAFF	1.0160452298553	-0.0329025583459176	-0.983142671509376	5	0.222393393569459	9	CASSLAGANEQFF	0.327230975387728	RI	1.14159519020487	cluster 9 (99)	mfuzz	none	none
CASSLQNQETQYF	1.0316751428119	-0.0666885985939844	-0.964986544217911	5	0.242706513802499	9	CASSLAGAQGYTF	0.951511070093918	RI	1.15470053837925	cluster 9 (99)	mfuzz	none	none
CASSLRGLEKLFF	1.13980043074637	-0.409771412365146	-0.730029018381226	5	0.290601235876346	9	CASSLAGGYEQYF	0.219693050388248	RI	1.08168847749553	cluster 9 (99)	mfuzz	none	none
CASSLRGSGGYTF	1.10527152789438	-0.263186049455173	-0.84208547843921	5	0.640145662439073	9	CASSLAGPNEQFF	0.387813231695449	RI	1.15065974819081	cluster 9 (99)	mfuzz	none	none
CASSLTLNTEAFF	1.06652728621544	-0.150001773339227	-0.916525512876216	5	0.313708260444846	9	CASSLAQGYEQYF	0.396051383574628	RI	1.14953583290086	cluster 9 (99)	mfuzz	none	none
CASSLTSQNEQFF	1.11312788729424	-0.290650931750557	-0.82247695554368	5	0.690214404865249	9	CASSLASGYEQYF	0.422821749907763	RI	1.1510286257742	cluster 9 (99)	mfuzz	none	none
CASSMRSNQPQHF	1.07655655366754	-0.176657632972551	-0.899898920694989	5	0.348576223562793	9	CASSLASNQPQHF	0.26683053497442	RI	1.12200850356342	cluster 9 (99)	mfuzz	none	none
CASSSRGGDGYTF	1.14332213302939	-0.431622232279881	-0.711699900749508	5	0.263413788546002	9	CASSLAVNTEAFF	0.451374906513718	RI	1.15212631288537	cluster 9 (99)	mfuzz	none	none
CASSSRQGSPLHF	1.11645514924576	-0.302990577320421	-0.813464571925336	5	0.584746135878336	9	CASSLDRNTEAFF	0.152000942793391	RI	0.887421903787501	cluster 9 (99)	mfuzz	none	none
CASSSSGYNEQFF	1.14276362451315	-0.427964679851892	-0.714798944661255	5	0.267730751341011	9	CASSLDSPYEQYF	0.262418747690138	RI	1.11958579235762	cluster 9 (99)	mfuzz	none	none
CASSVQNTGELFF	1.05067849236894	-0.110542875352962	-0.940135617015982	5	0.275055401346189	9	CASSLDVPYEQYF	0.166802912452481	RI	0.955166847229087	cluster 9 (99)	mfuzz	none	none
CASSWTANTEAFF	1.04548584001895	-0.0982202248094287	-0.947265615209516	5	0.265087619593472	9	CASSLEGDQPQHF	0.189373165624708	RI	1.02626119397976	cluster 9 (99)	mfuzz	none	none
CASRRDRAYEQYF	0.744740508777667	-1.13658303950773	0.391842530730067	6	0.318784693233546	9	CASSLGDSEKLFF	0.951511070093913	RI	1.15470053837925	cluster 9 (99)	mfuzz	none	none
CASSAPSYNEQFF	0.450318652948576	-1.14597952233499	0.69566086938641	6	0.192424223859584	9	CASSLGGANVLTF	0.298279750018459	RI	1.1346712365603	cluster 9 (99)	mfuzz	none	none
CASSDTNTGELFF	1.05273867634029	-0.937229362391259	-0.115509313949028	6	0.226304499578324	9	CASSLGRGTEAFF	0.647955445419157	RI	1.15450265598248	cluster 9 (99)	mfuzz	none	none
CASSEQNTGELFF	1.02840177458073	-0.968945147869209	-0.0594566267115246	6	0.254737871260074	9	CASSLGTSNEQFF	0.186111595197243	RI	1.01793440086848	cluster 9 (99)	mfuzz	none	none
CASSFGRGDGYTF	0.458342848438176	-1.14701747610589	0.688674627667711	6	0.194158212396204	9	CASSLLQYNEQFF	0.404892597871222	RI	1.15009083980253	cluster 9 (99)	mfuzz	none	none
CASSFRGDYGYTF	0.826591304273918	-1.11155069993401	0.284959395660089	6	0.450174331997045	9	CASSLMGGTEAFF	0.18462783385941	RI	1.01395387952564	cluster 9 (99)	mfuzz	none	none
CASSLAGAGELFF	1.03016812171445	-0.966819858367769	-0.0633482633466839	6	0.252550429171463	9	CASSLPQPDTQYF	0.951511070093918	RI	1.15470053837925	cluster 9 (99)	mfuzz	none	none
CASSLAGAYEQYF	0.926803801106988	-1.05987154411487	0.133067743007877	6	0.470027791148174	9	CASSLRGAGGYTF	0.28372526119655	RI	1.14193942546527	cluster 9 (99)	mfuzz	none	none
CASSLANTGELFF	0.713822473321487	-1.1429412026518	0.429118729330309	6	0.292961802859522	9	CASSLSLIYEQYF	0.951511070093918	RI	1.15470053837925	cluster 9 (99)	mfuzz	none	none
CASSLENTGELFF	0.633003260712231	-1.15285093175223	0.519847671039995	6	0.24742869179765	9	CASSLTGYNEQFF	0.644807761977601	RI	1.15449443832757	cluster 9 (99)	mfuzz	none	none
CASSLGGNQPQHF	0.879610526961891	-1.08765863473355	0.208048107771661	6	0.790318943798158	9	CASSLTSGTEAFF	0.153891228681487	RI	0.897189490320873	cluster 9 (99)	mfuzz	none	none
CASSLGGNTEAFF	0.325086314708861	-1.12209470156233	0.797008386853466	6	0.169577713589509	9	CASSLTTNTEAFF	0.381376775856499	RI	1.14844743228145	cluster 9 (99)	mfuzz	none	none
CASSLGGSTEAFF	0.517140039197944	-1.15267551387454	0.635535474676599	6	0.208281110808675	9	CASSLVNTGELFF	0.523983675569529	RI	1.15381987929013	cluster 9 (99)	mfuzz	none	none
CASSLGPYNEQFF	0.893350712708222	-1.08027095141281	0.186920238704585	6	0.696420587131481	9	CASSLVVTGELFF	0.214168173774341	RI	1.07399684862081	cluster 9 (99)	mfuzz	none	none
CASSLGTGYEQYF	0.686046197843843	-1.14738959550044	0.461343397656601	6	0.274546359866484	9	CASSMAENTEAFF	0.368423277550756	RI	1.14968869076127	cluster 9 (99)	mfuzz	none	none
CASSLGVNTEAFF	0.989443746480337	-1.01023211020275	0.020788363722411	6	0.310591558377946	9	CASSPEGDYEQYF	0.476865222628876	RI	1.15320082637311	cluster 9 (99)	mfuzz	none	none
CASSLLGGYEQYF	0.565162973806618	-1.15461537946629	0.589452405659672	6	0.222195782285106	9	CASSPGLTDTQYF	0.268400722163182	RI	1.1228243086802	cluster 9 (99)	mfuzz	none	none
CASSLNGGTEAFF	0.832033259325761	-1.10940720612885	0.277373946803091	6	0.466285750298317	9	CASSPGTTYEQYF	0.708058233914623	RI	1.15459552252511	cluster 9 (99)	mfuzz	none	none
CASSLQGGNGYTF	0.260849720849453	-1.10457478079098	0.843725059941524	6	0.160061908826811	9	CASSPGVQYEQYF	0.951511070093913	RI	1.15470053837925	cluster 9 (99)	mfuzz	none	none
CASSLQNTGELFF	1.07083334348237	-0.909564988408228	-0.161268355074138	6	0.20689895879981	9	CASSPRGGEGYTF	0.951511070093922	RI	1.15470053837925	cluster 9 (99)	mfuzz	none	none
CASSLRGTDTQYF	0.475458623338268	-1.14902197767713	0.673563354338861	6	0.197998895777833	9	CASSPRTGAEAFF	0.951511070093913	RI	1.15470053837925	cluster 9 (99)	mfuzz	none	none
CASSLSGSYEQYF	0.95285447276602	-1.04127346793399	0.0884189951679699	6	0.38608686486913	9	CASSPSGPYEQYF	0.357511668365403	RI	1.14609982336418	cluster 9 (99)	mfuzz	none	none
CASSLSGYNEQFF	0.970518836751221	-1.02708032110389	0.0565614843526733	6	0.345586940778151	9	CASSPSGSLEQYF	0.951511070093913	RI	1.15470053837925	cluster 9 (99)	mfuzz	none	none
CASSLSSYNEQFF	0.739925249522971	-1.13767544140504	0.397750191882067	6	0.314294540681589	9	CASSPTANEKLFF	0.328704047372855	RI	1.1469122902971	cluster 9 (99)	mfuzz	none	none
CASSLTSGYEQYF	0.880133365009491	-1.08738727143098	0.207253906421485	6	0.795962837026223	9	CASSPVSNTEAFF	0.328935455714638	RI	1.14190947762379	cluster 9 (99)	mfuzz	none	none
CASSLYSNQPQHF	0.935206517368167	-1.05415383400055	0.118947316632383	6	0.43855263132814	9	CASSQAVGSPLHF	0.383256533038247	RI	1.14859989632932	cluster 9 (99)	mfuzz	none	none
CASSPGLADEQFF	0.32643940557635	-1.12242665953172	0.795987253955373	6	0.169791021920582	9	CASSQDDTYEQYF	0.267905047324611	RI	1.12256931156916	cluster 9 (99)	mfuzz	none	none
CASSPGQGYEQYF	0.960697976847329	-1.03514133512744	0.0744433582801156	6	0.366943645474157	9	CASSQDSSETQYF	0.951511070093916	RI	1.15470053837925	cluster 9 (99)	mfuzz	none	none
CASSPGTSYEQYF	0.817988194458493	-1.11480673900814	0.296818544549648	6	0.427919328260541	9	CASSQGQGNIQYF	0.28488978769905	RI	1.14209931373383	cluster 9 (99)	mfuzz	none	none
CASSPRGNNEQFF	0.956727794999582	-1.03827812727648	0.0815503322769028	6	0.376373865203026	9	CASSQGQKDEQYF	0.951511070093911	RI	1.15470053837925	cluster 9 (99)	mfuzz	none	none
CASSQEITGELFF	0.238944383176063	-1.09782753925648	0.858883156080421	6	0.157055516089815	9	CASSRDGSYEQYF	0.206286545170556	RI	1.06139669109706	cluster 9 (99)	mfuzz	none	none
CASSQQGANEQYF	0.911264285461825	-1.06979665776846	0.15853237230664	6	0.546751462029232	9	CASSRDRGYEQYF	0.167052914503296	RI	0.956149168136055	cluster 9 (99)	mfuzz	none	none
CASSSGQGYEQYF	0.600487671181473	-1.15438721791556	0.553899546734086	6	0.234330923756934	9	CASSRGFDQPQHF	0.379395041202172	RI	1.14828216525145	cluster 9 (99)	mfuzz	none	none
CASSTTGGNGYTF	1.08422162919959	-0.886127666050191	-0.198093963149397	6	0.19301908911191	9	CASSRSGNYGYTF	0.551898588375747	RI	1.1539375417789	cluster 9 (99)	mfuzz	none	none
CASSVDNTGELFF	0.709961609710579	-1.14362894220988	0.433667332499306	6	0.290171994247903	9	CASSSLNTGELFF	0.216397361333273	RI	1.07720517748371	cluster 9 (99)	mfuzz	none	none
CASSVGATDTQYF	0.900062218953848	-1.07646227210288	0.176400053149031	6	0.628216915196993	9	CASSSQNTGELFF	0.317395963142123	RI	1.1458747473855	cluster 9 (99)	mfuzz	none	none
CASSVGGENEQFF	0.675475700119501	-1.14878620491355	0.473310504794047	6	0.268418492931004	9	CASSSRAQETQYF	0.46233607833146	RI	1.15245030737029	cluster 9 (99)	mfuzz	none	none
CASSWGLYNEQFF	0.262191078107522	-1.10497534627877	0.842784268171243	6	0.16024956479289	9	CASSTTGGSPLHF	0.951511070093913	RI	1.15470053837925	cluster 9 (99)	mfuzz	none	none
CASSYSLGQPQHF	0.463382297378759	-1.14763745435199	0.684255156973233	6	0.195268424764866	9	CASSWGGAYEQYF	0.364784858235717	RI	1.14948199189242	cluster 9 (99)	mfuzz	none	none
CATQDVNTGELFF	0.456969930379311	-1.14684429684957	0.689874366470259	6	0.193858626267327	9	CASSYMNTGELFF	0.951511070093911	RI	1.15470053837925	cluster 9 (99)	mfuzz	none	none
CSARDRSSYEQYF	0.851868555942094	-1.10101943744935	0.249150881507258	6	0.545507124093554	9	CASSYYRNTEAFF	0.221049057060826	RI	1.08344751333733	cluster 9 (99)	mfuzz	none	none
CSARLAGGYEQYF	0.892581738820405	-1.08069876630561	0.188117027485208	6	0.705529087414481	9	CASTPLNTGELFF	0.352878321258437	RI	1.14874419525036	cluster 9 (99)	mfuzz	none	none
CASGASSYNEQFF	-0.927606677462566	-0.131729522616555	1.05933620007912	7	0.388936550204245	9	CASTQRGSTEAFF	0.951511070093913	RI	1.15470053837925	cluster 9 (99)	mfuzz	none	none
CASGEGNTGELFF	-1.03226104076509	0.0679923075631823	0.964268733201906	7	0.239977266921064	9	CASTSVNTGELFF	0.278330511666616	RI	1.14117444784109	cluster 9 (99)	mfuzz	none	none
CASGSLNTGELFF	-0.856446210672245	-0.242504049451027	1.09895026012327	7	0.809558971214511	9	CASTVSSYNEQFF	0.951511070093911	RI	1.15470053837925	cluster 9 (99)	mfuzz	none	none
CASKGSNTGELFF	-0.727812737964912	-0.412441789926944	1.14025452789185	7	0.273686418080252	9	CATGGLNTGELFF	0.951511070093918	RI	1.15470053837925	cluster 9 (99)	mfuzz	none	none
CASQDLNTGELFF	-1.0538707589291	0.118257856708946	0.935612902220151	7	0.221074010541357	9	CATLGSNTGELFF	0.951511070093913	RI	1.15470053837925	cluster 9 (99)	mfuzz	none	none
CASRDGTNYGYTF	-1.09637717208212	0.234392756873565	0.861984415208552	7	0.1868372848935	9	CATQGLNTGELFF	0.951511070093918	RI	1.15470053837925	cluster 9 (99)	mfuzz	none	none
CASREGNTGELFF	-0.803161399949714	-0.31688907964229	1.120050479592	7	0.417193345225478	9	CATTDLNTGELFF	0.951511070093922	RI	1.15470053837925	cluster 9 (99)	mfuzz	none	none
CASRQGANNEQFF	-0.980421952701599	-0.0380688699386345	1.01849082264023	7	0.295972934872211	9	CAWSVTGVTEAFF	0.21508063116426	RI	1.07532783235656	cluster 9 (99)	mfuzz	none	none
CASRTSSTGELFF	-0.992587019814869	-0.0146646645758366	1.00725168439071	7	0.280910090655351	9	CSARVQGYYEQYF	0.951511070093918	RI	1.15470053837925	cluster 9 (99)	mfuzz	none	none
CASSDMNTGELFF	-0.889967013165071	-0.192173488677292	1.08214050184236	7	0.525480940227965	9	CSASEGRNTEAFF	0.951511070093913	RI	1.15470053837925	cluster 9 (99)	mfuzz	none	none
CASSEAGGYEQFF	-0.93852995970104	-0.113290713673861	1.0518206733749	7	0.364334963076246	9	CSVDGQGNYEQYF	0.951511070093911	RI	1.15470053837925	cluster 9 (99)	mfuzz	none	none
CASSEGLNNEQFF	-0.864012629611035	-0.231402783643146	1.09541541325418	7	0.78655977997171	9	CSVEDRNSYEQYF	0.951511070093918	RI	1.15470053837925	cluster 9 (99)	mfuzz	none	none
CASSETGGYEQYF	-0.918959503230919	-0.146024231497936	1.06498373472885	7	0.411675110553421	10	CAAGQGNTGELFF	0.748460114935406	PI	1.1546751248261	cluster 10 (82)	mfuzz	none	none
CASSFDRNTEAFF	-0.909062184712022	-0.162076123175038	1.07113830788706	7	0.442498114038002	10	CASGDGNTGELFF	0.22064520363845	PI	1.11108407230509	cluster 10 (82)	mfuzz	none	none
CASSFGRNYGYTF	-0.863320950766104	-0.232423632223984	1.09574458299009	7	0.799451808172321	10	CASGEANTGELFF	0.367231138193324	PI	1.14979740487468	cluster 10 (82)	mfuzz	none	none
CASSFGTTDTQYF	-0.815544798273969	-0.300157690283012	1.11570248855698	7	0.459873514808405	10	CASGNLNTGELFF	0.918302631946086	PI	1.15470053837925	cluster 10 (82)	mfuzz	none	none
CASSFPGANVLTF	-1.07777333138505	0.179994642074858	0.897778689310189	7	0.201618904309812	10	CASGTQNTGELFF	0.918302631946087	PI	1.15470053837925	cluster 10 (82)	mfuzz	none	none
CASSFQNTGELFF	-0.871666357382396	-0.220023757733034	1.09169011511543	7	0.671809237873819	10	CASIDQNTGELFF	0.918302631946085	PI	1.15470053837925	cluster 10 (82)	mfuzz	none	none
CASSGGGGYGYTF	-1.0702500605121	0.159727100080093	0.910522960432003	7	0.207638703128466	10	CASIGLNTGELFF	0.19780064524781	PI	1.09047042687411	cluster 10 (82)	mfuzz	none	none
CASSGQGNYEQYF	-0.887657974501693	-0.195739218828587	1.08339719333028	7	0.538812320275575	10	CASNHRGTGELFF	0.918302631946085	PI	1.15470053837925	cluster 10 (82)	mfuzz	none	none
CASSGTGGNEQFF	-1.06702926306117	0.151302107104254	0.915727155956918	7	0.210238853279362	10	CASNSGVYNEQFF	0.918302631946089	PI	1.15470053837925	cluster 10 (82)	mfuzz	none	none
CASSLGLSGELFF	-0.858600097331453	-0.239358612122283	1.09795870945374	7	0.843684069709336	10	CASQQGNTGELFF	0.638634996840235	PI	1.15451658453207	cluster 10 (82)	mfuzz	none	none
CASSLGQHTEAFF	-0.947917915288941	-0.0970828266460495	1.04500074193499	7	0.346008879025764	10	CASRGEGSYEQYF	0.307933243279541	PI	1.14360063004325	cluster 10 (82)	mfuzz	none	none
CASSLGTGHGYTF	-0.79284184456544	-0.330594453847354	1.12343629841279	7	0.388461620461665	10	CASRIQGRQPQHF	0.918302631946087	PI	1.15470053837925	cluster 10 (82)	mfuzz	none	none
CASSLGTLETQYF	-1.00408229023445	0.00821519822080394	0.995867092013651	7	0.26793984639739	10	CASSARGGNGYTF	0.918302631946083	PI	1.15470053837925	cluster 10 (82)	mfuzz	none	none
CASSLQVNTEAFF	-0.730998164394889	-0.408601210231435	1.13959937462632	7	0.277860993069033	10	CASSATSNQPQHF	0.404805307429221	PI	1.15251840629339	cluster 10 (82)	mfuzz	none	none
CASSLSAGTEAFF	-0.842419240204915	-0.262710965784113	1.10513020598903	7	0.617844437844145	10	CASSDDNTGELFF	0.348492908683366	PI	1.14840423152373	cluster 10 (82)	mfuzz	none	none
CASSLSGEYEQYF	-0.846646246116342	-0.256671436076555	1.1033176821929	7	0.660779422035548	10	CASSDSSRGEQFF	0.918302631946083	PI	1.15470053837925	cluster 10 (82)	mfuzz	none	none
CASSLTGGHGYTF	-0.894886303696817	-0.184525104942932	1.07941140863975	7	0.500006774749233	10	CASSEAANQPQHF	0.918302631946086	PI	1.15470053837925	cluster 10 (82)	mfuzz	none	none
CASSLTRAGELFF	-0.906093963423534	-0.166828245318297	1.07292220874183	7	0.453015411888584	10	CASSEGLVYEQYF	0.918302631946087	PI	1.15470053837925	cluster 10 (82)	mfuzz	none	none
CASSLTSAYEQYF	-0.916467746893072	-0.150095931575832	1.0665636784689	7	0.418892568546242	10	CASSELNTGELFF	0.427980281462635	PI	1.15302300083526	cluster 10 (82)	mfuzz	none	none
CASSLTSGSEQFF	-1.08211933816028	0.192113679728384	0.890005658431892	7	0.198164519006855	10	CASSERGQGGYTF	0.918302631946085	PI	1.15470053837925	cluster 10 (82)	mfuzz	none	none
CASSPGSDNEQFF	-0.753050849105085	-0.381554923429506	1.13460577253459	7	0.309596281067928	10	CASSESTGYGYTF	0.918302631946087	PI	1.15470053837925	cluster 10 (82)	mfuzz	none	none
CASSPLGTYEQYF	-0.778176597413655	-0.349715387957147	1.1278919853708	7	0.354787232430316	10	CASSFAEYYEQYF	0.918302631946087	PI	1.15470053837925	cluster 10 (82)	mfuzz	none	none
CASSPMGPYEQYF	-0.977123744597599	-0.0442813417967486	1.02140508639435	7	0.300335905251849	10	CASSFGGDEKLFF	0.509788321811149	PI	1.15385170361842	cluster 10 (82)	mfuzz	none	none
CASSPSGYQPQHF	-1.01128637441818	0.0229684502618345	0.988317924156344	7	0.260330272995362	10	CASSFGGNTEAFF	0.23819339457598	PI	1.12212421572776	cluster 10 (82)	mfuzz	none	none
CASSPVSYNEQFF	-1.0085408235775	0.0173062905403587	0.991234533037139	7	0.26318756534717	10	CASSFRGSNGYTF	0.918302631946086	PI	1.15470053837925	cluster 10 (82)	mfuzz	none	none
CASSQDPPDTQYF	-0.853998104532384	-0.246065155734295	1.10006326026668	7	0.764561124042586	10	CASSIGDQETQYF	0.319205361620205	PI	1.14525555305716	cluster 10 (82)	mfuzz	none	none
CASSQEAGYEQYF	-1.05631007050098	0.124228338659799	0.932081731841177	7	0.219034921211971	10	CASSLAGVETQYF	0.415701478537464	PI	1.15206275509741	cluster 10 (82)	mfuzz	none	none
CASSQLGGYEQYF	-0.800574165891431	-0.320345107343082	1.12091927323451	7	0.409503489698027	10	CASSLASTDTQYF	0.221967622635563	PI	1.11204259317992	cluster 10 (82)	mfuzz	none	none
CASSTTVYNEQFF	-1.02101509076234	0.043446373448976	0.977568717313366	7	0.250589494948524	10	CASSLDFNQPQHF	0.307453088840466	PI	1.14809061901165	cluster 10 (82)	mfuzz	none	none
CASSVDPNTEAFF	-0.830843441476719	-0.279038056222366	1.10988149769909	7	0.533141528258766	10	CASSLDKNTEAFF	0.451673436468394	PI	1.15341897288629	cluster 10 (82)	mfuzz	none	none
CASSVTGGYGYTF	-1.07828069577308	0.181393152450509	0.89688754332257	7	0.201214991678838	10	CASSLDSSYEQYF	0.244562319799384	PI	1.12534381055365	cluster 10 (82)	mfuzz	none	none
CASSYKNTGELFF	-0.981049307130446	-0.0368809709157386	1.01793027804618	7	0.295157517736288	10	CASSLEGIGGYTF	0.277829723532196	PI	1.13733221506197	cluster 10 (82)	mfuzz	none	none
CASSYQNTGELFF	-0.767921347552416	-0.362847603481056	1.13076895103347	7	0.33481875724727	10	CASSLETGYEQYF	0.511921296545584	PI	1.15405883059494	cluster 10 (82)	mfuzz	none	none
CASTDLNTGELFF	-0.841466657303359	-0.264066202952302	1.10553286025566	7	0.6093045701147	10	CASSLGERSEQYF	0.918302631946085	PI	1.15470053837925	cluster 10 (82)	mfuzz	none	none
CASTLGATGELFF	-0.799922651497636	-0.32121328120552	1.12113593270316	7	0.407622324131	10	CASSLGQAYEQYF	0.224066179342014	PI	1.11351786163152	cluster 10 (82)	mfuzz	none	none
CSAPGTGYNEQFF	-0.995541920602457	-0.00885731885655664	1.00439923945901	7	0.277469416251991	10	CASSLGQSLEQYF	0.918302631946083	PI	1.15470053837925	cluster 10 (82)	mfuzz	none	none
CSVVRGSYNEQFF	-0.842405665771077	-0.262730293017565	1.10513595878864	7	0.617720152331775	10	CASSLGQSYEQYF	0.410833754340931	PI	1.15189747226892	cluster 10 (82)	mfuzz	none	none
CASSDIDTGELFF	-0.899610321092899	1.07672298023046	-0.177112659137556	8	0.286022449987952	10	CASSLGRMAEAFF	0.918302631946089	PI	1.15470053837925	cluster 10 (82)	mfuzz	none	none
CASSEAPGYEQYF	-0.879702601622111	1.08761090091318	-0.20790829929107	8	0.310581748182327	10	CASSLLDSLEQYF	0.420421228508171	PI	1.15287273613565	cluster 10 (82)	mfuzz	none	none
CASSEAQGYEQYF	-0.828313646354123	1.11087942037601	-0.28256577402189	8	0.409648789422467	10	CASSLNPNTEAFF	0.300639743350106	PI	1.14235691027843	cluster 10 (82)	mfuzz	none	none
CASSEGGGYEQYF	-0.734963773150067	1.13876081738915	-0.40379704423908	8	0.467199159416727	10	CASSLPDPYEQYF	0.399403524741255	PI	1.15146366988193	cluster 10 (82)	mfuzz	none	none
CASSERTGYEQYF	-0.772731047263656	1.12944361269523	-0.356712565431569	8	0.774004880417515	10	CASSLRGANGYTF	0.234995775588941	PI	1.12036323451093	cluster 10 (82)	mfuzz	none	none
CASSFRGGDGYTF	-0.888399415144624	1.08299533950636	-0.194595924361735	8	0.299271995098054	10	CASSLSAAYEQYF	0.467122061060822	PI	1.1536259066863	cluster 10 (82)	mfuzz	none	none
CASSFTQGAEAFF	-0.725332348774786	1.14075340462938	-0.415421055854589	8	0.425466418417948	10	CASSLWGHQPQHF	0.918302631946087	PI	1.15470053837925	cluster 10 (82)	mfuzz	none	none
CASSGPGNQPQHF	-0.688961374688727	1.14697627495857	-0.458014900269839	8	0.319479155988075	10	CASSLWTGSEAFF	0.918302631946089	PI	1.15470053837925	cluster 10 (82)	mfuzz	none	none
CASSIAGNNEQFF	-0.678160309323573	1.14844654026451	-0.470286230940937	8	0.296180194419099	10	CASSLYRGTEAFF	0.358367665779422	PI	1.15100156367783	cluster 10 (82)	mfuzz	none	none
CASSLAAAYEQYF	-0.904944281076513	1.07360568987381	-0.168661408797298	8	0.280167386445505	10	CASSMGVNTEAFF	0.361478608754633	PI	1.1494098691864	cluster 10 (82)	mfuzz	none	none
CASSLGLKNEQFF	-0.725681107723919	1.14068385261785	-0.415002744893927	8	0.426827752477504	10	CASSPDPQETQYF	0.433240480962977	PI	1.1525767437055	cluster 10 (82)	mfuzz	none	none
CASSLPGYYGYTF	-0.735387918090927	1.13866961199724	-0.403281693906313	8	0.469264449335416	10	CASSPGPEYGYTF	0.47780065617828	PI	1.15346055654402	cluster 10 (82)	mfuzz	none	none
CASSLSPSTEAFF	-0.707546040117062	1.14404762475996	-0.436501584642897	8	0.366510872058017	10	CASSPRGANGYTF	0.918302631946081	PI	1.15470053837925	cluster 10 (82)	mfuzz	none	none
CASSLTETYEQYF	-0.962463463192596	1.03372432115247	-0.071260857959874	8	0.229398540208902	10	CASSPRQGDTQYF	0.318016365995149	PI	1.14884046134905	cluster 10 (82)	mfuzz	none	none
CASSNANTGELFF	-0.702276731816329	1.1449302428898	-0.442653511073473	8	0.352033842610533	10	CASSPSDPGELFF	0.918302631946085	PI	1.15470053837925	cluster 10 (82)	mfuzz	none	none
CASSPPTGNEQFF	-0.77953798636202	1.12749549796716	-0.347957511605137	8	0.696886494249181	10	CASSPTGDREQYF	0.918302631946086	PI	1.15470053837925	cluster 10 (82)	mfuzz	none	none
CASSPRGGHGYTF	-0.906175829340687	1.07287338137559	-0.166697552034903	8	0.278852426039488	10	CASSQASNQPQHF	0.575840411751959	PI	1.15431039912509	cluster 10 (82)	mfuzz	none	none
CASSPRGSAEAFF	-0.871837584437215	1.09160501273267	-0.219767428295451	8	0.321740227860952	10	CASSQDRDYEQYF	0.268248548347649	PI	1.14440249160734	cluster 10 (82)	mfuzz	none	none
CASSQGSGNEQFF	-0.752802153559349	1.13466665571446	-0.38186450215511	8	0.580626889330074	10	CASSQEASYEQYF	0.558587243199469	PI	1.15433063735487	cluster 10 (82)	mfuzz	none	none
CASSRTRGETQYF	-0.831523757696615	1.1096106954428	-0.278086937746184	8	0.400887558580725	10	CASSQGRTAEAFF	0.918302631946087	PI	1.15470053837925	cluster 10 (82)	mfuzz	none	none
CASSSDRDQPQHF	-0.94725372820327	1.0454946642126	-0.0982409360093282	8	0.241134009170334	10	CASSQSGGGEQFF	0.201405065900651	PI	1.09428473852134	cluster 10 (82)	mfuzz	none	none
CASSSLAGDEQYF	-0.774072037337556	1.12906658458845	-0.35499454725089	8	0.764070009150857	10	CASSRDRGLGYTF	0.50464544529219	PI	1.15379860585059	cluster 10 (82)	mfuzz	none	none
CASSSRGADGYTF	-0.761217463562224	1.13254688075077	-0.37132941718855	8	0.665696327827021	10	CASSRSSNQPQHF	0.291507350888729	PI	1.14677682509574	cluster 10 (82)	mfuzz	none	none
CASSWTGSTEAFF	-0.803927302662529	1.11979069806698	-0.315863395404447	8	0.500623489136462	10	CASSSESTDTQYF	0.276747548749688	PI	1.13704206174869	cluster 10 (82)	mfuzz	none	none
CASSYRGDYGYTF	-0.812722803003588	1.11672133428833	-0.303998531284743	8	0.461506805795292	10	CASSSYSRYEQYF	0.918302631946085	PI	1.15470053837925	cluster 10 (82)	mfuzz	none	none
CASTEGNTGELFF	-0.728636528063874	1.14008666212396	-0.411450134060089	8	0.438775277174496	10	CASSTYRGQPQHF	0.918302631946086	PI	1.15470053837925	cluster 10 (82)	mfuzz	none	none
CATGLANTGELFF	-0.985587912120809	1.01381444568726	-0.0282265335664507	8	0.213043993455266	10	CASSVGGAHEQYF	0.918302631946087	PI	1.15470053837925	cluster 10 (82)	mfuzz	none	none
CSARGTGAYEQYF	-0.827014893788577	1.11138621436676	-0.284371320578187	8	0.413348495441028	10	CASSVGQGYEQYF	0.20510296749297	PI	1.09796400166469	cluster 10 (82)	mfuzz	none	none
CAIEDRNTGELFF	-0.577350269189626	-0.577350269189626	1.15470053837925	9	0.951511070093911	10	CASSYRGGGGYTF	0.440340262442793	PI	1.15275337050657	cluster 10 (82)	mfuzz	none	none
CAIGDRNTGELFF	-0.577350269189626	-0.577350269189626	1.15470053837925	9	0.951511070093916	10	CASSYRQGQPQHF	0.918302631946085	PI	1.15470053837925	cluster 10 (82)	mfuzz	none	none
CAISESSGYEQYF	-0.236589055359815	-0.86049003194645	1.09707908730627	9	0.233042655662278	10	CASSYSDGTEAFF	0.200615709419249	PI	1.09346901199127	cluster 10 (82)	mfuzz	none	none
CAITRGNTGELFF	-0.577350269189626	-0.577350269189626	1.15470053837925	9	0.951511070093911	10	CASTDMNTGELFF	0.918302631946087	PI	1.15470053837925	cluster 10 (82)	mfuzz	none	none
CARGLADTGELFF	-0.577350269189626	-0.577350269189626	1.15470053837925	9	0.951511070093918	10	CASTETNTGELFF	0.300126215560161	PI	1.14751573306224	cluster 10 (82)	mfuzz	none	none
CASGDQNTGELFF	-0.577350269189626	-0.577350269189626	1.15470053837925	9	0.951511070093913	10	CASTKGGTDTQYF	0.918302631946087	PI	1.15470053837925	cluster 10 (82)	mfuzz	none	none
CASGELNTGELFF	-0.577350269189626	-0.577350269189626	1.15470053837925	9	0.951511070093913	10	CATGQPNTGELFF	0.918302631946086	PI	1.15470053837925	cluster 10 (82)	mfuzz	none	none
CASGQLNTGELFF	-0.464261955433684	-0.68348118229015	1.14774313772383	9	0.37330050737391	10	CATGQSNTGELFF	0.28117257399414	PI	1.13819521785865	cluster 10 (82)	mfuzz	none	none
CASGQRDYNEQFF	-0.577350269189626	-0.577350269189626	1.15470053837925	9	0.951511070093918	10	CATRGPNTGELFF	0.614805999642016	PI	1.15445512671094	cluster 10 (82)	mfuzz	none	none
CASGTANTGELFF	-0.659385064750041	-0.491226770777511	1.15061183552755	9	0.386751864313313	10	CATSDLANTEAFF	0.236216288442249	PI	1.12104738149509	cluster 10 (82)	mfuzz	none	none
CASLSQNTGELFF	-0.577350269189626	-0.577350269189626	1.15470053837925	9	0.951511070093913	10	CATSDRTGWGYTF	0.918302631946086	PI	1.15470053837925	cluster 10 (82)	mfuzz	none	none
CASMDLNTGELFF	-0.577350269189626	-0.577350269189626	1.15470053837925	9	0.951511070093916	10	CATSLLSTGELFF	0.918302631946086	PI	1.15470053837925	cluster 10 (82)	mfuzz	none	none
CASMEENTGELFF	-0.577350269189626	-0.577350269189626	1.15470053837925	9	0.951511070093918	10	CSAGQRNTGELFF	0.918302631946087	PI	1.15470053837925	cluster 10 (82)	mfuzz	none	none
CASNDLNTGELFF	-0.577350269189626	-0.577350269189626	1.15470053837925	9	0.951511070093913	10	CSATAGGGYEQYF	0.918302631946087	PI	1.15470053837925	cluster 10 (82)	mfuzz	none	none
CASNEENTGELFF	-0.577350269189626	-0.577350269189626	1.15470053837925	9	0.951511070093916	10	CSVEEAGSYEQYF	0.918302631946087	PI	1.15470053837925	cluster 10 (82)	mfuzz	none	none
CASNNQNTGELFF	-0.577350269189626	-0.577350269189626	1.15470053837925	9	0.951511070093913	10	CSVEGRDTGELFF	0.918302631946083	PI	1.15470053837925	cluster 10 (82)	mfuzz	none	none
CASQETNTGELFF	-0.577350269189626	-0.577350269189626	1.15470053837925	9	0.951511070093911	10	CSVGTLNTGELFF	0.334698182240716	PI	1.14709722233825	cluster 10 (82)	mfuzz	none	none
CASRQGTLYGYTF	-0.577350269189626	-0.577350269189626	1.15470053837925	9	0.951511070093913	10	CAAGQGNTGELFF	0.748460114935406	HC	-0.570703025438075	cluster 10 (82)	mfuzz	none	none
CASSAVSYNEQFF	-0.577350269189626	-0.577350269189626	1.15470053837925	9	0.951511070093913	10	CASGDGNTGELFF	0.22064520363845	HC	-0.827790338631101	cluster 10 (82)	mfuzz	none	none
CASSDRDPYEQYF	-0.578116311096441	-0.57658388833203	1.15470019942848	9	0.920921365494234	10	CASGEANTGELFF	0.367231138193324	HC	-0.666955455625737	cluster 10 (82)	mfuzz	none	none
CASSDRGTGELFF	-0.159158406007201	-0.91087597081697	1.07003437682417	9	0.211548756882012	10	CASGNLNTGELFF	0.918302631946086	HC	-0.577350269189626	cluster 10 (82)	mfuzz	none	none
CASSEAGGYEQYF	-0.610404821121555	-0.543652386070349	1.1540572071919	9	0.551257246345101	10	CASGTQNTGELFF	0.918302631946087	HC	-0.577350269189626	cluster 10 (82)	mfuzz	none	none
CASSEGQGYEQYF	-0.217340156019955	-0.873456412028814	1.09079656804877	9	0.227154944184371	10	CASIDQNTGELFF	0.918302631946085	HC	-0.577350269189626	cluster 10 (82)	mfuzz	none	none
CASSEIDTGELFF	-0.577350269189626	-0.577350269189626	1.15470053837925	9	0.951511070093918	10	CASIGLNTGELFF	0.19780064524781	HC	-0.874105531472525	cluster 10 (82)	mfuzz	none	none
CASSEMNTGELFF	-0.577350269189626	-0.577350269189626	1.15470053837925	9	0.951511070093918	10	CASNHRGTGELFF	0.918302631946085	HC	-0.577350269189626	cluster 10 (82)	mfuzz	none	none
CASSEQGGYEQYF	-0.334725707710709	-0.789699853310782	1.12442556102149	9	0.271620417389058	10	CASNSGVYNEQFF	0.918302631946089	HC	-0.577350269189626	cluster 10 (82)	mfuzz	none	none
CASSEWIQETQYF	-0.577350269189626	-0.577350269189626	1.15470053837925	9	0.951511070093913	10	CASQQGNTGELFF	0.638634996840235	HC	-0.595107438752927	cluster 10 (82)	mfuzz	none	none
CASSFPGKHGYTF	-0.577350269189626	-0.577350269189626	1.15470053837925	9	0.951511070093916	10	CASRGEGSYEQYF	0.307933243279541	HC	-0.710123123059592	cluster 10 (82)	mfuzz	none	none
CASSFQDTGELFF	-0.372050461480655	-0.760644638107321	1.13269509958798	9	0.292074057820908	10	CASRIQGRQPQHF	0.918302631946087	HC	-0.577350269189626	cluster 10 (82)	mfuzz	none	none
CASSFTGGNGYTF	-0.56782817941046	-0.586820295167993	1.15464847457845	9	0.756296370964978	10	CASSARGGNGYTF	0.918302631946083	HC	-0.577350269189626	cluster 10 (82)	mfuzz	none	none
CASSGSTYNEQFF	-0.656868484464441	-0.493996816026185	1.15086530049063	9	0.392514340545129	10	CASSATSNQPQHF	0.404805307429221	HC	-0.514810099278396	cluster 10 (82)	mfuzz	none	none
CASSHTGGYEQFF	-0.577350269189626	-0.577350269189626	1.15470053837925	9	0.951511070093918	10	CASSDDNTGELFF	0.348492908683366	HC	-0.678489175188172	cluster 10 (82)	mfuzz	none	none
CASSLAETYEQYF	0.145534165549834	-1.06479271500086	0.919258549451027	9	0.158429792621399	10	CASSDSSRGEQFF	0.918302631946083	HC	-0.577350269189626	cluster 10 (82)	mfuzz	none	none
CASSLAGANEQFF	-0.420563390355906	-0.721031799848968	1.14159519020487	9	0.327230975387728	10	CASSEAANQPQHF	0.918302631946086	HC	-0.577350269189626	cluster 10 (82)	mfuzz	none	none
CASSLAGAQGYTF	-0.577350269189626	-0.577350269189626	1.15470053837925	9	0.951511070093918	10	CASSEGLVYEQYF	0.918302631946087	HC	-0.577350269189626	cluster 10 (82)	mfuzz	none	none
CASSLAGGYEQYF	-0.190897773927701	-0.890790703567824	1.08168847749553	9	0.219693050388248	10	CASSELNTGELFF	0.427980281462635	HC	-0.522627647004598	cluster 10 (82)	mfuzz	none	none
CASSLAGPNEQFF	-0.658915805448107	-0.491743942742702	1.15065974819081	9	0.387813231695449	10	CASSERGQGGYTF	0.918302631946085	HC	-0.577350269189626	cluster 10 (82)	mfuzz	none	none
CASSLAQGYEQYF	-0.480292910984955	-0.669242921915901	1.14953583290086	9	0.396051383574628	10	CASSESTGYGYTF	0.918302631946087	HC	-0.577350269189626	cluster 10 (82)	mfuzz	none	none
CASSLASGYEQYF	-0.495828511226608	-0.655200114547588	1.1510286257742	9	0.422821749907763	10	CASSFAEYYEQYF	0.918302631946087	HC	-0.577350269189626	cluster 10 (82)	mfuzz	none	none
CASSLASNQPQHF	-0.3247359965113	-0.797272507052124	1.12200850356342	9	0.26683053497442	10	CASSFGGDEKLFF	0.509788321811149	HC	-0.615262316730279	cluster 10 (82)	mfuzz	none	none
CASSLAVNTEAFF	-0.509326964103976	-0.642799348781396	1.15212631288537	9	0.451374906513718	10	CASSFGGNTEAFF	0.23819339457598	HC	-0.796917854789865	cluster 10 (82)	mfuzz	none	none
CASSLDRNTEAFF	0.196102906590595	-1.0835248103781	0.887421903787501	9	0.152000942793391	10	CASSFRGSNGYTF	0.918302631946086	HC	-0.577350269189626	cluster 10 (82)	mfuzz	none	none
CASSLDSPYEQYF	-0.315056833933764	-0.804528958423861	1.11958579235762	9	0.262418747690138	10	CASSIGDQETQYF	0.319205361620205	HC	-0.700269026302335	cluster 10 (82)	mfuzz	none	none
CASSLDVPYEQYF	0.0843260179023567	-1.03949286513144	0.955166847229087	9	0.166802912452481	10	CASSLAGVETQYF	0.415701478537464	HC	-0.64358547615139	cluster 10 (82)	mfuzz	none	none
CASSLEGDQPQHF	-0.0547737804174412	-0.971487413562322	1.02626119397976	9	0.189373165624708	10	CASSLASTDTQYF	0.221967622635563	HC	-0.825318443279751	cluster 10 (82)	mfuzz	none	none
CASSLGDSEKLFF	-0.577350269189626	-0.577350269189626	1.15470053837925	9	0.951511070093913	10	CASSLDFNQPQHF	0.307453088840466	HC	-0.467199870187682	cluster 10 (82)	mfuzz	none	none
CASSLGGANVLTF	-0.381887812436996	-0.752783424123304	1.1346712365603	9	0.298279750018459	10	CASSLDKNTEAFF	0.451673436468394	HC	-0.529608480727271	cluster 10 (82)	mfuzz	none	none
CASSLGRGTEAFF	-0.595763837195651	-0.558738818786832	1.15450265598248	9	0.647955445419157	10	CASSLDSSYEQYF	0.244562319799384	HC	-0.786727659580161	cluster 10 (82)	mfuzz	none	none
CASSLGTSNEQFF	-0.0368896997562401	-0.981044701112245	1.01793440086848	9	0.186111595197243	10	CASSLEGIGGYTF	0.277829723532196	HC	-0.741456658304667	cluster 10 (82)	mfuzz	none	none
CASSLLQYNEQFF	-0.48578011224069	-0.664310727561838	1.15009083980253	9	0.404892597871222	10	CASSLETGYEQYF	0.511921296545584	HC	-0.54369532397372	cluster 10 (82)	mfuzz	none	none
CASSLMGGTEAFF	-0.028517800811356	-0.985436078714285	1.01395387952564	9	0.18462783385941	10	CASSLGERSEQYF	0.918302631946085	HC	-0.577350269189626	cluster 10 (82)	mfuzz	none	none
CASSLPQPDTQYF	-0.577350269189626	-0.577350269189626	1.15470053837925	9	0.951511070093918	10	CASSLGQAYEQYF	0.224066179342014	HC	-0.821444553528198	cluster 10 (82)	mfuzz	none	none
CASSLRGAGGYTF	-0.719228815070501	-0.422710610394773	1.14193942546527	9	0.28372526119655	10	CASSLGQSLEQYF	0.918302631946083	HC	-0.577350269189626	cluster 10 (82)	mfuzz	none	none
CASSLSLIYEQYF	-0.577350269189626	-0.577350269189626	1.15470053837925	9	0.951511070093918	10	CASSLGQSYEQYF	0.410833754340931	HC	-0.645584646664545	cluster 10 (82)	mfuzz	none	none
CASSLTGYNEQFF	-0.596140178249971	-0.558354260077599	1.15449443832757	9	0.644807761977601	10	CASSLGRMAEAFF	0.918302631946089	HC	-0.577350269189626	cluster 10 (82)	mfuzz	none	none
CASSLTSGTEAFF	0.180919562733618	-1.07810905305449	0.897189490320873	9	0.153891228681487	10	CASSLLDSLEQYF	0.420421228508171	HC	-0.520192784377571	cluster 10 (82)	mfuzz	none	none
CASSLTTNTEAFF	-0.470294069433887	-0.678153362847563	1.14844743228145	9	0.381376775856499	10	CASSLNPNTEAFF	0.300639743350106	HC	-0.717005466197982	cluster 10 (82)	mfuzz	none	none
CASSLVNTGELFF	-0.615958174127313	-0.537861705162816	1.15381987929013	9	0.523983675569529	10	CASSLPDPYEQYF	0.399403524741255	HC	-0.65055537873926	cluster 10 (82)	mfuzz	none	none
CASSLVVTGELFF	-0.169713688901444	-0.904283159719363	1.07399684862081	9	0.214168173774341	10	CASSLRGANGYTF	0.234995775588941	HC	-0.802234642576673	cluster 10 (82)	mfuzz	none	none
CASSMAENTEAFF	-0.667913866448103	-0.481774824313167	1.14968869076127	9	0.368423277550756	10	CASSLSAAYEQYF	0.467122061060822	HC	-0.533680012721662	cluster 10 (82)	mfuzz	none	none
CASSPEGDYEQYF	-0.627550295809443	-0.525650530563664	1.15320082637311	9	0.476865222628876	10	CASSLWGHQPQHF	0.918302631946087	HC	-0.577350269189626	cluster 10 (82)	mfuzz	none	none
CASSPGLTDTQYF	-0.328068676013349	-0.794755632666849	1.1228243086802	9	0.268400722163182	10	CASSLWTGSEAFF	0.918302631946089	HC	-0.577350269189626	cluster 10 (82)	mfuzz	none	none
CASSPGTTYEQYF	-0.563811304213608	-0.590784218311498	1.15459552252511	9	0.708058233914623	10	CASSLYRGTEAFF	0.358367665779422	HC	-0.495522345317617	cluster 10 (82)	mfuzz	none	none
CASSPGVQYEQYF	-0.577350269189626	-0.577350269189626	1.15470053837925	9	0.951511070093913	10	CASSMGVNTEAFF	0.361478608754633	HC	-0.670322477244539	cluster 10 (82)	mfuzz	none	none
CASSPRGGEGYTF	-0.577350269189626	-0.577350269189626	1.15470053837925	9	0.951511070093922	10	CASSPDPQETQYF	0.433240480962977	HC	-0.636911283378994	cluster 10 (82)	mfuzz	none	none
CASSPRTGAEAFF	-0.577350269189626	-0.577350269189626	1.15470053837925	9	0.951511070093913	10	CASSPGPEYGYTF	0.47780065617828	HC	-0.623061243865955	cluster 10 (82)	mfuzz	none	none
CASSPSGPYEQYF	-0.451224642696351	-0.694875180667829	1.14609982336418	9	0.357511668365403	10	CASSPRGANGYTF	0.918302631946081	HC	-0.577350269189626	cluster 10 (82)	mfuzz	none	none
CASSPSGSLEQYF	-0.577350269189626	-0.577350269189626	1.15470053837925	9	0.951511070093913	10	CASSPRQGDTQYF	0.318016365995149	HC	-0.473801167990215	cluster 10 (82)	mfuzz	none	none
CASSPTANEKLFF	-0.689405051025617	-0.457507239271488	1.1469122902971	9	0.328704047372855	10	CASSPSDPGELFF	0.918302631946085	HC	-0.577350269189626	cluster 10 (82)	mfuzz	none	none
CASSPVSNTEAFF	-0.422522738607336	-0.719386739016452	1.14190947762379	9	0.328935455714638	10	CASSPTGDREQYF	0.918302631946086	HC	-0.577350269189626	cluster 10 (82)	mfuzz	none	none
CASSQAVGSPLHF	-0.47164173556478	-0.676958160764542	1.14859989632932	9	0.383256533038247	10	CASSQASNQPQHF	0.575840411751959	HC	-0.60314802268285	cluster 10 (82)	mfuzz	none	none
CASSQDDTYEQYF	-0.327022824616227	-0.795546486952937	1.12256931156916	9	0.267905047324611	10	CASSQDRDYEQYF	0.268248548347649	HC	-0.438945090590519	cluster 10 (82)	mfuzz	none	none
CASSQDSSETQYF	-0.577350269189626	-0.577350269189626	1.15470053837925	9	0.951511070093916	10	CASSQEASYEQYF	0.558587243199469	HC	-0.551855542939218	cluster 10 (82)	mfuzz	none	none
CASSQGQGNIQYF	-0.718382165759323	-0.42371714797451	1.14209931373383	9	0.28488978769905	10	CASSQGRTAEAFF	0.918302631946087	HC	-0.577350269189626	cluster 10 (82)	mfuzz	none	none
CASSQGQKDEQYF	-0.577350269189626	-0.577350269189626	1.15470053837925	9	0.951511070093911	10	CASSQSGGGEQFF	0.201405065900651	HC	-0.866369065010666	cluster 10 (82)	mfuzz	none	none
CASSRDGSYEQYF	-0.136899160561876	-0.924497530535187	1.06139669109706	9	0.206286545170556	10	CASSRDRGLGYTF	0.50464544529219	HC	-0.616416170879663	cluster 10 (82)	mfuzz	none	none
CASSRDRGYEQYF	0.0825804580073544	-1.03872962614341	0.956149168136055	9	0.167052914503296	10	CASSRSSNQPQHF	0.291507350888729	HC	-0.456438914611774	cluster 10 (82)	mfuzz	none	none
CASSRGFDQPQHF	-0.468850761493712	-0.679431403757738	1.14828216525145	9	0.379395041202172	10	CASSSESTDTQYF	0.276747548749688	HC	-0.742737885284905	cluster 10 (82)	mfuzz	none	none
CASSRSGNYGYTF	-0.540621662958307	-0.613315878820589	1.1539375417789	9	0.551898588375747	10	CASSSYSRYEQYF	0.918302631946085	HC	-0.577350269189626	cluster 10 (82)	mfuzz	none	none
CASSSLNTGELFF	-0.178433525381715	-0.898771652101993	1.07720517748371	9	0.216397361333273	10	CASSTYRGQPQHF	0.918302631946086	HC	-0.577350269189626	cluster 10 (82)	mfuzz	none	none
CASSSQNTGELFF	-0.696340361817655	-0.44953438556785	1.1458747473855	9	0.317395963142123	10	CASSVGGAHEQYF	0.918302631946087	HC	-0.577350269189626	cluster 10 (82)	mfuzz	none	none
CASSSRAQETQYF	-0.513825499987511	-0.638624807382784	1.15245030737029	9	0.46233607833146	10	CASSVGQGYEQYF	0.20510296749297	HC	-0.858588667889676	cluster 10 (82)	mfuzz	none	none
CASSTTGGSPLHF	-0.577350269189626	-0.577350269189626	1.15470053837925	9	0.951511070093913	10	CASSYRGGGGYTF	0.440340262442793	HC	-0.634426233824314	cluster 10 (82)	mfuzz	none	none
CASSWGGAYEQYF	-0.669706056554142	-0.479775935338283	1.14948199189242	9	0.364784858235717	10	CASSYRQGQPQHF	0.918302631946085	HC	-0.577350269189626	cluster 10 (82)	mfuzz	none	none
CASSYMNTGELFF	-0.577350269189626	-0.577350269189626	1.15470053837925	9	0.951511070093911	10	CASSYSDGTEAFF	0.200615709419249	HC	-0.868050767428396	cluster 10 (82)	mfuzz	none	none
CASSYYRNTEAFF	-0.195882587369266	-0.88756492596806	1.08344751333733	9	0.221049057060826	10	CASTDMNTGELFF	0.918302631946087	HC	-0.577350269189626	cluster 10 (82)	mfuzz	none	none
CASTPLNTGELFF	-0.675812131186678	-0.472932064063678	1.14874419525036	9	0.352878321258437	10	CASTETNTGELFF	0.300126215560161	HC	-0.462376845791649	cluster 10 (82)	mfuzz	none	none
CASTQRGSTEAFF	-0.577350269189626	-0.577350269189626	1.15470053837925	9	0.951511070093913	10	CASTKGGTDTQYF	0.918302631946087	HC	-0.577350269189626	cluster 10 (82)	mfuzz	none	none
CASTSVNTGELFF	-0.72320000089529	-0.417974446945797	1.14117444784109	9	0.278330511666616	10	CATGQPNTGELFF	0.918302631946086	HC	-0.577350269189626	cluster 10 (82)	mfuzz	none	none
CASTVSSYNEQFF	-0.577350269189626	-0.577350269189626	1.15470053837925	9	0.951511070093911	10	CATGQSNTGELFF	0.28117257399414	HC	-0.737572338585671	cluster 10 (82)	mfuzz	none	none
CATGGLNTGELFF	-0.577350269189626	-0.577350269189626	1.15470053837925	9	0.951511070093918	10	CATRGPNTGELFF	0.614805999642016	HC	-0.597843584022148	cluster 10 (82)	mfuzz	none	none
CATLGSNTGELFF	-0.577350269189626	-0.577350269189626	1.15470053837925	9	0.951511070093913	10	CATSDLANTEAFF	0.236216288442249	HC	-0.800189241739456	cluster 10 (82)	mfuzz	none	none
CATQGLNTGELFF	-0.577350269189626	-0.577350269189626	1.15470053837925	9	0.951511070093918	10	CATSDRTGWGYTF	0.918302631946086	HC	-0.577350269189626	cluster 10 (82)	mfuzz	none	none
CATTDLNTGELFF	-0.577350269189626	-0.577350269189626	1.15470053837925	9	0.951511070093922	10	CATSLLSTGELFF	0.918302631946086	HC	-0.577350269189626	cluster 10 (82)	mfuzz	none	none
CAWSVTGVTEAFF	-0.17331169686363	-0.902016135492928	1.07532783235656	9	0.21508063116426	10	CSAGQRNTGELFF	0.918302631946087	HC	-0.577350269189626	cluster 10 (82)	mfuzz	none	none
CSARVQGYYEQYF	-0.577350269189626	-0.577350269189626	1.15470053837925	9	0.951511070093918	10	CSATAGGGYEQYF	0.918302631946087	HC	-0.577350269189626	cluster 10 (82)	mfuzz	none	none
CSASEGRNTEAFF	-0.577350269189626	-0.577350269189626	1.15470053837925	9	0.951511070093913	10	CSVEEAGSYEQYF	0.918302631946087	HC	-0.577350269189626	cluster 10 (82)	mfuzz	none	none
CSVDGQGNYEQYF	-0.577350269189626	-0.577350269189626	1.15470053837925	9	0.951511070093911	10	CSVEGRDTGELFF	0.918302631946083	HC	-0.577350269189626	cluster 10 (82)	mfuzz	none	none
CSVEDRNSYEQYF	-0.577350269189626	-0.577350269189626	1.15470053837925	9	0.951511070093918	10	CSVGTLNTGELFF	0.334698182240716	HC	-0.688117245087394	cluster 10 (82)	mfuzz	none	none
CAAGQGNTGELFF	1.1546751248261	-0.570703025438075	-0.583972099388026	10	0.748460114935406	10	CAAGQGNTGELFF	0.748460114935406	RI	-0.583972099388026	cluster 10 (82)	mfuzz	none	none
CASGDGNTGELFF	1.11108407230509	-0.827790338631101	-0.283293733673987	10	0.22064520363845	10	CASGDGNTGELFF	0.22064520363845	RI	-0.283293733673987	cluster 10 (82)	mfuzz	none	none
CASGEANTGELFF	1.14979740487468	-0.666955455625737	-0.482841949248942	10	0.367231138193324	10	CASGEANTGELFF	0.367231138193324	RI	-0.482841949248942	cluster 10 (82)	mfuzz	none	none
CASGNLNTGELFF	1.15470053837925	-0.577350269189626	-0.577350269189626	10	0.918302631946086	10	CASGNLNTGELFF	0.918302631946086	RI	-0.577350269189626	cluster 10 (82)	mfuzz	none	none
CASGTQNTGELFF	1.15470053837925	-0.577350269189626	-0.577350269189626	10	0.918302631946087	10	CASGTQNTGELFF	0.918302631946087	RI	-0.577350269189626	cluster 10 (82)	mfuzz	none	none
CASIDQNTGELFF	1.15470053837925	-0.577350269189626	-0.577350269189626	10	0.918302631946085	10	CASIDQNTGELFF	0.918302631946085	RI	-0.577350269189626	cluster 10 (82)	mfuzz	none	none
CASIGLNTGELFF	1.09047042687411	-0.874105531472525	-0.216364895401582	10	0.19780064524781	10	CASIGLNTGELFF	0.19780064524781	RI	-0.216364895401582	cluster 10 (82)	mfuzz	none	none
CASNHRGTGELFF	1.15470053837925	-0.577350269189626	-0.577350269189626	10	0.918302631946085	10	CASNHRGTGELFF	0.918302631946085	RI	-0.577350269189626	cluster 10 (82)	mfuzz	none	none
CASNSGVYNEQFF	1.15470053837925	-0.577350269189626	-0.577350269189626	10	0.918302631946089	10	CASNSGVYNEQFF	0.918302631946089	RI	-0.577350269189626	cluster 10 (82)	mfuzz	none	none
CASQQGNTGELFF	1.15451658453207	-0.595107438752927	-0.559409145779138	10	0.638634996840235	10	CASQQGNTGELFF	0.638634996840235	RI	-0.559409145779138	cluster 10 (82)	mfuzz	none	none
CASRGEGSYEQYF	1.14360063004325	-0.710123123059592	-0.43347750698366	10	0.307933243279541	10	CASRGEGSYEQYF	0.307933243279541	RI	-0.43347750698366	cluster 10 (82)	mfuzz	none	none
CASRIQGRQPQHF	1.15470053837925	-0.577350269189626	-0.577350269189626	10	0.918302631946087	10	CASRIQGRQPQHF	0.918302631946087	RI	-0.577350269189626	cluster 10 (82)	mfuzz	none	none
CASSARGGNGYTF	1.15470053837925	-0.577350269189626	-0.577350269189626	10	0.918302631946083	10	CASSARGGNGYTF	0.918302631946083	RI	-0.577350269189626	cluster 10 (82)	mfuzz	none	none
CASSATSNQPQHF	1.15251840629339	-0.514810099278396	-0.637708307014989	10	0.404805307429221	10	CASSATSNQPQHF	0.404805307429221	RI	-0.637708307014989	cluster 10 (82)	mfuzz	none	none
CASSDDNTGELFF	1.14840423152373	-0.678489175188172	-0.469915056335563	10	0.348492908683366	10	CASSDDNTGELFF	0.348492908683366	RI	-0.469915056335563	cluster 10 (82)	mfuzz	none	none
CASSDSSRGEQFF	1.15470053837925	-0.577350269189626	-0.577350269189626	10	0.918302631946083	10	CASSDSSRGEQFF	0.918302631946083	RI	-0.577350269189626	cluster 10 (82)	mfuzz	none	none
CASSEAANQPQHF	1.15470053837925	-0.577350269189626	-0.577350269189626	10	0.918302631946086	10	CASSEAANQPQHF	0.918302631946086	RI	-0.577350269189626	cluster 10 (82)	mfuzz	none	none
CASSEGLVYEQYF	1.15470053837925	-0.577350269189626	-0.577350269189626	10	0.918302631946087	10	CASSEGLVYEQYF	0.918302631946087	RI	-0.577350269189626	cluster 10 (82)	mfuzz	none	none
CASSELNTGELFF	1.15302300083526	-0.522627647004598	-0.630395353830663	10	0.427980281462635	10	CASSELNTGELFF	0.427980281462635	RI	-0.630395353830663	cluster 10 (82)	mfuzz	none	none
CASSERGQGGYTF	1.15470053837925	-0.577350269189626	-0.577350269189626	10	0.918302631946085	10	CASSERGQGGYTF	0.918302631946085	RI	-0.577350269189626	cluster 10 (82)	mfuzz	none	none
CASSESTGYGYTF	1.15470053837925	-0.577350269189626	-0.577350269189626	10	0.918302631946087	10	CASSESTGYGYTF	0.918302631946087	RI	-0.577350269189626	cluster 10 (82)	mfuzz	none	none
CASSFAEYYEQYF	1.15470053837925	-0.577350269189626	-0.577350269189626	10	0.918302631946087	10	CASSFAEYYEQYF	0.918302631946087	RI	-0.577350269189626	cluster 10 (82)	mfuzz	none	none
CASSFGGDEKLFF	1.15385170361842	-0.615262316730279	-0.538589386888146	10	0.509788321811149	10	CASSFGGDEKLFF	0.509788321811149	RI	-0.538589386888146	cluster 10 (82)	mfuzz	none	none
CASSFGGNTEAFF	1.12212421572776	-0.796917854789865	-0.325206360937899	10	0.23819339457598	10	CASSFGGNTEAFF	0.23819339457598	RI	-0.325206360937899	cluster 10 (82)	mfuzz	none	none
CASSFRGSNGYTF	1.15470053837925	-0.577350269189626	-0.577350269189626	10	0.918302631946086	10	CASSFRGSNGYTF	0.918302631946086	RI	-0.577350269189626	cluster 10 (82)	mfuzz	none	none
CASSIGDQETQYF	1.14525555305716	-0.700269026302335	-0.444986526754824	10	0.319205361620205	10	CASSIGDQETQYF	0.319205361620205	RI	-0.444986526754824	cluster 10 (82)	mfuzz	none	none
CASSLAGVETQYF	1.15206275509741	-0.64358547615139	-0.508477278946021	10	0.415701478537464	10	CASSLAGVETQYF	0.415701478537464	RI	-0.508477278946021	cluster 10 (82)	mfuzz	none	none
CASSLASTDTQYF	1.11204259317992	-0.825318443279751	-0.286724149900166	10	0.221967622635563	10	CASSLASTDTQYF	0.221967622635563	RI	-0.286724149900166	cluster 10 (82)	mfuzz	none	none
CASSLDFNQPQHF	1.14809061901165	-0.467199870187682	-0.680890748823966	10	0.307453088840466	10	CASSLDFNQPQHF	0.307453088840466	RI	-0.680890748823966	cluster 10 (82)	mfuzz	none	none
CASSLDKNTEAFF	1.15341897288629	-0.529608480727271	-0.623810492159022	10	0.451673436468394	10	CASSLDKNTEAFF	0.451673436468394	RI	-0.623810492159022	cluster 10 (82)	mfuzz	none	none
CASSLDSSYEQYF	1.12534381055365	-0.786727659580161	-0.338616150973493	10	0.244562319799384	10	CASSLDSSYEQYF	0.244562319799384	RI	-0.338616150973493	cluster 10 (82)	mfuzz	none	none
CASSLEGIGGYTF	1.13733221506197	-0.741456658304667	-0.395875556757305	10	0.277829723532196	10	CASSLEGIGGYTF	0.277829723532196	RI	-0.395875556757305	cluster 10 (82)	mfuzz	none	none
CASSLETGYEQYF	1.15405883059494	-0.54369532397372	-0.61036350662122	10	0.511921296545584	10	CASSLETGYEQYF	0.511921296545584	RI	-0.61036350662122	cluster 10 (82)	mfuzz	none	none
CASSLGERSEQYF	1.15470053837925	-0.577350269189626	-0.577350269189626	10	0.918302631946085	10	CASSLGERSEQYF	0.918302631946085	RI	-0.577350269189626	cluster 10 (82)	mfuzz	none	none
CASSLGQAYEQYF	1.11351786163152	-0.821444553528198	-0.292073308103325	10	0.224066179342014	10	CASSLGQAYEQYF	0.224066179342014	RI	-0.292073308103325	cluster 10 (82)	mfuzz	none	none
CASSLGQSLEQYF	1.15470053837925	-0.577350269189626	-0.577350269189626	10	0.918302631946083	10	CASSLGQSLEQYF	0.918302631946083	RI	-0.577350269189626	cluster 10 (82)	mfuzz	none	none
CASSLGQSYEQYF	1.15189747226892	-0.645584646664545	-0.506312825604375	10	0.410833754340931	10	CASSLGQSYEQYF	0.410833754340931	RI	-0.506312825604375	cluster 10 (82)	mfuzz	none	none
CASSLGRMAEAFF	1.15470053837925	-0.577350269189626	-0.577350269189626	10	0.918302631946089	10	CASSLGRMAEAFF	0.918302631946089	RI	-0.577350269189626	cluster 10 (82)	mfuzz	none	none
CASSLLDSLEQYF	1.15287273613565	-0.520192784377571	-0.632679951758081	10	0.420421228508171	10	CASSLLDSLEQYF	0.420421228508171	RI	-0.632679951758081	cluster 10 (82)	mfuzz	none	none
CASSLNPNTEAFF	1.14235691027843	-0.717005466197982	-0.425351444080452	10	0.300639743350106	10	CASSLNPNTEAFF	0.300639743350106	RI	-0.425351444080452	cluster 10 (82)	mfuzz	none	none
CASSLPDPYEQYF	1.15146366988193	-0.65055537873926	-0.500908291142665	10	0.399403524741255	10	CASSLPDPYEQYF	0.399403524741255	RI	-0.500908291142665	cluster 10 (82)	mfuzz	none	none
CASSLRGANGYTF	1.12036323451093	-0.802234642576673	-0.318128591934261	10	0.234995775588941	10	CASSLRGANGYTF	0.234995775588941	RI	-0.318128591934261	cluster 10 (82)	mfuzz	none	none
CASSLSAAYEQYF	1.1536259066863	-0.533680012721662	-0.619945893964639	10	0.467122061060822	10	CASSLSAAYEQYF	0.467122061060822	RI	-0.619945893964639	cluster 10 (82)	mfuzz	none	none
CASSLWGHQPQHF	1.15470053837925	-0.577350269189626	-0.577350269189626	10	0.918302631946087	10	CASSLWGHQPQHF	0.918302631946087	RI	-0.577350269189626	cluster 10 (82)	mfuzz	none	none
CASSLWTGSEAFF	1.15470053837925	-0.577350269189626	-0.577350269189626	10	0.918302631946089	10	CASSLWTGSEAFF	0.918302631946089	RI	-0.577350269189626	cluster 10 (82)	mfuzz	none	none
CASSLYRGTEAFF	1.15100156367783	-0.495522345317617	-0.655479218360214	10	0.358367665779422	10	CASSLYRGTEAFF	0.358367665779422	RI	-0.655479218360214	cluster 10 (82)	mfuzz	none	none
CASSMGVNTEAFF	1.1494098691864	-0.670322477244539	-0.479087391941859	10	0.361478608754633	10	CASSMGVNTEAFF	0.361478608754633	RI	-0.479087391941859	cluster 10 (82)	mfuzz	none	none
CASSPDPQETQYF	1.1525767437055	-0.636911283378994	-0.515665460326507	10	0.433240480962977	10	CASSPDPQETQYF	0.433240480962977	RI	-0.515665460326507	cluster 10 (82)	mfuzz	none	none
CASSPGPEYGYTF	1.15346055654402	-0.623061243865955	-0.530399312678066	10	0.47780065617828	10	CASSPGPEYGYTF	0.47780065617828	RI	-0.530399312678066	cluster 10 (82)	mfuzz	none	none
CASSPRGANGYTF	1.15470053837925	-0.577350269189626	-0.577350269189626	10	0.918302631946081	10	CASSPRGANGYTF	0.918302631946081	RI	-0.577350269189626	cluster 10 (82)	mfuzz	none	none
CASSPRQGDTQYF	1.14884046134905	-0.473801167990215	-0.675039293358839	10	0.318016365995149	10	CASSPRQGDTQYF	0.318016365995149	RI	-0.675039293358839	cluster 10 (82)	mfuzz	none	none
CASSPSDPGELFF	1.15470053837925	-0.577350269189626	-0.577350269189626	10	0.918302631946085	10	CASSPSDPGELFF	0.918302631946085	RI	-0.577350269189626	cluster 10 (82)	mfuzz	none	none
CASSPTGDREQYF	1.15470053837925	-0.577350269189626	-0.577350269189626	10	0.918302631946086	10	CASSPTGDREQYF	0.918302631946086	RI	-0.577350269189626	cluster 10 (82)	mfuzz	none	none
CASSQASNQPQHF	1.15431039912509	-0.60314802268285	-0.551162376442236	10	0.575840411751959	10	CASSQASNQPQHF	0.575840411751959	RI	-0.551162376442236	cluster 10 (82)	mfuzz	none	none
CASSQDRDYEQYF	1.14440249160734	-0.438945090590519	-0.705457401016817	10	0.268248548347649	10	CASSQDRDYEQYF	0.268248548347649	RI	-0.705457401016817	cluster 10 (82)	mfuzz	none	none
CASSQEASYEQYF	1.15433063735487	-0.551855542939218	-0.602475094415655	10	0.558587243199469	10	CASSQEASYEQYF	0.558587243199469	RI	-0.602475094415655	cluster 10 (82)	mfuzz	none	none
CASSQGRTAEAFF	1.15470053837925	-0.577350269189626	-0.577350269189626	10	0.918302631946087	10	CASSQGRTAEAFF	0.918302631946087	RI	-0.577350269189626	cluster 10 (82)	mfuzz	none	none
CASSQSGGGEQFF	1.09428473852134	-0.866369065010666	-0.227915673510675	10	0.201405065900651	10	CASSQSGGGEQFF	0.201405065900651	RI	-0.227915673510675	cluster 10 (82)	mfuzz	none	none
CASSRDRGLGYTF	1.15379860585059	-0.616416170879663	-0.537382434970929	10	0.50464544529219	10	CASSRDRGLGYTF	0.50464544529219	RI	-0.537382434970929	cluster 10 (82)	mfuzz	none	none
CASSRSSNQPQHF	1.14677682509574	-0.456438914611774	-0.690337910483964	10	0.291507350888729	10	CASSRSSNQPQHF	0.291507350888729	RI	-0.690337910483964	cluster 10 (82)	mfuzz	none	none
CASSSESTDTQYF	1.13704206174869	-0.742737885284905	-0.394304176463789	10	0.276747548749688	10	CASSSESTDTQYF	0.276747548749688	RI	-0.394304176463789	cluster 10 (82)	mfuzz	none	none
CASSSYSRYEQYF	1.15470053837925	-0.577350269189626	-0.577350269189626	10	0.918302631946085	10	CASSSYSRYEQYF	0.918302631946085	RI	-0.577350269189626	cluster 10 (82)	mfuzz	none	none
CASSTYRGQPQHF	1.15470053837925	-0.577350269189626	-0.577350269189626	10	0.918302631946086	10	CASSTYRGQPQHF	0.918302631946086	RI	-0.577350269189626	cluster 10 (82)	mfuzz	none	none
CASSVGGAHEQYF	1.15470053837925	-0.577350269189626	-0.577350269189626	10	0.918302631946087	10	CASSVGGAHEQYF	0.918302631946087	RI	-0.577350269189626	cluster 10 (82)	mfuzz	none	none
CASSVGQGYEQYF	1.09796400166469	-0.858588667889676	-0.239375333775011	10	0.20510296749297	10	CASSVGQGYEQYF	0.20510296749297	RI	-0.239375333775011	cluster 10 (82)	mfuzz	none	none
CASSYRGGGGYTF	1.15275337050657	-0.634426233824314	-0.51832713668226	10	0.440340262442793	10	CASSYRGGGGYTF	0.440340262442793	RI	-0.51832713668226	cluster 10 (82)	mfuzz	none	none
CASSYRQGQPQHF	1.15470053837925	-0.577350269189626	-0.577350269189626	10	0.918302631946085	10	CASSYRQGQPQHF	0.918302631946085	RI	-0.577350269189626	cluster 10 (82)	mfuzz	none	none
CASSYSDGTEAFF	1.09346901199127	-0.868050767428396	-0.225418244562874	10	0.200615709419249	10	CASSYSDGTEAFF	0.200615709419249	RI	-0.225418244562874	cluster 10 (82)	mfuzz	none	none
CASTDMNTGELFF	1.15470053837925	-0.577350269189626	-0.577350269189626	10	0.918302631946087	10	CASTDMNTGELFF	0.918302631946087	RI	-0.577350269189626	cluster 10 (82)	mfuzz	none	none
CASTETNTGELFF	1.14751573306224	-0.462376845791649	-0.685138887270595	10	0.300126215560161	10	CASTETNTGELFF	0.300126215560161	RI	-0.685138887270595	cluster 10 (82)	mfuzz	none	none
CASTKGGTDTQYF	1.15470053837925	-0.577350269189626	-0.577350269189626	10	0.918302631946087	10	CASTKGGTDTQYF	0.918302631946087	RI	-0.577350269189626	cluster 10 (82)	mfuzz	none	none
CATGQPNTGELFF	1.15470053837925	-0.577350269189626	-0.577350269189626	10	0.918302631946086	10	CATGQPNTGELFF	0.918302631946086	RI	-0.577350269189626	cluster 10 (82)	mfuzz	none	none
CATGQSNTGELFF	1.13819521785865	-0.737572338585671	-0.400622879272977	10	0.28117257399414	10	CATGQSNTGELFF	0.28117257399414	RI	-0.400622879272977	cluster 10 (82)	mfuzz	none	none
CATRGPNTGELFF	1.15445512671094	-0.597843584022148	-0.556611542688787	10	0.614805999642016	10	CATRGPNTGELFF	0.614805999642016	RI	-0.556611542688787	cluster 10 (82)	mfuzz	none	none
CATSDLANTEAFF	1.12104738149509	-0.800189241739456	-0.320858139755631	10	0.236216288442249	10	CATSDLANTEAFF	0.236216288442249	RI	-0.320858139755631	cluster 10 (82)	mfuzz	none	none
CATSDRTGWGYTF	1.15470053837925	-0.577350269189626	-0.577350269189626	10	0.918302631946086	10	CATSDRTGWGYTF	0.918302631946086	RI	-0.577350269189626	cluster 10 (82)	mfuzz	none	none
CATSLLSTGELFF	1.15470053837925	-0.577350269189626	-0.577350269189626	10	0.918302631946086	10	CATSLLSTGELFF	0.918302631946086	RI	-0.577350269189626	cluster 10 (82)	mfuzz	none	none
CSAGQRNTGELFF	1.15470053837925	-0.577350269189626	-0.577350269189626	10	0.918302631946087	10	CSAGQRNTGELFF	0.918302631946087	RI	-0.577350269189626	cluster 10 (82)	mfuzz	none	none
CSATAGGGYEQYF	1.15470053837925	-0.577350269189626	-0.577350269189626	10	0.918302631946087	10	CSATAGGGYEQYF	0.918302631946087	RI	-0.577350269189626	cluster 10 (82)	mfuzz	none	none
CSVEEAGSYEQYF	1.15470053837925	-0.577350269189626	-0.577350269189626	10	0.918302631946087	10	CSVEEAGSYEQYF	0.918302631946087	RI	-0.577350269189626	cluster 10 (82)	mfuzz	none	none
CSVEGRDTGELFF	1.15470053837925	-0.577350269189626	-0.577350269189626	10	0.918302631946083	10	CSVEGRDTGELFF	0.918302631946083	RI	-0.577350269189626	cluster 10 (82)	mfuzz	none	none
CSVGTLNTGELFF	1.14709722233825	-0.688117245087394	-0.458979977250859	10	0.334698182240716	10	CSVGTLNTGELFF	0.334698182240716	RI	-0.458979977250859	cluster 10 (82)	mfuzz	none	none
