# Supplementary material for: Distinct characteristics of T cell receptor repertoire associated with the SARS-CoV-2 reinfection
Source: Front Immunol. 2025 Oct 23;16:1680089. doi: 10.3389/fimmu.2025.1680089 (PMC12589064; doi:10.3389/fimmu.2025.1680089)
Supplement: Supplementary file 9 [file Table9.xlsx]

## Sheet: Sheet1
cdr3aa	Epitope.gene	H1	H10	H11	H12	H2	H3	H4	H5	H6	H7	H8	H9	P13	P14	P15	P16	P17	P18	P19	P20	P21	P22	P23	P24	P25	P26	P27	P28	P29	P30	R31	R32	R33	R34	R35	R36	R37	R38	R39	R40	R41	R42	R43	R44	R45	R46	R47	R48
CASSPGDTQYF	Nucleocapsid	1043	18	16	9	24	26	10	12	23	17	14	10	19	43	14	8	0	0	0	42	17	42	0	56	0	18	123	0	28	16	31	23	32	14	29	5	0	6	17	0	0	22	0	26	21	8	0	0
CASSFQETQYF	ORF1ab	155	23	44	26	28	62	71	61	53	79	49	37	86	0	40	76	18	96	58	101	86	126	57	100	233	0	122	193	49	81	82	52	35	33	64	150	64	61	115	63	73	77	57	50	167	60	72	95
CASSLAGGSYEQYF	ORF1ab	94	6	11	10	20	27	9	10	21	9	16	17	55	495	11	12	46	25	30	21	16	33	99	35	0	0	0	0	43	16	22	12	17	17	17	7	50	28	44	39	53	13	47	45	54	22	76	43
CASSGTSGSTDTQYF	Spike	53	134	47	312	621	234	778	89	1144	98	9	617	231	585	3881	156	40	281	14	229	66	209	84	10	0	90	836	125	2041	430	198	368	69	26	78	222	109	37	116	256	384	205	4941	0	393	132	1158	668
CASSLEETQYF	Nucleocapsid	41	19	38	96	56	46	64	40	40	60	41	29	56	90	36	59	51	31	38	54	68	112	68	50	90	68	200	45	51	71	77	24	46	32	106	36	64	46	94	49	55	39	54	69	85	55	102	77
CASSTSTDTQYF	Nucleocapsid	41	14	23	29	20	21	9	14	16	35	12	27	16	61	27	19	0	47	22	20	0	52	0	21	0	0	0	0	21	50	55	5	31	16	28	0	4	17	59	72	0	32	0	29	45	138	0	7
CASSTSTDTQYF	ORF1ab	41	14	23	29	20	21	9	14	16	35	12	27	16	61	27	19	0	47	22	20	0	52	0	21	0	0	0	0	21	50	55	5	31	16	28	0	4	17	59	72	0	32	0	29	45	138	0	7
CASSLGYEQYF	Spike	28	15	23	33	27	26	56	29	49	63	26	26	44	45	46	31	68	88	23	56	143	67	56	47	168	154	215	96	30	45	53	31	18	39	54	86	32	24	19	42	83	39	74	35	55	69	161	65
CASSLDRNTEAFF	ORF1ab	24	8	11	18	11	12	20	10	13	6	18	11	33	34	7	6	29	0	31	15	23	33	21	32	38	26	38	0	24	19	26	7	18	14	12	36	16	9	104	47	0	12	138	23	22	23	19	26
CASSQGETQYF	Nucleocapsid	22	17	27	80	19	17	42	20	39	19	46	35	23	19	13	40	47	0	71	28	52	59	80	27	0	0	108	0	11	34	40	29	20	23	19	29	54	15	72	50	158	15	0	232	107	38	0	48
CASSLANTGELFF	Spike	20	10	17	9	24	26	29	10	21	20	22	36	43	0	13	10	64	0	24	0	84	58	106	3	0	0	0	14	26	28	35	18	26	30	24	55	34	13	30	0	0	32	34	7	15	25	72	0
CASSLDSYEQYF	ORF1ab	20	15	27	48	28	22	20	14	27	26	20	18	33	54	20	26	0	44	3794	30	73	50	36	17	42	726	67	0	26	23	42	12	0	29	30	0	30	18	3	32	44	25	0	32	67	23	113	35
CASSLSSYNEQFF	ORF1ab	19	9	11	17	12	22	19	10	22	7	17	10	54	32	10	14	0	6	2	28	23	190	64	1	0	28	0	88	22	20	28	10	34	16	13	33	14	12	0	65	75	14	0	15	58	84	51	22
CASSLGNYEQYF	Nucleocapsid	18	8	17	27	9	24	22	13	11	0	22	22	0	49	7	16	0	26	0	32	0	0	0	0	0	0	99	278	13	18	0	18	16	17	16	0	0	15	0	0	0	9	0	112	0	0	49	7
CASSLGPYNEQFF	Nucleocapsid	18	14	11	0	10	16	18	11	27	12	16	15	0	37	19	11	0	112	0	19	36	107	71	0	0	0	0	0	14	20	26	0	34	0	12	13	40	14	70	0	0	47	0	0	32	15	31	40
CASSQVYNEQFF	Spike	18	9	18	46	8	20	18	20	99	25	31	0	26	0	0	11	0	0	0	0	0	25	0	0	119	0	0	0	0	0	0	3	23	0	15	0	0	39	0	75	0	0	0	40	0	60	0	57
CASSLDNQPQHF	ORF1ab	17	9	40	16	22	19	8	9	13	2	4	10	36	0	5	8	0	0	14	12	0	129	0	74	38	62	37	70	18	24	19	16	13	2	6	90	40	14	0	0	0	80	0	9	0	33	70	8
CASSLNNEQFF	ORF1ab	17	18	26	18	17	29	23	17	39	97	13	30	52	61	12	26	565	46	17	46	43	115	0	45	0	0	144	130	48	26	28	22	63	22	18	14	0	17	41	53	121	34	0	0	45	203	0	25
CASSLSTDTQYF	ORF1ab	17	17	24	25	21	55	25	15	20	14	18	16	28	36	29	36	0	30	35	31	135	122	394	29	0	82	210	255	33	34	37	11	39	17	20	41	67	15	38	119	69	22	51	27	64	35	38	62
CASSRTGELFF	Spike	17	8	24	19	12	34	28	10	17	43	19	11	0	64	13	15	58	83	0	39	28	0	154	0	180	0	242	0	23	28	94	17	24	0	24	0	24	44	0	0	0	15	0	0	28	78	0	0
CASSLAGAYEQYF	ORF1ab	16	14	10	15	13	29	24	33	16	12	4	16	26	30	96	10	51	0	218	26	14	166	0	0	0	0	81	0	14	14	0	21	7	21	16	31	10	11	24	24	0	24	68	41	39	15	144	29
CASSLASTDTQYF	Spike	16	14	38	18	22	26	23	11	16	12	10	9	50	22	12	10	0	0	3	22	31	0	0	330	139	0	90	74	48	29	20	24	21	22	26	28	12	7	51	0	58	9	0	27	0	12	107	40
CASSLGGEQYF	ORF1ab	16	13	15	22	14	24	20	12	18	21	18	30	52	42	7	21	0	73	32	22	30	52	31	53	24	0	63	0	24	30	17	16	40	7	34	15	40	12	0	27	52	62	0	32	29	30	100	33
CASSLGPNTGELFF	Spike	16	14	14	32	7	13	16	14	22	13	8	10	53	103	24	14	66	0	172	0	66	0	52	16	0	1	86	200	43	8	26	5	317	39	15	93	45	14	37	0	62	12	0	43	33	20	0	0
CASSLASNQPQHF	Spike	15	4	6	10	4	16	9	2	7	4	10	14	0	36	7	9	0	16	26	10	0	21	0	0	0	0	0	47	27	12	20	26	41	0	13	0	0	16	0	0	0	18	154	0	30	8	0	86
CASSLGQAYEQYF	ORF1ab	15	9	17	22	11	24	22	13	21	12	19	52	23	38	9	15	3	0	22	31	43	42	14	25	0	36	0	187	40	24	0	23	22	0	12	0	38	17	32	29	24	19	0	33	75	17	0	57
CASSLTTDTQYF	NSP3	15	9	14	18	35	26	42	14	12	4	47	27	62	61	20	36	65	0	44	29	0	46	0	135	0	121	0	0	21	28	50	22	31	37	18	13	0	22	16	20	114	25	0	35	51	31	253	37
CASSPGTDTQYF	Nucleocapsid	15	22	17	37	17	14	17	14	41	16	18	26	29	39	9	19	18	28	23	25	18	38	82	32	0	22	78	121	47	17	38	13	17	17	8	11	43	13	17	22	40	29	0	16	54	34	59	27
CASSPSSYEQYF	ORF1ab	15	14	57	16	18	19	34	13	15	10	17	28	11	93	7	14	80	0	25	16	30	48	0	21	0	18	130	0	21	23	16	9	23	34	23	27	32	18	45	49	2	20	45	15	33	35	73	20
CASSSGGYEQYF	Nucleocapsid	15	10	24	21	9	42	28	9	14	58	16	18	0	43	8	11	279	20	13	28	123	43	75	20	0	0	56	0	30	11	29	2	16	26	0	33	42	7	69	0	0	7	0	3	116	9	0	28
CASSLAGGYEQYF	ORF1ab	14	6	21	18	25	30	11	12	11	12	25	19	32	66	12	18	66	32	78	20	44	1	0	22	0	0	0	0	22	24	25	27	24	13	14	66	31	13	41	32	245	11	0	0	0	33	0	54
CASSPRSYEQYF	ORF7a	14	6	20	17	8	16	0	6	11	14	19	14	0	0	56	8	0	13	0	0	0	0	0	0	0	0	0	0	15	12	0	0	77	24	0	0	21	23	0	0	0	0	0	18	106	23	9	0
CASSPTSGSYEQYF	ORF3	14	10	12	16	15	23	22	9	1	16	12	8	0	28	12	14	0	0	28	27	13	0	69	20	0	0	0	85	34	20	29	99	4	12	14	30	31	15	55	42	0	21	0	18	0	0	0	22
CASSAYNEQFF	ORF1ab	13	22	23	38	8	34	30	20	22	14	8	25	36	0	30	38	0	0	0	16	40	0	0	33	0	0	334	156	10	29	41	18	91	35	38	0	61	16	0	19	0	9	0	45	298	24	60	0
CASSLGGAEAFF	ORF3	13	11	7	10	9	33	10	5	5	10	8	18	0	0	2	16	0	0	0	18	13	0	52	9	0	0	0	44	0	14	43	7	0	0	12	0	31	8	0	20	0	3	0	2	0	5	0	0
CASSLGQSSYNEQFF	ORF1ab	13	9	13	14	7	8	22	4	15	12	15	12	21	94	14	12	0	15	29	13	50	43	205	60	0	0	0	0	28	14	10	11	28	41	25	0	99	7	0	24	0	0	98	30	5	0	0	10
CASSLVGYEQYF	ORF3	13	11	51	17	17	20	17	14	42	12	18	39	24	60	10	28	12	88	12	17	0	78	35	18	0	0	60	144	32	16	0	11	21	31	17	52	45	13	57	49	32	18	0	44	47	19	95	67
CASSPGQGYEQYF	Spike	13	16	11	12	14	22	18	8	10	13	9	14	73	31	20	14	57	28	280	91	29	57	24	100	0	0	102	116	15	20	16	26	40	38	17	41	32	16	0	29	138	27	38	18	33	24	33	30
CASSPGTSYEQYF	Nucleocapsid	13	9	15	23	11	18	9	9	17	18	18	8	27	62	11	12	0	0	43	0	2	65	79	4	0	0	0	111	93	17	0	0	24	15	29	241	15	6	0	18	0	8	0	28	9	26	0	50
CASSRDRGYEQYF	ORF1ab	13	10	10	19	7	20	16	16	18	32	17	26	37	12	13	13	91	34	24	0	36	122	0	15	0	30	19	55	33	9	13	42	3	16	21	0	70	25	34	71	59	29	164	23	0	8	61	35
CASSLDSSYEQYF	ORF1ab	12	19	42	18	14	58	34	10	10	12	13	26	15	48	12	18	52	56	130	25	28	0	0	122	66	697	0	121	24	37	53	10	51	16	23	0	25	11	0	39	154	17	92	16	24	17	0	32
CASSLGGSTEAFF	ORF3	12	3	18	10	8	4	16	6	6	6	11	12	0	30	5	4	44	25	0	98	0	0	0	10	0	0	0	0	15	8	0	0	4	12	20	12	8	8	23	1	42	0	22	20	4	24	0	13
CASSLGQSYEQYF	Spike	12	9	15	17	13	21	15	13	15	23	16	12	395	52	17	12	0	33	53	17	14	40	43	70	41	3560	95	146	46	15	36	17	36	29	26	26	45	17	44	11	19	16	0	89	85	23	68	67
CASSLRGTDTQYF	ORF1ab	12	5	16	16	8	24	17	8	19	46	15	0	23	0	19	9	36	32	26	75	0	105	110	33	0	0	0	55	28	26	36	22	17	26	33	47	40	6	0	0	104	6	18	32	105	22	78	21
CASSLSGYNEQFF	ORF1ab	12	7	36	18	10	32	16	7	9	22	15	24	28	0	44	13	34	0	73	18	0	56	0	0	118	0	196	69	24	13	139	21	18	22	9	0	48	20	41	16	0	44	0	0	57	25	50	25
CASSLAGAGELFF	Nucleocapsid	11	11	10	22	9	39	10	23	18	0	12	19	192	0	39	13	0	0	32	29	0	69	0	0	81	0	0	0	2	13	39	0	20	17	0	13	0	11	1	39	80	10	0	32	74	0	0	27
CASSLAGYEQYF	Spike	11	9	12	25	12	20	17	14	14	26	10	6	24	50	13	16	64	26	34	18	35	28	58	25	1	28	131	107	36	21	68	18	22	30	20	31	22	11	16	48	0	28	77	10	66	27	80	23
CASSLGGANVLTF	Nucleocapsid	11	9	8	14	9	14	19	20	15	9	15	16	0	26	16	21	13	0	34	16	12	96	0	0	0	0	0	0	25	19	22	12	0	0	15	16	18	21	6	0	56	17	104	24	37	0	0	20
CASSLGGNQPQHF	Spike	11	6	10	15	8	10	18	7	12	14	10	12	16	16	10	8	0	35	48	24	20	40	41	16	56	42	0	94	11	14	32	15	30	13	10	8	18	28	38	16	20	58	22	21	40	13	2	10
CASSSNYEQYF	Spike	11	11	8	15	25	24	47	12	12	80	23	19	14	75	12	16	0	30	0	24	14	40	48	0	0	0	0	0	0	31	0	17	20	16	17	70	19	15	0	41	0	9	0	24	22	17	99	57
CASSLGGNTEAFF	ORF1ab	10	12	12	24	8	18	17	12	11	12	19	13	22	31	12	14	25	40	8	12	22	23	44	18	27	15	108	36	15	15	45	9	15	16	38	6	42	7	18	18	20	18	77	21	43	24	85	146
CASSLGPEAFF	Spike	10	4	14	12	11	10	4	6	3	11	8	10	25	17	4	8	0	97	0	0	22	49	0	4	0	0	0	324	17	12	0	5	4	9	9	0	1	12	0	36	16	15	0	38	28	26	0	30
CASSLGREQYF	ORF1ab	10	6	15	20	8	13	6	10	28	18	10	17	0	27	6	7	0	0	36	19	15	0	0	61	0	0	0	0	0	18	0	26	0	0	17	0	25	16	0	36	0	0	0	0	26	20	0	0
CASSLGVNTEAFF	Nucleocapsid	10	67	10	15	12	18	16	10	7	18	8	11	14	26	9	11	13	78	14	22	45	12	0	13	74	26	31	57	21	9	37	10	14	27	14	11	14	5	21	26	27	14	0	21	32	11	88	37
CASSLQNTGELFF	Spike	10	12	35	42	14	23	11	10	40	6	41	211	1	38	32	0	0	0	127	25	659	0	0	46	0	0	277	68	22	266	0	47	59	106	22	0	45	208	52	56	31	86	0	15	72	38	108	0
CASSLVGNEQFF	Nucleocapsid	10	7	22	19	13	25	18	15	32	9	28	17	34	58	18	22	45	67	13	27	24	134	0	45	90	0	144	0	36	12	0	16	18	38	16	0	14	11	49	33	59	10	39	33	52	30	54	29
CASSLVNTGELFF	ORF1ab	10	17	122	18	45	62	22	32	24	9	16	30	34	0	8	17	0	0	0	20	0	0	0	0	149	0	0	0	38	155	28	17	60	36	18	0	38	10	59	34	25	0	69	14	51	17	0	76
CASSPPGTEAFF	Nucleocapsid	10	5	5	11	8	14	8	2	8	20	8	11	0	0	17	13	17	0	0	0	0	81	0	0	0	0	0	31	9	0	45	0	0	0	10	0	12	6	81	39	0	2	0	0	9	33	0	10
CASSPRDRGYEQYF	Nucleocapsid	10	8	12	36	11	28	8	12	20	48	12	19	47	0	11	10	18	0	0	29	20	66	0	31	0	0	87	0	30	20	0	15	32	16	12	0	47	18	0	0	0	10	0	0	64	0	0	32
CASSFGGNTEAFF	Spike	9	12	6	10	6	10	14	15	14	7	22	8	16	20	8	10	0	0	14	14	20	50	0	27	70	20	31	51	47	15	17	7	17	27	16	16	9	8	11	22	0	9	0	24	22	13	0	27
CASSLAGVETQYF	ORF1ab	9	7	11	22	8	14	11	3	20	24	6	13	40	32	14	24	33	122	0	1	28	0	0	1	550	0	0	0	0	0	25	24	20	0	0	0	20	8	25	1	0	0	0	12	156	0	0	31
CASSLAVNTEAFF	Spike	9	10	13	8	11	11	11	6	11	18	8	11	0	0	6	7	40	1	18	16	17	17	0	32	7	0	0	0	12	12	0	8	0	34	10	0	9	8	20	24	0	11	0	12	58	11	20	16
CASSLGGDEQFF	ORF1ab	9	10	12	7	7	14	15	9	14	2	7	16	15	0	10	14	25	58	0	26	30	117	52	16	0	0	127	0	12	17	0	12	18	30	25	0	32	9	57	29	56	20	25	21	241	20	46	28
CASSLGGGELFF	ORF1ab	9	23	23	31	16	18	17	13	12	44	2	16	0	0	12	16	50	60	0	0	29	82	47	22	0	1158	0	0	0	17	29	44	60	0	25	20	50	12	16	0	81	1	0	7	60	24	202	42
CASSLGGYTGELFF	Nucleocapsid	9	83	21	0	35	46	8	4	16	16	6	0	0	27	3	0	0	47	0	0	0	0	0	0	0	26	0	56	28	14	0	0	0	0	0	38	0	16	0	0	0	76	0	9	0	0	0	5
CASSLRGSYNEQFF	ORF1ab	9	7	23	28	8	15	26	5	15	21	11	14	223	34	25	4	32	0	61	20	0	0	105	0	0	0	83	121	0	20	0	4	10	21	9	0	0	14	15	0	0	0	29	35	23	18	47	16
CASSLTSGAYNEQFF	Spike	9	10	11	12	16	150	22	9	23	0	18	16	38	51	5	68	6	0	31	26	0	1	54	0	0	0	51	0	26	6	0	0	41	4	13	0	20	10	3	0	19	83	0	0	29	16	0	56
CASSPRGTEAFF	Spike	9	6	12	7	5	54	18	8	8	7	8	12	11	0	4	4	0	0	12	0	11	254	0	14	67	0	0	0	8	11	0	0	12	29	10	0	0	9	0	15	0	9	0	41	97	21	21	26
CASSPTGGTDTQYF	ORF1ab	9	37	7	12	5	12	13	6	10	9	12	12	100	67	3	16	0	0	19	0	0	0	139	7	0	0	0	0	28	25	826	12	0	11	29	32	7	7	0	29	0	0	0	21	0	30	46	0
CASSSGQGYEQYF	ORF1ab	9	10	16	20	16	13	18	14	8	12	18	17	48	26	10	9	17	0	27	5	22	22	0	5	0	0	0	114	30	20	25	8	19	0	18	0	56	10	0	51	38	27	0	29	28	17	0	26
CASSVAGSSYEQYF	Spike	9	3	15	23	7	40	38	8	8	8	12	18	0	0	0	6	0	0	0	33	0	0	0	0	0	0	0	0	22	16	0	11	0	26	15	1	34	14	0	0	0	0	0	25	40	0	0	0
CASSGGYEQYF	Spike	8	9	18	14	15	25	84	11	18	14	8	17	38	84	7	20	31	118	40	26	27	61	0	21	0	0	0	0	17	22	0	26	20	26	39	0	30	11	0	36	0	52	0	11	39	20	0	0
CASSLGGSSTDTQYF	ORF3	8	14	8	10	6	1	9	10	19	17	10	15	44	0	11	0	0	0	0	18	12	0	0	17	0	57	0	0	12	10	23	0	74	0	0	0	1	0	0	21	0	13	0	7	0	0	147	13
CASSLGGTEAFF	ORF3	8	10	12	13	16	21	10	8	12	12	8	77	55	26	9	9	11	19	3	16	15	59	5	5	28	9	43	68	18	15	22	21	23	21	15	26	22	11	7	28	10	19	0	15	148	22	24	175
CASSLGPDTQYF	ORF1ab	8	16	12	16	15	20	15	19	12	11	8	170	40	18	14	15	29	0	22	39	23	5	0	24	0	0	0	119	0	16	43	17	28	38	12	100	10	30	0	61	191	34	44	22	64	14	48	14
CASSLQGGNTEAFF	ORF3	8	8	16	46	12	11	9	4	8	9	7	16	2	76	16	6	0	35	0	19	28	62	0	16	0	21	37	0	33	12	0	0	15	16	14	20	8	6	26	26	0	16	34	0	26	24	0	0
CASSLTGYNEQFF	ORF1ab	8	62	32	17	9	18	18	8	12	18	129	8	0	0	6	9	0	0	55	20	33	36	0	29	0	0	1	0	28	21	30	0	18	15	18	20	1	9	60	39	0	0	9961	16	56	14	0	0
CASRDTGELFF	ORF3	7	10	27	18	38	23	20	13	9	16	8	20	6	46	13	23	18	100	0	54	0	23	91	0	0	0	8	0	39	67	24	0	22	0	26	29	0	0	0	89	0	0	0	0	0	21	16	45
CASSLAGNTIYF	Spike	7	7	12	7	12	28	17	6	0	7	12	8	26	24	0	0	0	59	17	79	0	0	0	82	0	0	0	0	14	16	22	9	0	14	21	0	0	7	22	0	0	22	13	12	65	13	0	136
CASSLGGSNQPQHF	Nucleocapsid	7	9	2	13	7	10	10	5	9	10	15	8	25	13	9	8	28	9	35	19	18	0	49	23	44	0	64	26	22	9	0	8	7	13	15	28	30	13	58	24	22	9	0	7	20	14	169	32
CASSLGSTEAFF	ORF3	7	6	13	6	11	12	12	10	8	7	7	8	20	0	0	46	0	0	30	0	0	21	0	11	0	0	0	0	5	8	0	3	12	14	18	24	137	11	0	13	90	40	0	0	0	22	34	10
CASSPGGTEAFF	RNP	7	6	6	26	6	21	15	9	9	17	10	10	16	30	3	9	12	17	0	586	3	24	0	8	0	0	46	0	15	10	0	0	12	16	18	0	28	8	0	128	16	8	0	15	26	15	38	4
CASSPRQGANTGELFF	Spike	7	4	10	10	10	25	0	11	0	32	10	12	2	0	22	0	0	0	0	0	0	77	0	34	0	0	0	0	0	18	0	19	0	0	177	0	0	3	0	44	0	0	0	0	54	0	66	14
CASSLGTGGTEAFF	ORF1ab	6	5	14	3	11	22	10	17	5	2	6	23	96	57	7	22	22	2	6	0	12	7	38	0	31	0	0	0	18	12	0	0	8	41	8	11	12	8	0	44	0	8	0	47	24	62	33	12
CASSLSGSYEQYF	Nucleocapsid	6	9	14	29	12	18	13	9	22	18	11	14	19	20	11	15	231	72	18	26	0	42	85	0	0	0	94	46	34	29	23	20	28	38	18	103	26	15	34	19	0	9	0	28	49	11	72	48
CASSPGTEAFF	ORF1ab	6	4	57	8	8	7	24	6	20	4	5	10	0	45	10	13	0	0	8	45	28	13	0	0	0	0	0	6	23	42	40	11	0	12	9	71	0	5	0	0	0	1703	0	13	0	14	0	22
CASSQDYNEQFF	Spike	6	11	6	55	14	39	14	0	13	22	8	34	42	0	14	26	0	0	0	0	0	0	0	0	0	0	0	0	0	18	0	0	44	19	26	0	0	12	0	0	0	18	0	0	149	0	0	0
CASSLGGGQPQHF	ORF1ab	5	7	4	9	8	10	11	5	7	66	9	13	0	27	4	7	11	0	14	0	42	12	53	23	0	0	0	13	20	11	0	8	20	8	8	14	10	8	0	22	0	11	0	5	23	5	19	16
CASSLGLNEQFF	ORF1ab	5	8	14	35	11	30	14	8	9	30	10	25	67	95	14	12	0	0	0	18	25	48	21	0	0	0	0	0	56	19	183	14	0	0	10	0	2	12	31	1	0	24	0	0	38	30	52	26
CASSLGRGTEAFF	ORF1ab	4	13	10	20	7	11	8	7	9	12	39	12	26	22	0	9	0	32	4	15	25	0	0	0	12	8	0	0	20	11	0	4	0	24	9	444	9	8	47	23	0	8	109	27	0	22	22	24
CASSLGTSGYNEQFF	ORF1ab	4	13	14	16	10	29	14	112	16	24	12	18	34	39	6	12	0	47	32	12	12	63	46	0	97	0	105	194	49	24	134	17	21	26	14	14	0	12	0	28	63	10	0	22	34	17	24	0
CASSLLGYEQYF	Nucleocapsid	4	10	15	23	10	34	20	10	19	12	8	20	26	0	8	14	30	0	11	9	32	52	0	0	50	2	0	0	14	12	17	19	28	43	20	0	0	12	0	0	0	22	0	21	52	29	147	34
CASSVGQGNQPQHF	ORF1ab	3	6	6	16	4	0	14	3	8	7	30	10	0	0	4	0	0	0	0	0	21	40	0	10	0	0	0	0	0	111	30	6	0	0	0	14	0	6	0	22	0	0	0	0	0	14	0	1
CASSFDRNTEAFF	ORF1ab	2	20	12	22	14	5	10	8	105	11	10	23	1	0	16	9	0	0	0	24	24	42	0	13	0	27	16	104	22	15	1	14	26	0	41	0	12	15	26	13	8	19	41	14	35	19	73	37
