# Supplementary material for: Distinct characteristics of T cell receptor repertoire associated with the SARS-CoV-2 reinfection
Source: Front Immunol. 2025 Oct 23;16:1680089. doi: 10.3389/fimmu.2025.1680089 (PMC12589064; doi:10.3389/fimmu.2025.1680089)
Supplement: Supplementary file 10 [file Table10.xlsx]

## Sheet: Sheet1
cdr3aa	Epitope.gene	H1	H10	H11	H12	H2	H3	H4	H5	H6	H7	H8	H9	P13	P14	P15	P16	P17	P18	P19	P20	P21	P22	P23	P24	P25	P26	P27	P28	P29	P30	R31	R32	R33	R34	R35	R36	R37	R38	R39	R40	R41	R42	R43	R44	R45	R46	R47	R48
CVVNNNNDMRF	Spike	14	42	51	91	134	39	72	21	128	188	3	34	116	0	32	32	29	46	8	21	0	0	52	255	0	0	0	0	0	25	49	107	1	0	12	0	9	52	0	80	536	212	0	0	0	0	134	95
CAVSFTGGGNKLTF	Nucleocapsid	13	50	5	27	35	9	26	20	15	18	14	40	0	2	23	33	0	48	8	22	84	110	0	0	0	0	100	0	54	43	38	54	30	0	43	4	68	26	128	37	0	40	0	22	74	20	0	30
CAVANAGGTSYGKLTF	ORF1ab	18	39	12	30	30	50	73	43	52	36	19	20	84	23	35	20	0	89	89	31	75	5	229	39	0	57	0	0	124	24	74	39	74	44	24	29	81	41	80	27	89	47	210	156	44	15	271	26
CAEKTSYDKVIF	Nucleocapsid	119	38	88	24	28	31	48	28	12	134	44	68	65	0	170	27	76	97	0	0	103	151	0	81	0	61	0	180	7	68	63	80	41	65	39	66	0	24	0	202	0	673	250	122	129	154	96	0
CAVGANQAGTALIF	ORF1ab	10	10	13	13	25	21	18	4	14	4	2	26	19	13	18	48	82	23	54	2	71	0	4	44	0	0	0	0	48	46	14	36	147	34	19	32	74	12	0	136	0	0	97	27	0	8	35	0
CALRSGGYQKVTF	Spike	12	26	17	23	24	69	94	19	51	35	62	28	106	0	34	22	34	106	0	15	44	72	0	18	0	0	0	0	60	40	52	42	33	99	23	0	0	35	38	0	108	26	120	736	68	33	0	32
CAVGAGGTSYGKLTF	ORF1ab	13	22	34	53	23	39	35	26	31	28	17	167	110	12	11	43	21	16	5	156	109	166	0	159	0	39	642	10	30	58	18	112	42	29	18	27	73	67	30	20	35	48	0	5	91	28	118	162
CAYLNYGGSQGNLIF	Spike	10	15	40	31	17	47	118	16	2	10	20	73	14	0	21	14	26	0	13	0	25	447	0	48	0	0	0	1167	171	32	48	0	26	0	0	0	48	8	0	49	0	44	0	1	57	15	0	89
CAVNDAGGTSYGKLTF	Spike	16	28	22	124	16	42	46	30	5	16	37	6	0	65	0	37	0	13	16	17	0	0	0	74	104	0	0	0	68	20	51	0	0	38	210	0	0	12	184	54	56	0	0	0	169	34	0	0
CAGLNSGGSNYKLTF	Spike	11	14	13	6	14	80	40	26	11	12	31	16	38	0	20	17	34	144	156	84	44	75	606	34	0	0	0	0	53	52	51	13	20	16	22	0	0	29	78	0	1	46	0	211	20	18	0	109
CAVRDRQAGTALIF	Spike	14	10	3	2	13	52	52	3	9	6	38	28	135	98	7	201	1	0	13	20	37	0	0	0	0	0	0	0	0	18	48	20	34	7	28	0	38	11	34	10	18	21	0	469	14	0	60	75
CAGRNYGGSQGNLIF	Spike	12	10	14	26	12	12	50	17	43	28	35	35	39	0	30	12	49	25	47	28	41	158	0	86	0	66	0	0	18	22	32	25	62	120	29	0	41	37	99	43	82	0	220	0	0	36	0	42
CAVHTSGTYKYIF	Spike	10	12	26	36	12	49	27	51	30	76	36	47	0	96	194	14	0	57	0	21	62	0	0	0	0	0	201	131	0	23	65	30	35	47	47	0	0	13	156	0	293	41	34	0	105	29	103	42
CAVRGGGSQGNLIF	Nucleocapsid	14	12	33	15	10	29	12	67	7	3	47	6	43	68	32	18	0	71	0	18	33	179	0	19	0	0	0	358	18	26	11	29	23	27	80	0	40	34	50	20	350	126	0	37	0	36	91	62
CAVGAYNTDKLIF	ORF3	15	7	32	25	8	26	15	18	164	2	12	10	7	29	13	2	51	0	0	0	2	0	0	16	0	121	0	0	18	9	23	50	1	4	10	0	3	12	28	29	10	37	33	0	75	39	104	0
CAVANTGGFKTIF	Nucleocapsid	7	28	12	14	8	36	32	17	16	45	15	42	0	69	228	15	0	0	5	0	0	38	46	0	0	0	0	0	36	32	11	24	11	5	23	143	17	10	28	35	21	0	0	0	48	17	218	0
CAGYDYKLSF	Spike	26	6	8	22	50	95	32	44	34	12	28	54	92	0	40	25	0	0	0	0	42	0	0	692	0	0	0	0	77	0	0	5	34	0	31	49	38	16	0	66	0	118	0	0	30	0	0	46
CAGSNYGGSQGNLIF	Spike	11	24	21	47	28	43	16	28	14	17	56	16	214	262	75	29	234	125	12	0	0	0	0	0	0	0	0	0	0	28	0	9	16	0	16	34	88	42	66	0	0	0	42	66	39	0	0	0
CAVDSGAGSYQLTF	ORF3	18	39	36	111	24	33	69	28	81	21	75	21	64	145	102	31	82	0	288	112	77	31	0	44	9842	82	0	332	76	123	0	96	53	125	33	0	100	46	197	54	184	77	191	0	170	59	187	180
CAAASGAGSYQLTF	ORF1ab	8	26	7	29	16	36	37	24	18	2	15	27	0	19	0	198	0	0	0	13	50	0	0	0	0	207	0	0	88	34	0	9	36	0	16	74	0	28	32	0	0	40	19	0	92	0	0	0
CATGGYQKVTF	ORF1ab	11	60	11	59	15	6	66	16	12	12	17	12	0	0	21	143	0	0	0	0	0	0	0	116	0	0	0	0	58	38	0	45	71	163	26	59	31	16	46	0	0	0	0	0	90	59	12	23
CAVSLSGGYQKVTF	Nucleocapsid	9	11	22	12	8	6	19	6	8	2	15	10	2	0	11	20	4	0	133	5	8	11	18	31	0	32	0	36	67	40	71	4	42	38	17	17	18	8	17	0	62	76	33	26	19	10	14	40
CAVSPTGGGNKLTF	Nucleocapsid	11	3	48	81	7	20	4	2	7	14	2	4	140	6	54	8	8	570	11	45	106	13	0	0	0	0	0	305	13	11	0	29	3	24	32	93	23	15	70	0	26	57	0	26	43	121	131	26
CAVNNNAGNMLTF	ORF1ab	5	3	3	2	6	5	10	5	2	4	4	4	6	21	2	6	3	2	3	5	14	4	0	4	7	3	26	31	4	6	9	7	8	4	7	8	12	10	6	11	8	6	11	4	6	4	15	6
CAVSRSGGYQKVTF	Nucleocapsid	14	29	9	7	4	26	22	12	18	21	2	10	20	46	30	7	72	0	31	8	12	0	4	6	0	18	0	16	31	19	8	8	56	8	12	0	28	17	0	8	31	0	0	15	52	9	94	50
CAVNSGYALNF	ORF1ab	8	1	4	6	4	2	4	5	4	2	6	4	3	0	7	2	7	13	2	8	3	13	0	3	0	0	0	0	3	5	4	6	6	9	53	6	6	3	0	7	0	6	0	9	4	4	0	9
CAASSNSGYALNF	ORF1ab	8	8	4	5	4	4	15	3	3	5	4	6	0	2	4	2	20	0	0	2	0	10	0	0	0	0	0	0	0	5	0	7	4	0	5	4	4	5	0	8	25	15	0	0	8	0	10	13
CAVGARSGGYQKVTF	Spike	7	8	4	14	4	5	4	1	4	1	3	6	0	9	3	0	0	0	3	10	0	0	182	22	0	0	0	43	42	8	8	20	0	11	4	11	34	4	102	8	181	0	0	10	23	7	0	4
CALSDQTGANNLFF	NSP3	7	6	3	6	4	4	4	2	2	26	8	8	7	14	5	7	7	3	0	0	8	0	0	8	0	11	51	22	4	3	6	3	3	20	10	1	4	12	10	4	4	11	115	8	6	7	8	13
CAANSGYALNF	Spike	6	5	5	13	4	18	4	5	8	25	3	5	0	19	4	2	3	9	3	8	0	0	0	6	0	3	0	0	0	31	0	8	8	16	4	0	7	7	5	25	20	17	0	18	4	5	0	9
CAVDTGTASKLTF	ORF1ab	4	2	2	2	4	10	6	2	3	2	2	4	3	5	5	7	6	6	5	6	5	6	0	10	2	255	4	20	9	2	14	4	36	9	6	34	5	2	6	3	0	17	0	8	5	4	13	5
CATDYGNNRLAF	Spike	21	30	95	98	227	57	54	41	45	11	58	49	0	48	68	29	0	47	32	18	41	0	0	0	176	0	289	0	249	42	0	36	11	61	88	0	0	22	107	0	0	307	0	455	55	327	97	125
CAAMNYGGSQGNLIF	ORF1ab	59	20	33	31	1046	54	24	26	14	27	12	17	0	34	366	52	160	36	220	5	84	0	102	43	0	2	210	0	54	50	13	29	28	0	39	27	69	22	19	38	0	61	0	0	34	27	68	40
CAAMNYGGSQGNLIF	Spike	59	20	33	31	1046	54	24	26	14	27	12	17	0	34	366	52	160	36	220	5	84	0	102	43	0	2	210	0	54	50	13	29	28	0	39	27	69	22	19	38	0	61	0	0	34	27	68	40
CALGNTGGFKTIF	Nucleocapsid	30	34	41	36	148	73	51	28	38	44	30	50	64	36	35	34	0	54	58	54	19	132	0	109	0	48	0	85	37	34	32	40	18	46	28	42	49	16	0	80	0	0	0	136	40	32	147	0
CAVDGGATNKLIF	ORF1ab	43	20	28	42	86	83	50	140	17	34	152	33	0	0	47	19	236	0	11	95	65	80	0	32	167	0	0	110	254	41	50	40	29	23	36	72	119	47	73	36	0	50	0	0	167	25	69	0
CAASGDDKIIF	Spike	57	30	68	36	85	78	77	130	34	59	70	75	48	0	51	50	0	0	44	47	763	162	0	90	0	194	0	0	80	31	138	99	72	0	53	41	132	46	76	0	39	80	0	0	49	28	125	0
CATDTGFQKLVF	ORF1ab	81	55	95	42	41	32	161	150	13	21	84	22	0	0	38	54	0	34	0	0	57	0	0	0	0	0	0	87	121	166	0	59	0	0	88	345	0	32	0	15	143	0	0	0	0	26	0	158
CAVMNYGGATNKLIF	Nucleocapsid	33	48	25	43	38	63	31	36	18	9	29	50	0	0	30	44	0	77	0	0	66	0	0	74	0	0	0	0	0	15	0	3	30	200	16	0	87	31	0	0	112	0	0	0	0	55	695	104
CAASSSGNTPLVF	Nucleocapsid	15	25	24	80	38	44	26	23	12	88	35	70	0	164	24	30	60	0	34	0	16	0	62	43	0	0	0	174	0	0	23	39	132	114	37	77	0	138	0	46	168	36	0	101	0	0	0	49
CAVEDYGGSQGNLIF	Spike	74	64	91	72	36	31	70	164	38	35	109	105	57	0	18	34	0	0	80	0	38	0	182	2	0	0	320	0	487	45	46	36	37	111	57	0	36	58	163	59	0	67	153	0	145	0	0	97
CAGPPSGTYKYIF	Spike	21	16	18	26	35	35	28	17	12	6	38	19	52	297	49	28	47	0	0	0	32	186	110	84	0	0	0	0	0	22	46	44	0	0	32	75	0	47	0	0	0	0	0	0	91	23	130	0
CAASAAGNQFYF	ORF1ab	17	33	38	130	34	66	33	43	17	23	37	74	0	167	13	29	44	0	0	10	385	434	0	0	87	0	0	0	12	28	53	30	18	113	70	71	48	40	198	0	0	48	0	0	41	0	0	78
CALYNTDKLIF	Spike	20	39	20	24	33	54	96	34	23	33	103	24	100	0	44	13	0	16	59	55	0	0	0	85	0	0	0	169	0	26	76	66	24	93	50	67	37	16	25	0	0	70	0	343	76	77	0	62
CAASKGTGFQKLVF	Spike	85	34	23	29	32	90	35	30	18	32	54	96	76	0	92	46	0	145	0	0	31	0	0	34	442	0	0	0	182	39	0	74	108	39	0	185	94	29	215	0	0	158	0	0	0	42	0	1200
CAVGDNFNKFYF	Spike	42	14	69	18	30	67	53	21	694	617	16	18	836	1	24	369	3389	0	17	123	33	0	0	46	0	0	572	0	24	55	0	26	48	4	10	0	112	793	505	0	0	2	0	0	88	18	75	191
CAVRTNFGNEKLTF	Envelope	39	6	18	39	22	16	36	4	6	25	1	26	44	0	10	9	0	0	161	4	0	0	34	86	0	0	0	226	45	30	5	30	44	100	1	0	0	34	0	0	0	0	0	0	31	27	11	129
CAVKNTGGFKTIF	Nucleocapsid	28	34	13	46	22	21	13	19	13	8	31	100	30	40	38	8	26	0	32	11	46	70	184	10	157	0	73	108	19	29	0	22	0	1	44	0	54	27	16	53	148	46	0	0	5	125	32	29
CALSYSSASKIIF	Spike	27	29	28	34	22	85	24	24	10	120	76	36	0	137	36	27	0	105	53	236	42	109	0	42	0	178	0	152	65	40	0	71	49	200	20	40	116	69	0	0	0	98	0	0	0	54	177	70
CAAPNSGNTPLVF	ORF1ab	16	17	109	23	20	26	60	27	50	12	85	58	69	101	12	10	0	1	0	9	28	79	77	91	0	48	0	0	55	33	35	0	27	62	26	22	73	23	0	0	0	67	0	0	98	60	0	34
CAASPNSGGSNYKLTF	ORF1ab	22	32	34	28	19	22	26	21	10	8	16	12	0	0	9	24	44	39	23	18	64	108	72	0	0	0	598	0	72	14	62	15	107	28	54	31	55	64	0	40	0	111	85	0	0	0	59	22
CATDNQAGTALIF	ORF1ab	68	30	72	100	18	114	98	100	62	20	36	90	0	82	27	14	0	45	9	72	60	746	16	0	0	0	0	314	56	32	44	225	0	0	35	0	177	87	201	41	108	60	0	0	68	140	146	361
CASLNYGGSQGNLIF	Spike	36	24	18	20	18	68	56	48	68	21	22	36	65	33	33	10	9	62	84	30	0	0	40	38	0	0	0	0	44	55	0	62	28	78	95	0	0	24	0	37	0	67	0	0	40	0	0	22
CAAHNNARLMF	Spike	34	48	15	47	18	40	22	42	26	23	19	24	0	190	26	27	0	117	146	26	96	0	0	0	0	213	0	0	44	37	65	36	0	0	224	0	51	26	0	0	0	39	0	127	0	25	0	106
CAASARDDKIIF	ORF1ab	28	12	15	6	15	43	36	29	12	22	8	22	112	62	25	64	0	0	172	33	39	0	101	76	80	0	0	0	46	41	0	0	27	29	85	111	68	14	0	828	42	83	0	0	45	0	119	87
CAVRAYNTDKLIF	ORF1ab	746	13	21	1	14	32	58	45	12	34	8	15	0	9	62	30	1	0	2	18	8	14	4	0	108	0	0	224	7	20	36	22	0	39	28	0	0	10	0	0	0	20	0	0	0	35	0	1
CAGMNYGGSQGNLIF	Spike	15	21	17	20	14	12	18	46	14	24	271	23	22	0	15	18	106	0	166	237	121	0	0	59	0	0	0	0	36	24	102	15	38	20	30	7	39	16	0	43	0	76	486	20697	25	0	194	42
CAGVNAGGTSYGKLTF	Spike	16	13	12	26	13	32	40	42	12	37	20	19	18	49	20	10	0	170	95	29	36	87	0	0	0	0	56	0	60	37	0	48	167	0	0	0	62	19	89	29	211	53	0	0	75	94	195	27
CAVGDGQKLLF	ORF1ab	36	15	12	4	12	21	22	28	42	20	22	28	0	0	31	24	112	72	9	0	0	71	0	148	0	0	0	0	66	16	0	37	10	36	47	106	14	78	0	0	0	0	160	0	45	47	0	0
CALSEANFGNEKLTF	ORF1ab	34	30	26	58	12	25	73	28	13	33	28	70	56	0	21	21	269	0	69	28	46	0	34	0	12	0	0	188	25	70	46	40	26	226	58	22	0	40	110	0	0	36	140	0	0	70	83	98
CALSGTGNQFYF	ORF1ab	23	24	12	25	11	26	31	25	27	33	22	42	91	0	33	39	410	92	11	43	57	133	0	47	0	49	152	0	0	42	60	0	0	49	23	26	60	18	134	28	0	200	0	437	72	39	0	0
CAVGAGNQFYF	RNP	35	10	13	52	10	46	14	28	1	47	14	87	0	73	24	24	0	59	305	12	26	0	64	35	0	123	0	0	27	28	20	23	46	22	113	27	0	34	25	0	0	252	0	0	0	72	0	0
CVVNSGAGSYQLTF	Spike	23	59	90	29	7	40	46	82	22	47	11	49	251	0	14	59	0	46786	456	0	22	0	1	214	0	0	0	0	33	16	60	20	0	0	309	0	88	25	0	43	0	58	0	102	99	25	25	789
CAVRDTSGTYKYIF	ORF3	44	11	92	9	6	17	14	20	44	26	3	73	0	0	40	22	14	62	0	125	14	32	0	29	192	9	30	25	26	12	36	35	12	8	51	2	59	37	0	0	0	34	0	0	51	13	0	35
CAGGYNNNDMRF	Spike	23	4	25	11	6	310	26	16	17	3	24	26	50	162	143	17	208	68	43	254	60	0	87	16	0	0	0	0	83	20	0	30	0	0	15	0	70	23	0	18	51	33	66	0	0	0	0	214
CAVRDRGSQGNLIF	Spike	16	84	16	10	5	9	147	30	30	2	20	11	5	0	5	94	0	0	0	394	6	143	0	0	0	0	0	0	28	30	6	0	0	0	4	7	0	11	24	4	0	6	0	19	9	48	8	0
CAALDSNYQLIW	ORF3	3	4	7	6	5	4	5	2	6	2	8	8	6	7	17	4	21	22	6	37	5	12	5	9	5	14	30	144	19	15	3	3	3	8	5	41	6	4	7	11	6	10	14	23	7	6	8	34
CAVSDSNYQLIW	ORF1ab	2	7	10	8	5	2	3	2	3	2	5	20	9	15	12	4	26	8	10	3	33	12	6	22	4	24	14	10	17	26	0	13	4	9	5	45	31	26	11	6	7	12	44	7	7	21	10	15
CAVNTGFQKLVF	Spike	240	221	563	182	240	219	133	299	174	249	444	436	353	23965	532	317	80	203	437	149	993	584	127	94	236	912	230	786	291	536	330	221	378	441	156	253	540	174	650	212	21899	410	171	415	487	318	318	373
CAVNRDDKIIF	ORF1ab	146	137	182	150	182	1570	268	141	104	119	114	356	320	111	105	807	75	194	222	363	174	233	586	86	428	166	151	478	254	323	232	269	185	462	449	306	218	109	642	214	1049	433	846	295	489	315	505	168
CAVNRDDKIIF	Spike	146	137	182	150	182	1570	268	141	104	119	114	356	320	111	105	807	75	194	222	363	174	233	586	86	428	166	151	478	254	323	232	269	185	462	449	306	218	109	642	214	1049	433	846	295	489	315	505	168
CAVNTGNQFYF	Spike	387	290	195	391	163	146	289	136	127	201	193	348	777	219	180	198	187	211	118	314	211	412	353	270	178	18228	698	6258	236	255	190	176	536	166	193	331	200	133	856	150	211	1182	130	293	1239	391	158	438
CAVNQAGTALIF	ORF1ab	202	111	121	157	160	127	281	164	142	122	104	188	146	206	104	180	331	65	138	167	189	292	155	183	59	224	222	503	351	158	145	156	135	202	167	106	152	142	227	127	322	173	215	427	149	239	211	224
CAENTGGFKTIF	Spike	507	316	390	312	154	695	926	357	718	247	446	875	458	437	516	1147	0	639	939	325	89218	1324	689	134	534	2492	554	1126	818	678	714	580	573	661	638	732	585	359	1838	129	1100	727	410	622	224	702	524	430
CAVTGNQFYF	Nucleocapsid	184	156	12893	107	141	67	122	226	100	99	272	135	91	241	156	44	14	58	184	113	268	258	318	352	138	178	158	226	213	129	64	248	83	282	283	167	141	97	419	132	138	187	186	681	148	109	253	149
CAVNDYKLSF	ORF1ab	159	113	140	213	140	102	135	97	107	112	104	111	85	155	103	648	127	75	182	60	197	164	187	129	146	65	260	220	150	151	99	120	87	116	145	135	193	209	242	56	288	233	179	144	381	108	297	143
CAVNSGGYQKVTF	ORF1ab	146	117	130	104	139	183	188	106	86	66	215	141	889	338	496	104	153	222	674	51	491	76	146	314	354	128	373	260	272	213	332	66	125	294	139	234	185	92	454	87	320	379	200	343	367	185	383	229
CALNTGGFKTIF	ORF1ab	75	57	62	89	130	71	765	87	48	94	90	47	103	120	55	94	126	171	72	164	75	356	83	96	145	104	312	197	66	117	181	118	90	137	107	83	85	539	113	311	409	167	314	145	107	40	102	79
CAVKAAGNKLTF	ORF1ab	67	215	38	69	116	82	220	98	47	88	44	127	130	100	44	39	133	170	48	156	121	229	145	109	27	26	404	188	222	84	155	130	68	229	180	73	211	62	129	111	118	136	56	59	277	96	331	119
CAVNTGGFKTIF	Spike	81	113	201	72	115	106	104	563	72	25	137	74	126	113	116	160	179	85	166	113	72	76	83	126	132	418	252	99	162	175	60	63	174	96	99	104	162	133	407	87	151	250	269	186	173	87	177	90
CAVMDSSYKLIF	Spike	663	42	89	480	98	207	576	46	292	154	210	634	477	56	1195	416	450	2023	243	632	352	884	138	306	119	774	5198	410	2032	2435	43	147	81	190	1148	584	279	150	670	681	440	774	1043	1644	514	343	641	773
CAVSGNTPLVF	Spike	147	59	82	150	90	114	70	96	51	118	345	139	126	100	71	43	50	134	91	48	134	194	371	278	461	260	100	135	144	71	415	94	120	218	112	73	262	72	192	122	78	220	0	102	133	189	202	138
CAVDTGRRALTF	ORF1ab	53	148	125	80	79	87	99	89	130	69	146	165	177	243	233	52	211	184	195	409	286	362	346	182	127	428	946	213	296	100	116	169	117	121	110	148	196	194	134	199	302	79	126	434	434	142	172	156
CAVMDSNYQLIW	Spike	132	52	237	302	74	43	108	32	210	123	61	528	144	79	560	222	398	699	178	516	202	663	112	206	81	294	544	252	490	340	36	181	46	96	346	1181	175	86	127	133	240	293	507	178	168	132	190	394
CALKTSYDKVIF	Nucleocapsid	79	58	72	43	72	36	148	97	50	83	38	72	206	90	37	178	188	102	29	56	71	94	71	88	185	184	278	309	46	44	71	90	230	205	112	254	142	111	242	44	0	127	1010	0	104	146	0	128
CASTSGTYKYIF	Spike	33	49	26	49	72	98	48	46	206	61	65	43	57	92	78	106	340	62	30	28	71	70	126	80	138	379	209	214	39	56	18	62	0	65	79	0	86	115	27	43	0	59	139	106	63	19	239	152
CALSNDYKLSF	Spike	40	22	15	26	63	75	65	65	26	22	24	35	59	84	16	30	128	118	182	74	57	96	256	48	18	59	7	112	44	28	0	35	28	71	37	2	71	32	105	26	118	67	384901	106	88	35	93	184
CAASNQAGTALIF	Spike	187	42	64	98	57	101	120	70	58	78	100	59	102	381	53	67	259	263	111	120	135	110	115	107	316	70	195	1160	131	72	15	103	112	62	110	113	76	480	220	1129	132	492	163	263	327	69	364	372
CAVRDSNYQLIW	ORF10	62	57	96	87	57	92	82	26	72	70	38	300	53	114	623	165	341	434	188	227	71	614	101	181	65	1085	781	164	296	270	26	253	35	171	314	360	103	122	427	154	84	389	644	356	80	79	181	472
CAVRDSNYQLIW	ORF1ab	62	57	96	87	57	92	82	26	72	70	38	300	53	114	623	165	341	434	188	227	71	614	101	181	65	1085	781	164	296	270	26	253	35	171	314	360	103	122	427	154	84	389	644	356	80	79	181	472
CAVRDSNYQLIW	Spike	62	57	96	87	57	92	82	26	72	70	38	300	53	114	623	165	341	434	188	227	71	614	101	181	65	1085	781	164	296	270	26	253	35	171	314	360	103	122	427	154	84	389	644	356	80	79	181	472
CAVNAGGTSYGKLTF	Nucleocapsid	45	53	32	200	55	131	93	55	28	95	61	34	131	45	186	59	282	119	29	49	59	93	50	294	168	83	21	71	108	97	38	66	51	88	100	150	74	95	158	59	161	106	655	84	156	90	148	52
CAVDTGGFKTIF	ORF1ab	42	58	32	42	48	60	41	50	58	44	37	80	78	175	44	41	65	122	69	34	157	145	33	111	139	136	318	128	153	85	72	66	51	206	32	60	240	121	195	34	677	100	336	200	81	98	317	97
CAVDTGGFKTIF	Spike	42	58	32	42	48	60	41	50	58	44	37	80	78	175	44	41	65	122	69	34	157	145	33	111	139	136	318	128	153	85	72	66	51	206	32	60	240	121	195	34	677	100	336	200	81	98	317	97
CAVSGAGSYQLTF	ORF7a	43	67	78	39	41	80	116	38	32	20	66	58	111	112	47	81	80	76	35	63	265	42	114	46	8	68	49	212	43	41	178	40	57	87	46	31	102	48	93	102	26	249	180	75	112	75	50	91
CAATSGTYKYIF	Nucleocapsid	65	44	63	41	38	65	84	43	60	60	90	114	680	105	35	32	94	81	38	82	224	83	121	86	68	230	469	199	90	82	57	53	36	68	68	134	94	38	101	55	136	80	83	159	152	51	84	124
CAVYGGSQGNLIF	Spike	43	33	23	28	38	23	60	52	39	50	29	36	40	312	21	97	21	166	33	42	52	40	95	45	100	67	135	134	57	79	3	28	76	285	46	32	113	31	0	86	750	114	148	133	41	71	0	40
CAVRFSDGQKLLF	Nucleocapsid	30	23	40	44	38	48	64	21	28	77	54	41	85	128	34	21	107	73	40	30	27	79	46	56	44	105	54	184	55	44	95	48	25	76	33	87	34	54	61	26	100	36	34	43	60	30	81	76
CAVMNTGFQKLVF	Spike	40	44	30	57	32	32	127	32	18	456	4338	77	55	118	42	57	123	165	22	64	111	24	1	84	180	240	196	108	14	55	35	38	30	11	49	30	63	37	24	775	0	142	265	212	103	68	61	90
CAGTSGTYKYIF	Nucleocapsid	44	26	28	26	27	30	58	44	24	30	52	45	64	7	26	50	49	123	12	25	48	59	159	76	160	119	24	127	84	54	94	37	26	129	43	42	59	35	88	59	104	136	117	151	99	38	168	430
CAVSSGGYQKVTF	Spike	19	58	18	55	25	74	41	62	26	34	62	38	172	3	26	19	58	63	43	67	91	66	160	43	39	83	1166	1063	46	28	128	52	55	88	38	25	71	26	52	24	243	47	99	168	62	55	167	52
CAVSNTGNQFYF	Spike	64	44	69	62	23	33	38	63	53	63	41	40	141	256	27	25	60	152	70	71	73	140	1	78	43	22	295	65	136	78	128	58	60	89	99	37	75	34	39	64	234	91	83	116	70	58	166	31
CAAMDSNYQLIW	ORF9b	26	14	60	49	7	6	12	14	29	6	37	62	22	7	157	24	130	25	49	47	16	40	23	18	16	71	104	35	25	58	5	13	10	23	28	312	2130	13	12	22	13	26	56	160	24	41	21	77
CVVNRDDKIIF	Spike	101	170	201	324	325	129	256	205	74	1050	43	185	37	68	4	559	254	196	102	579	132	0	0	50	94	0	740	127	50	272	50	201	70	0	272	49	168	84	162	20	126	772	0	120	245	144	594	767
CATDTGRRALTF	ORF1ab	127	179	160	41	205	388	1926	172	74	87	203	92	282	169	107	62	41	62	1175	276	579	161	0	124	485	0	29	264	465	160	96	182	62	140	223	38	322	94	286	69	61	277	169	54	200	528	329	446
CATDTGRRALTF	Spike	127	179	160	41	205	388	1926	172	74	87	203	92	282	169	107	62	41	62	1175	276	579	161	0	124	485	0	29	264	465	160	96	182	62	140	223	38	322	94	286	69	61	277	169	54	200	528	329	446
CAVNSGGSNYKLTF	Spike	110	79	75	87	165	104	222	56	103	166	27	67	88	84	78	66	220	601	89	162	82	414	69	79	0	88	35	107	124	86	94	82	66	66	169	63	196	68	120	77	132	135	282	138	147	156	228	76
CALNTGNQFYF	ORF1ab	70	70	35	134	101	552	72	70	42	97	77	94	156	143	91	91	80	168	23	182	132	178	53	105	116	251	531	0	124	75	98	73	90	228	80	80	60	32	113	143	354	77	0	137	161	106	162	65
CALNTGNQFYF	Spike	70	70	35	134	101	552	72	70	42	97	77	94	156	143	91	91	80	168	23	182	132	178	53	105	116	251	531	0	124	75	98	73	90	228	80	80	60	32	113	143	354	77	0	137	161	106	162	65
CAANTGNQFYF	Spike	112	61	146	96	93	102	66	63	81	3690	72	127	103	162	93	47	60	248	72	142	140	162	44	103	226	168	0	258	116	34	86	174	41	101	58	51	121	145	1145	111	137	67	198	36	129	100	112	164
CAFMNYGGSQGNLIF	Spike	189	76	36	86	91	125	83	174	98	46	102	146	34	0	98	171	130	203	408	0	140	206	0	353	0	0	214	846	185	180	1055	46	134	244	94	124	406	147	182	242	735	0	60	0	564	66	133	238
CALNSGGYQKVTF	ORF1ab	62	36	64	87	91	70	72	105	90	65	64	106	182	256	129	3020	101	20	63	133	119	152	176	128	0	221	0	176	54	101	122	60	29	190	80	96	73	50	147	163	254	68	0	198	102	585	182	53
CAVRGTGNQFYF	Nucleocapsid	23	18	40	12	90	39	22	69408	28	38	32	30	77	86	14	42	156	175	26	12	63	96	0	19	0	136	0	0	37480	40	31	36	75	23	86	50	49	17	140	64	100	72	995	152	84	274	0	40
CAENSGGYQKVTF	ORF1ab	150	131	115	123	88	101	441	399	30	265	78	353	130	200	740	163	307	261	1065	100	116	256	0	220	0	200	0	173	166	1228	71	433	149	594	352	465	330	95	308	98	718	1258	0	977	127	114	624	65
CAGGTSYGKLTF	Nucleocapsid	116	157	157	69	84	96	104	123	63	115	71	124	106	92	213	205	46	166	67	230	240	74	91	154	0	24	0	438	97	111	125	196	132	83	159	67	178	96	204	138	415	144	317	128	269	210	43	88
CAGGTSYGKLTF	ORF1ab	116	157	157	69	84	96	104	123	63	115	71	124	106	92	213	205	46	166	67	230	240	74	91	154	0	24	0	438	97	111	125	196	132	83	159	67	178	96	204	138	415	144	317	128	269	210	43	88
CAFRDDKIIF	ORF1ab	34	21	48	29	78	50	138	63	63	42	45	46	0	0	37	49	116	0	0	29	151	0	177	0	0	0	0	0	60	158	0	44	62	85	18	45	53	102	97	50	244	70	0	112	101	30	2	44
CAANTGGFKTIF	ORF1ab	41	63	27	41	77	76	89	41	56	22	56	40	38	174	79	177	0	58	41	46	247	191	0	501	368	64	104	111	99	62	82	1574	88	43	121	54	90	69	58	38	67	104	300	148	39	125	100	261
CAVNNNARLMF	ORF1ab	68	72	81	85	75	143	179	131	65	158	104	91	134	235	209	178	0	116	187	106	48	216	72	135	0	346	834	1045	232	204	90	98	73	216	123	159	80	103	78	61	514	266	1050	476	156	127	68	91
CAASNNNDMRF	ORF1ab	29	46	9	19	72	21	70	14	24	26	38	31	59	0	60	48	79	0	6	93	82	233	52	145	0	0	0	0	34	72	112	104	13	36	82	0	71	20	0	74	56	99	1193	55	84	31	76	108
CAVRNNARLMF	Nucleocapsid	22	34	72	23	71	61	60	70	31	46	125	83	64	0	43	36	103	0	237	54	191	58	33	50	61	88	686	259	36	57	146	117	27	119	41	125	72	29	508	84	158	126	0	1	132	46	70	50
CAVDTDKLIF	Spike	135	52	46	53	66	207	52	33	102	42	39	106	89	0	43	90	0	42	53	48	304	75	335	85	0	0	0	201	98	94	188	63	17	98	770	128	68	50	208	135	126	106	86	95	97	0	158	82
CAVESGGSNYKLTF	Spike	23	25	20	13	66	44	129	20	15	46	29	14	0	0	39	21	498	86	0	37	98	0	26	0	0	0	0	0	0	40	0	29	116	109	19	58	23	28	109	24	242	64	50	0	54	79	0	50
CAVYNNNDMRF	Matrix	47	55	189	60	65	48	50	32	81	60	116	38	38	122	46	769	27	147	19	413	53	119	72	147	0	314	203	1284	69	50	88	287	42	71	63	55	57	40	117	42	157	40	0	98	144	72	254	107
CAVGGSQGNLIF	ORF1ab	45	92	37	46	65	53	64	40	304	174	30	65	123	240	49	68	101	94	47	296	112	79	81	60	0	70	74	119	112	131	78	67	123	64	93	193	91	73	96	88	229	120	137	117	74	86	136	151
CAASNTGNQFYF	Spike	99	80	84	127	63	59	121	65	47	97	82	68	286	92	90	46	172	70	52	46	90	79	67	135	0	240	0	95	131	57	96	92	57	118	58	49	86	60	205	68	295	100	563	372	143	39	312	104
CAASNFGNEKLTF	Spike	52	60	48	50	61	90	34	70	58	71	71	96	107	80	46	117	206	83	53	34	99	72	0	146	0	0	221	266	126	84	55	83	190	134	90	131	74	50	205	85	64	170	192	122	64	39	184	287
CAASTGGGNKLTF	ORF1ab	35	57	32	48	60	84	45	25	17	83	44	96	174	98	70	57	145	0	20	17	115	113	10	105	0	94	0	172	97	30	32	48	168	193	125	50	110	63	232	94	290	121	0	0	38	76	655	146
CAVLSGGYQKVTF	ORF1ab	21	21	23	27	59	41	27	16	50	21	32	47	393	0	37	60	20	124	230	14	80	114	0	38	189	88	234	196	62	60	7	53	90	134	37	80	72	35	19	29	124	92	0	90	68	52	19	294
CAGGSQGNLIF	ORF1ab	52	71	77	60	58	96	192	43	46	58	48	106	12	204	198	82	90	68	79	43	148	98	55	88	0	87	189	155	111	152	91	118	88	178	111	59	250	65	138	40	9	76	118	703	59	87	122	57
CAGGSQGNLIF	Spike	52	71	77	60	58	96	192	43	46	58	48	106	12	204	198	82	90	68	79	43	148	98	55	88	0	87	189	155	111	152	91	118	88	178	111	59	250	65	138	40	9	76	118	703	59	87	122	57
CALSNFGNEKLTF	ORF1ab	36	24	25	94	58	55	53	49	21	27	50	38	27	188	21	139	1301	0	80	108	72	0	101	69	0	114	0	92	59	67	110	66	36	66	33	56	54	37	101	109	202	62	71	1	71	54	184	62
CAVNTDKLIF	Nucleocapsid	81	20	96	79	57	36	62	91	90	107	90	145	196	124	98	65	134	133	86	69	118	97	186	120	581	111	0	274	72	98	70	109	96	150	88	347	168	53	697	42	48	180	149	166	135	74	215	134
CAVNTDKLIF	Spike	81	20	96	79	57	36	62	91	90	107	90	145	196	124	98	65	134	133	86	69	118	97	186	120	581	111	0	274	72	98	70	109	96	150	88	347	168	53	697	42	48	180	149	166	135	74	215	134
CAASGTYKYIF	Spike	38	42	35	62	57	52	37	27	26	24	66	48	106	224	35	47	28	222	37	10	73	140	32	150	0	69	273	0	44	60	0	69	12	62	56	52	43	45	105	49	264	70	186	142	65	62	234	82
CALRGGTSYGKLTF	Nucleocapsid	26	10	62	18	56	34	46	2668	20	44	2	26	28	94	18	18	84	34	24	0	17	82	0	39	102	1518	0	0	289	28	0	23	0	96	46	70	36	24	85	41	283	16	609	0	62	44	156	74
CAVISNFGNEKLTF	Spike	28	25	38	58	55	27	49	30	40	24	28	66	116	240	38	51	1758	238	116	20	61	137	0	76	3493	212	613	0	34	56	21	55	28	86	58	33	46	17	167	30	7	52	63	119	84	42	350	112
CAVNNARLMF	Nucleocapsid	199	109	77	36	54	172	61	50	52	48	56	92	72	131	95	78	93	64	133	39	120	182	102	55	0	249	35	78	204	63	76	128	246	147	105	706	64	213	122	96	101	243	352	247	162	92	341	170
CAAGGSQGNLIF	ORF1ab	36	35	24	49	54	39	56	39	27	30	40	33	99	0	25	23	129	54	371	14	45	36	55	77	104	30	0	211	76	29	26	79	92	121	24	60	68	29	106	733	292	96	0	85	64	79	62	36
CAVTGGFKTIF	Nucleocapsid	15	20	34	35	54	51	31	52	8	28	42	7	112	1	33	19	106	80	104	33	86	0	52	51	35	0	0	152	13275	51	25	39	130	35	26	146	32	76	162	58	5	15	158	25	28	22	60	36
CAVANQAGTALIF	Spike	59	42	46	123	52	56	72	58	59	42	41	103	232	4	64	52	41	80	88	54	106	106	246	52	0	2090	536	0	134	50	52	60	33	260	58	67	200	61	217	91	0	98	198	243	223	194	78	44
CAVASGTYKYIF	Nucleocapsid	30	55	22	59	50	52	34	51	15	108	58	57	46	31	32	15	46	82	21	25	533	0	101	48	106	0	638	201	140	40	0	64	1	113	86	72	89	46	61	84	0	119	0	0	244	92	63	61
CALSNAGGTSYGKLTF	Spike	22	18	46	48	50	163	79	76	15	69	44	110	69	171	18	135	0	102	94	115	51	102	0	174	0	0	93	45	52	38	202	68	74	67	47	52	65	33	96	53	0	48	157	0	101	72	180	82
CAARNYGGSQGNLIF	Spike	37	34	76	18	48	66	36	25	35	14	15	39	0	35	55	14	0	17	36	39	20	0	0	23	0	23	0	0	47	37	76	48	38	158	54	740	94	31	39	51	101	74	0	0	89	12	106	51
CAVRNNNARLMF	ORF1ab	71	53	224	72	47	90	59	70	40	58	121	39	70	130	50	92	548	139	51	422	84	233	667	160	0	113	0	148	50	84	246	31	348	67	55	59	136	79	1646	187	348	149	0	204	81	162	55	190
CAVRNNNARLMF	Spike	71	53	224	72	47	90	59	70	40	58	121	39	70	130	50	92	548	139	51	422	84	233	667	160	0	113	0	148	50	84	246	31	348	67	55	59	136	79	1646	187	348	149	0	204	81	162	55	190
CAVNAGNNRKLIW	Nucleocapsid	58	49	58	96	47	102	43	31	68	44	56	115	76	9	23	80	44	45	99	60	52	104	634	177	2903	184	0	131	102	58	95	133	29	1022	40	61	133	77	115	74	113	144	69	447	82	47	162	163
CAANSGGYQKVTF	ORF1ab	26	28	53	46	46	53	53	54	107	22	50	112	247	174	37	61	44	100	36	78	62	110	0	102	0	0	0	0	80	67	95	46	42	58	48	0	50	22	86	70	0	145	0	146	34	85	234	54
CASNTGNQFYF	Spike	23	17	40	111	46	96	100	51	20	69	41	51	128	26	41	60	69	126	75	31	160	484	0	21	1333	0	0	131	223	31	42	82	44	98	93	57	100	60	54	63	200	267	56	0	70	96	0	228
CAVYTGNQFYF	Nucleocapsid	73	24	32	17	45	21	32	51	16	90	68	61	53	143	39	37	0	0	0	85	70	71	0	91	0	0	199	200	22	27	20	77	7	142	34	0	42	44	111	85	0	77	146	21	13	62	148	58
CALMDTGRRALTF	ORF1ab	14	53	16	60	45	126	100	193	123	44	20	40	0	0	60	41	59	4	526	132	0	260	0	63	0	0	602	172	71	42	0	36	42	66	32	5788	119	22	53	45	92	0	140	77	0	46	145	0
CVVNDYKLSF	Spike	162	89	188	61	44	108	107	117	148	107	67	131	41	0	0	96	11	119	8	16	174	18	122	76	0	20	0	154	108	70	0	184	69	109	151	153	46	50	121	64	88	169	246	277	92	47	117	55
CAVEDGQKLLF	ORF3	39	35	45	30	44	56	100	15	37	32	20	16	0	0	48	71	91	0	19741	33	98	121	116	120	0	0	0	195	64	50	0	43	0	128	34	87	125	23	112	107	105	138	0	130	438	56	296	69
CALSSNDYKLSF	Spike	29	59	30	38	44	56	71	46	115	47	75	29	129	63	32	47	225	0	68	42	104	104	8	402	171	713	256	208	111	42	60	30	19	66	61	52	55	64	288	78	1	264	850	0	68	88	116	42
CAATGNQFYF	Spike	99	53	52	96	43	81	74	97	31	89	75	91	113	143	75	110	180	74	17	67	237	99	93	268	116	76	0	632	92	91	31	65	43	174	86	115	223	142	261	35	230	134	0	236	304	69	152	67
CAASGGAQKLVF	Spike	53	53	25	34	43	60	64	59	20	20	58	59	0	0	25	37	41	194	28	82	67	64	126	132	0	0	0	164	37	94	58	127	24	112	174	146	81	49	68	24	0	112	5	302	82	30	0	59
CAVLTSGTYKYIF	Spike	44	41	49	35	43	65	56	33	31	27	33	54	0	0	38	54	91	59	15	74	112	64	150	35	118	0	366	231	300	56	43	40	37	113	54	0	42	46	88	77	112	170	0	248	51	47	0	57
CAGGYQKVTF	Nucleocapsid	55	36	23	859	42	138	45	46	16	15	20	44	73	128	150	68	102	27	10	67	96	80	0	119	5	48	131	28	106	90	1	62	28	97	48	92	57	45	56	200	0	85	64	230	71	38	0	0
CAANDYKLSF	ORF1ab	39	30	33	123	41	60	56	81	40	86	41	84	137	263	47	124	68	104	57	52	62	308	0	346	0	0	0	99	32	84	52	68	40	128	31	188	125	54	188	68	238	174	838	102	109	62	120	89
CAPNAGGTSYGKLTF	Spike	35	22	33	40	41	49	14	26	67	102	38	23	270	106	24	11	0	104	57	48	82	0	248	197	0	0	0	0	83	33	0	21	70	14	38	27	64	45	0	91	171	0	279	95	86	45	0	90
CAGLTSGTYKYIF	Nucleocapsid	30	17	32	32	41	223	41	52	221	40	13	35	0	2	21	19	49	120	51	32	51	107	0	112	0	70	917	0	113	15	43	33	47	25	28	71	20	32	57	53	656	61	140	45	126	37	4066	0
CASAGGTSYGKLTF	Spike	32	16	21	66	39	44	28	30	24	14	40	21	35	0	22	33	0	0	0	35	155	58	83	38	0	97	160	821	50	19	52	24	32	87	25	101	0	291	45	40	124	0	0	728	38	43	72	80
CASYNQGGKLIF	ORF1ab	22	31	31	17	39	36	43	27	35	37	34	39	22	46	26	74	0	0	101	99	54	212	186	37	126	232	0	0	30	41	44	36	70	52	79	75	53	36	306	0	725	84	0	0	54	93	46	0
CAAIQGAQKLVF	ORF1ab	36	43	20	44	38	46	69	29	23	35	28	41	0	90	80	80	92	34	16	139	40	276	0	195	0	0	0	104	64	68	68	135	216	66	57	0	44	35	250	126	0	34	136	0	56	253	0	95
CAASEGTYKYIF	ORF1ab	33	34	32	64	38	30	84	56	47	68	6	58	94	0	88	32	0	184	44	11	6	66	101	22	0	101	0	0	68	38	57	76	77	55	43	0	108	85	148	64	85	162	0	0	194	68	0	0
CAVRYNFNKFYF	ORF1ab	29	18	23	78	38	34	45	43	9	28	16	20	0	0	63	8	34	12	20	48	56	103	0	97	0	36	0	37	29	44	38	34	33	42	20	67	76	28	42	30	154	12	0	162	48	44	41	49
CAARSYNTDKLIF	Spike	23	28	15	39	38	63	30	24	15	38	16	49	0	0	22	30	55	0	21	101	39	86	61	176	63	0	116	116	207	38	104	51	45	120	44	19	110	59	54	52	0	82	77	270	0	27	117	81
CAPKAAGNKLTF	Spike	183	39	26	50	37	30	40	30	18	119	68	188	48	1	22	10	0	418	0	35	44	19	96	18	0	0	0	0	29	64	0	62	48	65	21	73	37	32	28	41	0	68	0	112	105	72	91	0
CAVYNQGGKLIF	Spike	75	89	168	103	36	68	151	71	80	38	52	78	71	196	68	61	26	97	49	47	58	72	260	72	105	418	191	110	176	25	40	67	69	141	85	31	90	73	231	41	0	146	166	162	60	85	995	38
CAVPNFGNEKLTF	Nucleocapsid	40	30	58	35	36	72	48	23	104	48	16	43	42	104	46	42	112	68	367	32	78	151	0	86	0	107	0	100	106	113	67	40	69	75	57	50	54	1075	185	48	1092	113	76	120	319	72	630	36
CAVPNFGNEKLTF	ORF1ab	40	30	58	35	36	72	48	23	104	48	16	43	42	104	46	42	112	68	367	32	78	151	0	86	0	107	0	100	106	113	67	40	69	75	57	50	54	1075	185	48	1092	113	76	120	319	72	630	36
CALTNTGNQFYF	ORF1ab	34	31	18	34	35	61	52	33	51	36	24	64	201	71	50	50	0	175	42	22	68	0	146	90	0	124	0	121	43	54	99	53	0	272	20	68	61	33	147	24	153	47	0	171	160	72	0	205
CALNDYKLSF	Spike	175	114	36	64	34	138	200	90	52	58	80	33	0	305	92	141	0	80	66	162	420	250	162	82	168	0	332	148	56	70	71	58	153	40	130	104	116	120	158	60	250	173	412	0	133	73	245	105
CAVRTSGTYKYIF	ORF1ab	129	84	35	36	34	44	54	44	28	103	34	46	42	76	135	31	244	90	64	53	99	202	0	194	887	68	0	192	51	44	122	41	33	102	54	88	89	44	12	5	109	49	0	0	34	44	178	322
CAVRTSGTYKYIF	Spike	129	84	35	36	34	44	54	44	28	103	34	46	42	76	135	31	244	90	64	53	99	202	0	194	887	68	0	192	51	44	122	41	33	102	54	88	89	44	12	5	109	49	0	0	34	44	178	322
CATNTGNQFYF	Spike	37	54	40	35	34	59	238	54	60	16	30	58	173	75	42	77	285	42	0	211	118	0	192	39	159	77	0	107	127	103	80	35	39	100	62	38	109	30	58	32	68	133	226	205	79	57	80	24
CAVLNFGNEKLTF	Spike	30	29	20	11	34	42	31	33	36	28	23	31	48	0	37	33	60	0	123	55	54	45	0	14	238	56	777	176	28	36	0	36	0	0	64	58	35	34	54	38	0	84	1	0	69	67	30	38
CAAGGGSNYKLTF	Spike	27	26	26	78	34	24	14	21	18	23	23	91	20	0	30	20	0	105	3	30	42	124	78	41	0	66	0	163	24	49	77	44	38	44	37	38	25	20	74	43	0	66	0	0	134	45	88	96
CAVGNTGGFKTIF	Nucleocapsid	25	22	142	25	34	112	24	22	34	24	9	29	40	65	40	229	74	0	24	27	75	60	42	16	161	116	0	0	98	33	39	67	37	42	37	0	62	38	108	9	78	87	9	130	66	29	90	113
CALGGSQGNLIF	ORF1ab	21	29	67	25	34	95	28	32	30	331	34	43	75	167	79	64	78	346	47	30	76	139	71	158	328	0	310	110	72	38	72	36	45	158	24	0	93	28	67	48	0	67	185	152	104	29	326	87
CAVSNYGGSQGNLIF	Spike	15	14	1	36	34	16	33	11	10	18	4	18	164	23	21	26	0	210	70	95	229	30	54	16	0	0	0	181	55	27	6	36	92	0	16	22	18	23	45	39	123	63	0	28	30	25	98	26
CAAFTGGGNKLTF	ORF1ab	62	39	28	27	33	57	51	46	21	30	37	69	93	53	168	76	142	129	74516	26	152	53	6	424	342	0	134	0	39	58	16	80	72	68	47	116	107	34	25	47	16	37	49	113	44	110	45	48
CAVRSYNTDKLIF	Spike	45	51	23	34	33	77	54	42	42	71	16	84	201	0	38	64	0	176	30	114	61	96	40	69	0	76	437	316	36	63	100	51	20	318	72	46	62	75	94	30	152	138	0	113	79	94	82	58
CAADNTDKLIF	Nucleocapsid	101	26	41	50	32	58	37	33	42	20	30	52	73	88	23	10	22	75	141	7	29	112	0	135	0	0	0	0	89	121	104	79	68	242	43	199	20	51	0	0	189	73	116	61	44	62	303	40
CAGNTGGFKTIF	Matrix	40	42	30	40	32	48	39	42	58	10	21	38	85	278	49	174	26	31	100	415	36	8	0	21	0	24	172	20	78	69	35838	51	41	0	28	12	50	25	172	57	0	136	58	0	40	45	289	72
CAPSNTGNQFYF	Nucleocapsid	30	39	23	27	32	26	48	21	16	48	26	25	80	0	24	12	0	184	27	28	53	86	539	0	0	0	341	0	79	53	43	58	32	55	53	40	58	28	0	56	0	89	0	108	45	72	0	40
CAVLYNFNKFYF	Nucleocapsid	27	25	41	41	32	47	32	19	25	39	42	30	98	54	18	45	22	163	16	39	76	157	67	93	1	99	0	116	3	50	40	57	74	40	50	53	57	38	103	72	0	93	0	128	33	46	206	69
CAGGSGGSNYKLTF	ORF1ab	27	22	54	20	32	35	37	27	16	17	32	69	55	107	19	34	191	45	28	14	80	41	0	0	0	0	0	0	112	46	34	39	7	24	36	0	48	38	178	46	62	65	11	0	79	21	126	72
CALNTDKLIF	Spike	44	42	26	36	31	68	76	37	198	24	38	39	106	0	28	59	308	8	71	22	73	105	0	42	0	0	0	0	58	44	56	40	0	92	52	55	57	18	28	4	0	111	0	139	78	60	0	102
CAGPTGNQFYF	Nucleocapsid	29	15	18	24	31	60	21	20	26	7	4	20	0	130	39	36	82	0	50	0	76	153	0	92	0	0	0	0	53	113	0	0	37	140	42	0	82	26	46	0	0	67	0	232	83	63	168	0
CASNAGGTSYGKLTF	ORF1ab	28	23	25	120	31	55	32	30	38	9485	55	44	74	0	27	21	49	31	24	105	138	179	131	110	0	0	0	336	89	64	256	45	82	100	40	33	32	127	93	64	113	96	310	177	62	45	84	103
CAASGASGTYKYIF	ORF1ab	24	24	19	46	31	30	69	77	18	40	11	28	57	0	54	6	12	0	0	0	1100	396	101	66	0	42	140	0	0	38	109	46	52	30	49	51	51	9	64	87	0	150	84	0	33	112	139	154
CAASYGGATNKLIF	ORF1ab	23	24	14	45	31	33	36	15	38	103	16	31	113	56	39	112	151	0	39	18	137	140	33	76	0	20	0	28	57	35	102	78	78	74	46	0	216	192	210	62	123	20	80	424	64	27	139	108
CAVRSNDYKLSF	ORF1ab	79	37	34	52	30	28	49	34	67	20	48	46	46	93	27	32	55	108	96	69	46	140	47	65	0	2776	422	50	69	37	60	87	67	104	38	71	65	84	73	181	348	94	148	93	80	78	83	61
CAVMNYGGSQGNLIF	Spike	35	66	72	63	30	2741	156	43	133	47	24	74	9	74	56	11	50	0	10	45	154	122	0	34	49	27	0	251	56	33	50	36	76	102	56	56	34	20	84	34	652	21	11	123	331	52	106	51
CAVSQGAQKLVF	ORF1ab	33	34	19	95	30	40	5	31	21	16	29	19	22	0	8	54	30	41	0	26	28	46	84	111	0	10	285	74	52	23	0	54	47	0	16	42	67	24	22	147	40	26	415	0	71	75	111	75
CAYRSATSGTYKYIF	Spike	20	42	18	12	29	47	47	24	87	48	54	56	64	0	20	30	42	93	36	62	107	214	14	0	0	0	0	744	12	63	46	40	20	42	78	46	79	110	44	61	0	62	0	0	70	0	177	0
CAAHTGGFKTIF	Nucleocapsid	35	25	29	34	28	40	43	15	18	38	36	22	51	0	28	76	42	0	5	0	27	44	43	1050	0	94	87	0	44	29	57	108	42	170	63	21	300	18	87	53	0	153	91	0	69	67	0	74
CALLYNFNKFYF	Nucleocapsid	22	20	16	44	28	35	52	16	15	40	36	23	128	0	20	33	130	39	53	134	45	52	109	149	0	801	360	7	98	36	0	137	34	266	35	28	64	22	41	0	0	51	21	91	58	11	0	63
CAGDSGGSNYKLTF	ORF1ab	88	30	46	26	27	28	49	24	44	59	16	34	118	24	18	79	0	0	28	32	58	0	0	0	0	222	0	0	96	42	72	27	24	40	36	224	64	34	194	32	1	54	0	82	27	45	182	232
CAANAGNNRKLIW	Nucleocapsid	48	14	38	33	27	103	69	48	50	20	32	48	92	75	126	39	310	25	16	57	102	84	157	39	0	74	0	0	78	63	83	66	34	92	50	25	65	28	119	59	70	72	0	3	71	31	154	64
CAVQNYGGSQGNLIF	Spike	26	65	28	24	27	11	16	49	23	22	23	56	0	66	14	68	0	89	0	43	127	99	224	60	0	0	90	159	85	47	0	17	0	0	62	64	106	36	21	51	0	135	0	0	107	26	45	40
CAAGGYQKVTF	ORF1ab	24	15	20	40	26	43	35	28	20	13	48	19	140	48	23	44	17	65	50	29	62	114	223	39	0	133	165	0	1342	56	134	43	17	65	39	79	61	41	389	11	256	120	17	141	80	72	264	70
CAALNTGNQFYF	ORF1ab	23	21	19	42	26	38	38	24	22	19	277	49	58	0	15	26	38	0	381	36	0	124	36	49	0	4	68	195	69	34	17	47	29	30	28	56	34	17	0	77	70	50	0	0	31	65	118	60
CAPNFGNEKLTF	Nucleocapsid	63	39	4	45	25	45	22	52	38	27	41	55	56	52	54	34	0	0	0	110	68	171	0	25	0	106	349	0	52	36	153	74	29	118	53	60	60	97	82	38	49	126	299	204	105	41	324	84
CAPNFGNEKLTF	Spike	63	39	4	45	25	45	22	52	38	27	41	55	56	52	54	34	0	0	0	110	68	171	0	25	0	106	349	0	52	36	153	74	29	118	53	60	60	97	82	38	49	126	299	204	105	41	324	84
CAVGYSSASKIIF	Spike	53	22	66	44	25	51	84	29	35	18	26	2140	96	0	47	60	311	35	48	74	357	112	107	94	0	39	1114	458	52	163	16	47	77	100	52	5	101	28	109	65	187	111	104	52	71	64	126	62
CAVSNFNKFYF	Nucleocapsid	52	10	18	30	25	24	47	10	18	56	3	30	59	0	20	49	0	59	0	35	42	16	4	106	0	0	272	169	25	25	7	18	40	56	13	3207	64	17	0	38	82	155	38	66	64	35	122	0
CAVRPGTYKYIF	Spike	48	28	28	57	25	19	12	52	10	32	64	52	47	0	150	74	57	94	0	0	63	62	560	0	0	0	0	0	86	23	200	0	44	15	49	349	37	10	69	47	0	31	0	173	67	7	0	41
CAGNFGNEKLTF	ORF3	28	15	68	48	25	27	59	33	23	116	39	92	138	120	70	39	0	74	45	45	64	90	73	112	0	488	0	0	992	34	38	80	12	94	67	60	75	33	240	66	0	65	0	100	96	50	144	81
CAVRSNFGNEKLTF	ORF1ab	35	24	34	20	24	60	32	23	24	9	15	53	128	78	14	30	14	26	66	9	65	61	60	85	0	0	0	12	60	49	73	23	34	24	56	54	85	18	117	51	147	67	0	123	35	30	8	85
CAPGGSQGNLIF	ORF1ab	20	22	26	41	24	28	24	22	24	42	14	28	277	62	106	24	0	0	178	38	63	16	100	86	0	376	145	0	52	40	107	35	32	26	39	53	153	39	88	34	70	91	112	18	80	52	96	55
CAASYFGNEKLTF	Nucleocapsid	66	74	12	23	23	48	44	85	30	30	10	50	0	22	28475	48	53	0	83	4	60	0	0	66	0	0	0	142	39	34	35	23	151	51	43	60	0	29	12369	48	0	82	232	0	96	80	0	24
CAVLNNNARLMF	Nucleocapsid	40	21	21	18	23	49	46	22	18	40	34	69	17	81	26	34	54	62	28	71	120	82	90	139	0	168	223	1086	74	24	148	61	5	13	50	59	112	41	166	63	0	0	4	0	78	54	645	84
CAGRAGGTSYGKLTF	ORF1ab	24	23	21	27	23	36	24	38	9	12	36	26	0	92	9	40	60	0	83	0	52	35	121	58	0	29	0	0	92	35	30	19	0	25	26	0	41	22	98	25	169	0	216	0	31	24	105	27
CAGARAGGTSYGKLTF	Spike	47	24	20	19	22	42	45	53	13	15	20	20	0	34	21	16	64	0	22	0	96	0	552	34	0	74	770	0	64	26	0	32	0	78	21	2	50	42	243	40	219	75	0	0	96	30	0	0
CAVRDNTGGFKTIF	ORF1ab	39	36	274	32	22	56	29	48	20	94	148	47	84	138	13	14	54	0	18	40	54	12	91	22	0	25	168	0	70	39	8	21	53	22	66	40	174	110	185	121	420	159	16	161	20	52	0	36
CAMNRDDKIIF	Spike	34	67	40	97	22	102	212	74	24	31	8	46	122	0	83	51	61	28	151	367	0	9	246	114	0	0	203	358	180	398	29	51	42	103	88	0	3308	27	330	40	136	266	0	18	85	0	0	56
CAALNQAGTALIF	Nucleocapsid	28	24	30	33	22	59	30	52	30	26	128	33	78	46	52	26	92	0	20	112	98	138	44	294	231	755	124	36	62	36	0	66	68	50	51	159	77	33	66	1378	181	50	0	399	78	59	87	140
CAALYNNNDMRF	Spike	23	16	15	42	22	36	17	8	24	37	22	14	267	0	22	10	0	2152	0	0	21	28	0	49	0	155	119	82	30	54	34	44	0	0	42	13	44	124	31	59	240	50	44	0	48	22	220	20
CALLNYGGSQGNLIF	Spike	23	37	20	10	22	41	835	17	27	28	34	26	40	0	19	36	25	0	28	18	30	0	65	48	246	72	0	0	43	35	18	241	31	37	31	2958	111	24	56	28	0	45	0	0	57	33	8	36
CAVRIQGAQKLVF	ORF1ab	37	35	13	24	21	38	42	56	25	20	16	54	74	0	10	33	75	72	0	20	90	94	0	49	192	4	0	0	24	32	46	43	94	58	26	56	44	9	183	20	0	43	0	94	94	42	109	94
CAVSNTGFQKLVF	Matrix	24	10	24	27	21	17	18	16	16	44	52	40	64	0	22	16	16	0	6	61	21	50	201	4	0	0	0	0	6	59	10	76	55	35	14	0	55	22	83	15	0	9	68	106	37	44	140	34
CAVLNNARLMF	Spike	23	23	20	42	21	69	62	21	45	22	8	59	0	367	35	24	65	0	0	36	19	0	51	72	321	121	0	19	109	25	0	35	49	208	66	68	194	29	0	46	0	0	0	122	0	26	346	169
CALDTGNQFYF	ORF1ab	52	13	39	43	20	69	57	18	38	10	62	29	0	0	58	37	0	0	21	175	101	0	263	0	0	0	0	0	126	41	0	47	306	0	54	0	120	36	112	64	144	182	0	0	91	38	122	84
CALDAGGTSYGKLTF	ORF1ab	27	34	34	478	20	32	35	31	347	100	24	1	0	0	8	34	0	64	24	33	6	69	100	26	0	236	0	0	62	30	10	20	16	250	88	82	0	8	58	24	142	39	157	0	100	22	0	57
CALTNAGGTSYGKLTF	Nucleocapsid	20	31	22	36	20	54	44	38	17	16	63	39	0	0	44	41	118	95	38	19	67	164	0	42	106	0	0	0	29	41	110	52	0	70	31	0	42	39	153	22	160	50	30	164	173	64	213	112
CALTNAGGTSYGKLTF	Spike	20	31	22	36	20	54	44	38	17	16	63	39	0	0	44	41	118	95	38	19	67	164	0	42	106	0	0	0	29	41	110	52	0	70	31	0	42	39	153	22	160	50	30	164	173	64	213	112
CAALNYGGSQGNLIF	Spike	16	19	30	32	20	44	45	24	20	52	28	33	65	40	33	11	66	2	8	38	71	103	0	45	0	101	82	169	26	23	24	28	14	70	26	30	54	14	82	10	426	128	0	67	0	45	33	131
CAVGDYKLSF	Nucleocapsid	31	20	18	56	19	40	84	42	55	42	56	58	25	54	26	22	295	0	50	0	40	105	0	105	98	0	545	84	106	30	0	41	35	30	1077	224	36	36	19	33	51	214	2282	0	70	52	211	45
CAPNTGGFKTIF	Spike	30	18	31	42	19	103	55	21	40	33	20	26	30	140	11	60	216	104	23	37	40	94	96	178	0	311	0	6	124	54	120	78	44	98	42	0	140	32	99	34	47	66	122	58	44	87	87	27
CAIYNQGGKLIF	Spike	29	116	19	32	19	101	30	11	38	63	31	291	92	0	38	19	0	0	590	33	67	38	0	31	128	106	0	232	0	51	75	18	47	72	33	78	55	15	123	57	0	26	0	372	235	0	141	0
CAGPNYGGSQGNLIF	Nucleocapsid	21	12	19	28	19	43	24	35	28	9	40	35	89	0	40	19	0	28	30	0	143	49	205	28	961	0	235	86	77	33	16	71	46	101	42	43	64	29	42	47	0	307	139	115	52	34	0	41
CAMREGTSGTYKYIF	Nucleocapsid	14	18	19	23	19	28	11	10	5	8	33	6	112	0	9	13	0	0	52	14	34	0	0	0	0	0	0	0	0	29	0	0	0	37	13	595	25	40	81	34	43	28	0	0	88	17	0	0
CAGDSGGYQKVTF	Nucleocapsid	50	20	32	37	18	8	47	44	24	39	22	43	0	105	241	25	0	0	0	87	36	41	0	116	0	0	0	0	0	33	20	29	37	87	70	121	55	46	0	60	116	0	72	65	7	0	94	59
CAVLNYGGSQGNLIF	ORF8	37	23	29	40	18	49	44	21	20	10	24	51	30	0	28	32	64	47	28	88	47	11	0	41	16	17	106	163	48	46	31	41	49	46	49	39	50	27	100	49	148	91	0	136	42	12	425	42
CAVLNYGGSQGNLIF	Spike	37	23	29	40	18	49	44	21	20	10	24	51	30	0	28	32	64	47	28	88	47	11	0	41	16	17	106	163	48	46	31	41	49	46	49	39	50	27	100	49	148	91	0	136	42	12	425	42
CAVPSYNTDKLIF	ORF1ab	28	43	16	23	18	18	124	38	10	28	14	34	0	0	9	60	32	0	0	12	102	63	366	0	0	238	0	155	100	31	66	41	96	0	75	0	71	56	0	15	37	62	112	106	21	37	87	24
CAPNSGGYQKVTF	ORF1ab	27	26	18	37	18	44	11	33	22	19	26	29	41	516	12	113	14	151	54	54	20	110	26	40	0	0	249	0	0	37	74	43	22	0	29	48	0	39	0	57	49	65	0	50	0	62	280	58
CAVRGTGRRALTF	Spike	27	8	37	44	18	28	25	31	22	3	30	30	20	135	34	0	0	20	36	17	23	29	0	59	0	0	0	312	42	40	0	24	305	48	34	71	28	11	74	58	0	42	24	0	40	23	216	108
CAVSGGSQGNLIF	ORF1ab	26	25	24	29	18	30	38	13	19	14	35	10	14	0	27	15	4	145	49	16	84	22	0	39	0	0	31	66	25	44	16	32	78	46	27	20	41	14	80	37	0	23	50	59	20	119	98	40
CAVRGGSQGNLIF	Nucleocapsid	24	25	25	37	18	43	36	36	32	9	42	15	32	92	21	24	62	36	39	18	50	59	0	58	281	177	433	26	55	25	48	42	51	59	34	83	46	22	23	97	205	44	86	59	28	18	50	56
CAGLNYGGSQGNLIF	Spike	23	15	22	44	18	33	37	24	20	14	16	28	41	87	30	42	416	32	50	18	118	71	53	74	0	29	0	398	40	54	0	24	16	104	21	39	33	30	101	17	38	30	0	0	27	52	180	25
CAGVTGGGNKLTF	Spike	17	50	25	64	18	31	10	28	17	10	13	32	97	0	89	49	653	25	0	23	30	0	0	160	279	79	0	12	76	115	54	18	8	0	0	115	46	10	0	74	0	314	453	0	173	238	0	20
CAARFSDGQKLLF	ORF1ab	16	24	37	19	18	1212	68	15	30	11	23	45	0	48	11	55	76	83	30	2	500	154	124	45	0	0	217	265	58	46	90	0	36	70	35	13	37	16	28	88	70	70	0	0	30	28	164	98
CAVRGSGTYKYIF	ORF1ab	16	38	31	46	18	29	35	25	38	118	17	18	68	159	14	40	46	51	22	30	58	2152	55	46	45	0	196	351	31	27	4	160	0	43	51	66	39	32	74	25	8	52	0	0	9	54	139	18
CAGLNDYKLSF	Spike	28	14	18	23	17	56	19	13	5	14	30	21	34	0	10	30	0	0	0	30	49	48	90	10	3	0	0	0	61	12	8	28	32	0	114	65	75	12	44	25	0	38	0	160	59	28	61	41
CAATMNRDDKIIF	ORF1ab	27	30	10	20	17	33	48	15	12	59	43	39	0	0	54	36	0	0	21	18	0	0	0	0	0	0	0	0	8	56	96	0	9	69	18	85	33	18	53	4	0	0	366	60	96	44	0	49
CAALNDYKLSF	Nucleocapsid	20	32	14	32	17	29	64	26	10	108	18	16	39	34	26	16	37	0	56	17	85	90	427	23	0	0	257	0	11	42	16	41	237	78	0	86	42	24	0	12	96	0	0	101	125	36	162	36
CAGNQGGKLIF	Spike	25	18	38	22	16	22	59	16	19	32	16	28	215	0	31	41	1	106	28	12	45	0	53	118	0	0	0	354	0	45	58	72	32	82	40	0	30	36	102	0	114	0	202	0	0	42	92	46
CAVSETGGFKTIF	ORF1ab	27	28	20	62	15	23	24	44	22	17	21	29	18	0	0	28	14	7	346	0	0	44	0	12	427	53	72	291	86	50	0	50	24	38	15	0	44	21	39	21	43	33	0	0	33	65	109	183
CAGRNSGGSNYKLTF	Spike	17	11	11	23	15	20	28	29	23	1	75	23	18	61	32	9	0	0	45	57	40	0	0	50	0	0	0	158	79	20	97	38	18	24	18	91	24	15	47	45	61	28	0	68	79	37	225	22
CAVSPTGNQFYF	Nucleocapsid	15	30	9	16	14	24	16	12	15	4	3	14	19	0	3	9	0	79	21	6	22	0	0	42	0	0	0	0	26	50	0	23	4	0	42	9	35	20	59	24	0	5	17	198	52	28	217	35
CAVGNQGGKLIF	Spike	43	24	32	134	12	42	55	22	47	83	27	40	0	0	14	24	166	122	57	44	42	141	0	60	0	23	161	11	100	34	40	16	27	34	50	47	30	22	238	21	0	138	0	120	46	78	0	1
CAVSDDYKLSF	ORF1ab	39	28	37	35	12	67	174	41	26	19	58	100	477	54	23	6	0	320	26	34	56	118	0	14	45	0	0	0	1097	27	42	111	28	24	72	4	54	39	81	102	0	31	0	83	0	19	311	81
CAVRDLYNFNKFYF	Nucleocapsid	23	11	64	4	12	10	21	26	19	26	4	2	30	360	31	9	0	6	1	10	10	14	0	3	0	54	16	0	0	26	0	9	0	20	6	54	0	20	32	13	0	48	0	36	19	3	12	1
CAVRVNTGGFKTIF	ORF1ab	19	20	30	19	12	53	10	32	40	10	10	25	4	0	9	5	15	0	13	23	24	0	0	20	0	0	0	12	35	22	0	15	12	9	32	5	29	19	48	64	146	7	0	59	207	23	0	50
CAVISYNTDKLIF	Spike	16	17	34	178	12	23	121	6	11	2	14	7	0	689	22	20	0	18	20	4	50	0	4	29	0	0	0	5	74	20	14	19	76	1	23	9	0	18	20	0	0	62	77	0	15374	29	0	15
CAVYNDYKLSF	ORF1ab	24	32	25	54	11	70	71	42	15	5	37	25	33	0	17	54	0	0	147	0	37	0	0	75	0	0	267	0	61	42	26	102	18	28	26	0	113	46	70	49	133	57	0	0	34	12	223	10
CAVLNSGGYQKVTF	Nucleocapsid	22	17	17	26	10	58	32	73	46	8	462	26	0	16	52	111	0	0	33	74	230	64	77	35	173	17	0	0	56	42	0	38	99	58	41	19	64	25	78	18	64	55	72	58	31	191	8	13
CAGPSGTYKYIF	ORF1ab	18	20	21	68	10	23	30	18	15	64	36	29	13	0	19	29	0	115	146	33	436	316	0	25	0	0	0	0	75	32	94	24	46	73	32	60	68	32	0	58	0	68	0	509	141	58	0	30
CASGGSQGNLIF	ORF1ab	28	20	19	43	8	2	28	36	28	14	44	11	32	22	26	75	357	84	43	15	0	136	0	126	82	0	0	59	72	38	0	27	98	39	38	12	80	24	44	30	0	0	109	0	0	47	0	417
CAVRPYSSASKIIF	Nucleocapsid	20	19	6	20	8	3	60	5	11	15	2	17	0	1	13	113	0	0	18	54	67	49	202	0	39	0	1	106	62	48	22	28	23	33	16	12	52	32	2	16	5	3	0	0	0	4	260	5
CAGQNSGGSNYKLTF	Spike	27	24	30	5	6	13	42	14	12	12	14	1	146	0	23	99	83	0	17	23	63	48	0	73	0	0	0	0	20	15	9	26	18	74	92	59	0	0	79	51	0	25	0	0	39	198	195	23
CAASKAAGNKLTF	Spike	61	41	81	91	64	91	51	37	72	25	106	148	218	193	51	99	68	0	603	129	127	110	256	128	144	203	332	248	194	98	65	62	95	121	83	168	50	51	163	86	304	143	209	84	110	124	114	234
